# Supplementary material for: Robust whole slide image analysis for cervical cancer screening using deep learning
Source: Nat Commun. 2021 Sep 24;12:5639. doi: 10.1038/s41467-021-25296-x (PMC8463673; doi:10.1038/s41467-021-25296-x)
Supplement: Supplementary file 4 — Source Data [file 41467_2021_25296_MOESM4_ESM.zip]

Archive with 12 entries (11 files):
- Source Data.xlsx
- Fig6a_SourceData/
- Fig6a_SourceData/Baseline_statistics.xlsx
- Fig6a_SourceData/Baseline_tile_probability.xlsx
- Fig6a_SourceData/Enhanced_statistics.xlsx
- Fig6a_SourceData/Enhanced_tile_probability.xlsx
- Fig6a_SourceData/HR_model_statistics.xlsx
- Fig6a_SourceData/HR_model_tile_probability.xlsx
- Fig6a_SourceData/Mined_statistics.xlsx
- Fig6a_SourceData/Mined_tile_probability.xlsx
- Fig6a_SourceData/Original_statistics.xlsx
- Fig6a_SourceData/Original_tile_probability.xlsx
