# Supplementary material for: Robust whole slide image analysis for cervical cancer screening using deep learning
Source: Nat Commun. 2021 Sep 24;12:5639. doi: 10.1038/s41467-021-25296-x (PMC8463673; doi:10.1038/s41467-021-25296-x)
Supplement: Supplementary file 4 — Source Data [file 41467_2021_25296_MOESM4_ESM.zip › Source Data.xlsx]

## Sheet: Fig3a
ROC of RNN Classifier
Scores predicted by RNN Classifier				ROC Scatters calculated from predicted scores (best point is highlighted)
ID	Label	Score		Thresholds	1-Specificity	Sensitivity	AUC
1	1	1		2	0	0	0.978827
2	1	1		1	0	0.074364
3	1	1		1	0	0.0821918
4	1	1		1	0	0.0900196
5	1	1		1	0	0.0958904
6	1	1		1	0	0.0998043
7	1	1		1	0	0.103718
8	1	1		0.999999	0	0.11546
9	1	1		0.999999	0.00151745	0.11546
10	1	1		0.999998	0.00151745	0.121331
11	1	1		0.999998	0.00151745	0.125245
12	1	1		0.999998	0.00151745	0.129159
13	1	1		0.999998	0.00151745	0.135029
14	1	1		0.999002	0.00151745	0.313112
15	1	1		0.998957	0.0030349	0.313112
16	1	1		0.997351	0.0030349	0.389432
17	1	1		0.997256	0.00455235	0.389432
18	1	1		0.994962	0.00455235	0.448141
19	1	1		0.994937	0.0060698	0.448141
20	1	1		0.993272	0.0060698	0.485323
21	1	1		0.992571	0.00758725	0.485323
22	1	1		0.991715	0.00758725	0.493151
23	1	1		0.991544	0.0091047	0.493151
24	1	1		0.986309	0.0091047	0.55773
25	1	1		0.986057	0.0106222	0.55773
26	1	1		0.983929	0.0106222	0.577299
27	1	1		0.983575	0.0121396	0.577299
28	1	1		0.982985	0.0121396	0.581213
29	1	1		0.982581	0.0136571	0.581213
30	1	1		0.979874	0.0136571	0.604697
31	1	1		0.979777	0.0151745	0.604697
32	1	1		0.979749	0.0151745	0.606654
33	1	1		0.97946	0.016692	0.606654
34	1	1		0.977445	0.016692	0.62818
35	1	1		0.977321	0.0182094	0.62818
36	1	1		0.96924	0.0182094	0.661448
37	1	1		0.969075	0.0197269	0.661448
38	1	1		0.964486	0.0197269	0.684932
39	1	1		0.963549	0.0212443	0.684932
40	1	1		0.960457	0.0212443	0.696673
41	1	1		0.958866	0.0242792	0.696673
42	1	1		0.955736	0.0242792	0.714286
43	1	1		0.955168	0.0257967	0.714286
44	1	1		0.943781	0.0257967	0.751468
45	1	1		0.943727	0.0273141	0.751468
46	1	1		0.942037	0.0273141	0.755382
47	1	1		0.941734	0.0288316	0.755382
48	1	1		0.932728	0.0288316	0.778865
49	1	1		0.932704	0.030349	0.778865
50	1	1		0.929684	0.030349	0.790607
51	1	1		0.929285	0.0318665	0.790607
52	1	1		0.927936	0.0318665	0.794521
53	1	1		0.926859	0.0333839	0.794521
54	1	0.999999		0.916158	0.0333839	0.818004
55	1	0.999999		0.914803	0.0364188	0.818004
56	1	0.999999		0.914027	0.0364188	0.819961
57	1	0.999999		0.914005	0.0379363	0.819961
58	1	0.999999		0.906961	0.0379363	0.835616
59	1	0.999999		0.905595	0.0394537	0.835616
60	1	0.999999		0.904913	0.0394537	0.83953
61	1	0.999999		0.904594	0.0424886	0.83953
62	1	0.999998		0.9008	0.0424886	0.853229
63	1	0.999998		0.900535	0.0440061	0.853229
64	1	0.999998		0.899992	0.0440061	0.855186
65	1	0.999998		0.897948	0.0455235	0.855186
66	1	0.999998		0.892542	0.0455235	0.864971
67	1	0.999998		0.89213	0.047041	0.864971
68	1	0.999998		0.884945	0.047041	0.868885
69	1	0.999998		0.884942	0.0485584	0.868885
70	1	0.999997		0.876237	0.0485584	0.882583
71	1	0.999997		0.875757	0.0500759	0.882583
72	1	0.999997		0.867787	0.0500759	0.898239
73	1	0.999997		0.865724	0.0515933	0.898239
74	1	0.999997		0.85825	0.0515933	0.908023
75	1	0.999996		0.857465	0.0531108	0.908023
76	1	0.999996		0.857112	0.0531108	0.90998
77	1	0.999996		0.855681	0.0546282	0.90998
78	1	0.999996		0.851617	0.0546282	0.919765
79	1	0.999996		0.851156	0.0561457	0.919765
80	1	0.999996		0.8475	0.0561457	0.925636
81	1	0.999995		0.846794	0.0576631	0.925636
82	1	0.999994		0.845169	0.0576631	0.92955
83	1	0.999993		0.840985	0.060698	0.92955
84	1	0.999992		0.838155	0.060698	0.933464
85	1	0.999992		0.836765	0.0622155	0.933464
86	1	0.99999		0.829536	0.0622155	0.941292
87	1	0.999989		0.824866	0.0652504	0.941292
88	1	0.999989		0.816356	0.0652504	0.951076
89	1	0.999987		0.813367	0.0667678	0.951076
90	1	0.999986		0.813192	0.0667678	0.953033
91	1	0.999986		0.802314	0.0698027	0.953033
92	1	0.999985		0.801341	0.0698027	0.95499
93	1	0.999984		0.800677	0.0728376	0.95499
94	1	0.999984		0.800666	0.0728376	0.956947
95	1	0.999984		0.776977	0.0789074	0.956947
96	1	0.999981		0.776036	0.0789074	0.960861
97	1	0.999979		0.773008	0.0819423	0.960861
98	1	0.999978		0.772982	0.0819423	0.962818
99	1	0.999977		0.761792	0.0864947	0.962818
100	1	0.999974		0.7581	0.0864947	0.966732
101	1	0.999972		0.745333	0.0925645	0.966732
102	1	0.999971		0.742432	0.0925645	0.968689
103	1	0.99997		0.740352	0.0955994	0.968689
104	1	0.999965		0.739629	0.0955994	0.970646
105	1	0.999962		0.73333	0.103187	0.970646
106	1	0.999954		0.7286	0.103187	0.972603
107	1	0.999953		0.709461	0.113809	0.972603
108	1	0.999952		0.706513	0.113809	0.97456
109	1	0.999945		0.706441	0.115326	0.97456
110	1	0.999943		0.70382	0.115326	0.976517
111	1	0.999939		0.696454	0.118361	0.976517
112	1	0.999939		0.696104	0.118361	0.978474
113	1	0.999931		0.683833	0.125948	0.978474
114	1	0.99992		0.682748	0.125948	0.980431
115	1	0.999919		0.676107	0.127466	0.980431
116	1	0.999916		0.676085	0.127466	0.982387
117	1	0.999915		0.674134	0.130501	0.982387
118	1	0.999906		0.669664	0.130501	0.986301
119	1	0.999897		0.624317	0.162367	0.986301
120	1	0.999882		0.615232	0.162367	0.988258
121	1	0.99988		0.594876	0.171472	0.988258
122	1	0.999875		0.586986	0.171472	0.990215
123	1	0.999874		0.548931	0.203338	0.990215
124	1	0.999868		0.546332	0.203338	0.992172
125	1	0.999868		0.480382	0.245827	0.992172
126	1	0.999868		0.47868	0.245827	0.994129
127	1	0.999867		0.466412	0.254932	0.994129
128	1	0.99985		0.462866	0.254932	0.996086
129	1	0.999831		0.37107	0.353566	0.996086
130	1	0.999806		0.370277	0.353566	0.998043
131	1	0.999783		0.228718	0.488619	0.998043
132	1	0.999751		0.225991	0.488619	1
133	1	0.999746		1.73808e-23	0.93475	1
134	1	0.999737		0	1	1
135	1	0.999729
136	1	0.999698
137	1	0.999695
138	1	0.999678
139	1	0.999672
140	1	0.999668
141	1	0.999667
142	1	0.999653
143	1	0.999645
144	1	0.999574
145	1	0.99957
146	1	0.999563
147	1	0.999555
148	1	0.999539
149	1	0.999519
150	1	0.999502
151	1	0.999477
152	1	0.999475
153	1	0.999381
154	1	0.999321
155	1	0.999312
156	1	0.999292
157	1	0.999263
158	1	0.999233
159	1	0.999046
160	1	0.999002
161	1	0.998926
162	1	0.998921
163	1	0.998826
164	1	0.998783
165	1	0.998769
166	1	0.998601
167	1	0.998581
168	1	0.998528
169	1	0.998522
170	1	0.998493
171	1	0.998486
172	1	0.998437
173	1	0.998412
174	1	0.998367
175	1	0.998354
176	1	0.998304
177	1	0.998267
178	1	0.998266
179	1	0.998189
180	1	0.99817
181	1	0.998138
182	1	0.998137
183	1	0.99813
184	1	0.998128
185	1	0.997962
186	1	0.997918
187	1	0.997873
188	1	0.997813
189	1	0.997769
190	1	0.997698
191	1	0.997681
192	1	0.997664
193	1	0.997619
194	1	0.997536
195	1	0.997434
196	1	0.997421
197	1	0.997399
198	1	0.997372
199	1	0.997351
200	1	0.997174
201	1	0.997167
202	1	0.997145
203	1	0.997124
204	1	0.997076
205	1	0.996967
206	1	0.996965
207	1	0.996877
208	1	0.996852
209	1	0.996786
210	1	0.996677
211	1	0.99667
212	1	0.99666
213	1	0.996594
214	1	0.996528
215	1	0.996388
216	1	0.996287
217	1	0.996258
218	1	0.996183
219	1	0.996125
220	1	0.995646
221	1	0.995588
222	1	0.995517
223	1	0.995325
224	1	0.995316
225	1	0.995297
226	1	0.995225
227	1	0.994999
228	1	0.994981
229	1	0.994962
230	1	0.9949
231	1	0.994852
232	1	0.994825
233	1	0.994767
234	1	0.994667
235	1	0.994599
236	1	0.994403
237	1	0.994353
238	1	0.994325
239	1	0.994296
240	1	0.994112
241	1	0.993899
242	1	0.993575
243	1	0.993525
244	1	0.99339
245	1	0.993337
246	1	0.993315
247	1	0.993305
248	1	0.993272
249	1	0.992557
250	1	0.992526
251	1	0.992133
252	1	0.991715
253	1	0.991532
254	1	0.9914
255	1	0.991333
256	1	0.991174
257	1	0.991099
258	1	0.990927
259	1	0.990801
260	1	0.990754
261	1	0.99048
262	1	0.990435
263	1	0.989893
264	1	0.989809
265	1	0.989729
266	1	0.989196
267	1	0.988734
268	1	0.988654
269	1	0.988497
270	1	0.988126
271	1	0.987893
272	1	0.987683
273	1	0.987525
274	1	0.987361
275	1	0.987291
276	1	0.987127
277	1	0.987097
278	1	0.987078
279	1	0.986976
280	1	0.986871
281	1	0.98679
282	1	0.986744
283	1	0.986593
284	1	0.986548
285	1	0.986309
286	1	0.985526
287	1	0.985303
288	1	0.985246
289	1	0.985
290	1	0.984937
291	1	0.984769
292	1	0.984537
293	1	0.984381
294	1	0.984132
295	1	0.983929
296	1	0.983482
297	1	0.982985
298	1	0.982138
299	1	0.982105
300	1	0.981639
301	1	0.981478
302	1	0.981334
303	1	0.980907
304	1	0.980729
305	1	0.980095
306	1	0.98005
307	1	0.979932
308	1	0.979882
309	1	0.979874
310	1	0.979749
311	1	0.97924
312	1	0.97917
313	1	0.978866
314	1	0.978849
315	1	0.978783
316	1	0.978721
317	1	0.978613
318	1	0.978435
319	1	0.97836
320	1	0.977873
321	1	0.977445
322	1	0.976759
323	1	0.976648
324	1	0.974927
325	1	0.974313
326	1	0.973772
327	1	0.973429
328	1	0.972867
329	1	0.97281
330	1	0.972735
331	1	0.971601
332	1	0.971306
333	1	0.970944
334	1	0.970421
335	1	0.970168
336	1	0.969848
337	1	0.969587
338	1	0.96924
339	1	0.968298
340	1	0.967685
341	1	0.967657
342	1	0.967483
343	1	0.966845
344	1	0.966831
345	1	0.96636
346	1	0.966296
347	1	0.965611
348	1	0.964967
349	1	0.964573
350	1	0.964486
351	1	0.962962
352	1	0.962077
353	1	0.96191
354	1	0.961537
355	1	0.960847
356	1	0.960457
357	1	0.958839
358	1	0.958625
359	1	0.958588
360	1	0.9582
361	1	0.957983
362	1	0.957927
363	1	0.957075
364	1	0.956543
365	1	0.955736
366	1	0.954159
367	1	0.95273
368	1	0.952108
369	1	0.95119
370	1	0.950439
371	1	0.950082
372	1	0.949638
373	1	0.949302
374	1	0.949292
375	1	0.948357
376	1	0.947439
377	1	0.946651
378	1	0.946402
379	1	0.945843
380	1	0.945434
381	1	0.945148
382	1	0.944913
383	1	0.944131
384	1	0.943781
385	1	0.943016
386	1	0.942037
387	1	0.940587
388	1	0.93963
389	1	0.939122
390	1	0.938652
391	1	0.938557
392	1	0.93747
393	1	0.936533
394	1	0.935448
395	1	0.934963
396	1	0.934415
397	1	0.933919
398	1	0.932728
399	1	0.932675
400	1	0.932565
401	1	0.932449
402	1	0.931724
403	1	0.931501
404	1	0.929684
405	1	0.928937
406	1	0.927936
407	1	0.926674
408	1	0.92657
409	1	0.924695
410	1	0.923744
411	1	0.922954
412	1	0.921438
413	1	0.92093
414	1	0.920371
415	1	0.920269
416	1	0.918121
417	1	0.917928
418	1	0.916158
419	1	0.914027
420	1	0.912698
421	1	0.911136
422	1	0.910581
423	1	0.908522
424	1	0.907897
425	1	0.907817
426	1	0.907553
427	1	0.906961
428	1	0.905031
429	1	0.904913
430	1	0.902905
431	1	0.902876
432	1	0.902116
433	1	0.90163
434	1	0.901478
435	1	0.900877
436	1	0.9008
437	1	0.899992
438	1	0.896629
439	1	0.896445
440	1	0.896255
441	1	0.894767
442	1	0.892542
443	1	0.885461
444	1	0.884945
445	1	0.884932
446	1	0.883252
447	1	0.88166
448	1	0.87896
449	1	0.878808
450	1	0.878208
451	1	0.876237
452	1	0.874938
453	1	0.872432
454	1	0.87182
455	1	0.871477
456	1	0.870947
457	1	0.870724
458	1	0.868288
459	1	0.867787
460	1	0.862289
461	1	0.861268
462	1	0.860785
463	1	0.860522
464	1	0.85825
465	1	0.857112
466	1	0.854081
467	1	0.852842
468	1	0.851985
469	1	0.851918
470	1	0.851617
471	1	0.850457
472	1	0.847928
473	1	0.8475
474	1	0.845949
475	1	0.845169
476	1	0.840841
477	1	0.838155
478	1	0.836654
479	1	0.836257
480	1	0.831341
481	1	0.829536
482	1	0.824411
483	1	0.822257
484	1	0.822206
485	1	0.821248
486	1	0.816356
487	1	0.813192
488	1	0.801341
489	1	0.800666
490	1	0.776285
491	1	0.776036
492	1	0.772982
493	1	0.761616
494	1	0.7581
495	1	0.742432
496	1	0.739629
497	1	0.7286
498	1	0.706513
499	1	0.70382
500	1	0.696104
501	1	0.682748
502	1	0.676085
503	1	0.672925
504	1	0.669664
505	1	0.615232
506	1	0.586986
507	1	0.546332
508	1	0.47868
509	1	0.462866
510	1	0.370277
511	1	0.225991
512	0	0.999999
513	0	0.998957
514	0	0.997256
515	0	0.994937
516	0	0.992571
517	0	0.991544
518	0	0.986057
519	0	0.983575
520	0	0.982581
521	0	0.979777
522	0	0.97946
523	0	0.977321
524	0	0.969075
525	0	0.963549
526	0	0.958962
527	0	0.958866
528	0	0.955168
529	0	0.943727
530	0	0.941734
531	0	0.932704
532	0	0.929285
533	0	0.926859
534	0	0.914833
535	0	0.914803
536	0	0.914005
537	0	0.905595
538	0	0.904739
539	0	0.904594
540	0	0.900535
541	0	0.897948
542	0	0.89213
543	0	0.884942
544	0	0.875757
545	0	0.865724
546	0	0.857465
547	0	0.855681
548	0	0.851156
549	0	0.846794
550	0	0.8415
551	0	0.840985
552	0	0.836765
553	0	0.825385
554	0	0.824866
555	0	0.813367
556	0	0.81132
557	0	0.802314
558	0	0.800706
559	0	0.800677
560	0	0.798933
561	0	0.793934
562	0	0.789683
563	0	0.776977
564	0	0.774075
565	0	0.773008
566	0	0.770383
567	0	0.769573
568	0	0.761792
569	0	0.749276
570	0	0.747253
571	0	0.746373
572	0	0.745333
573	0	0.741866
574	0	0.740352
575	0	0.737632
576	0	0.736865
577	0	0.735128
578	0	0.73444
579	0	0.73333
580	0	0.725358
581	0	0.723049
582	0	0.718795
583	0	0.716327
584	0	0.713237
585	0	0.710823
586	0	0.709461
587	0	0.706441
588	0	0.703613
589	0	0.696454
590	0	0.695843
591	0	0.692805
592	0	0.685877
593	0	0.684694
594	0	0.683833
595	0	0.676107
596	0	0.675758
597	0	0.674134
598	0	0.667481
599	0	0.66663
600	0	0.661725
601	0	0.659614
602	0	0.65951
603	0	0.657623
604	0	0.652945
605	0	0.650061
606	0	0.648237
607	0	0.646527
608	0	0.64538
609	0	0.640417
610	0	0.639591
611	0	0.638107
612	0	0.635846
613	0	0.63331
614	0	0.630952
615	0	0.630258
616	0	0.629019
617	0	0.628078
618	0	0.624317
619	0	0.613627
620	0	0.600733
621	0	0.60051
622	0	0.598107
623	0	0.596359
624	0	0.594876
625	0	0.586128
626	0	0.582974
627	0	0.580527
628	0	0.58012
629	0	0.577517
630	0	0.577334
631	0	0.571086
632	0	0.570868
633	0	0.570309
634	0	0.568684
635	0	0.568256
636	0	0.567267
637	0	0.565874
638	0	0.560561
639	0	0.559114
640	0	0.55757
641	0	0.557127
642	0	0.555884
643	0	0.554335
644	0	0.549565
645	0	0.548931
646	0	0.545274
647	0	0.541714
648	0	0.537701
649	0	0.535727
650	0	0.535708
651	0	0.530066
652	0	0.528928
653	0	0.527352
654	0	0.526719
655	0	0.525778
656	0	0.523921
657	0	0.518131
658	0	0.517536
659	0	0.50979
660	0	0.508756
661	0	0.507054
662	0	0.506788
663	0	0.504902
664	0	0.50412
665	0	0.496189
666	0	0.496105
667	0	0.49506
668	0	0.486491
669	0	0.483709
670	0	0.483633
671	0	0.483506
672	0	0.480598
673	0	0.480382
674	0	0.471052
675	0	0.468971
676	0	0.468491
677	0	0.468413
678	0	0.467727
679	0	0.466412
680	0	0.460579
681	0	0.459242
682	0	0.4582
683	0	0.455704
684	0	0.45497
685	0	0.449276
686	0	0.448143
687	0	0.446542
688	0	0.4465
689	0	0.446372
690	0	0.444901
691	0	0.441604
692	0	0.439626
693	0	0.439455
694	0	0.438845
695	0	0.438064
696	0	0.43668
697	0	0.436367
698	0	0.43231
699	0	0.431642
700	0	0.431521
701	0	0.431367
702	0	0.430896
703	0	0.430439
704	0	0.430224
705	0	0.429496
706	0	0.427511
707	0	0.426307
708	0	0.422579
709	0	0.422339
710	0	0.420429
711	0	0.420149
712	0	0.418456
713	0	0.417592
714	0	0.417063
715	0	0.415574
716	0	0.405707
717	0	0.40363
718	0	0.403611
719	0	0.402993
720	0	0.401964
721	0	0.401576
722	0	0.396563
723	0	0.39575
724	0	0.393621
725	0	0.392244
726	0	0.390686
727	0	0.390619
728	0	0.388421
729	0	0.38578
730	0	0.384871
731	0	0.383729
732	0	0.383034
733	0	0.382145
734	0	0.38207
735	0	0.379731
736	0	0.379037
737	0	0.378173
738	0	0.377673
739	0	0.376801
740	0	0.375422
741	0	0.372422
742	0	0.372395
743	0	0.372381
744	0	0.37107
745	0	0.367616
746	0	0.367268
747	0	0.361662
748	0	0.35893
749	0	0.35841
750	0	0.357247
751	0	0.356487
752	0	0.356009
753	0	0.35553
754	0	0.354935
755	0	0.354517
756	0	0.354432
757	0	0.352957
758	0	0.352004
759	0	0.351971
760	0	0.349796
761	0	0.349769
762	0	0.349296
763	0	0.348432
764	0	0.344356
765	0	0.343626
766	0	0.340234
767	0	0.336168
768	0	0.335994
769	0	0.333754
770	0	0.33316
771	0	0.332419
772	0	0.330995
773	0	0.327806
774	0	0.327587
775	0	0.327302
776	0	0.325792
777	0	0.324121
778	0	0.323524
779	0	0.323494
780	0	0.322774
781	0	0.321585
782	0	0.320111
783	0	0.318537
784	0	0.317449
785	0	0.316742
786	0	0.315938
787	0	0.315871
788	0	0.315664
789	0	0.314875
790	0	0.311859
791	0	0.308679
792	0	0.302322
793	0	0.300526
794	0	0.299248
795	0	0.298955
796	0	0.298537
797	0	0.297597
798	0	0.296601
799	0	0.296121
800	0	0.292165
801	0	0.291062
802	0	0.290711
803	0	0.288244
804	0	0.287961
805	0	0.287641
806	0	0.283459
807	0	0.280759
808	0	0.277077
809	0	0.275981
810	0	0.274985
811	0	0.274028
812	0	0.271322
813	0	0.270369
814	0	0.27031
815	0	0.270074
816	0	0.267806
817	0	0.2619
818	0	0.260477
819	0	0.260445
820	0	0.258618
821	0	0.258547
822	0	0.256071
823	0	0.25577
824	0	0.254152
825	0	0.251296
826	0	0.250648
827	0	0.249175
828	0	0.248621
829	0	0.244922
830	0	0.243723
831	0	0.240856
832	0	0.240652
833	0	0.228718
834	0	0.223638
835	0	0.221234
836	0	0.220171
837	0	0.217192
838	0	0.216141
839	0	0.213806
840	0	0.213356
841	0	0.212004
842	0	0.21083
843	0	0.209145
844	0	0.201624
845	0	0.200595
846	0	0.199126
847	0	0.193695
848	0	0.188051
849	0	0.181881
850	0	0.179975
851	0	0.179966
852	0	0.178269
853	0	0.176522
854	0	0.174307
855	0	0.164414
856	0	0.161947
857	0	0.159477
858	0	0.143355
859	0	0.134324
860	0	0.117634
861	0	0.112931
862	0	0.11205
863	0	0.108441
864	0	0.104412
865	0	0.0992085
866	0	0.0977627
867	0	0.0966388
868	0	0.0965905
869	0	0.0935575
870	0	0.0915831
871	0	0.0906126
872	0	0.0905216
873	0	0.0853666
874	0	0.0851366
875	0	0.0819667
876	0	0.0806819
877	0	0.0803079
878	0	0.0792737
879	0	0.0775412
880	0	0.0757411
881	0	0.0753405
882	0	0.0741444
883	0	0.0739242
884	0	0.0718004
885	0	0.0715607
886	0	0.0712178
887	0	0.0705717
888	0	0.068918
889	0	0.0661537
890	0	0.0648746
891	0	0.0646384
892	0	0.063821
893	0	0.0630251
894	0	0.062548
895	0	0.0623088
896	0	0.0619084
897	0	0.0607437
898	0	0.0588067
899	0	0.0561011
900	0	0.0559405
901	0	0.0554728
902	0	0.0551008
903	0	0.0544808
904	0	0.05446
905	0	0.0540991
906	0	0.0536051
907	0	0.0535607
908	0	0.0532571
909	0	0.0521661
910	0	0.0519103
911	0	0.0518306
912	0	0.051468
913	0	0.051002
914	0	0.0503394
915	0	0.0497901
916	0	0.0489639
917	0	0.0483661
918	0	0.048217
919	0	0.047165
920	0	0.0448727
921	0	0.0446374
922	0	0.0444218
923	0	0.0443265
924	0	0.0439265
925	0	0.0439162
926	0	0.0416421
927	0	0.0409506
928	0	0.0409127
929	0	0.0405456
930	0	0.0400023
931	0	0.0389574
932	0	0.0386991
933	0	0.0381629
934	0	0.038087
935	0	0.0376333
936	0	0.0375885
937	0	0.0373114
938	0	0.0363113
939	0	0.0342634
940	0	0.0332945
941	0	0.0332594
942	0	0.0329693
943	0	0.0328487
944	0	0.0323329
945	0	0.0321146
946	0	0.0320144
947	0	0.0319385
948	0	0.0318209
949	0	0.031789
950	0	0.0316949
951	0	0.0309522
952	0	0.0308464
953	0	0.0308296
954	0	0.0296276
955	0	0.0293316
956	0	0.0291672
957	0	0.0282977
958	0	0.0276993
959	0	0.0273686
960	0	0.0272517
961	0	0.026609
962	0	0.0265889
963	0	0.0265823
964	0	0.0265423
965	0	0.0259393
966	0	0.0256128
967	0	0.0253429
968	0	0.0242833
969	0	0.0241564
970	0	0.0241039
971	0	0.0240548
972	0	0.0238185
973	0	0.0238157
974	0	0.0235365
975	0	0.0233232
976	0	0.0232885
977	0	0.0231855
978	0	0.0231617
979	0	0.0225725
980	0	0.022476
981	0	0.0222917
982	0	0.0221091
983	0	0.0208544
984	0	0.0208204
985	0	0.0205042
986	0	0.0201608
987	0	0.0199065
988	0	0.0197001
989	0	0.019433
990	0	0.0192509
991	0	0.0191763
992	0	0.0191213
993	0	0.0190361
994	0	0.0189087
995	0	0.0186288
996	0	0.0185882
997	0	0.0183755
998	0	0.0182079
999	0	0.018185
1000	0	0.0179105
1001	0	0.0179042
1002	0	0.0178934
1003	0	0.0178473
1004	0	0.0176815
1005	0	0.0170751
1006	0	0.0168216
1007	0	0.0165064
1008	0	0.0164503
1009	0	0.0162993
1010	0	0.0160505
1011	0	0.0154827
1012	0	0.0153824
1013	0	0.0153136
1014	0	0.0152258
1015	0	0.0150075
1016	0	0.0149665
1017	0	0.0149193
1018	0	0.0147677
1019	0	0.0146942
1020	0	0.0144854
1021	0	0.0144407
1022	0	0.014118
1023	0	0.0140686
1024	0	0.0138941
1025	0	0.0132656
1026	0	0.0130241
1027	0	0.0129346
1028	0	0.0128761
1029	0	0.0120592
1030	0	0.0117528
1031	0	0.0115406
1032	0	0.0113063
1033	0	0.0111581
1034	0	0.0110408
1035	0	0.0109654
1036	0	0.0103156
1037	0	0.0100377
1038	0	0.00996075
1039	0	0.00987572
1040	0	0.00984326
1041	0	0.00934771
1042	0	0.00930412
1043	0	0.00892878
1044	0	0.00884307
1045	0	0.00875014
1046	0	0.00852581
1047	0	0.00830746
1048	0	0.00752495
1049	0	0.00751954
1050	0	0.00749183
1051	0	0.00732183
1052	0	0.00731287
1053	0	0.00727877
1054	0	0.00716873
1055	0	0.00712933
1056	0	0.00711682
1057	0	0.00710832
1058	0	0.00706723
1059	0	0.00684179
1060	0	0.00677993
1061	0	0.0065669
1062	0	0.00628614
1063	0	0.00615807
1064	0	0.00592416
1065	0	0.00564482
1066	0	0.00561731
1067	0	0.00538189
1068	0	0.00530388
1069	0	0.0049221
1070	0	0.0044347
1071	0	0.00442972
1072	0	0.00416331
1073	0	0.00408493
1074	0	0.00403721
1075	0	0.00397771
1076	0	0.00395953
1077	0	0.00394127
1078	0	0.00371491
1079	0	0.00368006
1080	0	0.0035323
1081	0	0.00349803
1082	0	0.00348783
1083	0	0.00342682
1084	0	0.00335912
1085	0	0.0032346
1086	0	0.00312253
1087	0	0.00300373
1088	0	0.00219271
1089	0	0.0021882
1090	0	0.00215589
1091	0	0.00209628
1092	0	0.00199629
1093	0	0.00195186
1094	0	0.00188457
1095	0	0.00188347
1096	0	0.00175045
1097	0	0.00173323
1098	0	0.00156563
1099	0	0.00152034
1100	0	0.00129617
1101	0	0.0012535
1102	0	0.001144
1103	0	0.00109554
1104	0	0.0010171
1105	0	0.0010035
1106	0	0.000875144
1107	0	0.000830955
1108	0	0.000791664
1109	0	0.000772194
1110	0	0.000748143
1111	0	0.000565613
1112	0	0.000553468
1113	0	0.000475741
1114	0	0.000447152
1115	0	0.000424201
1116	0	0.000351198
1117	0	0.000274115
1118	0	0.000270375
1119	0	0.000251212
1120	0	0.000102913
1121	0	8.4913e-05
1122	0	4.69626e-09
1123	0	3.59116e-11
1124	0	3.39175e-15
1125	0	8.979e-20
1126	0	6.71345e-22
1127	0	1.73808e-23
1128	0	0
1129	0	0
1130	0	0
1131	0	0
1132	0	0
1133	0	0
1134	0	0
1135	0	0
1136	0	0
1137	0	0
1138	0	0
1139	0	0
1140	0	0
1141	0	0
1142	0	0
1143	0	0
1144	0	0
1145	0	0
1146	0	0
1147	0	0
1148	0	0
1149	0	0
1150	0	0
1151	0	0
1152	0	0
1153	0	0
1154	0	0
1155	0	0
1156	0	0
1157	0	0
1158	0	0
1159	0	0
1160	0	0
1161	0	0
1162	0	0
1163	0	0
1164	0	0
1165	0	0
1166	0	0
1167	0	0
1168	0	0
1169	0	0
1170	0	0

## Sheet: Fig3b
Comparison of RNN Classifier and Cytopathologists on Confusing WSIs
Scores predicted by RNN Classifier and Cytopatholofists' classification							ROC Scatters calculated from predicted scores (best point is highlighted)					Cytopathologists' classification results
ID	Label	Score	Cytopathologist 1	Cytopathologist 2	Cytopathologist 3		Thresholds	1-Specificity	Sensitivity	AUC		Cytopathologist 1		Pred			Statistical Results
1	0	0.802314	1	0	0		1.99999	0	0	0.647042				0	1	SUM
2	0	0.904594	0	0	0		0.999995	0	0.0140845			Label	0	22	28	50	0.56	1-Spec.
3	0	0.81132	0	0	0		0.992133	0	0.084507				1	3	68	71	0.957746	Sens.
4	1	0.940587	0	0	0		0.991544	0.02	0.084507				SUM	25	96	121
5	0	0.986057	1	0	0		0.987097	0.02	0.126761			Cytopathologist 2		Pred			Statistical Results
6	0	0.851156	1	0	0		0.982581	0.06	0.126761					0	1	SUM
7	0	0.855681	1	0	0		0.980095	0.06	0.15493			Label	0	37	13	50	0.26	1-Spec.
8	1	0.847928	1	0	1		0.97946	0.1	0.15493				1	64	7	71	0.0985915	Sens.
9	1	0.966845	1	0	1		0.978783	0.1	0.169014				SUM	101	20	121
10	1	0.944131	1	0	1		0.977321	0.12	0.169014			Cytopathologist 3		Pred			Statistical Results
11	1	0.972867	1	0	1		0.96636	0.12	0.253521					0	1	SUM
12	1	0.884932	1	0	1		0.963549	0.14	0.253521			Label	0	39	11	50	0.22	1-Spec.
13	1	0.854081	1	0	1		0.962077	0.14	0.267606				1	24	47	71	0.661972	Sens.
14	1	0.822206	1	0	1		0.958866	0.18	0.267606				SUM	63	58	121
15	1	0.998769	1	0	1		0.958625	0.18	0.295775
16	1	0.93747	1	0	1		0.955168	0.2	0.295775
17	1	0.999992	1	0	1		0.944131	0.2	0.366197
18	1	0.920269	1	0	1		0.943727	0.22	0.366197
19	1	0.962077	1	0	1		0.934415	0.22	0.408451
20	1	0.902905	1	0	1		0.932704	0.24	0.408451
21	1	0.822257	1	0	1		0.917928	0.24	0.478873
22	1	0.851918	1	0	1		0.914803	0.28	0.478873
23	1	0.987097	1	0	1		0.914027	0.28	0.492958
24	1	0.845169	1	0	1		0.914005	0.3	0.492958
25	1	0.910581	1	0	1		0.910581	0.3	0.521127
26	1	0.871477	1	0	1		0.904594	0.36	0.521127
27	1	0.980095	1	0	1		0.902905	0.36	0.535211
28	1	0.851617	1	0	1		0.897948	0.4	0.535211
29	1	0.857112	1	0	0		0.894767	0.4	0.577465
30	0	0.431642	0	1	1		0.884942	0.42	0.577465
31	0	0.324121	0	1	0		0.883252	0.42	0.605634
32	0	0.639591	0	1	0		0.875757	0.44	0.605634
33	1	0.370277	1	1	0		0.867787	0.44	0.647887
34	0	0.560561	1	1	0		0.865724	0.46	0.647887
35	0	0.875757	1	0	0		0.860785	0.46	0.676056
36	0	0.977321	1	0	0		0.857465	0.48	0.676056
37	0	0.836765	0	0	0		0.857112	0.48	0.690141
38	1	0.926674	1	0	1		0.855681	0.5	0.690141
39	1	0.945434	1	0	1		0.851617	0.5	0.746479
40	1	0.950082	1	0	1		0.851156	0.52	0.746479
41	1	0.978783	1	0	1		0.847928	0.52	0.760563
42	1	0.852842	1	0	1		0.846794	0.54	0.760563
43	0	0.800706	1	0	1		0.845169	0.54	0.788732
44	1	0.896445	1	0	1		0.840985	0.58	0.788732
45	1	0.824411	1	0	1		0.838155	0.58	0.802817
46	1	0.861268	1	0	1		0.836765	0.6	0.802817
47	1	0.945148	1	0	1		0.831341	0.6	0.830986
48	1	0.816356	1	0	1		0.824866	0.64	0.830986
49	1	0.992133	1	0	1		0.816356	0.64	0.901408
50	1	0.860785	1	0	1		0.635846	0.82	0.901408
51	1	0.911136	1	0	1		0.586986	0.82	0.929577
52	1	0.96636	1	0	1		0.560561	0.84	0.929577
53	1	0.896255	1	0	1		0.546332	0.84	0.943662
54	1	0.838155	1	0	1		0.506788	0.86	0.943662
55	0	0.648237	1	1	1		0.47868	0.86	0.957746
56	0	0.383034	1	1	1		0.468971	0.88	0.957746
57	0	0.635846	1	1	1		0.462866	0.88	0.971831
58	0	0.317449	0	1	0		0.383034	0.92	0.971831
59	0	0.291062	0	1	1		0.370277	0.92	0.985915
60	0	0.914803	1	0	1		0.291062	0.98	0.985915
61	0	0.8415	1	0	1		0.225991	0.98	1
62	1	0.999995	1	0	1		0.0386991	1	1
63	1	0.917928	1	0	1
64	0	0.905595	0	0	0
65	0	0.865724	0	0	0
66	0	0.97946	0	0	0
67	1	0.831341	1	0	1
68	1	0.92657	1	0	1
69	0	0.640417	0	1	0
70	1	0.870724	1	0	0
71	1	0.883252	1	0	0
72	0	0.991544	0	0	0
73	0	0.824866	0	0	0
74	0	0.0386991	1	1	0
75	1	0.836257	1	0	0
76	1	0.894767	1	0	0
77	0	0.958866	1	0	0
78	0	0.813367	0	0	0
79	1	0.615232	1	1	1
80	0	0.506788	1	1	1
81	0	0.857465	1	0	0
82	0	0.979777	1	0	1
83	0	0.914005	0	0	0
84	0	0.943727	0	0	0
85	1	0.958625	1	0	1
86	0	0.900535	1	0	1
87	0	0.825385	1	0	0
88	0	0.904739	0	0	0
89	0	0.932704	1	0	0
90	0	0.958962	0	0	0
91	1	0.968298	1	0	1
92	1	0.949638	1	0	0
93	1	0.976648	1	0	0
94	1	0.97281	1	0	0
95	1	0.845949	0	0	0
96	1	0.924695	1	0	0
97	0	0.897948	0	0	0
98	0	0.982581	1	0	0
99	1	0.980907	1	0	1
100	0	0.914833	1	0	0
101	0	0.846794	1	0	0
102	0	0.800677	1	0	0
103	0	0.955168	0	0	0
104	0	0.963549	1	0	0
105	1	0.934415	1	0	0
106	0	0.884942	1	0	0
107	1	0.914027	1	0	0
108	1	0.991099	1	0	0
109	1	0.821248	1	0	0
110	1	0.867787	1	0	0
111	0	0.840985	1	0	0
112	1	0.994852	1	0	0
113	1	0.989809	1	0	0
114	1	0.996852	1	0	0
115	1	0.958839	0	0	0
116	1	0.586986	1	1	0
117	1	0.462866	1	1	1
118	1	0.47868	1	1	1
119	1	0.546332	1	1	0
120	0	0.468971	0	1	0
121	1	0.225991	1	1	0

## Sheet: Fig3c
Comparison of HR model and Cytopathologists
Scores predicted by HR model and Cytopatholofists' classification							ROC Scatters calculated from predicted scores (best point is highlighted)					Cytopathologists' classification results
ID	Label	Score	Cytopathologist 1	Cytopathologist 2	Cytopathologist 3		Thresholds	1-Specificity	Sensitivity	AUC		Cytoathologist 1		Pred			Statistical Results
1	0	0.01781	0	1	0		2	0	0	0.978575				0	1	SUM
2	1	0.9795	1	1	0		1	0	0.0294695			Label	0	2976	71	3047	0.0233016	1-Spec.
3	0	0.00392	0	0	0		0.99999	0	0.0510806				1	116	902	1018	0.886051	Sens.
4	1	0.99942	1	1	1		0.99998	0	0.0609037				SUM	3092	973	4065
5	0	0.53908	0	0	0		0.99997	0	0.0717092			Cytoathologist 2		Pred			Statistical Results
6	0	0.00015	0	0	0		0.99996	0	0.0795678					0	1	SUM
7	0	0.05083	0	0	0		0.99995	0	0.089391			Label	0	2932	115	3047	0.037742	1-Spec.
8	0	0.39598	0	0	0		0.99994	0	0.0972495				1	166	852	1018	0.836935	Sens.
9	0	0.32148	0	0	0		0.99993	0	0.101179				SUM	3098	967	4065
10	0	0.01606	0	0	0		0.99992	0	0.107073			Cytoathologist 3		Pred			Statistical Results
11	1	0.99904	1	1	0		0.99991	0	0.111002					0	1	SUM
12	0	0.03731	0	0	0		0.9999	0	0.113949			Label	0	2988	59	3047	0.0193633	1-Spec.
13	0	0.0156	0	0	0		0.99989	0	0.118861				1	261	757	1018	0.743615	Sens.
14	0	0.01332	0	0	0		0.99988	0	0.119843				SUM	3249	816	4065
15	0	0.06932	1	0	0		0.99987	0	0.126719
16	1	0.97939	1	1	1		0.99986	0	0.132613
17	0	0.03042	0	0	0		0.99985	0	0.133595
18	0	0.93612	0	0	0		0.99984	0	0.139489
19	0	0.06432	0	0	0		0.99982	0	0.145383
20	0	0.40788	0	0	0		0.99981	0	0.146365
21	0	0.02133	0	0	0		0.9998	0	0.153242
22	0	0.14444	0	0	0		0.99978	0	0.1611
23	1	0.99997	1	1	1		0.99977	0	0.164047
24	1	0.99871	1	1	1		0.99975	0	0.167976
25	1	0.99445	1	1	1		0.99974	0	0.172888
26	1	1	1	1	1		0.99973	0	0.176817
27	0	0.00126	0	0	0		0.99972	0	0.179764
28	0	0.10242	0	0	0		0.99971	0	0.181729
29	0	0.0253	0	0	0		0.9997	0	0.18664
30	0	0.00362	0	0	0		0.99968	0	0.19057
31	0	0.55021	0	0	0		0.99967	0	0.194499
32	0	0.02913	0	0	0		0.99965	0	0.200393
33	0	0.00519	0	0	0		0.99964	0	0.202358
34	0	0.0246	0	0	0		0.99963	0	0.20334
35	0	0.01942	0	0	0		0.9996	0	0.211198
36	0	0.36307	0	0	0		0.99958	0	0.213163
37	1	0.99984	1	1	1		0.99957	0	0.21611
38	1	0.99436	1	1	1		0.99956	0	0.218075
39	1	0.98847	1	1	1		0.99955	0	0.221022
40	1	0.9999	1	1	0		0.99954	0	0.227898
41	1	0.99987	1	1	1		0.99953	0	0.229862
42	1	0.99574	1	1	1		0.99951	0	0.234774
43	1	0.99986	1	1	1		0.9995	0	0.235756
44	0	0.00018	0	0	0		0.99949	0	0.24165
45	0	0.0811	0	0	0		0.99948	0	0.242633
46	1	0.99584	1	1	1		0.99945	0	0.246562
47	0	0.00538	0	0	0		0.99943	0	0.248527
48	1	0.99549	1	1	1		0.99942	0	0.250491
49	1	0.41154	1	0	0		0.99941	0	0.251473
50	1	0.96214	1	1	1		0.99939	0	0.255403
51	0	0.00069	0	0	0		0.99929	0	0.265226
52	1	0.99969	1	1	1		0.99928	0	0.269155
53	0	0.06127	0	0	0		0.99926	0	0.275049
54	0	0.25762	0	0	0		0.99923	0	0.280943
55	0	0.34099	1	0	1		0.99922	0	0.281925
56	0	0.19232	0	0	0		0.9992	0	0.285855
57	1	0.99985	1	1	1		0.99919	0	0.289784
58	0	0.00328	0	0	0		0.99918	0	0.290766
59	0	0.00322	0	0	0		0.99916	0	0.294695
60	0	0.09499	0	0	0		0.99915	0	0.295678
61	0	0.01314	0	0	0		0.99914	0	0.297642
62	0	0.04872	0	1	0		0.99913	0	0.302554
63	0	0.00444	0	0	0		0.99912	0	0.303536
64	1	0.99995	1	1	1		0.99911	0	0.305501
65	0	0.05543	0	0	0		0.99908	0	0.308448
66	0	0.24059	0	0	0		0.99902	0	0.320236
67	1	0.68069	0	0	0		0.999	0	0.3222
68	0	0.06823	0	0	0		0.99894	0	0.327112
69	0	0.00936	0	0	0		0.99893	0	0.329077
70	0	0.00317	0	0	0		0.99892	0	0.330059
71	0	0.72724	0	0	0		0.9989	0	0.333006
72	1	0.98365	1	1	1		0.99889	0	0.333988
73	1	0.99962	1	1	1		0.99887	0	0.337917
74	0	7e-05	0	0	0		0.99886	0	0.3389
75	0	0.38131	0	0	0		0.99884	0	0.340864
76	1	0.99992	1	1	1		0.99883	0	0.341847
77	0	0.00785	0	0	0		0.99882	0	0.343811
78	0	0.22301	0	0	0		0.99879	0	0.345776
79	1	0.84251	0	0	0		0.99878	0	0.348723
80	0	0.08473	0	0	0		0.99877	0	0.350688
81	0	0.00688	0	0	0		0.99876	0	0.353635
82	0	0.01484	0	0	0		0.99874	0	0.355599
83	0	0.07286	0	0	0		0.99873	0	0.358546
84	0	0.34091	0	0	0		0.99872	0	0.359528
85	0	0.07546	0	0	0		0.99871	0	0.361493
86	0	0.01003	0	0	0		0.9987	0	0.362475
87	0	0.7512	0	0	0		0.99868	0	0.366405
88	0	0.12038	0	0	0		0.99865	0	0.367387
89	0	0.00143	0	0	0		0.99864	0	0.369352
90	1	0.99842	1	1	1		0.99846	0	0.378193
91	0	0.17359	0	0	0		0.99845	0	0.380157
92	0	0.0883	0	0	0		0.99836	0	0.383104
93	0	0.00016	0	0	0		0.99835	0	0.385069
94	0	0.00724	0	0	0		0.9981	0	0.390963
95	0	0.06958	0	0	0		0.99808	0	0.392927
96	0	0.40541	0	0	0		0.99806	0	0.394892
97	1	0.99997	0	1	1		0.99802	0	0.396857
98	0	0.09529	0	1	0		0.99796	0	0.400786
99	1	0.97778	1	1	0		0.9979	0	0.40275
100	1	0.99067	1	1	1		0.99777	0	0.409627
101	0	0.77874	1	1	0		0.99775	0	0.412574
102	1	0.98452	1	1	1		0.99761	0	0.418468
103	1	0.99957	1	1	0		0.99757	0	0.422397
104	1	0.99923	1	1	1		0.99744	0	0.426326
105	1	0.99913	1	1	1		0.99735	0	0.427308
106	1	0.999	1	1	1		0.99733	0	0.430255
107	1	0.99845	1	1	1		0.99732	0	0.43222
108	0	0.05737	0	0	0		0.9973	0.000328192	0.43222
109	0	0.2233	0	0	0		0.99729	0.000328192	0.435167
110	0	0.04759	0	0	0		0.99685	0.000328192	0.447937
111	0	0.00991	0	0	0		0.99682	0.000328192	0.449902
112	0	0.91444	0	1	0		0.99669	0.000328192	0.453831
113	1	0.99876	1	1	1		0.99667	0.000328192	0.455796
114	0	0.004	0	0	0		0.99654	0.000328192	0.458743
115	1	0.99871	0	1	1		0.99653	0.000656383	0.458743
116	1	0.99984	1	1	1		0.99652	0.000656383	0.459725
117	1	0.99999	1	1	1		0.99649	0.000656383	0.46169
118	0	0.00683	0	0	0		0.99639	0.000656383	0.464637
119	0	0.04143	0	0	0		0.99632	0.000656383	0.466601
120	0	0.00248	0	0	0		0.99623	0.000656383	0.467583
121	0	0.01647	0	0	0		0.99618	0.000656383	0.469548
122	0	0.98848	0	0	0		0.99603	0.000656383	0.47446
123	0	0.10204	0	0	0		0.99602	0.000656383	0.476424
124	0	0.80744	0	0	0		0.99574	0.000656383	0.48723
125	1	0.99849	1	1	1		0.99572	0.000656383	0.489194
126	0	0.65161	0	0	0		0.99552	0.000656383	0.493124
127	0	0.21373	0	0	0		0.99551	0.000656383	0.495088
128	1	1	1	0	0		0.99549	0.000656383	0.497053
129	0	0.94792	0	0	0		0.99548	0.000656383	0.5
130	0	0.15664	0	0	0		0.99537	0.000656383	0.502947
131	0	0.02398	0	0	0		0.99534	0.000656383	0.504912
132	0	0.49195	0	0	0		0.99468	0.000656383	0.524558
133	0	0.0056	0	0	0		0.99466	0.000656383	0.526523
134	0	0.01437	0	0	0		0.99465	0.000656383	0.527505
135	0	0.06706	0	0	0		0.99461	0.000656383	0.52947
136	0	0.04918	0	0	0		0.99454	0.000656383	0.531434
137	0	0.00024	0	0	0		0.9945	0.000656383	0.533399
138	0	0.01591	0	0	0		0.99448	0.000656383	0.535363
139	1	0.92683	1	1	0		0.99445	0.000656383	0.539293
140	0	0.05104	0	0	0		0.99439	0.000656383	0.54224
141	0	0.03455	0	0	0		0.99436	0.000656383	0.544204
142	1	0.99899	1	1	1		0.99435	0.000984575	0.544204
143	0	0.01068	0	0	0		0.9943	0.000984575	0.545187
144	0	0.19987	0	0	0		0.99425	0.000984575	0.547151
145	0	0.00354	0	0	0		0.99422	0.000984575	0.549116
146	1	0.99807	1	0	1		0.99421	0.000984575	0.551081
147	1	0.99925	1	1	1		0.9941	0.000984575	0.554028
148	1	0.99964	1	1	1		0.99407	0.000984575	0.555992
149	0	0.13414	0	0	0		0.99395	0.000984575	0.557957
150	0	0.00438	0	0	0		0.99392	0.000984575	0.559921
151	0	0.03343	0	0	0		0.99351	0.000984575	0.570727
152	1	0.99932	1	1	0		0.9935	0.000984575	0.572692
153	0	0.00415	0	0	0		0.99336	0.000984575	0.577603
154	0	0.08863	0	0	0		0.99311	0.00131277	0.577603
155	0	0.00083	0	0	0		0.99285	0.00131277	0.58055
156	0	0.01393	0	0	0		0.99281	0.00131277	0.582515
157	0	0.00034	0	0	0		0.99207	0.00131277	0.59332
158	0	0.08345	0	0	0		0.99203	0.00131277	0.595285
159	1	0.9988	1	1	1		0.99201	0.00131277	0.596267
160	0	0.3968	0	0	0		0.99196	0.00131277	0.598232
161	1	1	1	1	1		0.99091	0.00131277	0.611984
162	0	0.00039	0	0	0		0.99082	0.00131277	0.615914
163	0	0.00343	0	0	0		0.99058	0.00131277	0.620825
164	1	0.98629	1	1	1		0.9904	0.00131277	0.62279
165	0	0.12833	0	0	0		0.98898	0.00131277	0.63556
166	0	0.01918	0	0	0		0.9887	0.00164096	0.63556
167	0	8e-05	0	0	0		0.98869	0.00164096	0.636542
168	0	0.05109	0	0	0		0.98867	0.00196915	0.636542
169	0	0.77002	0	0	0		0.98849	0.00196915	0.638507
170	0	0.04603	0	0	0		0.98848	0.00229734	0.638507
171	0	0.043	0	0	0		0.98826	0.00229734	0.645383
172	0	0.01541	0	0	0		0.98816	0.00262553	0.645383
173	0	0.04657	0	0	0		0.98685	0.00262553	0.6611
174	0	0.01515	0	0	0		0.98683	0.00295372	0.6611
175	0	0.00372	0	0	0		0.98522	0.00295372	0.681729
176	0	0.17539	0	0	0		0.98517	0.00328192	0.681729
177	0	0.45429	0	0	0		0.98367	0.00328192	0.693517
178	0	0.0436	0	0	0		0.98365	0.00328192	0.695481
179	1	0.99962	1	1	1		0.98318	0.00328192	0.699411
180	0	0.1013	0	0	0		0.9825	0.00361011	0.699411
181	0	0.00798	0	0	0		0.98215	0.00361011	0.702358
182	0	0.00223	0	0	0		0.98209	0.00361011	0.704322
183	0	0.00294	0	0	0		0.98116	0.00361011	0.712181
184	0	0.14861	0	0	0		0.9809	0.0039383	0.712181
185	0	0.00156	0	0	0		0.97856	0.0039383	0.724951
186	1	0.9956	1	1	0		0.97817	0.0039383	0.726916
187	1	0.99999	1	1	1		0.97815	0.00426649	0.726916
188	0	0.0438	0	0	0		0.97778	0.00426649	0.729862
189	0	0.3244	0	0	0		0.97776	0.00459468	0.729862
190	0	0.01689	0	0	0		0.97696	0.00459468	0.736739
191	1	0.99654	1	1	1		0.97674	0.00492287	0.736739
192	0	0.00586	0	0	0		0.97629	0.00492287	0.740668
193	1	1	1	1	1		0.97602	0.00525107	0.740668
194	0	0.39333	0	0	0		0.97523	0.00525107	0.74558
195	1	0.97658	0	1	0		0.97474	0.00525107	0.747544
196	0	0.19786	0	0	0		0.9745	0.00525107	0.748527
197	0	0.25686	0	0	0		0.97432	0.00557926	0.749509
198	0	0.00172	0	0	0		0.97417	0.00590745	0.749509
199	0	0.1769	0	0	0		0.97411	0.00590745	0.751473
200	0	0.00907	0	0	0		0.97372	0.00590745	0.75442
201	0	0.08627	0	0	0		0.97349	0.00623564	0.75442
202	0	0.08532	0	0	0		0.97255	0.00623564	0.759332
203	0	0.06166	0	0	0		0.97253	0.00623564	0.761297
204	1	0.99967	1	1	1		0.97089	0.00623564	0.769155
205	1	0.99569	1	1	1		0.97048	0.00623564	0.77112
206	0	0.96992	0	0	0		0.97032	0.00623564	0.774067
207	0	0.00291	0	0	0		0.97015	0.00656383	0.774067
208	1	0.94	1	0	1		0.96996	0.00656383	0.775049
209	1	0.99968	1	1	1		0.96992	0.00689202	0.775049
210	0	0.17684	0	0	0		0.96951	0.00689202	0.776031
211	0	0.05658	0	0	0		0.96914	0.00722022	0.776031
212	1	0.99468	1	1	1		0.96902	0.00722022	0.777014
213	0	0.01444	0	0	0		0.96901	0.00754841	0.777014
214	0	0.00807	0	0	0		0.96719	0.00754841	0.784872
215	1	0.99949	1	1	1		0.96697	0.0078766	0.784872
216	0	0.76641	0	0	0		0.96674	0.0078766	0.786837
217	1	0.99537	0	0	1		0.96656	0.00820479	0.786837
218	0	0.01114	0	0	0		0.96569	0.00820479	0.790766
219	0	0.1909	0	0	0		0.96471	0.00853298	0.790766
220	0	0.04395	0	0	0		0.96324	0.00853298	0.795678
221	1	0.99449	1	1	0		0.96304	0.00886117	0.795678
222	0	0.00059	0	0	0		0.9623	0.00886117	0.797642
223	0	0.95494	1	0	0		0.96217	0.00886117	0.799607
224	1	0.99262	1	1	1		0.96175	0.00886117	0.801572
225	1	0.99928	1	1	1		0.96156	0.00918937	0.801572
226	0	0.10783	0	0	0		0.96056	0.00918937	0.804519
227	0	0.03056	0	0	0		0.96046	0.00951756	0.804519
228	0	0.36332	0	0	0		0.95788	0.00951756	0.80943
229	0	0.04576	0	0	0		0.95783	0.00984575	0.810413
230	1	0.88662	1	1	1		0.95496	0.00984575	0.816306
231	1	0.43154	0	0	0		0.95494	0.0101739	0.816306
232	1	0.99986	1	1	1		0.95493	0.0101739	0.817289
233	0	0.00367	0	0	0		0.95458	0.0105021	0.817289
234	1	0.90714	0	0	0		0.95386	0.0105021	0.819253
235	0	0.13105	0	0	0		0.95363	0.0108303	0.819253
236	0	0.09695	0	0	0		0.95101	0.0108303	0.827112
237	1	0.63577	0	1	0		0.95095	0.0111585	0.827112
238	1	0.99295	1	1	1		0.95068	0.0111585	0.829077
239	1	0.97575	0	0	0		0.95057	0.0114867	0.829077
240	0	1e-05	0	0	0		0.9498	0.0114867	0.830059
241	0	0.68787	0	1	0		0.94924	0.0121431	0.830059
242	1	0.99351	1	1	0		0.94824	0.0121431	0.832024
243	0	0.0187	0	0	0		0.94792	0.0124713	0.832024
244	0	0.97776	0	1	0		0.94464	0.0124713	0.839882
245	0	0.03478	0	0	0		0.94441	0.0127995	0.839882
246	1	0.93463	1	1	0		0.94434	0.0127995	0.840864
247	0	0.02033	0	0	0		0.94402	0.0131277	0.840864
248	0	0.01966	0	0	0		0.94297	0.0131277	0.842829
249	0	0.0968	0	0	0		0.94203	0.013784	0.842829
250	0	0.01761	0	0	0		0.93804	0.013784	0.848723
251	0	0.25271	0	0	0		0.9371	0.0144404	0.848723
252	0	0.00553	0	0	0		0.93644	0.0144404	0.849705
253	0	0.01624	0	0	0		0.93612	0.0147686	0.849705
254	0	0.05734	0	0	0		0.93595	0.0147686	0.850688
255	0	0.43527	1	0	0		0.93579	0.0150968	0.850688
256	0	0.08693	0	0	0		0.93575	0.0150968	0.85167
257	0	0.206	0	0	0		0.93486	0.015425	0.852652
258	1	0.99542	1	1	0		0.93402	0.015425	0.854617
259	1	0.99981	1	1	1		0.93346	0.0157532	0.854617
260	0	0.00065	0	0	0		0.93332	0.0157532	0.855599
261	1	0.99007	1	1	1		0.93316	0.0164096	0.855599
262	0	0.04434	0	0	0		0.93288	0.0167378	0.855599
263	0	0.13311	0	0	0		0.93226	0.0167378	0.857564
264	0	0.68359	0	1	1		0.93189	0.0173942	0.857564
265	0	0.51338	0	0	0		0.93169	0.0173942	0.859528
266	0	0.01413	0	0	0		0.93149	0.0177223	0.859528
267	0	0.05126	0	0	0		0.92905	0.0177223	0.860511
268	0	0.00304	0	0	0		0.92838	0.0183787	0.860511
269	0	0.14166	0	0	0		0.92833	0.0183787	0.861493
270	0	0.07075	0	0	0		0.9278	0.0190351	0.861493
271	0	0.00678	0	0	0		0.92758	0.0190351	0.863458
272	1	0.99729	1	1	0		0.92687	0.0193633	0.863458
273	1	0.99174	1	1	0		0.92683	0.0193633	0.86444
274	1	0.99984	1	1	1		0.92552	0.0203479	0.86444
275	1	0.95493	1	0	0		0.92547	0.0203479	0.865422
276	0	0.01511	0	0	0		0.92519	0.0206761	0.865422
277	0	0.42228	0	0	0		0.92388	0.0206761	0.870334
278	0	0.00915	0	0	0		0.92311	0.0213325	0.870334
279	0	0.26202	0	0	0		0.92309	0.0213325	0.871316
280	0	0.05174	0	0	0		0.92198	0.0219888	0.871316
281	0	0.00223	0	0	0		0.9218	0.0219888	0.872299
282	1	0.95496	1	1	1		0.91975	0.0226452	0.872299
283	0	0.20715	0	0	0		0.91876	0.0226452	0.875246
284	0	0.02753	0	0	0		0.9178	0.0229734	0.875246
285	0	0.92838	0	0	0		0.9168	0.0229734	0.876228
286	0	0.59308	0	0	0		0.91539	0.023958	0.876228
287	0	0.92552	0	0	0		0.91488	0.023958	0.87721
288	0	0.37019	0	0	0		0.91444	0.0246144	0.87721
289	0	0.00339	0	0	0		0.91385	0.0246144	0.880157
290	0	0.28241	0	0	0		0.91223	0.0252708	0.880157
291	0	0.00289	0	0	0		0.90803	0.0252708	0.885069
292	0	0.05483	0	0	0		0.90744	0.0255989	0.885069
293	0	0.628	0	0	0		0.90515	0.0255989	0.888016
294	1	0.99118	1	1	1		0.90491	0.0259271	0.888016
295	0	0.03233	0	0	0		0.89964	0.0259271	0.89391
296	0	0.03649	0	0	0		0.89941	0.0262553	0.89391
297	0	0.0389	0	0	0		0.89875	0.0262553	0.894892
298	1	0.07382	0	0	0		0.89867	0.0265835	0.894892
299	0	0.00063	0	0	0		0.89742	0.0265835	0.895874
300	1	0.83115	1	1	1		0.89708	0.0269117	0.895874
301	0	0.09329	0	0	0		0.89582	0.0269117	0.896857
302	1	0.99887	1	1	1		0.89179	0.0275681	0.896857
303	0	0.11053	0	0	0		0.8915	0.0275681	0.897839
304	0	0.9809	0	1	1		0.88976	0.0278963	0.897839
305	1	0.96817	1	1	1		0.88901	0.0278963	0.898821
306	0	0.8033	0	0	0		0.8871	0.0288809	0.898821
307	0	0.06801	0	0	0		0.88631	0.0288809	0.900786
308	0	0.80189	0	1	0		0.88251	0.0295372	0.900786
309	0	0.01752	0	0	0		0.88222	0.0295372	0.901768
310	0	0.25049	0	0	0		0.87972	0.0305218	0.901768
311	1	0.99995	1	1	1		0.87875	0.0305218	0.903733
312	0	0.88976	0	0	0		0.87804	0.0315064	0.903733
313	0	0.73429	1	1	1		0.87789	0.0315064	0.905697
314	0	0.001	0	0	0		0.8716	0.0331474	0.905697
315	1	0.96392	1	1	0		0.87056	0.0331474	0.908644
316	0	0.00381	0	0	0		0.8695	0.0338037	0.908644
317	0	0.0077	0	0	0		0.86915	0.0338037	0.910609
318	0	0.93288	0	0	0		0.86517	0.0357729	0.910609
319	0	0.00296	0	0	0		0.86488	0.0357729	0.911591
320	0	9e-05	0	0	0		0.86045	0.0370857	0.911591
321	0	0.01774	0	0	0		0.85688	0.0370857	0.914538
322	0	0.82151	0	0	0		0.85197	0.0380702	0.914538
323	0	0.26925	0	0	0		0.84899	0.0380702	0.915521
324	0	0.50966	0	1	1		0.84747	0.0383984	0.915521
325	0	0.01031	0	0	0		0.8474	0.0383984	0.916503
326	1	0.98209	1	1	1		0.84586	0.039383	0.916503
327	0	0.21564	0	0	0		0.8417	0.039383	0.91945
328	1	0.9992	1	1	1		0.83226	0.0426649	0.91945
329	0	0.01115	0	0	0		0.83202	0.0426649	0.920432
330	0	0.00704	0	0	0		0.83193	0.0429931	0.920432
331	1	0.9976	1	1	1		0.82747	0.0429931	0.925344
332	1	0.99749	1	1	1		0.82151	0.0436495	0.925344
333	0	0.05748	0	0	0		0.82059	0.0436495	0.926326
334	0	0.01657	0	0	0		0.81577	0.0456186	0.926326
335	1	0.92464	0	1	0		0.81575	0.0456186	0.927308
336	1	0.9998	1	1	1		0.81378	0.0466032	0.927308
337	1	0.99999	1	1	0		0.81342	0.0466032	0.928291
338	0	0.37441	0	0	0		0.80511	0.0502133	0.928291
339	0	0.03529	0	0	0		0.80413	0.0502133	0.929273
340	0	0.14461	0	0	0		0.79506	0.053167	0.929273
341	0	0.0466	0	0	0		0.79333	0.053167	0.930255
342	0	0.13003	0	0	0		0.79252	0.0538234	0.930255
343	0	0.75116	1	0	0		0.79197	0.0538234	0.931238
344	0	0.15496	0	0	0		0.79115	0.0541516	0.931238
345	0	0.00268	0	0	0		0.78995	0.0541516	0.93222
346	0	0.02092	0	0	0		0.78714	0.0551362	0.93222
347	0	0.03831	0	0	0		0.78634	0.0551362	0.934185
348	0	0.11481	0	0	0		0.78042	0.0561208	0.934185
349	0	0.00175	0	0	0		0.78001	0.0561208	0.935167
350	0	0.0054	0	0	0		0.77773	0.0574335	0.935167
351	0	0.46081	0	0	0		0.77756	0.0574335	0.936149
352	0	0.82188	0	1	0		0.77711	0.0580899	0.936149
353	0	0.00253	0	0	0		0.77641	0.0580899	0.937132
354	0	0.06702	0	0	0		0.76404	0.0613718	0.937132
355	0	0.05453	0	0	0		0.76318	0.0613718	0.938114
356	0	0.49752	0	0	0		0.75133	0.0649819	0.938114
357	0	0.02633	0	0	0		0.75128	0.0649819	0.939096
358	0	0.0218	0	0	0		0.75116	0.0656383	0.939096
359	0	0.66927	0	0	0		0.74847	0.0656383	0.941061
360	0	0.70845	0	1	1		0.74335	0.0669511	0.941061
361	0	0.02	0	0	0		0.74183	0.0669511	0.942043
362	1	0.99993	1	1	1		0.73004	0.0708894	0.942043
363	1	0.9996	1	1	1		0.72778	0.0708894	0.94499
364	0	0.3892	0	0	0		0.72691	0.0715458	0.94499
365	0	0.0077	0	0	0		0.72225	0.0715458	0.947937
366	0	0.00303	0	0	0		0.7126	0.0735149	0.947937
367	0	0.86546	0	0	0		0.71063	0.0735149	0.948919
368	0	0.74804	0	0	0		0.70428	0.0744995	0.948919
369	0	0.10286	0	0	0		0.70372	0.0744995	0.949902
370	0	0.05078	0	0	0		0.68787	0.0767968	0.949902
371	1	0.99594	1	1	1		0.68732	0.0767968	0.950884
372	0	0.09077	0	0	0		0.68571	0.0774532	0.950884
373	0	0.10475	0	0	0		0.68467	0.0774532	0.951866
374	0	0.00772	0	0	0		0.68125	0.0784378	0.951866
375	0	0.44487	0	0	0		0.68069	0.0784378	0.952849
376	1	0.83202	1	1	1		0.67979	0.078766	0.952849
377	0	0.05559	0	0	0		0.67903	0.078766	0.953831
378	0	0.89183	1	1	1		0.67677	0.0800788	0.953831
379	0	0.00099	0	0	0		0.67432	0.0800788	0.954813
380	1	0.98329	1	1	1		0.63758	0.085658	0.954813
381	0	0.14426	0	0	0		0.63577	0.085658	0.955796
382	0	0.00246	0	0	0		0.63084	0.0866426	0.955796
383	0	0.00115	0	0	0		0.62968	0.0866426	0.956778
384	0	0.02302	0	0	0		0.62784	0.087299	0.956778
385	0	0.00147	0	0	0		0.62722	0.087299	0.95776
386	0	0.56983	0	0	0		0.61066	0.0912373	0.95776
387	0	0.00032	0	0	0		0.61061	0.0912373	0.958743
388	0	0.11536	0	0	0		0.59739	0.0945192	0.958743
389	0	0.00269	0	0	0		0.5965	0.0945192	0.959725
390	0	0.04058	0	0	0		0.59446	0.0951756	0.959725
391	0	0.18261	0	0	0		0.594	0.095832	0.959725
392	0	0.02084	0	0	0		0.54839	0.10699	0.959725
393	0	0.12691	0	0	0		0.54583	0.10699	0.960707
394	0	0.26797	0	0	0		0.51338	0.114211	0.960707
395	0	0.01214	0	0	0		0.51224	0.114211	0.96169
396	1	0.94824	1	0	0		0.509	0.115195	0.96169
397	0	0.02921	0	0	1		0.50474	0.115195	0.962672
398	1	0.99012	1	1	0		0.49195	0.118149	0.962672
399	0	0.00081	0	0	0		0.49089	0.118149	0.963654
400	1	0.9989	1	1	1		0.49048	0.118477	0.963654
401	0	0.23808	0	0	0		0.48144	0.119134	0.963654
402	0	0.0296	0	0	0		0.47776	0.11979	0.963654
403	0	0.08794	0	0	0		0.47412	0.11979	0.964637
404	1	0.9987	1	1	1		0.47331	0.120446	0.964637
405	1	0.99876	1	1	1		0.47172	0.120446	0.965619
406	1	0.92905	1	1	1		0.43527	0.127667	0.965619
407	0	0.07927	0	0	0		0.43154	0.127667	0.967583
408	1	0.99998	1	1	0		0.4201	0.132261	0.967583
409	1	1	1	1	1		0.41948	0.132261	0.968566
410	1	0.88222	0	0	0		0.41724	0.132918	0.968566
411	1	0.95127	1	1	1		0.41154	0.132918	0.969548
412	0	0.18673	0	0	0		0.40351	0.135215	0.969548
413	0	0.08243	0	0	0		0.40324	0.135215	0.97053
414	0	0.5733	0	0	0		0.39598	0.137512	0.97053
415	0	0.17705	0	0	0		0.39543	0.137512	0.971513
416	0	0.59209	0	0	0		0.33113	0.152281	0.971513
417	0	0.00604	0	0	0		0.33101	0.152281	0.972495
418	0	0.0002	0	0	0		0.26202	0.177223	0.972495
419	0	0.00688	0	0	0		0.26134	0.177223	0.973477
420	1	0.93169	0	0	0		0.22704	0.193633	0.973477
421	1	0.97965	1	1	1		0.2263	0.193633	0.97446
422	1	0.94482	1	1	1		0.21151	0.200853	0.97446
423	1	0.99873	1	1	1		0.20999	0.20151	0.97446
424	0	0.23825	0	0	0		0.20542	0.205448	0.97446
425	0	0.36688	0	0	0		0.20467	0.206104	0.97446
426	0	0.33822	0	0	0		0.20355	0.207089	0.97446
427	0	0.01638	0	0	0		0.20324	0.207089	0.975442
428	0	0.2549	0	0	0		0.18768	0.219888	0.975442
429	0	0.01794	0	0	0		0.18737	0.219888	0.976424
430	0	0.17295	0	0	0		0.16531	0.237939	0.976424
431	0	0.00656	0	0	0		0.16515	0.237939	0.977407
432	0	0.37881	0	0	1		0.14482	0.254349	0.977407
433	0	0.01576	0	0	0		0.14461	0.255005	0.977407
434	0	0.0102	0	0	0		0.14444	0.255661	0.977407
435	0	0.00134	0	0	0		0.14426	0.256318	0.977407
436	0	0.19834	0	0	0		0.11492	0.283886	0.977407
437	0	0.04525	0	0	0		0.11481	0.284542	0.977407
438	0	0.0021	0	0	0		0.08473	0.326551	0.977407
439	0	0.00813	0	0	0		0.0847	0.326551	0.978389
440	1	0.99998	1	1	1		0.08447	0.327207	0.978389
441	0	0.00836	0	0	0		0.0843	0.327863	0.978389
442	0	0.02979	0	0	0		0.08345	0.328848	0.978389
443	0	0.49973	0	0	0		0.08325	0.330161	0.978389
444	0	0.00034	0	0	0		0.0811	0.334755	0.978389
445	1	0.99365	1	1	1		0.08101	0.335412	0.978389
446	1	0.91939	1	1	1		0.07959	0.338037	0.978389
447	0	0.13313	0	0	0		0.07927	0.338694	0.978389
448	1	0.99913	1	1	1		0.07397	0.346242	0.978389
449	0	9e-05	0	0	0		0.07382	0.346242	0.979371
450	0	0.45787	0	0	0		0.07128	0.351493	0.979371
451	1	0.9	1	1	0		0.07114	0.351493	0.980354
452	1	0.99425	1	1	1		0.06789	0.361011	0.980354
453	0	0.0843	0	0	0		0.06785	0.361667	0.980354
454	0	0.0814	0	0	0		0.06103	0.376436	0.980354
455	0	0.04739	0	0	0		0.06102	0.377092	0.980354
456	0	0.02573	0	0	0		0.0603	0.378077	0.980354
457	1	0.9945	1	1	1		0.06017	0.378733	0.980354
458	0	0.02854	0	0	0		0.06001	0.380046	0.980354
459	0	0.00149	0	0	0		0.06	0.380702	0.980354
460	0	0.04253	0	0	0		0.05886	0.382671	0.980354
461	1	0.99879	1	1	1		0.05875	0.383656	0.980354
462	0	0.60859	0	0	0		0.05841	0.384969	0.980354
463	0	0.09598	0	0	0		0.05837	0.385625	0.980354
464	0	0.01181	0	0	0		0.05533	0.394815	0.980354
465	1	0.99957	1	1	1		0.05518	0.395471	0.981336
466	1	0.99963	1	1	0		0.04944	0.413193	0.981336
467	0	0.06871	0	0	0		0.04935	0.413193	0.982318
468	1	0.98637	1	1	1		0.04744	0.419757	0.982318
469	0	0.0409	0	0	0		0.04739	0.420414	0.982318
470	0	6e-05	0	0	0		0.04721	0.420742	0.982318
471	0	0.02619	0	0	0		0.047	0.420742	0.983301
472	0	0.0318	0	0	0		0.04396	0.431572	0.983301
473	0	0.15451	0	0	0		0.04395	0.432228	0.983301
474	1	0.98523	1	1	1		0.0428	0.438464	0.983301
475	0	0.97015	0	0	0		0.04279	0.43912	0.983301
476	0	0.00243	0	0	0		0.04211	0.44109	0.983301
477	0	0.05518	0	0	0		0.04204	0.441746	0.983301
478	0	0.01459	0	0	0		0.04136	0.443715	0.983301
479	0	0.00162	0	0	0		0.04134	0.444372	0.983301
480	0	0.23263	0	0	0		0.04058	0.447653	0.983301
481	0	0.01058	0	0	0		0.04057	0.44831	0.983301
482	0	0.67788	0	0	0		0.03991	0.450935	0.983301
483	1	0.99912	1	1	1		0.03971	0.451592	0.983301
484	0	0.00859	0	0	0		0.03955	0.452904	0.983301
485	0	0.00878	0	0	0		0.03952	0.453233	0.984283
486	0	0.26381	0	0	0		0.03853	0.456186	0.984283
487	0	0.0086	0	0	0		0.03842	0.457499	0.984283
488	0	0.02209	0	0	0		0.03835	0.457827	0.984283
489	0	0.20926	0	0	0		0.03834	0.458484	0.984283
490	0	0.01161	0	0	0		0.03652	0.46833	0.984283
491	1	0.99843	1	1	1		0.03649	0.468986	0.984283
492	1	0.99992	1	1	1		0.03475	0.476534	0.984283
493	0	0.00549	0	0	0		0.03474	0.476534	0.985265
494	0	0.02095	0	0	0		0.03464	0.477519	0.985265
495	0	0.95095	0	0	0		0.03455	0.478175	0.985265
496	0	0.01161	0	0	0		0.03402	0.479816	0.985265
497	0	0.02661	0	0	0		0.034	0.479816	0.986248
498	1	0.99674	1	1	1		0.03376	0.480801	0.986248
499	0	0.00642	0	0	0		0.03374	0.481457	0.986248
500	1	0.9996	1	1	1		0.03271	0.486708	0.986248
501	0	0.22034	0	0	0		0.03269	0.487365	0.986248
502	1	0.87789	0	0	0		0.0323	0.48999	0.986248
503	0	0.30539	0	0	0		0.03228	0.490647	0.986248
504	0	0.00971	0	0	0		0.03198	0.491303	0.986248
505	0	0.00343	0	0	0		0.03197	0.491959	0.986248
506	1	0.99904	1	0	0		0.0319	0.493272	0.986248
507	0	0.01715	0	0	0		0.03181	0.493272	0.98723
508	0	0.29831	0	0	0		0.03056	0.497539	0.98723
509	0	0.00799	0	0	0		0.03045	0.498195	0.98723
510	0	0.01452	0	0	0		0.0297	0.503118	0.98723
511	0	0.00897	0	0	0		0.02961	0.503118	0.988212
512	0	0.01852	0	0	0		0.02854	0.509682	0.988212
513	1	0.99894	1	1	1		0.0285	0.510666	0.988212
514	1	0.99997	1	1	1		0.02785	0.513292	0.988212
515	1	0.99978	1	1	1		0.02784	0.513292	0.989194
516	1	0.98487	1	1	1		0.02777	0.513948	0.989194
517	0	0.07037	0	0	0		0.02661	0.521168	0.989194
518	0	0.03661	0	0	0		0.02641	0.521825	0.989194
519	0	0.83844	1	0	0		0.02638	0.521825	0.990177
520	0	0.00151	0	0	0		0.02215	0.547096	0.990177
521	0	0.00906	0	0	0		0.02212	0.547752	0.990177
522	0	0.01134	0	0	0		0.02209	0.54808	0.990177
523	1	0.99941	1	1	0		0.02198	0.548736	0.990177
524	0	0.42838	0	0	0		0.02136	0.553331	0.990177
525	0	0.9178	1	0	0		0.02135	0.554316	0.990177
526	0	0.0949	0	0	0		0.02098	0.557269	0.990177
527	0	0.00591	0	0	0		0.02096	0.557926	0.990177
528	0	0.04424	0	0	0		0.02083	0.560223	0.990177
529	0	0.00066	0	0	0		0.02082	0.56088	0.990177
530	1	0.99974	1	1	1		0.02076	0.561536	0.990177
531	0	0.14382	0	0	0		0.02074	0.562192	0.990177
532	0	0.11676	0	0	0		0.0207	0.562849	0.990177
533	0	0.28647	0	0	0		0.02059	0.562849	0.991159
534	0	0.22432	0	0	0		0.02037	0.564818	0.991159
535	0	0.02759	0	0	0		0.02034	0.566131	0.991159
536	1	0.99082	1	0	1		0.0203	0.566787	0.991159
537	0	0.13432	0	0	0		0.02027	0.567443	0.991159
538	1	0.97773	1	1	1		0.01979	0.569413	0.991159
539	0	0.51109	0	0	0		0.01963	0.570725	0.991159
540	0	0.04626	0	0	0		0.01948	0.573351	0.991159
541	0	0.01243	0	0	0		0.01946	0.574007	0.991159
542	0	0.53126	0	0	0		0.01908	0.577289	0.991159
543	0	0.22942	0	0	0		0.01906	0.577946	0.991159
544	0	0.30483	0	0	0		0.01904	0.578274	0.991159
545	0	0.11481	0	0	0		0.01896	0.579586	0.991159
546	0	0.00605	0	0	0		0.01825	0.583525	0.991159
547	0	0.47776	0	0	0		0.0182	0.584509	0.991159
548	0	0.0238	0	0	0		0.01785	0.58615	0.991159
549	0	0.00838	0	0	0		0.01781	0.586807	0.991159
550	1	0.97964	1	0	1		0.0177	0.587463	0.991159
551	0	0.32732	0	0	0		0.01767	0.588119	0.991159
552	0	0.03869	0	0	0		0.0172	0.592058	0.991159
553	0	0.47947	0	0	0		0.01715	0.593371	0.991159
554	0	0.09181	0	0	0		0.01702	0.594683	0.991159
555	0	0.83325	0	0	0		0.01698	0.59534	0.991159
556	1	0.99548	1	1	0		0.0168	0.597309	0.991159
557	1	0.99818	1	1	1		0.01679	0.597965	0.991159
558	0	0.0485	0	0	0		0.01656	0.600263	0.991159
559	1	0.88631	1	1	0		0.01655	0.600919	0.991159
560	0	0.0297	0	0	0		0.01648	0.601575	0.991159
561	1	1	1	1	1		0.01645	0.602888	0.991159
562	1	0.99967	1	1	1		0.01639	0.603544	0.991159
563	0	0.00047	0	0	0		0.01638	0.604201	0.991159
564	0	0.00074	0	0	0		0.01594	0.607155	0.991159
565	0	0.01946	0	0	0		0.01591	0.607811	0.991159
566	1	0.99995	1	1	1		0.0158	0.608467	0.991159
567	0	0.9278	0	0	0		0.01578	0.609124	0.991159
568	0	0.00456	0	0	0		0.0153	0.614703	0.991159
569	0	0.08271	0	0	0		0.01526	0.616016	0.991159
570	1	0.99951	1	1	1		0.01481	0.620939	0.991159
571	1	0.99996	1	1	1		0.01479	0.621595	0.991159
572	0	0.02523	0	0	0		0.01461	0.623892	0.991159
573	1	0.99999	1	1	1		0.01459	0.624549	0.991159
574	1	0.97746	1	1	1		0.01454	0.624877	0.991159
575	1	0.40324	1	0	0		0.01452	0.625862	0.991159
576	0	0.00324	0	0	0		0.01449	0.626518	0.991159
577	0	0.35496	0	0	0		0.01445	0.627174	0.991159
578	0	0.01951	0	0	0		0.01444	0.627831	0.991159
579	0	0.00165	0	0	0		0.01437	0.628815	0.991159
580	1	0.99991	1	1	1		0.01429	0.629472	0.991159
581	0	0.00212	0	0	0		0.01427	0.6298	0.991159
582	0	0.30074	0	0	0		0.01422	0.630456	0.991159
583	0	0.00862	0	0	0		0.01399	0.632754	0.991159
584	0	0.01117	0	0	0		0.01398	0.63341	0.991159
585	0	0.17735	0	0	0		0.0139	0.634066	0.991159
586	1	0.92309	1	1	0		0.01385	0.634723	0.991159
587	1	0.99522	1	1	0		0.01361	0.636364	0.991159
588	0	0.02886	0	0	0		0.01359	0.63702	0.991159
589	1	0.99995	1	1	1		0.01353	0.638005	0.991159
590	1	0.9904	1	1	1		0.01344	0.638661	0.991159
591	0	0.07069	0	0	0		0.01343	0.638661	0.992141
592	0	0.09062	0	0	0		0.01314	0.641615	0.992141
593	0	0.0069	0	0	0		0.01312	0.641615	0.993124
594	0	0.84599	0	0	0		0.01305	0.642927	0.993124
595	0	0.00385	0	0	0		0.01271	0.645881	0.993124
596	1	0.99975	1	1	1		0.01269	0.646538	0.993124
597	0	0.0234	0	0	0		0.01265	0.646866	0.994106
598	0	0.02986	0	0	0		0.01262	0.647522	0.994106
599	1	0.95545	1	1	0		0.01261	0.648179	0.994106
600	1	0.99482	1	1	1		0.01252	0.649163	0.994106
601	0	0.08305	0	0	0		0.01243	0.651132	0.994106
602	0	0.00489	0	0	0		0.01221	0.653101	0.994106
603	1	0.99601	0	1	0		0.01214	0.654414	0.994106
604	0	0.00761	0	0	0		0.0121	0.655071	0.994106
605	0	0.07101	0	0	0		0.01205	0.655727	0.994106
606	1	0.97089	1	1	1		0.012	0.656055	0.994106
607	0	0.0018	0	0	0		0.01198	0.656712	0.994106
608	0	0.03655	0	0	0		0.01192	0.657368	0.994106
609	0	0.00539	0	0	0		0.0119	0.658024	0.994106
610	0	0.13225	0	0	0		0.01169	0.66065	0.994106
611	0	0.0058	0	0	0		0.01161	0.661306	0.994106
612	0	0.01076	0	0	0		0.01115	0.665245	0.994106
613	1	0.96574	1	1	1		0.01114	0.666229	0.994106
614	0	0.0319	0	0	0		0.01101	0.66787	0.994106
615	0	0.01088	0	0	0		0.01088	0.669183	0.994106
616	0	0.01534	0	0	0		0.01076	0.670824	0.994106
617	0	0.13047	0	0	0		0.01072	0.67148	0.994106
618	0	0.06017	0	0	0		0.01059	0.672793	0.994106
619	0	0.22177	0	0	0		0.01058	0.673449	0.994106
620	0	0.0074	0	0	0		0.01057	0.673777	0.994106
621	0	0.21281	0	0	0		0.01046	0.674434	0.994106
622	1	0.99864	1	1	1		0.01037	0.675418	0.994106
623	0	0.18679	0	0	0		0.01031	0.676075	0.994106
624	0	0.02696	0	0	0		0.00961	0.683295	0.994106
625	0	0.74128	0	0	1		0.00958	0.683951	0.994106
626	0	0.01481	0	0	0		0.00955	0.68428	0.994106
627	0	0.01145	0	0	0		0.00952	0.684936	0.994106
628	0	0	0	0	0		0.00948	0.685592	0.994106
629	0	0.35409	0	0	0		0.00947	0.686577	0.994106
630	0	0.00077	0	0	0		0.00946	0.686905	0.994106
631	0	0.26053	0	0	0		0.00944	0.68789	0.994106
632	0	0.00027	0	0	0		0.00907	0.691828	0.994106
633	1	0.99965	1	1	1		0.00904	0.693141	0.994106
634	0	0.03652	0	0	0		0.00901	0.693797	0.994106
635	1	0.97696	1	1	0		0.009	0.694454	0.994106
636	0	0.19798	0	0	0		0.00895	0.69511	0.994106
637	0	0.02933	0	0	0		0.00888	0.695766	0.994106
638	0	0.02483	0	0	0		0.00871	0.698064	0.994106
639	1	0.98546	1	1	1		0.00868	0.69872	0.994106
640	0	0.01317	0	0	0		0.00862	0.699376	0.994106
641	0	0.40733	0	0	0		0.0086	0.700033	0.994106
642	1	0.9465	1	1	1		0.0084	0.702658	0.994106
643	0	0.22438	0	0	0		0.00838	0.703315	0.994106
644	0	0.0789	0	0	0		0.00828	0.704628	0.994106
645	0	0.00177	0	0	0		0.00826	0.705284	0.994106
646	0	0.03228	0	0	0		0.00801	0.707581	0.994106
647	1	0.97994	1	1	1		0.00798	0.70955	0.994106
648	0	0.00274	0	0	0		0.00785	0.711191	0.994106
649	0	0.11981	0	0	0		0.00778	0.712504	0.994106
650	1	0.99999	1	1	1		0.00777	0.712832	0.994106
651	0	0.05068	0	0	0		0.00776	0.713489	0.994106
652	0	0.22014	0	0	0		0.00772	0.713817	0.994106
653	0	0.09968	0	0	0		0.0077	0.714473	0.994106
654	0	0.00619	0	0	0		0.0074	0.718412	0.994106
655	0	0.39134	0	0	0		0.00738	0.719396	0.994106
656	0	0.19567	0	1	0		0.00736	0.720053	0.994106
657	0	0.20939	0	0	0		0.00735	0.720709	0.994106
658	1	0.9985	1	1	1		0.00727	0.722678	0.994106
659	1	0.99497	1	1	1		0.00725	0.723663	0.994106
660	0	0.08049	0	0	0		0.00712	0.725304	0.994106
661	1	0.81575	1	1	1		0.00711	0.72596	0.994106
662	1	0.99423	1	1	1		0.00705	0.726616	0.994106
663	0	0.62256	0	0	0		0.00704	0.727273	0.994106
664	0	0.008	0	0	0		0.00699	0.727929	0.994106
665	0	0.05853	0	0	0		0.00696	0.728914	0.994106
666	0	0.00462	0	0	0		0.00695	0.729242	0.994106
667	0	0.76993	0	0	0		0.0069	0.730555	0.994106
668	1	0.99926	1	1	1		0.00688	0.731867	0.994106
669	0	0.00454	0	0	0		0.00684	0.732852	0.994106
670	0	0.00583	0	0	0		0.00683	0.734165	0.994106
671	0	0.33113	0	0	1		0.00678	0.735149	0.994106
672	1	0.92833	1	1	1		0.00677	0.735806	0.994106
673	0	0.01514	0	0	0		0.00676	0.736134	0.994106
674	0	0.49493	0	0	0		0.00671	0.737118	0.994106
675	0	0.0025	0	0	0		0.0067	0.737775	0.994106
676	0	0.08504	0	0	0		0.00669	0.738759	0.995088
677	0	0.0005	0	0	0		0.00666	0.740072	0.995088
678	1	0.99966	1	1	1		0.00656	0.741385	0.995088
679	0	0.14602	0	0	1		0.00654	0.742041	0.995088
680	0	0.57641	0	0	0		0.00644	0.743026	0.995088
681	0	0.00951	0	0	0		0.00642	0.743682	0.995088
682	0	0.03122	0	0	0		0.00619	0.745651	0.995088
683	0	0.00669	0	0	0		0.00618	0.746308	0.995088
684	0	0.23616	0	0	0		0.00605	0.748605	0.995088
685	0	0.15268	1	0	0		0.00604	0.750246	0.995088
686	0	0.00595	0	0	0		0.00601	0.750574	0.995088
687	0	0.76188	0	0	0		0.006	0.751231	0.995088
688	1	0.91488	1	1	0		0.00598	0.751559	0.995088
689	0	0.01015	0	0	0		0.00597	0.752215	0.995088
690	0	0.00828	0	0	0		0.00596	0.752543	0.995088
691	1	0.9999	1	1	1		0.00595	0.7532	0.995088
692	0	0.00177	0	0	0		0.00592	0.753856	0.995088
693	0	0.02169	0	0	0		0.00591	0.754513	0.995088
694	0	0.60891	0	0	0		0.00581	0.756482	0.995088
695	0	0.02265	0	0	0		0.0058	0.757138	0.995088
696	0	0.02054	0	0	0		0.00578	0.757795	0.995088
697	0	0.17138	0	0	0		0.00577	0.758451	0.995088
698	0	0.02027	0	0	0		0.00576	0.758779	0.995088
699	0	0.61628	0	0	0		0.00575	0.759436	0.995088
700	0	0.04405	0	0	0		0.0057	0.760748	0.995088
701	0	0.02564	0	0	0		0.00568	0.761405	0.995088
702	0	0.09648	0	0	0		0.00565	0.762061	0.995088
703	1	0.95319	1	1	1		0.00563	0.762717	0.995088
704	1	1	1	1	1		0.00562	0.763702	0.995088
705	0	0.01378	0	0	0		0.0056	0.764358	0.995088
706	0	0.00297	0	0	0		0.00555	0.766328	0.995088
707	0	0.00018	0	0	0		0.00553	0.766656	0.995088
708	0	0.16694	0	0	0		0.00552	0.767312	0.995088
709	0	0.00157	0	0	0		0.00551	0.76764	0.995088
710	0	0.11678	0	0	0		0.00549	0.768625	0.995088
711	0	0.0225	0	0	0		0.00547	0.769281	0.995088
712	0	0.33522	0	0	0		0.00541	0.769938	0.995088
713	0	0.00367	0	0	0		0.00538	0.770922	0.995088
714	1	0.99997	1	1	1		0.00537	0.771579	0.995088
715	1	0.98831	0	1	1		0.00527	0.77322	0.995088
716	1	0.99995	1	1	1		0.00526	0.773876	0.995088
717	0	0.93316	0	1	0		0.00524	0.774532	0.995088
718	0	0.0337	0	0	0		0.00522	0.776501	0.995088
719	1	0.99618	1	1	1		0.00521	0.777158	0.995088
720	1	0.96242	1	1	0		0.00519	0.777486	0.995088
721	1	0.99207	1	1	1		0.00517	0.778142	0.996071
722	0	0.60462	0	0	0		0.00505	0.78044	0.996071
723	0	0.31205	0	0	0		0.00503	0.781096	0.996071
724	0	0.00022	0	0	0		0.005	0.781753	0.996071
725	0	0.58846	0	0	0		0.00499	0.782409	0.996071
726	1	0.99682	1	1	1		0.00492	0.783394	0.996071
727	0	0.83344	0	0	0		0.00489	0.784378	0.996071
728	0	0.04089	0	0	0		0.00486	0.785034	0.996071
729	1	0.98898	1	0	0		0.00483	0.786347	0.996071
730	0	0.00285	0	0	0		0.00482	0.786347	0.997053
731	0	0.56128	0	0	0		0.00481	0.786675	0.997053
732	1	0.99373	1	1	0		0.00478	0.787332	0.997053
733	0	0.0153	0	0	0		0.00469	0.788973	0.997053
734	1	0.99904	1	1	1		0.00467	0.789957	0.997053
735	0	0.1048	0	0	0		0.00466	0.790286	0.997053
736	0	0.14608	0	0	0		0.00465	0.790942	0.997053
737	0	0.20058	0	0	0		0.00462	0.792255	0.997053
738	0	0.01489	0	0	0		0.00458	0.792911	0.997053
739	0	0.01767	0	0	0		0.00456	0.793896	0.997053
740	1	0.72529	0	0	1		0.00454	0.794224	0.997053
741	0	0.25393	0	0	0		0.0045	0.795208	0.997053
742	1	1	1	1	1		0.00448	0.795865	0.997053
743	0	0.15433	0	0	0		0.00446	0.796521	0.997053
744	0	0.86601	0	1	0		0.00444	0.797178	0.997053
745	0	0.509	0	0	0		0.00441	0.797834	0.997053
746	1	0.99506	1	1	0		0.00437	0.799803	0.997053
747	0	0.03684	0	0	0		0.00435	0.800131	0.997053
748	0	0.0033	0	0	0		0.0043	0.801444	0.997053
749	0	0.24229	0	0	0		0.00421	0.803085	0.997053
750	0	0.00778	0	0	0		0.00415	0.804398	0.997053
751	0	0.00043	0	0	0		0.00408	0.805382	0.997053
752	0	0.0012	0	0	0		0.00407	0.806039	0.997053
753	0	0.04618	0	0	0		0.00404	0.807023	0.997053
754	1	0.99766	1	1	1		0.00403	0.807351	0.997053
755	0	0.09172	0	0	0		0.00401	0.808664	0.997053
756	0	0.1064	0	0	0		0.00398	0.809321	0.997053
757	0	0.02501	0	0	0		0.00397	0.809977	0.997053
758	0	0.56361	0	1	0		0.00392	0.810633	0.997053
759	1	0.97918	1	1	1		0.0039	0.81129	0.997053
760	0	0.00683	0	0	0		0.00386	0.811946	0.997053
761	0	0.02772	0	0	0		0.00384	0.813259	0.997053
762	0	0.11526	0	0	0		0.00382	0.813915	0.997053
763	0	0.25531	0	0	0		0.00379	0.815228	0.997053
764	0	0.63396	0	0	0		0.00378	0.815556	0.997053
765	1	0.99035	1	1	1		0.00377	0.816213	0.997053
766	1	0.80413	0	0	0		0.00371	0.816869	0.997053
767	0	0.00012	0	0	0		0.0037	0.817525	0.997053
768	0	0.7775	0	0	0		0.00369	0.818838	0.997053
769	0	0.01446	0	0	0		0.00367	0.819823	0.997053
770	1	0.99873	1	1	1		0.00363	0.820807	0.997053
771	0	0.95363	0	0	0		0.00362	0.821464	0.997053
772	0	0.03971	0	0	0		0.0036	0.821792	0.997053
773	0	0.23581	0	0	0		0.00359	0.822448	0.997053
774	1	0.99977	1	1	1		0.00358	0.822777	0.997053
775	1	0.99994	1	1	1		0.00356	0.824089	0.997053
776	1	0.99993	1	1	1		0.00353	0.824746	0.997053
777	0	0.0513	0	0	0		0.00351	0.825402	0.997053
778	0	0.77635	0	0	0		0.00349	0.82573	0.997053
779	0	0.00105	0	0	0		0.00348	0.826387	0.997053
780	1	0.99611	1	1	1		0.00347	0.827699	0.997053
781	0	0.05161	0	0	0		0.00343	0.828684	0.997053
782	1	0.99989	1	1	0		0.00342	0.82934	0.997053
783	0	0.00587	0	0	0		0.0034	0.829669	0.997053
784	0	0.3997	0	0	0		0.00339	0.830325	0.997053
785	1	0.94535	1	0	0		0.00337	0.830653	0.997053
786	0	0.01735	0	0	0		0.00336	0.831309	0.997053
787	1	0.99999	1	1	1		0.00333	0.831638	0.997053
788	1	0.99999	1	1	1		0.00332	0.832294	0.997053
789	0	0.00895	0	0	0		0.00331	0.832622	0.997053
790	1	0.99984	1	1	0		0.0033	0.833279	0.997053
791	0	0.04134	0	0	0		0.00329	0.833607	0.997053
792	0	0.03249	0	0	0		0.00328	0.834263	0.997053
793	0	0.00421	0	0	0		0.00322	0.835904	0.997053
794	0	0.86814	0	1	0		0.00316	0.837217	0.997053
795	1	0.99572	1	0	0		0.00311	0.837545	0.997053
796	1	0.99877	1	1	1		0.0031	0.839186	0.997053
797	0	0.0601	0	0	0		0.00303	0.841155	0.997053
798	0	0.03725	0	0	0		0.00302	0.841483	0.997053
799	1	0.99602	1	1	1		0.00301	0.842468	0.997053
800	0	0.0182	0	0	0		0.00298	0.843124	0.997053
801	1	0.98624	1	1	1		0.00297	0.844109	0.997053
802	0	0.00616	0	0	0		0.00296	0.844765	0.998035
803	0	0.44108	0	0	1		0.00291	0.846078	0.998035
804	0	0.04747	0	0	0		0.0029	0.847063	0.998035
805	0	0.81561	0	0	0		0.00289	0.847719	0.998035
806	0	0.0069	0	0	0		0.00288	0.848047	0.998035
807	0	0.07964	0	0	0		0.00287	0.848704	0.998035
808	0	0.81577	0	1	0		0.00272	0.851986	0.998035
809	0	0.52466	0	0	0		0.00269	0.852642	0.998035
810	0	0.20029	0	0	0		0.00266	0.853298	0.998035
811	0	0.88759	1	1	0		0.00265	0.854283	0.998035
812	0	0.54839	0	0	0		0.00255	0.856252	0.998035
813	1	0.98186	1	1	1		0.00253	0.857237	0.998035
814	0	0.32192	0	0	0		0.00252	0.857565	0.998035
815	0	0.69097	0	0	0		0.0025	0.858549	0.998035
816	1	0.99903	1	1	1		0.00249	0.858878	0.998035
817	1	0.96902	1	1	0		0.00248	0.859534	0.998035
818	0	0.04659	0	0	0		0.00247	0.859862	0.998035
819	0	0	0	0	0		0.00246	0.860519	0.998035
820	0	0.64336	0	0	0		0.00245	0.860847	0.998035
821	0	0.74009	0	1	0		0.00243	0.861503	0.998035
822	0	0.00044	0	0	0		0.00242	0.862488	0.998035
823	1	0.9745	1	1	1		0.00238	0.863144	0.998035
824	0	0.01454	0	0	0		0.00237	0.864129	0.998035
825	0	0.00358	0	0	0		0.00234	0.865113	0.998035
826	0	0.1658	0	0	0		0.00233	0.86577	0.998035
827	0	0.7557	0	0	0		0.00232	0.866098	0.998035
828	1	0.99598	1	1	0		0.00231	0.866754	0.998035
829	1	0.99998	1	1	1		0.00227	0.867082	0.998035
830	0	0.15356	0	0	0		0.00223	0.868395	0.998035
831	0	0.01698	0	0	0		0.00222	0.868723	0.998035
832	0	0.51847	0	0	0		0.00221	0.869708	0.998035
833	0	0.1748	0	0	0		0.0022	0.870364	0.998035
834	1	0.99778	1	1	0		0.00218	0.871349	0.998035
835	0	0.01963	0	0	0		0.00217	0.872662	0.998035
836	0	0.25257	0	0	0		0.00216	0.87299	0.998035
837	0	0.00639	0	0	0		0.00212	0.875615	0.998035
838	0	0.03631	0	0	0		0.00211	0.875944	0.998035
839	0	0.07354	0	0	0		0.0021	0.8766	0.998035
840	1	0.99922	1	1	1		0.00205	0.877585	0.998035
841	1	0.99831	1	1	1		0.00204	0.878569	0.998035
842	0	0.40351	0	0	0		0.002	0.879554	0.998035
843	0	0.00924	0	0	0		0.00199	0.88021	0.998035
844	0	0.06336	0	0	0		0.00198	0.880538	0.998035
845	1	1	1	1	1		0.00197	0.881195	0.998035
846	0	0.00127	0	0	0		0.00196	0.881523	0.998035
847	0	0.91261	1	1	0		0.00194	0.882179	0.998035
848	1	0.99996	1	1	1		0.00189	0.883492	0.998035
849	0	0.39464	0	0	0		0.00188	0.884148	0.998035
850	0	0.01271	0	1	0		0.00187	0.884477	0.998035
851	0	0.00566	0	0	0		0.00186	0.885789	0.998035
852	0	0.01254	0	0	0		0.00182	0.886774	0.998035
853	0	0.00057	0	0	0		0.0018	0.88743	0.998035
854	0	0.00083	0	0	0		0.00177	0.888415	0.998035
855	0	0.0019	0	0	0		0.00175	0.888743	0.998035
856	0	0.02257	0	0	0		0.00174	0.889399	0.998035
857	0	0.0058	0	0	0		0.00173	0.889728	0.998035
858	0	0.5636	0	0	0		0.00171	0.89104	0.998035
859	1	0.94827	1	0	0		0.00165	0.892353	0.998035
860	0	0.00929	0	0	0		0.00159	0.894322	0.998035
861	1	0.9845	1	1	0		0.00157	0.894979	0.998035
862	0	0.99311	1	0	0		0.00156	0.895635	0.998035
863	0	0.00961	0	0	0		0.00155	0.895963	0.998035
864	0	0.00306	0	0	0		0.00154	0.89662	0.998035
865	0	0.02542	0	0	0		0.00151	0.898589	0.998035
866	1	0.91385	1	1	0		0.00149	0.898917	0.998035
867	0	0.31621	0	0	0		0.00148	0.899573	0.998035
868	0	0.0047	0	0	0		0.00147	0.899902	0.998035
869	0	0.00669	0	0	0		0.00145	0.901871	0.998035
870	1	0.99995	0	1	0		0.00144	0.903183	0.998035
871	0	0.01935	0	0	0		0.00143	0.903512	0.998035
872	0	0.00407	0	0	0		0.00142	0.904168	0.998035
873	0	0.125	0	0	0		0.00139	0.905153	0.998035
874	0	0.00998	0	0	0		0.00137	0.905809	0.998035
875	0	0.06576	0	0	0		0.00135	0.907122	0.998035
876	0	0.00745	0	0	0		0.00134	0.908106	0.998035
877	0	0.0004	0	0	0		0.00133	0.908763	0.998035
878	1	0.95275	1	1	1		0.00132	0.909091	0.998035
879	0	0.39943	0	0	0		0.00131	0.910732	0.998035
880	0	0.00654	0	0	0		0.00129	0.910732	0.999018
881	0	0.00063	0	0	0		0.00127	0.911716	0.999018
882	1	0.98367	1	0	0		0.00126	0.912045	0.999018
883	1	0.20324	0	0	0		0.00125	0.912701	0.999018
884	0	0.01908	0	0	0		0.00123	0.913686	0.999018
885	0	0.20848	0	0	0		0.00121	0.914342	0.999018
886	0	0.33637	0	0	0		0.0012	0.915327	0.999018
887	1	0.50474	0	0	0		0.00118	0.916639	0.999018
888	0	0.02532	0	0	0		0.00117	0.916968	0.999018
889	1	0.99917	1	1	1		0.00116	0.917624	0.999018
890	1	0.99425	1	0	1		0.00115	0.917952	0.999018
891	0	0	0	0	0		0.00113	0.919265	0.999018
892	0	0.11977	0	0	0		0.00112	0.920249	0.999018
893	0	0.00442	0	0	0		0.00102	0.922219	0.999018
894	0	0.25619	0	0	0		0.00101	0.922875	0.999018
895	0	0.00478	0	0	0		0.001	0.92386	0.999018
896	1	0.99962	1	1	1		0.00097	0.925172	0.999018
897	0	0.04337	0	0	0		0.00095	0.9255	0.999018
898	0	0.80979	0	1	0		0.00094	0.926157	0.999018
899	0	0	0	0	0		0.00092	0.928782	0.999018
900	0	0.22926	0	0	0		0.00091	0.929111	0.999018
901	0	0.02037	0	0	0		0.00089	0.929767	0.999018
902	0	0.00146	0	0	0		0.00088	0.930752	0.999018
903	0	0.26792	0	0	0		0.00084	0.93108	1
904	0	0.0614	0	0	0		0.00083	0.931736	1
905	0	0.00417	0	0	0		0.00081	0.932721	1
906	0	0.0323	0	0	0		0.0008	0.933377	1
907	0	0.7877	0	0	0		0.00079	0.934362	1
908	0	0.1656	0	0	0		0.00078	0.935674	1
909	0	0.00868	0	0	0		0.00077	0.937315	1
910	0	0.0084	0	0	0		0.00076	0.9383	1
911	0	0.37251	0	0	0		0.00075	0.938628	1
912	0	0.0747	0	0	0		0.00072	0.940597	1
913	1	0.98827	1	1	1		0.0007	0.942238	1
914	1	1	1	1	1		0.00069	0.942566	1
915	0	0.01781	0	0	0		0.00067	0.943879	1
916	0	0.00076	0	0	0		0.00066	0.944207	1
917	0	0.87847	1	1	0		0.00065	0.944864	1
918	0	0.03095	0	0	0		0.00063	0.946177	1
919	0	0	0	0	0		0.00062	0.946505	1
920	0	0.01538	0	0	0		0.00061	0.947489	1
921	0	0.01639	0	0	0		0.0006	0.947818	1
922	0	0.20441	0	0	0		0.00059	0.948474	1
923	0	0.80002	0	0	0		0.00058	0.949787	1
924	0	0.00187	0	0	0		0.00057	0.950771	1
925	1	0.93402	0	0	0		0.00056	0.951428	1
926	0	0.00508	0	0	0		0.00055	0.951756	1
927	0	0.00225	0	0	0		0.00052	0.953069	1
928	0	0.92798	1	1	1		0.00051	0.954053	1
929	0	0.08611	0	0	0		0.00049	0.95471	1
930	0	0.00032	0	0	0		0.00047	0.956022	1
931	0	0.02074	0	0	0		0.00045	0.957663	1
932	1	0.99687	1	1	1		0.00044	0.957991	1
933	0	0.29396	0	0	0		0.00043	0.958648	1
934	0	0.04165	0	0	0		0.00042	0.958976	1
935	0	0.29293	0	0	0		0.00041	0.960617	1
936	1	0.99913	1	1	1		0.0004	0.961273	1
937	1	0.85803	1	1	1		0.00039	0.962258	1
938	0	0.77788	0	0	0		0.00038	0.962914	1
939	1	0.00129	0	0	0		0.00037	0.964555	1
940	1	0.99998	1	1	1		0.00036	0.964883	1
941	0	0.046	0	0	0		0.00035	0.965868	1
942	0	0.00347	0	0	0		0.00034	0.966524	1
943	0	0.00151	0	0	0		0.00033	0.966853	1
944	1	0.99801	1	1	1		0.00031	0.968165	1
945	0	0.03347	0	0	0		0.00029	0.968822	1
946	0	0.83493	1	1	1		0.00028	0.969478	1
947	1	0.98593	1	1	1		0.00027	0.970463	1
948	0	0.1937	0	0	0		0.00026	0.972432	1
949	0	0.88034	0	0	0		0.00024	0.973088	1
950	0	0.96656	0	1	0		0.00023	0.973745	1
951	0	0.00057	0	0	0		0.00022	0.975386	1
952	0	0.00594	0	0	0		0.0002	0.977683	1
953	1	0.99997	1	1	1		0.00019	0.978339	1
954	0	0.01826	0	0	0		0.00018	0.979652	1
955	0	0.21151	0	0	0		0.00017	0.980309	1
956	0	0.0034	0	0	0		0.00016	0.981621	1
957	1	0.9915	1	1	0		0.00015	0.982278	1
958	0	0.11403	0	0	0		0.00014	0.982606	1
959	1	1	1	1	1		0.00013	0.983262	1
960	0	0.04071	0	0	0		0.00012	0.984575	1
961	1	0.99416	1	1	1		0.00011	0.98556	1
962	0	0.03195	0	0	0		0.0001	0.986872	1
963	0	0.29618	0	0	0		8e-05	0.988841	1
964	0	0.0076	0	0	0		6e-05	0.990154	1
965	0	0.15302	0	0	0		5e-05	0.991467	1
966	0	0.05518	0	0	0		4e-05	0.991795	1
967	1	0.97142	1	1	1		2e-05	0.993108	1
968	0	0.002	0	0	0		1e-05	0.994421	1
969	0	0.00019	0	0	0		0	1	1
970	0	0.93788	0	0	1
971	1	0.99552	1	1	1
972	0	0.22347	0	0	0
973	0	0.00081	0	0	0
974	0	0.15344	0	0	0
975	0	0.79506	0	0	0
976	0	0.01322	0	0	0
977	0	0.27113	0	0	0
978	0	0.11898	0	0	0
979	0	0.19023	0	0	0
980	1	0.99949	1	1	1
981	0	0.00777	0	0	0
982	0	0.47371	0	0	0
983	0	0.02485	0	0	0
984	0	0.01006	0	0	0
985	1	0.99995	1	1	1
986	1	0.99973	1	1	1
987	0	0.07062	0	0	0
988	0	0.04944	0	0	0
989	1	0.99861	1	1	1
990	1	0.99697	1	1	1
991	0	0.00671	0	0	0
992	0	0.00522	0	0	0
993	0	0.80181	0	1	0
994	0	0.04279	0	0	0
995	1	0.99995	1	1	1
996	0	0.0908	0	0	0
997	0	1e-05	0	0	0
998	1	0.99977	1	1	1
999	0	0.11791	0	0	0
1000	0	0.2404	0	0	0
1001	0	0.00242	0	0	0
1002	0	0.05074	0	0	0
1003	0	0.54858	0	0	0
1004	0	0.00388	0	0	0
1005	1	0.99414	1	1	1
1006	0	0.83226	0	0	0
1007	0	0.00477	0	0	0
1008	0	0.02085	0	0	0
1009	0	0.1591	0	0	0
1010	0	0.01692	0	0	0
1011	0	0.00015	0	0	0
1012	0	0.06565	0	0	0
1013	0	0.00743	0	0	0
1014	0	0.00049	0	0	0
1015	0	0.00523	0	0	0
1016	0	0.02027	0	0	0
1017	0	0.68398	0	1	0
1018	0	0.02985	0	0	0
1019	1	0.99088	1	1	1
1020	0	0.11665	0	0	0
1021	0	0.00965	0	0	0
1022	0	0.01214	0	0	0
1023	1	0.97817	1	1	0
1024	0	0.01245	0	0	0
1025	0	0.02515	0	0	0
1026	0	0.00109	0	0	0
1027	0	0.14328	0	0	0
1028	0	0.2285	0	0	0
1029	0	0.22847	0	0	0
1030	0	0.00127	0	0	0
1031	0	0.0439	0	0	0
1032	1	0.99421	1	1	1
1033	0	0.00184	0	0	0
1034	1	0.99982	1	1	1
1035	0	0.0057	0	0	0
1036	0	0.98517	1	1	1
1037	1	0.41948	1	0	1
1038	1	1	1	1	1
1039	0	0.00489	0	0	0
1040	0	0.02608	0	0	0
1041	0	0.54175	0	0	0
1042	0	0.00441	0	0	0
1043	1	0.99883	1	1	1
1044	0	0.00121	0	0	0
1045	0	0.0026	0	0	0
1046	0	0.01059	0	0	0
1047	0	0.31231	0	0	0
1048	0	0.00241	0	0	0
1049	0	0.59739	0	0	0
1050	0	0.23577	0	0	0
1051	0	0.0563	0	0	1
1052	1	0.96056	1	0	0
1053	1	0.97768	1	1	0
1054	0	0.04074	0	1	0
1055	0	0.0289	0	0	0
1056	0	0.44737	0	0	0
1057	1	0.99954	1	1	0
1058	0	0.03194	0	0	0
1059	0	0.03374	0	0	0
1060	0	0.04204	0	0	0
1061	0	0.89179	0	0	0
1062	1	0.98481	1	1	1
1063	0	0.01359	0	0	0
1064	0	0.59025	0	1	0
1065	0	0.08907	0	0	0
1066	1	0.99955	1	1	1
1067	0	0.00428	0	0	0
1068	0	0.16969	0	0	0
1069	0	0.04102	0	0	0
1070	0	0.0382	0	0	0
1071	0	0.15063	0	0	0
1072	1	0.94434	1	1	1
1073	0	0.00134	0	0	0
1074	0	0.12468	0	0	0
1075	0	0.11234	0	0	0
1076	0	0.3257	0	0	0
1077	0	0.0236	0	0	0
1078	1	1	1	1	1
1079	1	1	1	1	1
1080	0	0.15671	0	0	0
1081	0	0.09784	0	0	0
1082	0	0.69521	1	0	0
1083	0	0.06489	0	0	0
1084	0	0.01682	0	0	0
1085	1	0.68467	1	1	1
1086	0	0.02641	0	0	0
1087	0	0.0007	0	0	0
1088	0	0.12246	0	0	0
1089	0	0.46266	0	0	0
1090	0	0.49048	0	0	0
1091	1	0.99997	1	1	1
1092	0	0.55004	0	1	0
1093	0	0.01744	0	0	0
1094	0	0.01138	0	0	0
1095	0	0.54042	0	1	0
1096	0	0.02057	0	0	0
1097	1	0.99989	1	1	1
1098	0	0.05533	0	0	0
1099	0	0.09966	0	0	0
1100	0	0.00332	0	0	0
1101	0	0.00026	0	0	0
1102	0	0.02135	0	0	0
1103	0	0.01169	0	0	0
1104	0	0.00146	0	0	0
1105	0	0.01205	0	0	0
1106	1	0.94146	1	1	1
1107	0	0.01148	0	0	0
1108	0	0.0114	0	0	0
1109	0	0.03853	0	0	0
1110	1	0.96175	1	1	0
1111	0	0.11492	0	0	0
1112	0	0.00736	0	0	0
1113	1	0.99498	1	1	1
1114	0	0.52563	0	0	0
1115	1	0.43299	1	0	1
1116	0	0.60869	0	0	0
1117	1	0.98869	1	1	0
1118	0	0.00022	0	0	0
1119	1	0.99983	1	1	0
1120	1	0.99761	1	1	1
1121	0	0.00146	0	0	0
1122	0	0.94402	0	1	0
1123	0	0.29384	0	0	0
1124	1	0.99887	1	1	0
1125	0	0.94275	1	1	1
1126	0	0.98683	1	0	0
1127	0	0.19242	0	0	0
1128	0	0.33629	0	0	0
1129	0	0.01671	0	0	0
1130	1	0.99721	1	1	1
1131	0	0.09809	0	0	0
1132	1	0.99531	1	1	1
1133	0	0.01065	0	0	0
1134	0	0.79115	0	0	0
1135	0	0.38825	0	0	0
1136	0	0.22602	0	0	0
1137	0	0.05792	0	0	0
1138	0	0.012	0	0	0
1139	0	0.16117	0	0	0
1140	1	0.99407	1	1	1
1141	0	0.02755	0	0	0
1142	0	0.00618	0	0	0
1143	1	0.99802	1	1	1
1144	0	0.00113	0	0	0
1145	1	0.99967	1	1	1
1146	0	0.02421	0	0	0
1147	1	0.99983	1	1	1
1148	0	0.04057	0	0	0
1149	1	0.99822	1	1	1
1150	0	0.11835	0	0	0
1151	1	0.9946	1	1	1
1152	0	0.02409	0	0	0
1153	0	0.02984	0	0	0
1154	0	0.12759	0	0	0
1155	0	0.01329	0	0	0
1156	0	0.01247	0	0	0
1157	0	0.10361	0	0	0
1158	1	0.99845	1	1	1
1159	0	0.00017	0	0	0
1160	1	0.9998	1	1	1
1161	0	0.86203	1	1	1
1162	0	0.12667	0	0	0
1163	1	0.96569	1	1	1
1164	0	0.0028	0	0	0
1165	0	0.28194	0	0	0
1166	1	0.99888	1	1	1
1167	0	0.01243	0	0	0
1168	0	0.76091	0	0	0
1169	0	0.00502	0	0	0
1170	0	0.08461	0	0	0
1171	0	0.4306	0	0	0
1172	1	0.95578	1	1	1
1173	0	0	0	0	0
1174	1	0.99251	1	1	1
1175	0	0.31599	0	1	0
1176	0	0.03443	0	0	0
1177	0	0.69388	0	0	0
1178	0	0.05555	0	0	0
1179	1	0.99884	1	1	1
1180	0	0.20612	0	0	0
1181	0	0.17401	0	0	0
1182	1	0.78699	1	1	1
1183	0	0.78769	0	1	0
1184	0	0.4315	0	1	0
1185	1	0.99892	1	1	1
1186	0	0.83378	0	1	0
1187	0	0.00093	0	0	0
1188	1	0.96324	1	1	1
1189	0	0.03192	0	0	0
1190	1	0.99082	1	1	1
1191	0	0	0	0	0
1192	0	0	0	0	0
1193	0	0.97349	1	1	1
1194	0	0.77773	0	0	0
1195	0	0.37639	0	0	0
1196	0	0.14426	0	0	0
1197	0	0.00753	0	0	0
1198	0	0.06102	0	0	0
1199	0	0.01077	0	0	0
1200	0	0.29673	0	0	0
1201	1	0.01343	1	0	0
1202	0	0.31126	0	0	0
1203	0	0.00045	0	0	0
1204	0	0.88159	0	1	0
1205	1	0.99997	1	1	1
1206	0	0.14349	0	0	0
1207	0	0.60092	0	0	0
1208	0	0.0036	0	0	0
1209	0	0.23618	0	0	0
1210	0	0.00733	0	0	0
1211	1	0.99945	1	1	1
1212	1	0.95148	1	1	0
1213	1	0.74183	0	0	0
1214	0	0.00061	0	0	0
1215	0	0.16164	0	0	0
1216	0	0.01398	0	0	0
1217	0	0.96901	1	1	1
1218	0	0.00248	0	0	0
1219	0	0.08474	0	0	0
1220	0	0.0152	0	0	0
1221	0	0.03015	0	0	0
1222	0	0.04	0	0	0
1223	0	0.06777	0	0	0
1224	0	0.05258	0	0	0
1225	0	0.02676	0	0	0
1226	1	0.99729	1	1	1
1227	0	0.7534	0	1	0
1228	1	0.99975	1	1	1
1229	0	0.02096	0	0	0
1230	0	0.17274	0	0	0
1231	0	0.00738	0	0	0
1232	0	0.02083	0	0	0
1233	0	0.0133	0	0	0
1234	0	0.00052	0	0	0
1235	1	0.86488	1	1	1
1236	0	0.61066	0	0	0
1237	1	0.99998	1	1	1
1238	0	0.67806	0	0	0
1239	1	0.67432	1	0	0
1240	1	0.98318	1	1	1
1241	1	1	1	1	1
1242	0	0.16322	0	0	0
1243	0	0.17642	0	0	0
1244	0	0.08222	0	0	0
1245	1	0.99965	1	1	1
1246	0	0.03852	0	0	0
1247	1	0.9994	1	1	1
1248	0	0.08676	0	0	0
1249	0	0.09926	0	0	0
1250	0	0.0071	0	0	0
1251	1	0.72225	1	1	0
1252	0	0.02212	0	0	0
1253	0	0.00074	0	0	0
1254	0	0.00221	0	0	0
1255	1	0.99869	1	1	1
1256	1	0.92388	1	1	1
1257	0	0.42541	0	0	0
1258	0	0.8716	0	0	0
1259	0	0.24979	0	0	0
1260	0	0.02179	0	0	0
1261	0	0.03755	0	0	0
1262	0	0.01749	0	0	0
1263	0	0.02249	0	0	0
1264	0	0.00845	0	0	0
1265	0	0.02215	0	0	0
1266	0	0.005	0	0	0
1267	0	0.00356	0	0	0
1268	0	0.00297	0	0	0
1269	0	0.16983	0	0	0
1270	1	0.99996	1	1	1
1271	0	0.18341	0	0	0
1272	1	0.99869	1	1	1
1273	0	0.10472	0	0	0
1274	0	0.00058	0	0	0
1275	1	0.96013	1	1	1
1276	0	0.00558	0	0	0
1277	0	0.05837	0	0	0
1278	0	0.63084	0	1	0
1279	1	1	1	1	1
1280	0	0.08325	0	0	0
1281	0	0.00642	0	0	0
1282	0	0	0	0	0
1283	0	0.01741	0	0	0
1284	0	0.39686	0	0	0
1285	1	0.94789	1	1	1
1286	0	0.00881	0	0	0
1287	0	0.17533	0	0	0
1288	0	0.03956	0	0	0
1289	0	0.92519	0	1	0
1290	0	0.10779	0	0	0
1291	0	0.03395	0	0	0
1292	0	0.01469	0	0	0
1293	0	0.00853	0	0	0
1294	0	0.00711	0	0	0
1295	0	0.11984	0	0	0
1296	0	0.01523	0	0	0
1297	0	0.26251	0	0	0
1298	1	0.99998	1	1	1
1299	0	0.00213	0	0	0
1300	0	0.16531	0	0	0
1301	0	0.01221	0	0	0
1302	1	0.99903	1	1	0
1303	0	0.00456	0	0	0
1304	1	0.90123	0	1	1
1305	0	0.00787	0	0	0
1306	0	0.01479	0	0	0
1307	0	0.01648	0	0	0
1308	1	0.99877	1	1	0
1309	1	0.87107	0	0	0
1310	1	0.96446	1	0	0
1311	1	0.99695	1	1	0
1312	0	0.65149	1	1	0
1313	0	0.00103	0	0	0
1314	0	0.00486	0	0	0
1315	0	0.86991	1	1	0
1316	1	0.97711	1	1	0
1317	1	0.99632	1	1	1
1318	0	0.02082	0	0	0
1319	1	0.99999	1	1	1
1320	1	0.99977	1	1	1
1321	0	0.02641	0	0	0
1322	0	0.10065	0	0	0
1323	0	0.13005	0	0	0
1324	1	0.98849	1	1	1
1325	0	0.07627	0	0	0
1326	1	0.9998	1	1	1
1327	0	0.05355	0	0	0
1328	0	0.04296	0	0	0
1329	0	0.54949	0	0	0
1330	1	0.98331	1	1	0
1331	0	0.01866	0	0	0
1332	0	0.00174	0	0	0
1333	0	0.00754	0	0	0
1334	0	0.02259	0	0	0
1335	0	0.00904	0	0	0
1336	0	0.02807	0	0	0
1337	1	0.99959	1	1	1
1338	0	0.01912	0	0	0
1339	0	0.02625	0	0	0
1340	0	0.00077	0	0	0
1341	0	0.06639	0	0	0
1342	0	0.01127	0	0	0
1343	0	0.05436	0	0	0
1344	0	0.01526	0	0	0
1345	1	0.99996	1	1	1
1346	0	0.51394	0	1	0
1347	0	0.02413	0	0	0
1348	0	0.28033	0	0	0
1349	0	0.64737	0	0	0
1350	0	2e-05	0	0	0
1351	1	0.99986	1	1	1
1352	0	0.00289	0	0	0
1353	0	0.00462	0	0	0
1354	0	0.46235	1	0	0
1355	0	0.36868	0	0	0
1356	1	0.94733	1	1	1
1357	1	0.99466	1	1	1
1358	0	0.01512	0	0	0
1359	0	0.75386	1	1	0
1360	0	0.03692	0	0	0
1361	0	0.3045	0	0	0
1362	0	0.20467	0	0	0
1363	0	0.02143	0	0	0
1364	0	0.00483	0	0	0
1365	1	0.99609	1	1	0
1366	0	0.02188	0	1	0
1367	1	0.99733	1	1	0
1368	0	0.92889	0	0	0
1369	0	0.00507	0	0	0
1370	0	0.06045	0	0	0
1371	1	0.97432	1	1	0
1372	0	0.00433	0	0	0
1373	0	0.1128	0	0	0
1374	0	0.01753	0	0	0
1375	0	0.01179	0	0	0
1376	0	0.21344	0	0	0
1377	0	0.00411	0	0	0
1378	0	0.00213	0	0	0
1379	0	0.91539	1	1	0
1380	0	0.06482	0	0	0
1381	1	0.99994	1	1	1
1382	1	0.98549	1	1	1
1383	0	0.00343	0	0	0
1384	0	0.73926	0	0	0
1385	1	0.99964	1	1	1
1386	1	0.99978	1	1	1
1387	0	0.00236	0	0	0
1388	1	0.98576	1	1	1
1389	1	0.99999	1	1	1
1390	1	0.9994	1	1	1
1391	0	0.86739	0	0	0
1392	0	0.68571	0	0	0
1393	0	0.00735	0	0	0
1394	1	0.99935	1	1	0
1395	0	0.07927	0	0	0
1396	0	0.02198	0	0	0
1397	0	0.00576	0	0	0
1398	1	0.99942	1	1	1
1399	1	0.99968	1	1	1
1400	0	0.09879	0	0	0
1401	0	0.13321	0	0	0
1402	1	0.99989	1	1	1
1403	0	0.00253	0	0	0
1404	1	0.95949	0	1	0
1405	1	0.99943	1	0	1
1406	0	0.00667	0	0	0
1407	0	0.0168	0	0	0
1408	1	0.99448	1	1	1
1409	0	0.12936	0	0	0
1410	0	0.03822	0	0	0
1411	0	0.00204	0	0	0
1412	1	0.99999	1	1	1
1413	0	0.01205	0	0	0
1414	0	0.00135	0	0	0
1415	0	0.55519	0	0	0
1416	1	1	1	1	1
1417	0	0.02402	0	0	0
1418	0	0.10842	0	0	0
1419	0	0.88452	1	1	1
1420	0	1e-05	0	0	0
1421	0	0.19924	0	0	0
1422	0	0.00427	0	0	0
1423	0	0.00051	0	0	0
1424	0	0.06965	0	0	0
1425	0	0.02333	0	0	0
1426	1	0.79197	1	0	1
1427	1	0.97598	1	1	0
1428	0	0.01831	0	0	0
1429	0	0.53942	0	0	0
1430	0	0.31077	0	0	0
1431	1	0.97253	1	1	0
1432	0	0.20668	0	0	0
1433	0	0.03715	0	0	0
1434	1	0.99999	1	1	1
1435	0	0.57747	0	0	0
1436	0	0.10029	0	0	0
1437	0	0.00901	0	0	0
1438	0	0.07244	0	0	0
1439	0	0.00696	0	0	0
1440	0	0.89867	1	1	0
1441	1	0.99934	1	1	1
1442	0	0.13189	0	0	0
1443	0	0.10868	0	0	0
1444	0	0.0075	0	0	0
1445	0	0.07004	0	0	0
1446	1	0.9996	1	1	1
1447	0	0.04827	0	0	0
1448	0	0.94441	1	1	0
1449	1	0.98708	1	1	1
1450	0	0.01303	0	0	0
1451	0	0.01229	0	0	0
1452	1	0.99992	1	1	1
1453	0	0.58023	0	0	0
1454	0	0.001	0	0	0
1455	0	0.0061	0	0	0
1456	1	0.99383	1	1	0
1457	0	0.7442	0	0	0
1458	1	0.9218	1	1	1
1459	1	1	1	1	1
1460	0	0.08335	0	0	0
1461	0	0.03991	0	0	0
1462	0	0.16103	0	0	0
1463	0	0.15379	0	0	0
1464	0	0.09755	0	0	0
1465	0	0.02157	0	0	0
1466	0	0.00604	0	0	0
1467	0	0.02816	0	0	0
1468	0	0.00266	0	0	0
1469	0	0.0012	0	0	0
1470	0	0.20217	0	0	0
1471	1	0.94297	1	1	1
1472	1	0.97569	1	0	0
1473	0	0.03901	0	0	0
1474	1	0.9996	1	1	1
1475	0	0.14214	0	0	0
1476	0	0.11682	0	0	0
1477	1	0.99171	1	1	1
1478	0	0.23436	0	0	0
1479	0	0.01717	0	0	0
1480	0	0.68925	1	0	0
1481	0	0.90744	1	0	0
1482	0	0.00093	0	0	0
1483	0	0.75996	0	0	0
1484	0	0.10603	0	0	0
1485	1	0.98808	1	0	1
1486	0	0.00677	0	0	0
1487	0	0.1663	0	0	0
1488	1	0.9717	1	1	1
1489	1	0.99472	1	1	1
1490	0	0.00013	0	0	0
1491	0	0.73805	0	0	0
1492	0	0.34214	1	0	0
1493	0	0.0045	0	0	0
1494	1	0.97817	0	0	0
1495	0	0.02777	0	0	0
1496	0	0.05082	0	0	0
1497	0	0.01676	0	0	0
1498	0	0.01963	0	0	0
1499	0	0.01364	0	0	0
1500	0	0.25602	0	0	0
1501	0	0.55593	0	0	0
1502	0	0.00939	0	0	0
1503	1	0.99717	1	1	1
1504	0	0.53904	0	0	0
1505	0	0.14114	0	0	0
1506	0	0.34766	0	0	0
1507	1	0.99927	1	0	1
1508	0	0.63983	0	0	0
1509	0	0.69976	0	0	0
1510	0	0.00171	0	0	0
1511	1	0.99974	1	1	1
1512	0	0.04397	0	0	0
1513	0	0.0039	0	0	0
1514	0	0.2154	0	0	0
1515	1	0.92773	1	0	1
1516	0	0.08761	0	0	0
1517	1	0.9669	1	0	0
1518	0	0.00903	0	0	0
1519	0	0.20681	0	0	0
1520	0	0.00114	0	0	0
1521	0	0.15567	0	0	0
1522	0	0.06116	0	0	0
1523	0	0.00727	0	0	0
1524	0	0.23911	0	0	0
1525	1	0.98906	1	1	0
1526	0	0.01422	0	0	0
1527	0	0.02019	0	0	0
1528	1	0.8474	1	1	1
1529	1	0.9399	1	0	1
1530	0	0.56882	0	0	0
1531	1	0.74847	1	0	0
1532	0	0.03364	0	0	0
1533	0	0.00287	0	0	0
1534	1	0.97048	1	1	0
1535	0	0.45582	0	1	0
1536	0	0.31452	0	0	0
1537	0	0.00725	0	0	0
1538	0	0.20628	0	0	0
1539	1	0.99994	1	1	0
1540	0	0.00663	0	0	0
1541	0	0.9158	0	0	0
1542	0	0.17987	0	0	0
1543	1	0.99744	1	1	1
1544	0	0.01253	0	0	0
1545	0	0.5173	0	0	0
1546	0	0.01655	0	0	0
1547	0	0	0	0	0
1548	0	0.06804	0	0	0
1549	0	0.69125	0	0	0
1550	0	0.21656	0	0	0
1551	1	0.99911	1	1	1
1552	0	0.37707	0	0	0
1553	0	0.1843	0	0	0
1554	1	0.99966	1	1	1
1555	0	0.05875	0	0	0
1556	0	0.80709	1	0	0
1557	0	0.00132	0	0	0
1558	0	0.80705	0	0	0
1559	1	0.98663	1	1	1
1560	1	0.98783	1	1	1
1561	0	0.21891	0	0	0
1562	0	0.04082	0	0	0
1563	0	0.01687	0	0	0
1564	0	0.20467	0	0	0
1565	0	0.78219	0	0	0
1566	1	0.99111	1	1	0
1567	0	0.00734	0	0	0
1568	0	0.00759	0	0	0
1569	0	0.07549	0	0	0
1570	0	0.05422	0	0	0
1571	0	0.00317	0	0	0
1572	0	0.0002	0	0	0
1573	1	0.9789	1	1	1
1574	1	0.99735	1	1	1
1575	0	0.04255	0	0	0
1576	0	0.00061	0	0	0
1577	1	0.99713	1	1	1
1578	0	0.00356	0	0	0
1579	0	0.84586	0	0	0
1580	0	0.02972	0	0	0
1581	0	0.02321	0	0	0
1582	1	0.99421	1	0	0
1583	0	0.03242	0	0	0
1584	1	0.00084	0	0	0
1585	0	0.00776	0	0	0
1586	0	0.15008	0	0	0
1587	1	0.01265	0	0	0
1588	1	0.99188	1	1	1
1589	1	1	1	1	1
1590	0	0.00695	0	0	0
1591	1	0.99993	1	1	1
1592	0	0.08167	0	0	0
1593	0	0.16333	0	0	0
1594	0	0.01273	0	0	0
1595	0	0.50155	1	0	0
1596	0	0.80943	1	1	0
1597	0	0.92311	0	0	0
1598	0	0.42762	0	1	0
1599	0	0.0475	0	0	0
1600	1	0.97037	1	1	1
1601	0	0.05052	0	0	0
1602	0	0.11747	0	0	0
1603	1	0.94701	1	1	1
1604	0	0.01286	0	0	0
1605	0	0.01305	0	0	0
1606	0	0.80518	0	0	0
1607	1	0.958	1	1	0
1608	0	0.12305	0	0	0
1609	0	0.00145	0	0	0
1610	0	0.61554	1	1	0
1611	0	0.0086	0	0	0
1612	0	0.61373	0	0	0
1613	0	0.25048	0	0	0
1614	0	0.00263	0	0	0
1615	0	0.28266	0	0	0
1616	1	0.99976	1	1	1
1617	0	0.00552	0	0	0
1618	0	0.16116	0	0	0
1619	1	0.9989	1	1	1
1620	0	0.98816	0	1	0
1621	1	0.99987	1	1	1
1622	0	0.00041	0	0	0
1623	0	0.00704	0	0	0
1624	0	0.02034	0	0	0
1625	0	0.02918	0	0	0
1626	0	0.0288	0	0	0
1627	0	0.84144	0	0	0
1628	0	0.1655	0	0	0
1629	1	0.97221	1	1	0
1630	0	0.13512	0	0	0
1631	0	0.05738	0	0	0
1632	0	0.26641	0	0	0
1633	0	0.00237	0	0	0
1634	0	0.10479	0	0	0
1635	0	0.13013	0	0	0
1636	0	0.10199	0	0	0
1637	1	0.99088	1	1	1
1638	1	0.99986	1	1	1
1639	0	0.27936	0	0	0
1640	0	0.52624	0	0	0
1641	0	0.01421	0	0	0
1642	0	0	0	0	0
1643	0	0.33973	0	0	0
1644	1	0.99646	1	1	1
1645	1	0.99955	1	0	0
1646	1	0.99806	1	1	0
1647	1	0.99939	1	1	1
1648	1	0.99091	1	1	1
1649	0	0.00337	0	0	0
1650	0	0.02098	0	0	0
1651	0	0.06348	0	0	0
1652	0	0.02227	0	0	0
1653	0	0.05875	0	0	0
1654	0	0.12631	0	0	0
1655	1	0.99835	1	1	1
1656	1	0.99863	1	1	1
1657	1	0.99882	1	1	1
1658	0	0.12441	0	0	0
1659	0	0.02126	0	0	0
1660	0	0.02632	0	0	0
1661	1	0.99461	0	1	1
1662	1	0.99987	1	1	1
1663	0	0.0008	0	0	0
1664	1	0.47412	1	0	0
1665	0	0.00475	0	0	0
1666	1	0.99864	1	1	1
1667	0	0.18975	0	0	0
1668	0	0.01088	0	0	0
1669	0	0.01748	0	0	0
1670	0	0.05705	0	0	0
1671	0	0.11007	0	0	0
1672	0	0.06356	0	0	0
1673	0	0.10936	0	0	0
1674	0	0.04778	0	0	0
1675	0	0.06262	0	0	0
1676	0	0.23757	0	0	0
1677	1	0.99798	1	1	1
1678	0	0.04306	0	0	0
1679	0	0.34667	0	0	0
1680	0	0.04166	0	0	0
1681	0	0.06785	0	0	0
1682	1	0.9997	1	1	1
1683	0	0.10577	0	0	0
1684	0	0.86517	1	0	0
1685	0	0.00528	0	0	0
1686	0	0.17193	0	0	0
1687	0	0.03762	0	0	0
1688	0	0.01461	0	0	0
1689	1	0.98688	1	1	1
1690	1	0.99445	1	1	1
1691	0	0.03103	0	0	1
1692	0	0.41735	0	0	0
1693	0	0.04632	0	0	0
1694	1	0.98558	1	1	1
1695	0	0.00197	0	0	0
1696	0	0.61407	0	0	0
1697	0	0.80337	0	0	0
1698	0	0.15928	0	0	0
1699	0	0.1194	0	0	0
1700	0	0.55788	0	0	0
1701	0	0.00331	0	0	0
1702	0	0	0	0	0
1703	1	0.99999	1	1	1
1704	0	0.15918	0	0	0
1705	0	0.00636	0	0	0
1706	1	0.97253	1	1	1
1707	1	0.98778	1	0	0
1708	1	0.99676	1	0	1
1709	0	0.45915	0	0	0
1710	0	0.00738	0	0	0
1711	1	0.99072	1	1	1
1712	0	0.01029	0	0	0
1713	0	0.26813	0	0	0
1714	0	0.00562	0	0	0
1715	0	0.00696	0	0	0
1716	0	0.00944	0	0	0
1717	0	0.00577	0	0	0
1718	0	0.00711	0	0	0
1719	0	0.00947	0	0	0
1720	0	0.04031	0	0	0
1721	0	0.06265	0	0	0
1722	0	0.00177	0	0	0
1723	0	0.91484	1	0	0
1724	1	0.97159	1	1	0
1725	0	0.00116	0	0	0
1726	0	0.17316	0	0	0
1727	1	0.99551	1	1	1
1728	0	0.01058	0	0	0
1729	0	0.17524	0	0	0
1730	1	0.93248	1	1	1
1731	0	0.04395	0	0	0
1732	0	0.53143	0	0	0
1733	0	0.03545	0	0	0
1734	0	0.00194	0	0	0
1735	0	0.10613	0	0	0
1736	0	0.91665	0	0	0
1737	0	0.14618	0	0	0
1738	1	0.99141	1	1	1
1739	1	0.99996	1	1	0
1740	1	0.00482	0	0	0
1741	1	0.9998	1	1	0
1742	1	0.99916	1	1	1
1743	0	0.0805	0	0	0
1744	1	0.98772	1	1	1
1745	0	0.56665	0	0	0
1746	0	0.00601	0	0	0
1747	0	0.00174	0	0	0
1748	0	0.01904	0	0	0
1749	0	0.01722	0	0	0
1750	0	0.02833	0	0	0
1751	0	0.97815	0	0	0
1752	0	0.19755	0	0	0
1753	0	0.02178	0	0	0
1754	0	0.71499	0	0	0
1755	0	0.00131	0	0	0
1756	0	0.01479	0	0	0
1757	0	0.79327	0	0	0
1758	0	0.03495	0	0	0
1759	0	0.00597	0	0	0
1760	0	0.0007	0	0	0
1761	0	0.05589	0	0	0
1762	1	0.99954	1	1	1
1763	0	0.00397	0	0	0
1764	0	0.13981	0	0	0
1765	1	1	1	1	1
1766	0	0.0121	0	0	0
1767	1	0.99878	1	0	0
1768	0	0.02471	0	0	0
1769	0	0.00031	0	0	0
1770	0	0.10332	0	0	0
1771	0	0.11342	0	0	0
1772	1	0.99905	1	1	1
1773	0	0.00446	0	0	0
1774	1	0.99406	1	1	0
1775	0	0.97674	0	0	0
1776	0	0.95057	1	1	1
1777	1	0.99989	1	1	1
1778	0	0.14646	0	0	0
1779	0	0.03852	0	0	0
1780	1	1	1	1	1
1781	0	0.16746	0	0	0
1782	0	0.93579	1	1	1
1783	0	0.00825	0	0	0
1784	0	0.00448	0	0	0
1785	1	0.99958	1	1	1
1786	0	0.09409	0	0	0
1787	0	0.05544	0	0	0
1788	0	0.92671	0	1	0
1789	1	0.99992	1	1	1
1790	0	0.13357	0	0	0
1791	0	0.00923	0	0	0
1792	0	0.00047	0	0	0
1793	0	0.04293	0	0	0
1794	0	0.00018	0	0	0
1795	0	0.81134	1	0	0
1796	0	0.71502	0	0	0
1797	0	0.12889	0	0	0
1798	0	0.594	0	0	0
1799	0	0.00186	0	0	0
1800	1	0.90479	1	1	1
1801	0	0.1076	0	0	0
1802	0	0.03601	0	0	0
1803	1	0.98832	1	1	1
1804	0	0.7716	1	0	0
1805	0	0.26655	0	0	0
1806	0	0.82029	0	1	0
1807	0	0.00101	0	0	0
1808	0	0.00339	0	0	0
1809	0	0.18208	0	0	0
1810	0	0.80839	0	0	0
1811	0	0.20883	0	0	0
1812	0	0.04871	0	0	0
1813	0	0.61964	0	0	0
1814	1	0.99969	1	1	1
1815	0	0.00151	0	0	0
1816	1	0.99422	1	1	1
1817	0	0.5962	1	0	0
1818	0	0.93149	0	1	0
1819	0	0.01359	0	0	0
1820	0	0.97602	0	1	0
1821	1	0.99808	1	1	1
1822	1	0.99951	1	1	1
1823	1	0.99999	1	1	1
1824	0	0.00575	0	0	0
1825	0	0.00035	0	0	0
1826	0	0.57979	0	0	0
1827	0	0.04211	0	0	0
1828	0	0.02035	0	0	0
1829	0	0.02808	0	0	0
1830	0	0.11628	0	0	0
1831	0	0.00072	0	0	0
1832	1	0.93575	1	1	0
1833	0	0.00401	0	0	0
1834	0	0.81762	0	0	0
1835	0	0.10941	0	0	0
1836	0	0.00887	0	0	0
1837	0	0.00316	0	0	0
1838	1	0.99998	1	1	1
1839	0	0.00097	0	0	0
1840	1	0.99865	1	1	1
1841	0	0.01941	0	0	0
1842	0	0.0091	0	0	0
1843	0	0.1779	0	0	0
1844	0	0.00076	0	0	0
1845	0	0.00844	0	0	0
1846	0	0.22062	0	0	0
1847	1	0.9979	1	1	1
1848	0	0.74335	0	0	1
1849	0	0.3754	0	0	1
1850	1	0.99905	1	1	1
1851	0	0.00287	0	0	0
1852	0	0.67979	0	0	0
1853	0	0.22793	0	0	0
1854	0	0.00379	0	0	0
1855	0	0.01184	0	0	0
1856	0	0.00439	0	0	0
1857	1	0.9657	1	1	1
1858	1	0.86915	1	1	1
1859	0	0.03741	0	0	0
1860	0	0.00731	0	0	0
1861	0	0.00369	0	0	0
1862	1	0.95101	1	1	0
1863	1	0.98953	1	1	1
1864	0	0.79866	0	0	0
1865	1	0.78001	0	0	0
1866	0	0.03968	0	0	0
1867	0	0.34114	0	0	0
1868	1	0.98674	1	1	1
1869	0	0.02076	0	0	0
1870	0	0.08582	0	0	0
1871	0	0.11315	0	0	0
1872	0	0.01444	0	0	0
1873	1	0.99913	1	1	1
1874	0	0.07257	0	0	0
1875	0	0.00404	0	0	0
1876	1	0.98206	1	1	0
1877	0	0.83193	0	0	0
1878	0	0.25194	0	0	0
1879	1	0.99921	1	1	1
1880	0	0.02495	0	0	0
1881	0	0.00403	0	0	0
1882	0	0.02436	0	0	0
1883	0	0.00826	0	0	0
1884	0	0.00369	0	0	0
1885	0	0.06477	0	0	0
1886	0	0.44457	0	0	0
1887	0	0.00012	0	0	0
1888	0	0.1902	0	0	0
1889	1	0.98222	1	1	0
1890	0	0.11212	0	0	0
1891	1	0.99902	1	1	1
1892	0	0.15571	0	1	1
1893	0	0.00037	0	0	0
1894	0	0.05875	0	0	0
1895	0	0.0025	0	0	0
1896	0	0.01046	0	0	0
1897	0	0.43779	0	0	0
1898	1	0.99903	1	1	1
1899	0	0.00088	0	0	0
1900	0	0.08046	0	0	0
1901	0	0.19108	0	0	0
1902	0	0.75133	0	1	0
1903	0	0.02554	0	0	0
1904	0	0.06785	0	0	0
1905	0	0.00467	0	0	0
1906	0	0.01467	0	0	0
1907	0	0.01551	0	0	0
1908	0	0.02144	0	0	0
1909	1	0.02784	0	0	0
1910	0	0.22287	0	0	0
1911	1	0.034	0	0	0
1912	0	0.09312	0	0	0
1913	1	0.99988	1	1	1
1914	0	0.00232	0	0	0
1915	1	0.98009	1	0	0
1916	1	0.99953	1	1	0
1917	0	0.00833	0	0	0
1918	0	0.16025	0	0	0
1919	0	0.01449	0	0	0
1920	0	0.08447	0	0	0
1921	0	0.00067	0	0	0
1922	0	0.00059	0	0	0
1923	0	3e-05	0	0	0
1924	1	0.99874	1	1	1
1925	0	0.00561	0	0	0
1926	0	0.64565	0	0	0
1927	0	0.01269	0	0	0
1928	0	0.29922	0	0	0
1929	0	0.00852	0	0	0
1930	1	0.995	1	1	1
1931	0	0.87972	0	0	0
1932	0	0.00541	0	0	0
1933	0	0.01262	0	0	0
1934	0	0.00511	0	0	0
1935	0	0.00332	0	0	0
1936	1	0.99919	1	1	1
1937	1	0.99888	1	1	1
1938	0	0.01037	0	0	0
1939	1	0.98849	1	1	1
1940	0	7e-05	0	0	0
1941	0	0.80511	0	0	1
1942	0	0.20999	0	0	0
1943	0	0.01452	0	0	0
1944	0	0.01197	0	0	0
1945	0	0.00112	0	0	0
1946	0	0.02162	0	0	0
1947	0	0.71298	0	0	0
1948	0	0.01529	0	0	0
1949	0	0.06989	0	0	0
1950	1	0.81342	1	0	1
1951	1	0.96435	1	0	0
1952	0	0.27144	0	0	0
1953	0	0.20542	0	0	0
1954	0	0.91975	0	0	1
1955	0	0.01656	0	0	0
1956	1	0.99445	1	0	0
1957	0	0.1094	0	0	0
1958	0	0.00092	0	0	0
1959	0	0.01896	0	0	0
1960	0	0.00535	0	0	0
1961	0	0.25126	0	0	0
1962	1	0.99527	1	1	1
1963	0	0.00154	0	0	0
1964	0	0.01949	0	0	0
1965	0	0.15828	0	0	0
1966	0	0.00218	0	0	0
1967	0	0.02928	0	0	0
1968	0	0.29829	0	0	0
1969	0	0.0018	0	0	0
1970	0	0.03271	0	0	0
1971	1	0.99649	1	1	1
1972	0	0.42594	0	0	0
1973	0	0.00562	0	0	0
1974	0	0.14242	0	0	0
1975	0	0.92198	0	0	0
1976	0	0.60102	0	0	0
1977	0	0.00348	0	0	0
1978	0	0.00279	0	0	0
1979	0	0.00906	0	0	0
1980	0	0.12817	0	0	0
1981	0	0.02056	0	0	0
1982	0	0.02761	0	0	0
1983	0	0.19235	0	0	0
1984	0	0.84644	0	0	0
1985	0	0.02167	0	0	0
1986	0	0.06542	0	0	0
1987	1	0.99848	1	1	1
1988	0	0.01219	0	0	0
1989	0	0.00048	0	0	0
1990	0	0.00038	0	0	0
1991	0	0.00333	0	0	0
1992	1	0.99998	1	1	1
1993	0	0.00808	0	0	0
1994	0	0.00484	0	0	0
1995	0	0.07896	0	0	0
1996	0	0.00093	0	0	0
1997	0	0.06153	0	0	0
[truncated: 2,068 more rows]

## Sheet: Fig3d
Recommended True Positive Cells
Cytopatholofists' classification on recommended cells from positive slides								Number of true positive cells from recommended cells
ID	Cytopathologist 1		Cytopathologist 2		Cytopathologist 3				Top10Avg	Top20Avg
	Top10	Top20	Top10	Top20	Top10	Top20		Cytopathologist 1	9.68456	19.1834
1	10	20	10	20	10	20		Cytopathologist 2	8.79866	16.7763
2	10	20	10	20	9	19		Cytopathologist 3	8.06264	15.038
3	10	20	10	20	10	20		Average	8.84862	16.9993
4	10	20	10	20	10	19
5	10	20	10	20	8	17
6	10	20	10	20	9	19
7	10	20	10	20	10	17
8	10	20	10	20	9	16
9	8	13	5	10	4	5
10	10	20	10	20	10	17
11	10	20	10	20	9	19
12	10	20	10	20	10	20
13	10	20	10	19	10	19
14	10	20	9	17	8	11
15	10	20	10	20	7	14
16	10	20	10	20	9	19
17	10	20	10	19	7	9
18	10	20	10	20	10	20
19	10	20	10	20	10	20
20	10	20	10	20	10	20
21	10	20	10	20	10	17
22	10	20	10	20	8	16
23	10	20	10	20	10	19
24	10	20	10	20	7	17
25	10	20	10	20	5	13
26	10	20	10	20	10	20
27	10	20	10	20	10	20
28	10	19	9	13	8	9
29	10	20	10	20	10	16
30	10	20	10	20	10	20
31	10	20	10	20	10	20
32	10	20	10	20	10	19
33	10	20	10	20	10	20
34	10	20	10	20	10	19
35	10	20	10	20	10	20
36	10	20	10	20	10	20
37	10	20	10	20	10	20
38	10	20	10	20	10	20
39	10	20	10	20	10	20
40	10	20	10	20	10	18
41	10	20	10	20	10	19
42	10	20	10	20	10	20
43	10	20	10	20	10	19
44	10	20	10	17	4	4
45	10	20	10	20	9	15
46	10	20	10	20	10	20
47	10	20	10	20	10	20
48	10	20	10	20	10	20
49	10	20	10	20	10	20
50	10	20	10	20	6	12
51	10	20	10	20	7	14
52	10	20	10	20	9	18
53	10	20	10	20	10	20
54	10	20	9	19	9	19
55	10	20	10	20	10	19
56	10	20	10	20	10	20
57	10	20	10	20	10	20
58	10	20	10	20	10	20
59	10	20	10	20	10	20
60	10	20	10	20	10	20
61	10	19	8	15	8	16
62	10	20	9	18	10	20
63	10	20	9	18	8	16
64	10	20	10	19	10	17
65	10	20	10	19	10	19
66	10	20	10	20	9	17
67	10	20	10	20	10	20
68	7	12	4	10	1	5
69	10	20	10	20	9	19
70	10	20	10	20	10	20
71	10	20	10	20	9	19
72	10	20	10	20	10	18
73	10	20	10	20	10	20
74	7	13	6	9	4	4
75	10	20	9	19	10	19
76	10	20	10	20	8	16
77	10	20	10	20	10	20
78	10	20	9	19	7	13
79	10	20	10	18	9	13
80	10	20	7	15	4	10
81	10	20	10	20	10	20
82	10	20	10	20	10	20
83	10	20	10	20	10	18
84	10	20	10	20	7	16
85	10	20	10	20	10	20
86	10	20	10	19	8	13
87	10	20	8	15	9	17
88	10	20	10	20	10	20
89	10	20	10	20	10	20
90	10	20	10	20	8	18
91	10	20	5	12	4	6
92	10	20	8	17	9	17
93	10	20	4	8	6	8
94	10	20	7	9	5	6
95	10	20	2	7	7	9
96	10	20	6	16	7	17
97	10	20	2	2	6	13
98	9	19	4	7	1	1
99	9	19	9	17	7	11
100	10	19	9	10	7	10
101	10	20	6	11	4	7
102	10	20	9	15	7	15
103	10	20	9	15	10	17
104	10	18	5	7	2	2
105	10	20	5	9	6	8
106	10	20	7	14	9	14
107	10	20	8	12	5	9
108	10	20	5	8	3	7
109	10	20	10	13	9	9
110	10	20	8	16	8	15
111	10	18	5	5	7	7
112	10	20	7	9	10	13
113	10	20	8	13	5	12
114	10	19	8	16	6	12
115	10	20	2	5	4	9
116	10	20	7	9	6	8
117	10	20	5	5	5	9
118	10	20	4	5	5	6
119	10	19	9	14	8	13
120	10	18	10	12	9	16
121	10	20	4	10	9	13
122	10	20	5	6	7	8
123	8	17	3	9	3	4
124	10	19	6	10	8	14
125	10	19	5	6	5	6
126	10	20	9	19	9	16
127	10	20	10	20	10	20
128	8	17	2	2	5	6
129	8	18	10	20	10	20
130	10	20	10	20	10	20
131	10	20	10	20	10	20
132	9	19	10	20	10	19
133	9	16	9	17	9	16
134	10	20	10	20	10	20
135	10	19	10	18	10	20
136	9	19	10	19	10	20
137	10	20	10	20	10	20
138	10	20	10	20	10	20
139	10	20	10	20	10	20
140	10	20	10	20	9	19
141	10	20	10	20	10	20
142	10	19	10	20	10	20
143	10	20	10	20	10	19
144	10	20	10	20	10	20
145	10	20	10	20	10	20
146	10	20	10	20	10	20
147	10	19	9	19	9	19
148	10	20	10	20	10	19
149	10	20	10	20	9	19
150	9	19	10	20	10	19
151	10	18	9	19	10	18
152	10	20	10	20	7	13
153	10	20	10	20	10	20
154	10	20	8	16	7	12
155	10	20	9	18	10	20
156	10	19	10	20	10	20
157	10	20	10	20	10	20
158	10	20	10	20	10	20
159	10	20	10	19	10	19
160	10	20	10	20	10	20
161	10	17	10	18	10	16
162	10	20	10	20	8	18
163	10	20	10	20	9	19
164	10	20	10	19	9	16
165	10	20	10	20	10	19
166	10	20	10	20	9	16
167	10	20	10	20	10	20
168	10	20	10	20	10	20
169	10	18	10	18	9	14
170	10	20	10	20	10	20
171	10	20	9	18	8	15
172	10	20	9	19	9	19
173	10	20	10	20	10	20
174	10	20	10	20	10	19
175	9	17	9	14	2	2
176	10	19	9	15	9	14
177	10	20	10	20	10	20
178	10	19	10	20	10	18
179	9	16	7	10	4	5
180	10	19	10	20	10	19
181	10	20	10	20	10	20
182	10	20	9	19	10	20
183	10	20	10	20	9	18
184	10	20	9	19	8	17
185	10	20	10	19	8	16
186	9	17	9	18	9	18
187	7	11	7	9	4	4
188	10	19	8	18	8	14
189	10	20	9	18	5	13
190	10	20	10	20	8	17
191	8	17	10	18	9	16
192	10	18	10	19	7	10
193	10	19	7	11	4	6
194	10	20	9	17	10	19
195	10	20	10	20	10	20
196	10	20	10	20	10	20
197	10	20	10	20	10	20
198	10	20	10	20	10	20
199	10	20	10	20	10	19
200	10	20	10	20	9	19
201	9	16	10	18	6	11
202	10	20	10	20	10	20
203	10	20	10	20	10	20
204	10	20	10	20	10	20
205	10	20	10	20	9	16
206	10	20	8	18	8	16
207	9	18	10	19	9	12
208	10	20	10	20	10	19
209	10	20	10	19	10	17
210	9	19	10	20	9	19
211	10	20	9	18	9	15
212	8	15	9	14	4	7
213	10	20	10	20	10	20
214	10	19	10	19	9	15
215	10	20	10	20	9	18
216	10	20	10	20	10	20
217	10	19	10	20	7	11
218	10	19	10	19	9	16
219	10	20	10	20	10	19
220	9	18	5	9	2	2
221	10	20	10	20	10	20
222	10	20	9	16	6	12
223	10	20	10	20	10	19
224	10	20	10	19	10	20
225	10	20	10	18	10	19
226	10	20	10	20	10	20
227	10	20	10	20	10	20
228	9	19	10	16	2	4
229	10	20	10	20	8	16
230	9	19	10	19	7	14
231	9	18	9	13	5	7
232	10	20	9	17	9	10
233	10	20	10	20	10	20
234	10	20	9	17	6	11
235	10	20	9	18	10	19
236	10	20	10	18	8	17
237	10	20	10	19	6	13
238	10	20	10	20	8	15
239	10	20	10	20	9	16
240	10	20	10	20	10	20
241	10	20	5	9	6	14
242	10	20	10	20	9	18
243	10	20	9	13	9	14
244	10	20	10	17	10	17
245	10	20	10	20	10	20
246	10	20	10	20	10	20
247	9	15	4	5	2	3
248	9	13	7	8	5	7
249	9	19	7	11	6	10
250	9	17	6	13	7	14
251	10	20	9	14	9	18
252	10	20	10	19	9	18
253	9	16	0	1	1	1
254	10	20	4	7	5	5
255	9	18	3	5	6	8
256	10	20	7	10	10	17
257	9	14	1	1	2	2
258	10	20	9	16	10	20
259	10	20	8	18	9	18
260	10	20	6	13	10	20
261	10	20	8	9	10	20
262	10	20	10	19	9	18
263	10	19	8	12	7	12
264	10	20	10	20	10	20
265	10	20	10	20	10	20
266	10	20	9	18	7	16
267	10	20	10	13	8	16
268	10	20	10	20	10	20
269	10	20	10	20	10	20
270	10	20	10	20	10	20
271	10	20	10	20	10	20
272	10	20	9	14	9	17
273	10	20	8	9	6	6
274	10	20	10	20	10	20
275	10	20	10	19	10	20
276	10	20	7	11	5	13
277	10	20	7	10	7	14
278	10	14	4	5	4	4
279	7	11	0	0	1	1
280	10	20	10	16	10	17
281	9	19	5	11	7	16
282	10	20	6	11	5	12
283	10	20	9	15	9	15
284	10	20	10	19	10	20
285	10	20	10	20	10	20
286	10	20	10	14	5	10
287	10	20	10	20	10	20
288	10	20	10	20	10	20
289	9	19	8	11	4	8
290	8	15	9	14	8	12
291	9	19	4	10	5	6
292	9	17	8	13	5	5
293	10	20	9	14	8	15
294	5	11	4	6	4	6
295	10	20	7	15	7	12
296	10	20	10	20	10	20
297	10	20	10	20	10	20
298	10	20	10	20	6	10
299	9	19	7	15	4	5
300	8	18	4	8	7	14
301	10	20	9	18	8	16
302	10	20	9	15	10	19
303	10	20	9	18	10	20
304	10	20	10	20	10	20
305	10	20	10	20	10	20
306	10	20	10	20	10	20
307	10	20	10	20	10	19
308	10	17	5	6	4	4
309	10	17	6	9	4	4
310	10	20	10	20	10	20
311	10	20	10	20	10	20
312	10	20	10	20	10	20
313	10	20	10	20	10	20
314	10	20	10	19	10	19
315	8	18	7	13	8	18
316	10	20	10	19	10	20
317	4	8	0	0	1	2
318	10	20	3	9	7	15
319	9	19	2	4	3	6
320	10	20	9	16	10	19
321	10	20	10	20	10	20
322	10	20	10	19	10	20
323	10	20	10	20	10	19
324	10	20	2	4	1	2
325	10	20	9	12	8	10
326	10	20	10	20	10	20
327	10	20	10	18	9	17
328	10	20	10	20	10	20
329	9	18	7	9	9	10
330	10	19	7	11	9	10
331	10	20	4	5	2	2
332	9	17	1	1	3	3
333	9	19	5	6	6	8
334	10	20	9	18	9	16
335	7	17	4	10	4	8
336	10	20	6	10	4	11
337	10	20	10	20	10	19
338	10	20	1	1	4	10
339	9	19	9	14	7	15
340	10	17	8	10	8	11
341	10	20	10	20	10	20
342	10	19	8	11	10	16
343	5	8	5	8	2	4
344	9	18	8	14	8	16
345	4	10	1	1	1	1
346	10	20	10	20	10	20
347	10	20	10	19	10	18
348	10	20	9	13	8	10
349	9	18	10	19	2	3
350	10	20	9	19	3	5
351	10	20	9	18	7	7
352	10	20	10	20	9	19
353	8	15	9	19	3	6
354	10	18	10	14	9	13
355	9	19	6	10	2	8
356	5	11	6	12	1	5
357	10	20	10	20	6	11
358	9	19	7	13	6	12
359	10	20	10	20	9	18
360	10	20	10	20	9	17
361	10	19	10	19	10	19
362	10	20	10	20	9	15
363	10	20	10	20	10	20
364	10	20	10	19	9	18
365	10	20	10	20	10	19
366	8	15	6	11	3	3
367	10	19	10	20	10	20
368	5	10	7	16	2	2
369	10	20	10	20	10	20
370	8	16	9	18	5	7
371	10	20	10	20	10	20
372	4	10	4	8	2	4
373	10	20	10	18	6	13
374	10	20	10	19	10	20
375	10	19	10	19	9	10
376	10	20	10	19	10	19
377	10	20	10	20	9	16
378	10	20	10	20	8	18
379	10	20	10	20	10	20
380	10	20	10	20	10	20
381	10	20	9	19	8	17
382	10	20	10	20	10	20
383	10	20	10	20	10	19
384	7	12	10	19	8	15
385	10	20	10	20	10	20
386	10	20	10	20	8	18
387	10	18	9	14	8	9
388	10	20	10	20	10	20
389	10	20	10	20	10	20
390	10	20	10	20	10	20
391	10	16	10	17	7	11
392	10	20	10	20	10	19
393	10	20	10	19	4	7
394	10	20	10	20	10	19
395	10	20	10	20	10	19
396	10	20	10	20	9	15
397	10	20	10	20	10	20
398	10	19	10	20	9	19
399	10	17	10	15	9	10
400	10	20	9	19	9	16
401	10	20	10	19	10	15
402	10	20	10	20	10	20
403	10	20	10	19	9	16
404	10	20	10	20	9	16
405	10	20	10	16	9	14
406	10	20	10	20	10	20
407	10	20	9	19	8	16
408	9	17	8	12	5	5
409	10	20	8	18	7	15
410	10	20	10	19	7	16
411	10	20	9	19	10	20
412	9	17	9	17	1	2
413	10	18	9	14	4	6
414	7	16	6	10	2	3
415	10	20	10	20	4	6
416	10	20	10	19	9	15
417	10	20	10	20	10	20
418	10	20	9	18	5	7
419	10	20	10	20	9	19
420	10	20	10	19	10	19
421	9	19	9	17	2	2
422	10	20	8	15	6	11
423	10	19	8	18	7	16
424	10	18	9	15	2	5
425	10	20	9	15	5	9
426	10	18	7	13	9	10
427	9	16	9	18	4	7
428	10	20	10	20	10	20
429	10	20	10	20	8	17
430	10	20	10	20	10	19
431	10	20	9	16	8	10
432	8	17	5	9	3	5
433	10	20	9	19	9	13
434	10	16	9	14	9	10
435	9	18	8	16	7	13
436	8	18	8	17	4	7
437	10	20	10	19	9	15
438	5	9	8	15	5	7
439	5	14	8	18	6	11
440	10	20	10	19	10	14
441	10	20	10	19	6	6
442	10	20	10	20	9	18
443	10	20	10	20	10	19
444	10	20	10	20	10	20
445	10	19	10	19	9	17
446	8	16	9	16	3	3
447	10	20	10	20	10	18

## Sheet: Fig4
The recommended top 10 lesion cells of WSIs with different classification scores
*Scores predicted by RNN Classifier used in this sheet are shown in Sheet Fig3a
Frequency distribution of scores predicted by RNN Classifier on groups E-F
Split point	Group	Positive Slides		Negative Slides		Total Silde		Sum per 0.1
		Frequency	Relative frequency	Frequency	Relative frequency	Frequency	Relative frequency
0.05	0.00-0.05	0	0	256	0.388467	256	0.218803	0.261538
0.1	0.05-0.10	0	0	50	0.0758725	50	0.042735
0.15	0.10-0.15	0	0	7	0.0106222	7	0.00598291	0.0162393
0.2	0.15-0.20	0	0	12	0.0182094	12	0.0102564
0.25	0.20-0.25	1	0.00195695	19	0.0288316	20	0.017094	0.0452991
0.3	0.25-0.30	0	0	33	0.0500759	33	0.0282051
0.35	0.30-0.35	0	0	34	0.0515933	34	0.0290598	0.0623932
0.4	0.35-0.40	1	0.00195695	38	0.0576631	39	0.0333333
0.45	0.40-0.45	0	0	37	0.0561457	37	0.0316239	0.0504274
0.5	0.45-0.50	2	0.00391389	20	0.030349	22	0.0188034
0.55	0.50-0.55	1	0.00195695	21	0.0318665	22	0.0188034	0.0384615
0.6	0.55-0.60	1	0.00195695	22	0.0333839	23	0.0196581
0.65	0.60-0.65	1	0.00195695	16	0.0242792	17	0.0145299	0.0333333
0.7	0.65-0.70	5	0.00978474	17	0.0257967	22	0.0188034
0.75	0.70-0.75	5	0.00978474	20	0.030349	25	0.0213675	0.0333333
0.8	0.75-0.80	5	0.00978474	9	0.0136571	14	0.0119658
0.85	0.80-0.85	18	0.035225	11	0.016692	29	0.0247863	0.0615385
0.9	0.85-0.90	35	0.0684932	8	0.0121396	43	0.0367521
0.95	0.90-0.95	65	0.127202	12	0.0182094	77	0.065812	0.397436
1	0.95-1.00	371	0.726027	17	0.0257967	388	0.331624
Total		511	1	659	1	1170	1	1

## Sheet: Fig5
Comparison of our system and Hologic TIS on recommending top lesion cells
Cytopatholofists' classification on recommended cells from our sysytem or Hologic's TIS								Number of true positive cells from recommended cells
ID	Cytopathologist 1		Cytopathologist 2		Cytopathologist 3				Hologic	OUR
	Hologic	OUR	Hologic	OUR	Hologic	OUR		Cytopathologist 1	10.7586	18.6724
1	16	20	10	20	13	18		Cytopathologist 2	9.7069	16.6724
2	18	20	12	19	14	14		Cytopathologist 3	8.06897	15.5345
3	5	17	1	16	1	14		Average	9.51149	16.9598
4	11	20	11	20	12	19		*The results of Cytopathologist 1, 2 is related to the results of cytopathologist 2, 3 respectively on Fig3d.
5	15	19	12	20	10	20
6	18	20	16	20	15	20
7	22	20	21	20	20	20
8	22	20	16	20	17	20
9	15	20	6	19	8	20
10	20	20	18	20	16	20
11	19	20	20	19	18	20
12	13	20	9	19	6	20
13	19	20	9	19	9	18
14	2	19	1	18	1	15
15	11	20	6	13	4	15
16	11	20	11	20	10	20
17	11	16	7	12	2	11
18	8	18	9	20	6	10
19	16	20	17	20	14	11
20	20	20	20	20	19	20
21	18	19	6	19	10	16
22	20	20	18	20	13	19
23	9	18	10	16	6	13
24	14	20	14	18	13	15
25	18	20	14	19	14	19
26	18	19	17	16	11	15
27	7	20	2	19	3	18
28	13	20	10	16	7	12
29	22	20	19	20	17	20
30	14	20	18	20	13	20
31	7	18	10	14	9	14
32	7	20	13	20	10	18
33	8	18	2	15	6	11
34	8	19	6	19	4	19
35	5	18	3	18	4	14
36	1	9	1	4	0	4
37	0	18	0	14	0	15
38	3	18	1	13	2	14
39	4	20	4	17	3	14
40	1	18	0	16	0	12
41	0	19	1	10	0	7
42	1	11	3	6	0	9
43	8	19	4	12	3	12
44	4	19	5	17	4	12
45	15	20	19	19	18	20
46	11	18	13	15	9	16
47	2	14	1	7	0	9
48	7	19	3	15	3	8
49	19	20	19	20	13	20
50	6	20	11	11	3	10
51	6	19	9	16	5	10
52	11	20	13	19	10	20
53	1	9	4	2	1	8
54	19	20	19	20	18	20
55	2	16	3	12	2	15
56	7	20	14	19	6	20
57	4	19	7	20	4	18
58	12	20	15	20	9	20

## Sheet: Fig6b
Comparison of Models on Group E-F
ROC Scatters of different models on Group E-F																					Numbers of Positive and Negative Labels used in this test					Models' raw results on Group E-F
HR model				Baseline				Mined				Enhanced				Original						Positive	Negative	Total		idx	label	Models
Thresholds	1-Specificity	Sensitivity	AUC	Thresholds	1-Specificity	Sensitivity	AUC	Thresholds	1-Specificity	Sensitivity	AUC	Thresholds	1-Specificity	Sensitivity	AUC	Thresholds	1-Specificity	Sensitivity	AUC		Number	17641	10818	28459				HR Model	Baseline	Mined	Enhanced	Original
2	0	0	0.982474	2	0	0	0.883467	2	0	0	0.807992	2	0	0	0.735565	2	0	0	0.597989							0	1	0.960454	0.998616	0.999994	0.997607	0.999819
1	0	0.00334448		1	0	5.66861e-05		1	0	0.0209172		1	0	0.000113372		1	0	5.66861e-05								1	1	0.999816	0.994804	0.999968	0.98062	0.99814
1	0	0.00595204		1	0	0.000340117		1	0	0.0295335		1	0	0.000170058		1	0	0.000283431								2	1	0.996808	0.9996	0.999997	0.995002	0.696714
1	0	0.0073692		1	0	0.000453489		1	9.24385e-05	0.0345219		1	0	0.000340117		1	9.24385e-05	0.000340117								3	1	0.999468	0.949094	0.893847	0.90423	0.970138
1	0	0.00912647		0.999999	0	0.000680234		1	9.24385e-05	0.0380364		0.999999	0	0.000453489		1	0.000184877	0.000453489								4	1	0.653869	0.286207	0.965562	0.964883	0.718097
1	0	0.0100901		0.999999	0	0.000906978		1	9.24385e-05	0.0408707		0.999999	0	0.000566861		1	0.000369754	0.000566861								5	1	0.999875	0.999407	1	0.997853	0.983959
0.999999	0	0.0114506		0.999999	0	0.000963664		0.999999	9.24385e-05	0.0434216		0.999997	0	0.00073692		0.999999	0.000369754	0.000850292								6	1	0.999968	0.999897	1	0.991764	0.971695
0.999999	0	0.012641		0.999999	0	0.00107704		0.999999	9.24385e-05	0.0452922		0.999997	0	0.000850292		0.999999	0.000369754	0.000963664								7	1	0.999838	0.996463	0.999991	0.996725	0.995077
0.999999	0	0.0143983		0.999999	0	0.00124709		0.999999	9.24385e-05	0.0477297		0.999997	0	0.00102035		0.999999	0.000462193	0.00107704								8	1	0.999979	0.756481	0.931062	0.970746	0.999909
0.999999	0	0.0157021		0.999998	0	0.00136047		0.999999	9.24385e-05	0.0495437		0.999996	0	0.00113372		0.999999	0.000554631	0.00113372								9	1	0.996876	0.941395	0.999734	0.980742	0.996112
0.999999	0	0.0164957		0.999998	0	0.00158721		0.999999	0.000184877	0.0513576		0.999995	0	0.00130378		0.999999	0.00064707	0.00113372								10	1	0.999988	0.997695	1	0.95518	0.405745
0.999999	0	0.017346		0.999998	0	0.00175727		0.999999	0.000184877	0.0530015		0.999994	0	0.00147384		0.999999	0.00064707	0.00119041								11	1	0.996213	0.959547	0.850921	0.753547	0.999424
0.999999	0	0.0183663		0.999997	0	0.00198401		0.999999	0.000184877	0.0560626		0.999991	0	0.00181396		0.999999	0.00064707	0.00130378								12	1	0.977473	0.951101	0.999187	0.786922	0.9996
0.999999	0	0.0196701		0.999997	0	0.0020407		0.999998	0.000184877	0.0573097		0.999989	0	0.00215407		0.999999	0.000739508	0.00136047								13	1	0.514308	0.349011	0.908991	0.827819	0.999929
0.999998	0	0.0202369		0.999997	0	0.00215407		0.999998	0.000184877	0.0584434		0.999989	0	0.00221076		0.999998	0.000739508	0.00153053								14	1	0.999643	0.990464	0.999985	0.984368	0.997826
0.999998	0	0.0211439		0.999996	0	0.0024375		0.999998	0.000184877	0.0599172		0.999987	0	0.0024375		0.999998	0.000831947	0.00170058								15	1	0.997719	0.984186	0.989265	0.672897	0.691932
0.999998	0	0.0218808		0.999996	0	0.00260756		0.999998	0.000184877	0.0616178		0.999979	0	0.00306105		0.999998	0.00110926	0.00181396								16	1	0.999014	0.999543	0.999995	0.982945	0.999885
0.999998	0	0.0222776		0.999996	0	0.00266425		0.999998	0.000184877	0.0629783		0.999979	0	0.00317442		0.999998	0.00110926	0.00198401								17	1	0.998895	0.988694	0.90713	0.894376	0.999131
0.999998	0	0.0228445		0.999995	0	0.00300436		0.999998	0.000184877	0.064112		0.99997	0	0.00436483		0.999998	0.00110926	0.00226745								18	1	0.996565	0.972571	0.980841	0.652737	0.72117
0.999998	0	0.0239215		0.999995	0	0.00306105		0.999998	0.000184877	0.0651324		0.999969	0	0.0044782		0.999998	0.00110926	0.00232413								19	1	0.842694	0.896383	0.999996	0.991067	0.998316
0.999998	0	0.0247152		0.999995	0	0.00317442		0.999997	0.000184877	0.0664928		0.999961	0	0.00515844		0.999998	0.00110926	0.00249419								20	1	0.99862	0.996218	0.986825	0.951705	0.99498
0.999998	0	0.0253954		0.999995	0	0.00323111		0.999997	0.000184877	0.0674565		0.999961	0	0.00527181		0.999997	0.00110926	0.00255088								21	1	0.72345	0.900763	0.830408	0.816694	0.999099
0.999997	0	0.0264157		0.999993	0	0.00345785		0.999997	0.000184877	0.0681367		0.999922	0	0.00782269		0.999997	0.0012017	0.00266425								22	1	1	0.998721	0.996067	0.534035	0.989659
0.999997	0	0.027266		0.999993	0	0.00362791		0.999997	0.000277316	0.068987		0.999921	0	0.00793606		0.999997	0.0012017	0.00277762								23	1	0.997871	0.936176	0.982844	0.993038	0.984784
0.999997	0	0.0278329		0.999993	0	0.00374128		0.999997	0.000277316	0.0697239		0.999914	0	0.00867298		0.999997	0.00129414	0.00289099								24	1	0.993057	0.999086	1	0.999991	0.999395
0.999997	0	0.0286265		0.999992	0	0.00385466		0.999997	0.000277316	0.0702908		0.999914	0	0.00878635		0.999997	0.00129414	0.00311774								25	1	0.342676	0.488466	0.915782	0.956327	0.999945
0.999997	0	0.02908		0.999992	0	0.0040814		0.999997	0.000277316	0.0713112		0.999905	0	0.00952327		0.999996	0.00129414	0.00340117								26	1	0.998197	0.991118	0.995048	0.867106	0.642462
0.999997	0	0.0300436		0.99999	0	0.0044782		0.999997	0.000277316	0.0725016		0.999905	0	0.00963664		0.999996	0.00138658	0.00345785								27	1	0.999644	0.998228	0.999745	0.808463	0.478338
0.999997	0	0.0304971		0.99999	0	0.00459158		0.999996	0.000277316	0.0731251		0.999905	0	0.00969333		0.999996	0.00138658	0.00374128								28	1	0.985507	0.0674552	0.999052	0.953506	0.979369
0.999997	0	0.0312907		0.999988	0	0.00493169		0.999996	0.000369754	0.0735786		0.999904	0	0.0098067		0.999996	0.00138658	0.00385466								29	1	0.99999	0.999996	1	0.999783	0.99291
0.999997	0	0.0320277		0.999988	0	0.00504507		0.999996	0.000369754	0.0740321		0.999903	0	0.00986339		0.999996	0.00147902	0.00391134								30	1	0.999964	0.999962	1	0.996766	0.998096
0.999996	0	0.0325945		0.999987	0	0.00510175		0.999996	0.000369754	0.0749957		0.999902	0	0.00997676		0.999995	0.00147902	0.00396803								31	1	0.442749	0.278564	0.364173	0.592821	0.999995
0.999996	0	0.0333314		0.999987	0	0.0053285		0.999996	0.000369754	0.0756193		0.999901	0	0.0100901		0.999995	0.00147902	0.00413809								32	1	0.999604	0.985566	0.991689	0.751363	0.941975
0.999996	0	0.0338983		0.999986	0	0.00544187		0.999996	0.000369754	0.0761295		0.999901	0	0.0102035		0.999995	0.00147902	0.00425146								33	1	0.946541	0.983753	0.960609	0.898121	0.996682
0.999996	0	0.0347486		0.999985	0	0.00555524		0.999996	0.000462193	0.0764696		0.999897	0	0.0104869		0.999995	0.00147902	0.00442152								34	1	0.994717	0.997293	0.999542	0.998029	0.999922
0.999996	0	0.0355422		0.999984	0	0.00583867		0.999996	0.000462193	0.0770931		0.999896	0	0.0106003		0.999995	0.00147902	0.00459158								35	1	0.999997	0.928358	0.997761	0.0672817	0.851032
0.999996	0	0.0361091		0.999984	0	0.00595204		0.999995	0.000462193	0.07766		0.999869	0	0.0121875		0.999994	0.00147902	0.00481832								36	1	0.999984	0.999658	0.99995	0.999496	0.990996
0.999996	0	0.0366192		0.999983	0	0.00600873		0.999995	0.000462193	0.0780001		0.999869	0	0.0123009		0.999994	0.00157145	0.00481832								37	1	0.971542	0.999123	0.999967	0.911103	0.999086
0.999996	0	0.0369594		0.999983	0	0.00617879		0.999995	0.000462193	0.078737		0.999856	0	0.0127544		0.999994	0.00157145	0.00504507								38	1	0.99548	0.993527	0.999431	0.974994	0.98404
0.999995	0	0.0371861		0.999983	0	0.00629216		0.999995	0.000462193	0.0791338		0.999854	0	0.0128678		0.999994	0.00157145	0.00510175								39	1	0.987092	0.987275	0.999775	0.864314	0.968634
0.999995	0	0.0376963		0.999983	0	0.00640553		0.999995	0.000462193	0.0794173		0.999802	0	0.0150218		0.999994	0.00166389	0.00510175								40	1	0.9952	0.973333	0.995	0.824648	0.998064
0.999995	0	0.0383198		0.999981	0	0.00668896		0.999995	0.000462193	0.0802109		0.999802	0	0.0151352		0.999994	0.00175633	0.00521512								41	1	0.999995	0.991837	0.998578	0.973446	0.976184
0.999995	0	0.0387166		0.99998	0	0.00680234		0.999995	0.000462193	0.080721		0.999797	0	0.0153619		0.999993	0.00184877	0.00521512								42	1	0.993117	0.997737	0.999552	0.975389	0.814431
0.999995	0	0.0395102		0.999979	0	0.00708577		0.999995	0.000462193	0.0812879		0.999794	0	0.0154753		0.999993	0.00194121	0.00527181								43	1	0.994539	0.929351	0.985701	0.956244	0.981531
0.999995	0	0.0400771		0.999978	0	0.00731251		0.999995	0.000462193	0.0816847		0.999775	0	0.0165523		0.999993	0.00194121	0.00538518								44	1	0.81654	0.572795	0.896606	0.979149	0.999013
0.999995	0	0.0407573		0.999977	0	0.00742588		0.999994	0.000554631	0.0821949		0.999774	0	0.0166657		0.999993	0.00194121	0.00544187								45	1	0.983505	0.965818	0.934038	0.514859	0.474958
0.999995	0	0.0410974		0.999977	0	0.00765263		0.999994	0.000554631	0.0831019		0.999734	0	0.0181962		0.999993	0.00194121	0.00555524								46	1	0.999901	0.952033	0.990464	0.823305	0.833246
0.999995	0	0.0419477		0.999976	0	0.007766		0.999994	0.000554631	0.0834987		0.999734	9.24385e-05	0.0181962		0.999993	0.00203365	0.00555524								47	1	0.97265	0.873943	0.952408	0.65217	0.968254
0.999994	0	0.0424012		0.999975	0	0.00787937		0.999994	0.00064707	0.0838955		0.999723	9.24385e-05	0.0185931		0.999992	0.00203365	0.00566861								48	1	0.999492	0.990568	0.999999	0.996391	0.980818
0.999994	0	0.0431948		0.999968	0	0.00906978		0.999994	0.00064707	0.0841789		0.999722	9.24385e-05	0.0187064		0.999992	0.00203365	0.00583867								49	1	0.990621	0.99896	0.996977	0.984983	0.854685
0.999994	0	0.0435349		0.999968	0	0.00918315		0.999994	0.00064707	0.084519		0.999713	9.24385e-05	0.0189899		0.999992	0.00203365	0.00606542								50	1	0.999864	0.99982	1	0.987396	0.996076
0.999994	0	0.0439317		0.999965	0	0.00963664		0.999994	0.000739508	0.0850292		0.999713	9.24385e-05	0.0191032		0.999992	0.00212609	0.00623547								51	1	0.999653	0.0573545	0.999595	0.999248	0.99927
0.999994	0	0.0443852		0.999965	0	0.00975001		0.999993	0.000739508	0.0857094		0.999705	9.24385e-05	0.0195567		0.999991	0.00212609	0.00640553								52	1	0.950837	0.957636	0.999998	0.969863	0.999585
0.999994	0	0.0450655		0.999962	0	0.0100334		0.999993	0.000739508	0.0859362		0.999704	9.24385e-05	0.0196701		0.999991	0.00212609	0.00674565								53	1	0.983401	0.90903	0.999999	0.99667	0.991255
0.999994	0	0.0455756		0.999962	0	0.0101468		0.999993	0.000739508	0.0862763		0.999628	9.24385e-05	0.0231279		0.999991	0.00212609	0.00685902								54	1	0.990206	0.814254	0.783828	0.314943	0.924223
0.999994	0	0.0458591		0.999956	0	0.0107704		0.999993	0.000739508	0.086503		0.999628	9.24385e-05	0.0232413		0.99999	0.00212609	0.00702908								55	1	0.999997	0.989017	0.99674	0.967004	0.941446
0.999993	0	0.0465393		0.999956	0	0.0108837		0.999993	0.000739508	0.0872966		0.999608	9.24385e-05	0.0243183		0.99999	0.00221852	0.00714245								56	1	0.978121	0.929035	0.99982	0.968372	0.999648
0.999993	0	0.0469361		0.999955	0	0.0109404		0.999993	0.000739508	0.0876368		0.999607	9.24385e-05	0.0244317		0.99999	0.00221852	0.00725582								57	1	0.999999	0.999995	0.999997	0.999063	0.980874
0.999993	0	0.0473896		0.999955	0	0.0111105		0.999992	0.000739508	0.0882036		0.999606	9.24385e-05	0.0244884		0.99999	0.00231096	0.00731251								58	1	0.964502	0.99703	0.999999	0.999962	0.999868
0.999993	0	0.0478998		0.999954	0	0.0111672		0.999992	0.000739508	0.0885437		0.999605	0.000184877	0.0244884		0.99999	0.00231096	0.0073692								59	1	0.95657	0.722093	0.439484	0.637975	0.257951
0.999993	0	0.0483533		0.999954	0	0.0112805		0.999992	0.000739508	0.0889972		0.999534	0.000184877	0.0274928		0.99999	0.00231096	0.00748257								60	1	0.999974	0.996593	0.999956	0.997598	0.995114
0.999993	0	0.0487501		0.999954	0	0.0113372		0.999992	0.000739508	0.0893373		0.999532	0.000277316	0.0274928		0.99999	0.0024034	0.00753926								61	1	0.999989	0.999997	0.999993	0.909487	0.999621
0.999993	0	0.0489768		0.999954	0	0.0114506		0.999992	0.000739508	0.0896208		0.999521	0.000277316	0.0279463		0.999989	0.0024034	0.00782269								62	1	0.958292	0.98673	1	0.973192	0.998847
0.999993	0	0.0494303		0.999952	0	0.0116773		0.999992	0.000739508	0.0905277		0.999518	0.000277316	0.0280596		0.999989	0.00249584	0.00782269								63	1	0.999981	0.99686	0.999472	0.993617	0.996083
0.999992	0	0.049487		0.999952	0	0.0117907		0.999992	0.000739508	0.0908112		0.99951	0.000277316	0.0283431		0.999989	0.00268072	0.0081628								64	1	0.96954	0.960731	0.873493	0.634324	0.766738
0.999992	0	0.0498271		0.999948	0	0.0120741		0.999992	0.000831947	0.0910946		0.99951	0.000277316	0.0285698		0.999989	0.00286559	0.00821949								65	1	0.990355	0.985941	0.999932	0.922664	0.812564
0.999992	0	0.0501105		0.999947	0	0.0123009		0.999992	0.00101682	0.0912647		0.999501	0.000277316	0.0287966		0.999988	0.00286559	0.00838955								66	1	0.998195	0.976062	0.999991	0.98114	0.999853
0.999992	0	0.0509041		0.999946	0	0.0125843		0.999991	0.00101682	0.0914914		0.9995	0.000277316	0.0289099		0.999988	0.00286559	0.00850292								67	1	0.999321	0.989048	0.999695	0.882548	0.999724
0.999992	0	0.0518111		0.999945	0	0.0126977		0.999991	0.00101682	0.0918882		0.999488	0.000277316	0.0297035		0.999988	0.00286559	0.00855961								68	1	0.992613	0.998212	0.999851	0.951216	0.997789
0.999992	0	0.0522079		0.999945	0	0.0128111		0.999991	0.00101682	0.0927952		0.999477	0.000277316	0.0300436		0.999988	0.00295803	0.00867298								69	1	0.999349	0.989785	0.999805	0.82493	0.999769
0.999992	0	0.0524347		0.999945	0	0.0129244		0.999991	0.00101682	0.0931353		0.999461	0.000277316	0.0305538		0.999987	0.00323535	0.00884304								70	1	0.999986	0.998815	0.999998	0.935853	0.517834
0.999991	0	0.0530015		0.999939	0	0.0136614		0.999991	0.00101682	0.0934187		0.999461	0.000277316	0.0306672		0.999987	0.00323535	0.00895641								71	1	0.930397	0.920386	0.81995	0.647794	0.999739
0.999991	0	0.0533983		0.999939	0	0.0137747		0.999991	0.00101682	0.0937589		0.999443	0.000277316	0.0311207		0.999987	0.00332779	0.00895641								72	1	0.999597	0.88421	0.999567	0.579339	0.942285
0.999991	0	0.0536818		0.999938	0	0.0140582		0.999991	0.00101682	0.0942123		0.999443	0.000277316	0.0312341		0.999987	0.00332779	0.00901309								73	1	0.999951	0.99941	1	0.998776	0.997128
0.999991	0	0.0540786		0.999937	0	0.0142849		0.99999	0.00101682	0.0944391		0.999395	0.000277316	0.0329346		0.999987	0.00342023	0.00906978								74	1	0.958713	0.957127	0.999897	0.985242	0.99991
0.999991	0	0.0543053		0.999936	0	0.0145683		0.99999	0.00101682	0.0947792		0.999394	0.000369754	0.0329346		0.999986	0.00342023	0.0094099								75	1	0.999992	0.999418	0.999999	0.999295	0.998963
0.999991	0	0.0547021		0.999936	0	0.0146817		0.99999	0.00110926	0.095006		0.999372	0.000369754	0.0338416		0.999986	0.00342023	0.00952327								76	1	0.962708	0.647327	0.821143	0.692917	0.946899
0.999991	0	0.0548155		0.999936	0	0.0147384		0.99999	0.00110926	0.0953461		0.99937	0.000462193	0.0338416		0.999986	0.00342023	0.00963664								77	1	0.997879	0.978226	0.985929	0.684776	0.990093
0.99999	0	0.055269		0.999935	0	0.0148518		0.99999	0.0012017	0.0956862		0.999232	0.000462193	0.037923		0.999985	0.00342023	0.00975001								78	1	0.999886	0.999747	1	0.999978	0.999814
0.99999	0	0.0558358		0.999933	0	0.0151919		0.99999	0.0012017	0.096083		0.999231	0.000462193	0.0380364		0.999985	0.00342023	0.00986339								79	1	0.999902	0.999979	0.999987	0.971152	0.991724
0.99999	0	0.056176		0.999933	0	0.0153053		0.999989	0.0012017	0.0966498		0.999229	0.000462193	0.0382631		0.999985	0.00342023	0.0100334								80	1	0.999629	0.991257	0.999731	0.894894	0.99982
0.99999	0	0.0562893		0.999927	0	0.0159855		0.999989	0.0012017	0.0968199		0.999226	0.000462193	0.0383765		0.999985	0.00351266	0.0100334								81	1	0.973606	0.789007	0.999793	0.986746	0.996229
0.99999	0	0.0566861		0.999926	0	0.0160989		0.999989	0.0012017	0.0971033		0.999189	0.000462193	0.0395669		0.999985	0.00351266	0.0101468								82	1	0.993313	0.933075	0.999215	0.990027	0.805548
0.99999	0	0.0580466		0.999926	0	0.0162689		0.999989	0.0012017	0.0977836		0.999183	0.000554631	0.0395669		0.999984	0.00351266	0.0103736								83	1	0.999977	0.998262	1	0.994688	0.999835
0.999989	0	0.0585001		0.999925	0	0.0163823		0.999989	0.00129414	0.098067		0.999175	0.000554631	0.0396803		0.999984	0.00351266	0.0104302								84	1	0.999956	0.999692	1	0.999583	0.999539
0.999989	0	0.0595204		0.999923	0	0.0167224		0.999989	0.00129414	0.0983504		0.999175	0.00064707	0.0396803		0.999984	0.00351266	0.0107704								85	1	0.905002	0.320175	0.0692861	0.00741445	0.00955679
0.999989	0	0.0596338		0.999922	0	0.0168358		0.999988	0.00129414	0.0988039		0.999168	0.00064707	0.0398503		0.999984	0.00369754	0.0108271								86	1	0.999709	0.99745	1	0.963653	0.996691
0.999989	0	0.0599739		0.999916	0	0.0176294		0.999988	0.00129414	0.099144		0.999167	0.00064707	0.0399637		0.999984	0.00369754	0.0109404								87	1	0.999796	0.99265	0.999999	0.997442	0.997444
0.999989	0	0.0600873		0.999915	0	0.0177428		0.999988	0.00129414	0.0994275		0.999139	0.00064707	0.0409841		0.999984	0.00369754	0.0111105								88	1	0.998744	0.99485	0.835684	0.867426	0.94886
0.999988	0	0.0603707		0.999914	0	0.0179695		0.999988	0.00129414	0.0996542		0.999138	0.00064707	0.0410974		0.999984	0.00378998	0.0111672								89	1	0.996283	0.999738	1	0.998676	0.997937
0.999988	0	0.0608809		0.999914	0	0.0180829		0.999988	0.00129414	0.0999943		0.999092	0.00064707	0.0421745		0.999983	0.00378998	0.0113939								90	1	0.994913	0.979593	0.997875	0.902059	0.999667
0.999988	0	0.061221		0.999914	0	0.0182529		0.999988	0.00129414	0.100561		0.99909	0.00064707	0.0422879		0.999983	0.00378998	0.0114506								91	1	0.974987	0.885336	0.999005	0.993983	0.99637
0.999988	0	0.0617879		0.999913	0	0.0183663		0.999987	0.00129414	0.101015		0.99908	0.00064707	0.0425713		0.999983	0.00378998	0.011564								92	1	0.990259	0.995196	0.999993	0.917102	0.907698
0.999988	0	0.0620146		0.999912	0	0.0187064		0.999987	0.00129414	0.101355		0.999079	0.000739508	0.0425713		0.999983	0.00388242	0.0116773								93	1	0.997172	0.942787	0.465424	0.00337379	0.454835
0.999988	0	0.0624114		0.999909	0	0.0191032		0.999987	0.00129414	0.101752		0.999064	0.000739508	0.0429114		0.999983	0.00388242	0.011734								94	1	0.999187	0.99919	0.999995	0.97207	0.999628
0.999988	0	0.0626949		0.999908	0	0.01933		0.999987	0.00129414	0.101808		0.999063	0.000739508	0.0430248		0.999983	0.0040673	0.0117907								95	1	0.994299	0.948469	0.999405	0.94679	0.982598
0.999987	0	0.0630917		0.999907	0	0.0195567		0.999987	0.00129414	0.101978		0.999061	0.000739508	0.0430815		0.999982	0.0040673	0.0118474								96	1	0.999998	0.999938	1	0.998679	0.998417
0.999987	0	0.0632617		0.999906	0	0.0196701		0.999987	0.00138658	0.102318		0.999061	0.000831947	0.0430815		0.999982	0.0040673	0.0119608								97	1	0.999438	0.999429	1	0.999989	0.999996
0.999987	0	0.0635452		0.999906	0	0.0197268		0.999987	0.00138658	0.102432		0.999035	0.000831947	0.0440451		0.999982	0.00415973	0.0120741								98	1	0.999682	0.937639	0.987548	0.719797	0.999704
0.999987	0	0.0638853		0.999906	0	0.0198401		0.999987	0.00147902	0.102602		0.999035	0.000831947	0.0441585		0.999982	0.00415973	0.0121875								99	1	0.996725	0.952484	0.999973	0.999222	0.999716
0.999987	0	0.0645088		0.999903	0	0.0202369		0.999987	0.00147902	0.102715		0.999025	0.000831947	0.0442719		0.999982	0.00415973	0.0123576								100	1	0.94975	0.958757	0.768852	0.489422	0.982224
0.999987	0	0.0646222		0.999902	0	0.0203503		0.999986	0.00147902	0.102942		0.999024	0.000831947	0.0443852		0.999981	0.00415973	0.0126977								101	1	0.999886	0.998516	0.997636	0.970625	0.967732
0.999987	0	0.0648489		0.999898	0	0.0205204		0.999986	0.00147902	0.103055		0.998991	0.000831947	0.0452355		0.999981	0.00415973	0.0127544								102	1	0.990398	0.973147	0.985346	0.583657	0.9931
0.999987	0	0.065019		0.999898	0	0.0206904		0.999986	0.00147902	0.103225		0.998991	0.000831947	0.0453489		0.999981	0.00425217	0.0127544								103	1	0.999364	0.995786	0.977242	0.988765	0.984642
0.999987	0	0.0653591		0.999891	0	0.0213707		0.999986	0.00147902	0.103339		0.998976	0.000831947	0.0457457		0.99998	0.00434461	0.0129811								104	1	0.99998	0.999809	0.999998	0.988553	0.998108
0.999986	0	0.0655859		0.99989	0	0.0215407		0.999986	0.00147902	0.103566		0.998974	0.000924385	0.0457457		0.99998	0.00434461	0.0130378								105	1	0.99909	0.995995	0.999875	0.997358	0.988059
0.999986	0	0.0662661		0.999874	0	0.0231846		0.999986	0.00147902	0.103679		0.998957	0.000924385	0.0463126		0.99998	0.00434461	0.0132646								106	1	0.999998	0.974611	0.996934	0.947159	0.812805
0.999986	0	0.0664361		0.999874	0	0.0234114		0.999985	0.00147902	0.103849		0.998951	0.00101682	0.0463126		0.99998	0.00452949	0.0132646								107	1	0.947522	0.962952	0.999957	0.994668	0.999887
0.999986	0	0.0667196		0.999868	0	0.0239782		0.999985	0.00147902	0.103962		0.998939	0.00101682	0.0467661		0.999979	0.00452949	0.0134346								108	1	0.999582	0.999923	0.999983	0.99951	0.995342
0.999986	0	0.0675132		0.999868	0	0.0240916		0.999985	0.00147902	0.104302		0.998932	0.00110926	0.0467661		0.999979	0.00452949	0.013548								109	1	0.999996	0.990185	0.999319	0.943062	0.996933
0.999986	0	0.0677399		0.999846	0	0.0262457		0.999985	0.00147902	0.104359		0.998915	0.00110926	0.0472762		0.999979	0.00452949	0.0136614								110	1	0.999998	0.99859	0.998607	0.63855	0.427135
0.999985	0	0.0678533		0.999845	0	0.0264724		0.999985	0.00147902	0.104586		0.998913	0.0012017	0.0472762		0.999978	0.00452949	0.0137747								111	1	0.999019	0.971702	0.999986	0.991638	0.984929
0.999985	0	0.06791		0.999833	0	0.0274928		0.999985	0.00147902	0.104699		0.998898	0.0012017	0.0474463		0.999978	0.00471436	0.0138314								112	1	0.999854	0.999757	0.999421	0.997197	0.987964
0.999985	0	0.0681367		0.999833	0	0.0276061		0.999985	0.00147902	0.105039		0.998892	0.00129414	0.0474463		0.999978	0.0048068	0.0138881								113	1	0.999889	0.999402	0.999546	0.998543	0.992393
0.999985	0	0.0683068		0.999823	0	0.0284564		0.999985	0.00147902	0.10555		0.998851	0.00129414	0.0489201		0.999978	0.0048068	0.0139448								114	1	0.996953	0.998068	1	0.999774	0.99629
0.999985	0	0.0687603		0.999822	0	0.0285698		0.999985	0.00147902	0.105833		0.998849	0.00138658	0.0489201		0.999978	0.0048068	0.0141715								115	1	0.986841	0.940832	0.978836	0.90323	0.997653
0.999985	0	0.0690437		0.99982	0	0.0287966		0.999984	0.00147902	0.106003		0.998838	0.00138658	0.0493736		0.999977	0.00489924	0.0142282								116	1	0.99227	0.604672	0.976477	0.981188	0.322733
0.999985	0	0.0691571		0.99982	0	0.0289099		0.999984	0.00147902	0.10623		0.998836	0.00147902	0.0493736		0.999977	0.00489924	0.014455								117	1	0.999996	0.997509	0.99955	0.997294	0.963737
0.999985	0	0.0694405		0.999819	0	0.02908		0.999984	0.00147902	0.106513		0.998827	0.00147902	0.049657		0.999976	0.00499168	0.014455								118	1	0.999989	0.99043	0.990297	0.91246	0.992126
0.999985	0	0.0696673		0.999817	0	0.0291934		0.999984	0.00147902	0.106683		0.998822	0.00157145	0.049657		0.999976	0.00499168	0.0145683								119	1	0.934141	0.810706	0.936321	0.6714	0.999885
0.999984	0	0.0704609		0.999815	0	0.0293634		0.999984	0.00147902	0.10691		0.998766	0.00157145	0.0513576		0.999976	0.00499168	0.0146817								120	1	0.950608	0.626588	0.767454	0.399531	0.999932
0.999984	0	0.0705742		0.999814	0	0.0294768		0.999984	0.00147902	0.10708		0.998766	0.00166389	0.0513576		0.999975	0.00499168	0.0147951								121	1	0.999919	0.999936	0.999997	0.92602	0.962794
0.999984	0	0.0710277		0.999804	0	0.0307806		0.999984	0.00147902	0.107193		0.998758	0.00166389	0.0515277		0.999975	0.00499168	0.0149085								122	1	0.995106	0.999661	0.999973	0.98567	0.999986
0.999984	0	0.0712545		0.999803	0	0.0308939		0.999983	0.00147902	0.10742		0.998754	0.00175633	0.0515277		0.999975	0.00499168	0.0149651								123	1	0.999961	0.947847	0.999999	0.998744	0.951963
0.999984	0	0.071878		0.999799	0	0.0314041		0.999983	0.00147902	0.10776		0.998725	0.00175633	0.0521512		0.999975	0.00499168	0.0151352								124	1	0.93055	0.882114	0.915327	0.627069	0.997751
0.999984	0	0.0721614		0.999798	0	0.0315175		0.999983	0.00157145	0.107987		0.998724	0.00175633	0.0522646		0.999974	0.00508412	0.0152486								125	1	0.999999	0.999917	0.999918	0.99663	0.86862
0.999984	0	0.0723882		0.999795	0	0.0319143		0.999983	0.00157145	0.108271		0.998722	0.00175633	0.052378		0.999974	0.00508412	0.0153053								126	1	0.999825	0.999038	1	0.995801	0.999907
0.999983	0	0.0725582		0.999794	0	0.0320277		0.999983	0.00157145	0.108384		0.998722	0.00184877	0.052378		0.999974	0.00508412	0.0155887								127	1	0.986832	0.961184	0.982835	0.932981	0.952737
0.999983	0	0.0726149		0.999793	0	0.0320843		0.999983	0.00157145	0.108554		0.998667	0.00184877	0.0539085		0.999974	0.00508412	0.0157587								128	1	0.998123	0.997091	0.995153	0.985512	0.999803
0.999983	0	0.0731818		0.999793	0	0.0321977		0.999983	0.00166389	0.108611		0.998666	0.00184877	0.0540219		0.999974	0.00517656	0.0158721								129	1	0.996906	0.997194	0.999799	0.945373	0.603537
0.999983	0	0.0735219		0.999775	0	0.0337282		0.999983	0.00166389	0.108724		0.998647	0.00184877	0.0543053		0.999973	0.00517656	0.0159288								130	1	0.979419	0.97613	0.999995	0.760541	0.952344
0.999983	0	0.0736353		0.999773	0	0.033955		0.999982	0.00166389	0.108894		0.998645	0.00194121	0.0543053		0.999973	0.00517656	0.0161555								131	1	0.999912	0.99997	1	0.999016	0.981749
0.999983	0	0.0741455		0.999766	0	0.0344652		0.999982	0.00166389	0.109007		0.998572	0.00194121	0.0558358		0.999972	0.00517656	0.0163256								132	1	0.996305	0.907338	0.951722	0.505318	0.768525
0.999983	0	0.0743722		0.999766	0	0.0346919		0.999982	0.00166389	0.109234		0.998562	0.00203365	0.0558358		0.999972	0.005269	0.0163823								133	1	0.998337	0.992296	0.999972	0.999492	0.997947
0.999983	0	0.0744289		0.99976	0	0.0354855		0.999982	0.00166389	0.109404		0.99856	0.00203365	0.0558925		0.999972	0.005269	0.016439								134	1	0.999474	0.996939	0.999832	0.953715	0.969052
0.999982	0	0.0746556		0.99976	0	0.0355989		0.999982	0.00166389	0.109518		0.99856	0.00212609	0.0558925		0.999972	0.005269	0.0165523								135	1	0.995722	0.95215	0.9994	0.778874	0.727489
0.999982	0	0.0749957		0.999749	0	0.0366759		0.999982	0.00166389	0.109914		0.998409	0.00212609	0.0594071		0.999972	0.005269	0.016609								136	1	0.987591	0.98865	0.994412	0.890179	0.994743
0.999982	0	0.0755626		0.999749	0	0.0367893		0.999982	0.00166389	0.110198		0.998404	0.00221852	0.0594071		0.999971	0.005269	0.0167224								137	1	0.976389	0.986675	0.99999	0.996009	0.992754
0.999982	0	0.0757894		0.999745	0	0.0371294		0.999982	0.00166389	0.110255		0.998393	0.00221852	0.0596338		0.999971	0.00536143	0.0167791								138	1	0.973931	0.904959	0.999533	0.834153	0.508587
0.999982	0	0.0759594		0.999744	0	0.0372428		0.999982	0.00166389	0.110481		0.998392	0.00231096	0.0596338		0.999971	0.00536143	0.0168358								139	1	0.999999	0.999404	0.999814	0.893013	0.990735
0.999982	0	0.0760161		0.999743	0	0.0373562		0.999981	0.00166389	0.110991		0.998363	0.00231096	0.060314		0.999971	0.00545387	0.0168925								140	1	0.848161	0.635465	0.99714	0.997791	0.999943
0.999982	0	0.0761295		0.999742	0	0.0374695		0.999981	0.00166389	0.111218		0.99836	0.00231096	0.0604274		0.999971	0.00545387	0.0170058								141	1	0.893941	0.862041	0.906655	0.237371	0.999093
0.999982	0	0.0762995		0.999732	0	0.0384332		0.999981	0.00175633	0.111218		0.998341	0.00231096	0.0608242		0.999971	0.00545387	0.0171192								142	1	0.880226	0.895276	0.914685	0.974561	0.994953
0.999981	0	0.0766396		0.999732	0	0.0385466		0.999981	0.00175633	0.111502		0.998335	0.0024034	0.0608242		0.99997	0.00545387	0.0172893								143	1	0.994062	0.869973	0.981814	0.958321	0.995272
0.999981	0	0.0768097		0.999732	0	0.0386033		0.999981	0.00175633	0.111615		0.998288	0.0024034	0.0620146		0.99997	0.00554631	0.0174026								144	1	0.993818	0.990421	0.0479043	0.427831	0.999999
0.999981	0	0.0770364		0.999731	0	0.0387166		0.999981	0.00175633	0.111842		0.998287	0.00249584	0.0620146		0.99997	0.00554631	0.0176294								145	1	1	0.935285	0.998779	0.879983	0.634429
0.999981	0	0.0771498		0.999725	0	0.0388867		0.99998	0.00175633	0.112182		0.99828	0.00249584	0.0620713		0.999969	0.00554631	0.0177994								146	1	0.990965	0.980897	0.999998	0.984782	0.998404
0.999981	0	0.0772065		0.999723	0	0.0390001		0.99998	0.00175633	0.112409		0.998279	0.00249584	0.0621847		0.999969	0.00554631	0.0180262								147	1	0.999569	0.982834	0.997197	0.619922	0.0607165
0.999981	0	0.0774333		0.999712	0	0.0401905		0.99998	0.00175633	0.112749		0.998141	0.00249584	0.0650757		0.999968	0.00554631	0.0182529								148	1	0.999518	0.993586	0.999978	0.950505	0.990299
0.999981	0	0.0778301		0.999712	0	0.0403038		0.99998	0.00175633	0.113032		0.998137	0.00249584	0.065189		0.999968	0.00554631	0.0184797								149	1	0.998312	0.986693	0.999994	0.995712	0.999608
0.99998	0	0.0780568		0.999697	0	0.0412675		0.99998	0.00175633	0.113202		0.998136	0.00249584	0.0653024		0.999968	0.00563875	0.0184797								150	1	0.992743	0.999778	0.999923	0.995767	0.919301
0.99998	0	0.0783969		0.999696	0	0.0413809		0.99998	0.00184877	0.113542		0.998136	0.00258828	0.0653024		0.999967	0.00563875	0.0187064								151	1	0.997111	0.982276	0.999981	0.992469	0.987294
0.99998	0	0.078567		0.99968	0	0.0427413		0.99998	0.00194121	0.113656		0.998014	0.00258828	0.0676832		0.999967	0.00563875	0.0188198								152	1	0.985664	0.849263	0.998689	0.896035	0.958175
0.99998	0	0.0789071		0.999679	0	0.0429681		0.999979	0.00194121	0.113712		0.998012	0.00268072	0.0676832		0.999967	0.00563875	0.0189899								153	1	0.99943	0.976908	0.999706	0.957929	0.729221
0.99998	0	0.0789638		0.999678	0	0.0431381		0.999979	0.00194121	0.113882		0.997965	0.00268072	0.0684768		0.999966	0.00563875	0.0192166								154	1	0.984187	0.984843	0.998102	0.854523	0.999531
0.99998	0	0.0792472		0.999678	0	0.0432515		0.999979	0.00194121	0.114223		0.997965	0.00277316	0.0684768		0.999966	0.00563875	0.0194433								155	1	0.99946	0.996121	0.999999	0.982985	0.999974
0.99998	0	0.0793039		0.999647	0	0.0451222		0.999979	0.00194121	0.114506		0.997894	0.00277316	0.0694972		0.999966	0.00563875	0.0195								156	1	0.99991	0.999995	0.999972	0.993701	0.998811
0.99998	0	0.0797007		0.999645	0	0.0453489		0.999979	0.00194121	0.114619		0.997889	0.00277316	0.0696106		0.999966	0.00573119	0.0196134								157	1	0.965193	0.989101	0.998997	0.747721	0.985984
0.999979	0	0.0800408		0.999639	0	0.0460858		0.999979	0.00194121	0.114846		0.997874	0.00277316	0.0698373		0.999965	0.00573119	0.0197268								158	1	0.9855	0.951284	0.99998	0.987999	0.971503
0.999979	0	0.0803809		0.999639	0	0.0462559		0.999979	0.00194121	0.11513		0.997874	0.00277316	0.0699507		0.999965	0.00573119	0.0197835								159	1	0.99989	0.995618	0.999989	0.975657	0.999972
0.999979	0	0.0804943		0.99962	0	0.0471629		0.999979	0.00194121	0.115356		0.997866	0.00277316	0.0700074		0.999964	0.00582363	0.0197835								160	1	0.999935	0.99989	0.991511	0.891348	0.929585
0.999979	0	0.0807777		0.99962	0	0.0472762		0.999978	0.00194121	0.115413		0.997864	0.00286559	0.0700641		0.999964	0.00582363	0.0198968								161	1	0.999939	0.994435	0.997396	0.698148	0.969082
0.999979	0	0.0811745		0.999609	0	0.0478998		0.999978	0.00194121	0.115583		0.997853	0.00286559	0.0705175		0.999964	0.00582363	0.0200669								162	1	0.999993	0.741693	0.997599	0.915253	0.655791
0.999979	0	0.081628		0.999606	0	0.0480698		0.999978	0.00203365	0.11581		0.997853	0.00295803	0.0705175		0.999964	0.00582363	0.0201236								163	1	0.979193	0.926937	0.966951	0.95856	0.965881
0.999979	0	0.0818548		0.999591	0	0.0494303		0.999978	0.00203365	0.115923		0.997801	0.00295803	0.0716513		0.999963	0.0060085	0.0201236								164	1	0.999907	0.963351	0.999867	0.997449	0.638231
0.999979	0	0.0820248		0.999591	0	0.0495437		0.999978	0.00203365	0.11598		0.997799	0.00305047	0.0716513		0.999963	0.0060085	0.0202936								165	1	0.104156	0.00931176	0.783599	0.387586	0.678339
0.999978	0	0.0822516		0.999575	0	0.0507341		0.999978	0.00203365	0.116207		0.997797	0.00305047	0.071708		0.999963	0.0060085	0.0205204								166	1	0.999808	0.999914	0.999996	0.997979	0.998988
0.999978	0	0.0823649		0.999575	0	0.0508475		0.999977	0.00203365	0.116263		0.997797	0.00314291	0.071708		0.999962	0.00610094	0.0205204								167	1	0.999999	0.975827	0.99992	0.83327	0.997932
0.999978	0	0.0824783		0.999568	0	0.0513576		0.999977	0.00203365	0.116433		0.99774	0.00314291	0.0726149		0.999962	0.00610094	0.0205771								168	1	0.995336	0.815679	0.990921	0.982127	0.90563
0.999978	0	0.0826484		0.999568	0	0.051471		0.999977	0.00203365	0.116887		0.997735	0.00323535	0.0726149		0.999962	0.00619338	0.0206338								169	1	0.978686	0.986119	0.987165	0.970277	0.98476
0.999978	0	0.0829318		0.999564	0	0.0518678		0.999977	0.00203365	0.117057		0.997689	0.00323535	0.0737487		0.999961	0.00619338	0.0207471								170	1	0.997679	0.996581	0.999995	0.99976	0.999909
0.999978	0	0.0832719		0.999562	0	0.0519812		0.999977	0.00203365	0.117114		0.997687	0.00332779	0.0737487		0.999961	0.00619338	0.0210306								171	1	0.999996	0.998737	0.999924	0.997203	0.992854
0.999978	0	0.0833286		0.999558	0	0.0522646		0.999977	0.00203365	0.117284		0.997594	0.00332779	0.0751091		0.999961	0.00637826	0.0210306								172	1	0.999999	0.999123	0.9977	0.991131	0.999325
0.999977	0	0.0834987		0.999557	0	0.052378		0.999977	0.00203365	0.117567		0.997593	0.00332779	0.0752225		0.999961	0.00637826	0.0211439								173	1	0.982904	0.962663	0.977942	0.999336	0.998079
0.999977	0	0.0837821		0.999545	0	0.0531149		0.999976	0.00203365	0.117907		0.997561	0.00332779	0.0759027		0.999961	0.00656314	0.0211439								174	1	0.948701	0.999254	0.999985	0.999741	0.998312
0.999977	0	0.0842923		0.999544	9.24385e-05	0.0531149		0.999976	0.00203365	0.118134		0.99756	0.00332779	0.0760161		0.999961	0.00656314	0.0212006								175	1	0.879196	0.239593	0.998718	0.957056	0.999944
0.999977	0	0.084519		0.999542	9.24385e-05	0.053455		0.999976	0.00203365	0.118247		0.997557	0.00332779	0.0760728		0.99996	0.00656314	0.0214274								176	1	0.998001	0.993447	0.999173	0.99463	0.999893
0.999977	0	0.0848024		0.999542	9.24385e-05	0.0535684		0.999976	0.00203365	0.118474		0.997554	0.00342023	0.0760728		0.99996	0.00656314	0.021484								177	1	0.99807	0.854275	0.999896	0.99023	0.995955
0.999977	0	0.0851426		0.999527	9.24385e-05	0.054362		0.999976	0.00212609	0.118701		0.997542	0.00342023	0.0763562		0.99996	0.00665557	0.021484								178	1	0.999793	0.98085	0.982693	0.100136	0.456916
0.999977	0	0.0852559		0.999527	9.24385e-05	0.0544754		0.999976	0.00212609	0.118757		0.997539	0.00351266	0.0763562		0.999959	0.00665557	0.0215407								179	1	0.999941	0.999063	0.999997	0.899111	0.999468
0.999976	0	0.0854827		0.999521	9.24385e-05	0.0549289		0.999975	0.00212609	0.119041		0.9975	0.00351266	0.0768097		0.999959	0.00674801	0.0215407								180	1	0.997933	0.995432	0.997623	0.977083	0.500909
0.999976	0	0.0856527		0.99952	9.24385e-05	0.0550422		0.999975	0.00212609	0.119211		0.997491	0.0036051	0.0768097		0.999959	0.00684045	0.0215974								181	1	0.999596	0.999898	1	0.990456	0.988835
0.999976	0	0.0859362		0.99951	9.24385e-05	0.0556091		0.999975	0.00221852	0.119324		0.99739	0.0036051	0.0789071		0.999959	0.00684045	0.0217108								182	1	0.999245	0.998818	0.999876	0.980812	0.947386
0.999976	0	0.0862763		0.999506	9.24385e-05	0.0557792		0.999975	0.00221852	0.119438		0.997389	0.00369754	0.0789071		0.999959	0.00684045	0.0218808								183	1	0.999032	0.998209	0.999767	0.899868	0.835358
0.999976	0	0.086503		0.999483	9.24385e-05	0.0570262		0.999975	0.00221852	0.119664		0.997347	0.00369754	0.0795306		0.999959	0.00693289	0.0219375								184	1	0.967647	0.953517	0.995391	0.997773	0.999886
0.999976	0	0.0866164		0.999482	9.24385e-05	0.0571396		0.999975	0.00231096	0.119834		0.997347	0.00378998	0.0795306		0.999958	0.00693289	0.0220509								185	1	0.997817	0.999716	0.999958	0.989031	0.99879
0.999976	0	0.0868998		0.999481	9.24385e-05	0.0573097		0.999975	0.00231096	0.120061		0.997294	0.00378998	0.0802676		0.999958	0.00693289	0.0221076								186	1	0.999833	0.999067	1	0.99992	0.999857
0.999975	0	0.0871266		0.999481	9.24385e-05	0.057423		0.999975	0.00231096	0.120175		0.997288	0.00388242	0.0803242		0.999958	0.00693289	0.022221								187	1	0.992871	0.961764	0.999916	0.869304	0.999954
0.999975	0	0.0872966		0.999481	9.24385e-05	0.0575364		0.999974	0.00231096	0.120345		0.997286	0.00388242	0.0804376		0.999958	0.00693289	0.0222776								188	1	0.988015	0.846132	0.990831	0.859648	0.319997
0.999975	0	0.0873533		0.999468	9.24385e-05	0.0578765		0.999974	0.00231096	0.120458		0.997283	0.00397486	0.0804376		0.999958	0.00693289	0.022391								189	1	0.999068	0.997692	0.999399	0.995528	0.993657
0.999975	0	0.0875801		0.999468	9.24385e-05	0.0579899		0.999974	0.00231096	0.120628		0.997253	0.00397486	0.080721		0.999958	0.00702533	0.022391								190	1	0.999878	0.999663	0.999426	0.889433	0.997552
0.999975	0	0.0878635		0.999456	9.24385e-05	0.0586701		0.999974	0.00231096	0.120912		0.997251	0.0040673	0.080721		0.999957	0.00702533	0.0225044								191	1	0.999996	0.999895	0.999833	0.928398	0.998303
0.999975	0	0.0879769		0.999453	9.24385e-05	0.0587835		0.999974	0.0024034	0.121025		0.997109	0.0040673	0.0831586		0.999957	0.00702533	0.0226745								192	1	0.975618	0.981863	0.99983	0.883995	0.999546
0.999975	0	0.0882603		0.99945	9.24385e-05	0.0588969		0.999974	0.0024034	0.121082		0.997099	0.0040673	0.0832719		0.999957	0.00702533	0.0227878								193	1	0.942232	0.977978	1	0.999591	0.997622
0.999974	0	0.0886571		0.999448	9.24385e-05	0.0590103		0.999974	0.0024034	0.121308		0.997094	0.0040673	0.0833286		0.999956	0.00702533	0.0229012								194	1	0.998925	0.999053	0.997256	0.983682	0.993834
0.999974	0	0.0887138		0.999425	9.24385e-05	0.060144		0.999974	0.0024034	0.121705		0.997092	0.00415973	0.0833286		0.999956	0.00702533	0.0229579								195	1	0.998728	0.998167	0.999478	0.997123	0.993028
0.999974	0	0.0891106		0.999425	9.24385e-05	0.060314		0.999974	0.0024034	0.121932		0.997062	0.00415973	0.0838388		0.999955	0.00711777	0.0229579								196	1	0.540343	0.885493	1	0.939373	0.999737
0.999974	0	0.0892807		0.999424	9.24385e-05	0.0604274		0.999973	0.0024034	0.122329		0.99706	0.00425217	0.0838388		0.999954	0.00711777	0.0230713								197	1	0.999991	0.999983	0.999988	0.999873	0.984844
0.999974	0	0.0895641		0.999423	9.24385e-05	0.0605975		0.999973	0.0024034	0.122499		0.997011	0.00425217	0.084519		0.999954	0.00721021	0.0231279								198	1	0.998781	0.98815	0.992745	0.87835	0.984529
0.999974	0	0.0897341		0.999423	9.24385e-05	0.0606542		0.999973	0.0024034	0.122612		0.997006	0.00434461	0.084519		0.999953	0.00721021	0.023298								199	1	0.68952	0.991574	0.35987	0.315956	0.999915
0.999974	0	0.0898475		0.999423	9.24385e-05	0.0607675		0.999973	0.0024034	0.122839		0.996983	0.00434461	0.0847458		0.999953	0.00730264	0.0233547								200	1	0.996299	0.926946	0.95934	0.872925	0.337701
0.999974	0	0.0900743		0.999413	9.24385e-05	0.0613344		0.999973	0.0024034	0.122896		0.996979	0.00434461	0.0848591		0.999952	0.00730264	0.0234681								201	1	0.99988	0.999382	0.999983	0.997999	0.995901
0.999973	0	0.0904144		0.999412	9.24385e-05	0.0614478		0.999973	0.0024034	0.123122		0.996937	0.00434461	0.0855394		0.999952	0.00730264	0.0235814								202	1	0.985367	0.984111	0.994642	0.953972	0.601
0.999973	0	0.0905277		0.999404	9.24385e-05	0.0617879		0.999972	0.0024034	0.123179		0.996932	0.00452949	0.0855394		0.999951	0.00730264	0.0237515								203	1	0.997988	0.99462	0.684235	0.454781	0.989508
0.999973	0	0.0910379		0.999404	9.24385e-05	0.0619013		0.999972	0.0024034	0.123576		0.996917	0.00452949	0.0857661		0.999951	0.00739508	0.0239215								204	1	0.999982	0.999413	1	0.999616	0.834029
0.999973	0	0.0912647		0.99939	9.24385e-05	0.0628082		0.999972	0.0024034	0.123689		0.996913	0.00452949	0.0858795		0.999951	0.00739508	0.0239782								205	1	0.986822	0.99298	0.998814	0.999826	0.99993
0.999973	0	0.0914347		0.999389	9.24385e-05	0.0629216		0.999972	0.0024034	0.124199		0.996783	0.00452949	0.0880336		0.999951	0.00739508	0.0240916								206	1	0.999751	0.999413	0.999793	0.996021	0.978454
0.999973	0	0.0916615		0.999378	9.24385e-05	0.0637152		0.999972	0.0024034	0.124256		0.996781	0.00452949	0.0881469		0.999951	0.00739508	0.0241483								207	1	0.989075	0.863773	0.999838	0.412966	0.157139
0.999973	0	0.0917748		0.999378	9.24385e-05	0.0638286		0.999971	0.0024034	0.124596		0.996725	0.00452949	0.0888839		0.99995	0.00757996	0.0242617								208	1	0.999988	0.998381	0.999998	0.997488	0.979388
0.999973	0	0.0920016		0.999377	9.24385e-05	0.0638853		0.999971	0.0024034	0.124709		0.996723	0.00471436	0.0888839		0.99995	0.00757996	0.0243183								209	1	0.999877	0.999947	0.99976	0.989621	0.99375
0.999972	0	0.0923984		0.999375	9.24385e-05	0.0639986		0.999971	0.0024034	0.124766		0.996721	0.00471436	0.0889405		0.99995	0.00757996	0.0244884								210	1	0.996053	0.976997	0.999998	0.775921	0.993444
0.999972	0	0.0925684		0.999367	9.24385e-05	0.0643388		0.999971	0.0024034	0.124936		0.996715	0.0048068	0.0889405		0.99995	0.00757996	0.0245451								211	1	0.981334	0.984066	0.999855	0.998316	0.999835
0.999972	0	0.0928519		0.999366	9.24385e-05	0.0644521		0.99997	0.0024034	0.125163		0.996605	0.0048068	0.0906978		0.99995	0.0076724	0.0245451								212	1	0.999902	0.939637	0.984035	0.880224	0.871561
0.999972	0	0.0929086		0.999366	9.24385e-05	0.0645088		0.99997	0.00249584	0.125276		0.996601	0.00489924	0.0906978		0.999947	0.0076724	0.0251686								213	1	0.999974	0.999645	0.999826	0.961508	0.983749
0.999972	0	0.0932487		0.999363	9.24385e-05	0.0646222		0.99997	0.00258828	0.125333		0.99658	0.00489924	0.0910946		0.999947	0.00776484	0.0251686								214	1	0.904419	0.994529	0.99269	0.971808	0.997779
0.999972	0	0.0933054		0.999361	9.24385e-05	0.0647356		0.99997	0.00258828	0.125446		0.996569	0.00499168	0.0910946		0.999947	0.00776484	0.0252253								215	1	0.993379	0.998221	0.999996	0.998927	0.993092
0.999972	0	0.0934187		0.999361	9.24385e-05	0.0648489		0.99997	0.00268072	0.125616		0.996534	0.00499168	0.0919449		0.999947	0.00785727	0.0252253								216	1	0.998078	0.924083	0.968183	0.21818	0.967395
0.999972	0	0.0938155		0.999325	9.24385e-05	0.0668329		0.99997	0.00268072	0.125673		0.996527	0.00508412	0.0919449		0.999945	0.00785727	0.0256788								217	1	0.999971	0.999885	0.999999	0.996541	0.999001
0.999971	0	0.0940423		0.999324	9.24385e-05	0.0669463		0.999969	0.00268072	0.125843		0.996454	0.00508412	0.0928519		0.999945	0.00785727	0.0257922								218	1	0.997675	0.997783	0.981213	0.870916	0.999887
0.999971	0	0.0942123		0.999313	9.24385e-05	0.0673431		0.999969	0.00268072	0.12607		0.996452	0.00517656	0.0928519		0.999944	0.00785727	0.0260189								219	1	0.995505	0.990069	0.999854	0.871119	0.999996
0.999971	0	0.0946091		0.999311	9.24385e-05	0.0674565		0.999969	0.00268072	0.126523		0.99619	0.00517656	0.096253		0.999944	0.00794971	0.0260756								220	1	0.239927	0.824697	0.989791	0.867271	0.994761
0.999971	0	0.0947792		0.999308	9.24385e-05	0.0675699		0.999969	0.00268072	0.126693		0.996187	0.005269	0.096253		0.999943	0.00794971	0.0263024								221	1	0.999946	0.999977	1	0.999899	0.984587
0.999971	0	0.0948926		0.999308	9.24385e-05	0.0676832		0.999969	0.00268072	0.126807		0.99618	0.005269	0.0964798		0.999943	0.00794971	0.0264157								222	1	0.759932	0.208055	0.939897	0.7387	0.563416
0.999971	0	0.0952327		0.999256	9.24385e-05	0.0696673		0.999968	0.00268072	0.127034		0.996178	0.00536143	0.0964798		0.999943	0.00794971	0.0264724								223	1	0.98286	0.947694	0.999907	0.701074	0.960183
0.999971	0	0.0954028		0.999256	9.24385e-05	0.0697806		0.999968	0.00268072	0.127374		0.996106	0.00536143	0.0974435		0.999942	0.00804215	0.0265858								224	1	0.999809	0.91841	0.987567	0.978075	0.997822
0.99997	0	0.0956295		0.999223	9.24385e-05	0.070971		0.999968	0.00268072	0.127487		0.996103	0.00545387	0.0974435		0.999942	0.00813459	0.0266425								225	1	0.999982	0.996517	0.998316	0.980725	0.962983
0.99997	0	0.0957429		0.999222	9.24385e-05	0.0710844		0.999968	0.00268072	0.127544		0.996086	0.00545387	0.0978403		0.999942	0.00813459	0.0267559								226	1	0.999998	0.993715	0.99991	0.969029	0.866434
0.99997	0	0.0959696		0.999221	9.24385e-05	0.0711411		0.999968	0.00268072	0.127657		0.996082	0.00554631	0.0978403		0.999942	0.00822703	0.0267559								227	1	0.999702	0.972188	0.999372	0.881151	0.897222
0.99997	0	0.0961964		0.999221	9.24385e-05	0.0712545		0.999968	0.00268072	0.127884		0.99602	0.00554631	0.0984071		0.999941	0.00831947	0.0268692								228	1	0.999702	0.955053	0.823391	0.674789	0.99436
0.99997	0	0.096253		0.999187	9.24385e-05	0.0727283		0.999968	0.00268072	0.128054		0.99602	0.00563875	0.0984071		0.999941	0.00841191	0.0268692								229	1	0.999591	0.991321	0.999773	0.995859	0.997791
0.99997	0	0.0965365		0.999187	9.24385e-05	0.0728417		0.999968	0.00277316	0.128451		0.996007	0.00563875	0.0985772		0.999941	0.00850434	0.0269826								230	1	0.994444	0.909375	0.984113	0.947675	0.925546
0.99997	0	0.0965932		0.999057	9.24385e-05	0.0787937		0.999967	0.00277316	0.128678		0.996004	0.00563875	0.0986906		0.999941	0.00850434	0.0270393								231	1	0.971365	0.88937	0.891877	0.728281	0.985283
0.999969	0	0.0968766		0.999054	9.24385e-05	0.0789071		0.999967	0.00277316	0.128961		0.996001	0.00563875	0.0988039		0.999941	0.00859678	0.027096								232	1	1	0.999712	0.999553	0.902498	0.995177
0.999969	0	0.0971033		0.999053	9.24385e-05	0.0789638		0.999967	0.00277316	0.129074		0.995995	0.00573119	0.0988039		0.999939	0.00859678	0.0273794								233	1	0.0212752	0.00407099	0.992864	0.978832	0.987253
0.999969	0	0.0972167		0.999053	9.24385e-05	0.0790771		0.999967	0.00277316	0.129244		0.995989	0.00573119	0.0990307		0.999938	0.00859678	0.0274928								234	1	0.99997	0.999803	0.999999	0.999613	0.995335
0.999969	0	0.0974435		0.999021	9.24385e-05	0.0806644		0.999967	0.00277316	0.129358		0.995988	0.00582363	0.0990307		0.999938	0.00859678	0.0276061								235	1	0.999948	0.999956	0.999945	0.998099	0.999896
0.999969	0	0.0977269		0.999021	9.24385e-05	0.0807777		0.999967	0.00277316	0.129698		0.99597	0.00582363	0.099144		0.999938	0.00868922	0.0276628								236	1	0.999995	0.999954	1	0.944575	0.999904
0.999969	0	0.0979536		0.999019	9.24385e-05	0.0810045		0.999966	0.00277316	0.129981		0.995968	0.00591607	0.0992007		0.999937	0.00868922	0.0278329								237	1	0.854655	0.96984	0.999998	0.995773	0.999905
0.999969	0	0.0981237		0.999014	9.24385e-05	0.0811179		0.999966	0.00277316	0.130208		0.99591	0.00591607	0.0995408		0.999937	0.00878166	0.0278329								238	1	0.999419	0.945935	0.871312	0.492792	0.13598
0.999968	0	0.098974		0.999011	9.24385e-05	0.0812312		0.999966	0.00277316	0.130321		0.995907	0.0060085	0.0995408		0.999937	0.00878166	0.0278896								239	1	0.999974	0.990003	0.999815	0.981179	0.963045
0.999968	0	0.0992007		0.99901	9.24385e-05	0.0813446		0.999966	0.00277316	0.130435		0.995845	0.0060085	0.100505		0.999935	0.00878166	0.0282297								240	1	0.999999	0.997698	0.999999	0.979286	0.999858
0.999968	0	0.0992574		0.999009	9.24385e-05	0.0814013		0.999966	0.00277316	0.130662		0.995843	0.00610094	0.100505		0.999935	0.00878166	0.0283431								241	1	0.999078	0.999921	1	0.99827	0.994151
0.999968	0	0.0995975		0.999009	9.24385e-05	0.0815147		0.999966	0.00277316	0.130718		0.995761	0.00610094	0.101525		0.999934	0.00878166	0.0284564								242	1	0.996876	0.996472	0.999975	0.997364	0.998937
0.999968	0	0.0997109		0.998968	9.24385e-05	0.0833853		0.999965	0.00277316	0.130945		0.995759	0.00619338	0.101525		0.999934	0.00878166	0.0287966								243	1	0.9965	0.999377	0.999994	0.999703	0.997617
0.999968	0	0.100164		0.998967	9.24385e-05	0.0834987		0.999965	0.00277316	0.131002		0.99563	0.00619338	0.103339		0.999933	0.00878166	0.0290233								244	1	0.999191	0.999987	1	0.999945	0.993549
0.999967	0	0.100221		0.998966	9.24385e-05	0.083612		0.999965	0.00277316	0.131228		0.995626	0.00619338	0.103452		0.999933	0.00878166	0.02908								245	1	0.989488	0.937271	0.999814	0.886885	0.993459
0.999967	0	0.100505		0.998963	9.24385e-05	0.0837254		0.999965	0.00277316	0.131455		0.995614	0.00619338	0.103622		0.999933	0.0088741	0.0291367								246	1	0.999982	0.991574	0.999982	0.994743	0.972348
0.999967	0	0.100731		0.998872	9.24385e-05	0.0871833		0.999965	0.00277316	0.131569		0.995605	0.00628582	0.103622		0.999932	0.0088741	0.02925								247	1	0.989718	0.87032	0.989973	0.994104	0.999828
0.999967	0	0.100788		0.99887	9.24385e-05	0.0872966		0.999965	0.00277316	0.131739		0.995494	0.00628582	0.104813		0.999932	0.0088741	0.0293067								248	1	0.99336	0.88665	0.970106	0.84076	0.289621
0.999967	0	0.101015		0.998838	9.24385e-05	0.0886571		0.999965	0.00277316	0.132022		0.995477	0.00637826	0.104813		0.999931	0.0088741	0.0294201								249	1	0.999782	0.998066	1	0.999703	0.999829
0.999967	0	0.101241		0.998832	9.24385e-05	0.0887705		0.999964	0.00277316	0.132079		0.995419	0.00637826	0.105323		0.999931	0.00896654	0.0294768								250	1	0.989908	0.857234	0.988481	0.814632	0.844589
0.999967	0	0.101411		0.998746	9.24385e-05	0.0922283		0.999964	0.00277316	0.132305		0.995418	0.0064707	0.105323		0.999931	0.00896654	0.0295335								251	1	0.999995	0.999988	0.999357	0.753779	0.999951
0.999966	0	0.101525		0.998746	9.24385e-05	0.0923984		0.999964	0.00277316	0.132475		0.995377	0.0064707	0.105606		0.999931	0.00896654	0.0296468								252	1	0.99999	0.999481	0.999767	0.896045	0.602522
0.999966	0	0.101695		0.998738	9.24385e-05	0.0928519		0.999964	0.00277316	0.132589		0.995374	0.00656314	0.105606		0.999931	0.00896654	0.0297035								253	1	0.99942	0.999874	0.999936	0.988736	0.995115
0.999966	0	0.101808		0.998737	9.24385e-05	0.0929653		0.999964	0.00277316	0.132872		0.99537	0.00656314	0.105663		0.999931	0.00896654	0.0299303								254	1	0.999926	0.999086	0.99998	0.998433	0.988402
0.999966	0	0.101865		0.998732	9.24385e-05	0.0932487		0.999964	0.00277316	0.132929		0.995368	0.00665557	0.105663		0.99993	0.00915141	0.029987								255	1	0.958782	0.891959	0.992393	0.898006	0.999875
0.999966	0	0.101978		0.998732	0.000184877	0.0933621		0.999963	0.00277316	0.133156		0.995307	0.00665557	0.1064		0.999929	0.00915141	0.0301003								256	1	0.794741	0.859055	0.987919	0.998161	0.999998
0.999966	0	0.102318		0.998695	0.000184877	0.0941557		0.999963	0.00277316	0.133326		0.995303	0.00674801	0.1064		0.999929	0.00924385	0.0301003								257	1	0.999386	0.999768	1	0.999781	0.998271
0.999966	0	0.102545		0.998694	0.000184877	0.094269		0.999963	0.00277316	0.133553		0.995272	0.00674801	0.106797		0.999929	0.00924385	0.0302704								258	1	0.980544	0.945704	0.999841	0.997814	0.99986
0.999965	0	0.102602		0.998682	0.000184877	0.0948359		0.999963	0.00277316	0.133609		0.995264	0.00684045	0.106797		0.999929	0.00924385	0.0303271								259	1	0.767203	0.843115	0.964692	0.934912	0.999908
0.999965	0	0.102829		0.998681	0.000184877	0.0949493		0.999963	0.00277316	0.133779		0.995255	0.00684045	0.106967		0.999929	0.00933629	0.0304405								260	1	0.999762	0.999835	0.999989	0.993816	0.951735
0.999965	0	0.103225		0.998656	0.000184877	0.0957996		0.999962	0.00277316	0.134006		0.995251	0.00693289	0.106967		0.999927	0.00933629	0.0306672								261	1	0.999987	0.999989	1	0.996771	0.999809
0.999965	0	0.103509		0.998653	0.000184877	0.0959129		0.999962	0.00277316	0.134403		0.995195	0.00693289	0.107874		0.999927	0.00933629	0.0307806								262	1	0.998413	0.96229	0.999968	0.950005	0.775823
0.999965	0	0.103566		0.998571	0.000184877	0.0981804		0.999962	0.00277316	0.134459		0.995193	0.00702533	0.107874		0.999927	0.00933629	0.0308939								263	1	0.998845	0.999219	0.999772	0.999894	0.994884
0.999965	0	0.103849		0.99857	0.000184877	0.0982937		0.999962	0.00277316	0.13463		0.995158	0.00702533	0.108384		0.999926	0.00933629	0.0310073								264	1	0.999775	0.999676	1	0.998847	0.988513
0.999965	0	0.104076		0.998531	0.000184877	0.0997109		0.999962	0.00277316	0.134856		0.995154	0.00711777	0.108384		0.999926	0.00952117	0.0310073								265	1	0.955592	0.912713	0.915112	0.993605	0.984541
0.999964	0	0.104189		0.99853	0.000184877	0.0998243		0.999962	0.00277316	0.13497		0.995112	0.00711777	0.108667		0.999925	0.00952117	0.0311207								266	1	0.999894	0.998941	0.999424	0.621922	0.993547
0.999964	0	0.104359		0.99853	0.000184877	0.0999376		0.999962	0.00277316	0.13514		0.995108	0.00721021	0.108667		0.999925	0.00961361	0.0311207								267	1	0.998514	0.997958	0.998734	0.976224	0.999209
0.999964	0	0.104416		0.998527	0.000184877	0.100051		0.999961	0.00286559	0.135196		0.995101	0.00721021	0.108724		0.999924	0.00961361	0.0314608								268	1	0.99979	0.999972	0.999889	0.956958	0.999278
0.999964	0	0.104813		0.998491	0.000184877	0.100845		0.999961	0.00286559	0.135423		0.995092	0.00730264	0.108724		0.999924	0.00970605	0.0314608								269	1	0.995306	0.995787	0.999283	0.583406	0.952843
0.999964	0	0.104869		0.998489	0.000184877	0.100958		0.999961	0.00286559	0.13548		0.995086	0.00730264	0.108837		0.999924	0.00970605	0.0315175								270	1	0.999691	0.975837	0.971086	0.79711	0.689768
0.999964	0	0.105209		0.998481	0.000184877	0.101185		0.999961	0.00286559	0.135593		0.995084	0.00739508	0.108837		0.999924	0.00970605	0.0317442								271	1	0.999999	0.999934	1	0.999628	0.998189
0.999963	0	0.105436		0.99848	0.000184877	0.101298		0.999961	0.00286559	0.135707		0.995057	0.00739508	0.109177		0.999923	0.00970605	0.031971								272	1	0.992513	0.981565	0.943016	0.654935	0.999909
0.999963	0	0.105776		0.998434	0.000184877	0.102829		0.999961	0.00286559	0.13582		0.995055	0.00748752	0.109177		0.999923	0.00970605	0.0320843								273	1	0.990628	0.951463	0.968166	0.925742	0.984421
0.999963	0	0.10606		0.998431	0.000184877	0.102942		0.999961	0.00286559	0.135877		0.994978	0.00748752	0.110141		0.999922	0.00970605	0.0322544								274	1	0.999932	0.896099	0.782478	0.0629591	0.998349
0.999963	0	0.106116		0.998395	0.000184877	0.104302		0.99996	0.00286559	0.13633		0.994974	0.00757996	0.110141		0.999922	0.00979848	0.0323111								275	1	0.948788	0.836605	0.521022	0.730069	0.999509
0.999963	0	0.106513		0.998394	0.000184877	0.104416		0.99996	0.00286559	0.136557		0.994956	0.00757996	0.110538		0.999921	0.00989092	0.0324245								276	1	0.997285	0.951708	0.963256	0.902459	0.00587611
0.999963	0	0.10657		0.998254	0.000184877	0.109291		0.999959	0.00286559	0.136614		0.994955	0.0076724	0.110595		0.999921	0.00989092	0.0325378								277	1	0.997417	0.981658	0.999975	0.981459	0.999916
0.999963	0	0.10674		0.998249	0.000184877	0.109404		0.999959	0.00286559	0.136727		0.994904	0.0076724	0.111445		0.999921	0.00998336	0.0325378								278	1	0.981681	0.99989	0.998037	0.897175	0.999998
0.999962	0	0.107023		0.998182	0.000184877	0.111672		0.999959	0.00286559	0.13684		0.994898	0.00776484	0.111445		0.999921	0.00998336	0.0327079								279	1	0.97691	0.987193	0.972888	0.918976	0.726147
0.999962	0	0.107364		0.99818	0.000184877	0.111785		0.999959	0.00286559	0.136954		0.994875	0.00776484	0.111785		0.99992	0.0100758	0.0327646								280	1	0.999802	0.999947	0.999995	0.999616	0.977384
0.999962	0	0.10742		0.998102	0.000184877	0.114166		0.999959	0.00286559	0.13718		0.994875	0.00785727	0.111785		0.99992	0.0100758	0.032878								281	1	0.990101	0.996649	0.997224	0.963948	0.999893
0.999961	0	0.10776		0.998102	0.000184877	0.114279		0.999959	0.00286559	0.137407		0.99481	0.00785727	0.112465		0.999919	0.0101682	0.032878								282	1	0.999994	0.999892	0.999999	0.988731	0.99972
0.999961	0	0.107987		0.998064	0.000184877	0.115526		0.999958	0.00286559	0.137634		0.994808	0.00794971	0.112465		0.999919	0.0101682	0.033048								283	1	0.896226	0.480064	0.55815	0.962217	0.998293
0.999961	0	0.108157		0.998063	0.000184877	0.11564		0.999958	0.00295803	0.137634		0.994802	0.00794971	0.112635		0.999919	0.0102607	0.033048								284	1	0.996986	0.920265	0.993591	0.00644035	0.755883
0.999961	0	0.108384		0.998018	0.000184877	0.116887		0.999958	0.00295803	0.137691		0.994801	0.00804215	0.112635		0.999918	0.0102607	0.0331614								285	1	0.994286	0.969366	0.999973	0.962813	0.999489
0.999961	0	0.108441		0.998011	0.000184877	0.117		0.999958	0.00295803	0.137861		0.994687	0.00804215	0.113486		0.999918	0.0103531	0.0332181								286	1	0.996452	0.984785	1	0.998784	0.998795
0.99996	0	0.109348		0.997843	0.000184877	0.122329		0.999958	0.00305047	0.137974		0.994684	0.00813459	0.113486		0.999917	0.010538	0.0332181								287	1	0.927633	0.0313387	0.897463	0.818445	0.999141
0.99996	0	0.109518		0.997843	0.000184877	0.122442		0.999958	0.00305047	0.138087		0.994668	0.00813459	0.113656		0.999917	0.010538	0.0333314								288	1	0.366682	0.945149	0.945463	0.797193	0.999445
0.99996	0	0.109971		0.997775	0.000184877	0.124596		0.999958	0.00305047	0.138371		0.994663	0.00822703	0.113656		0.999917	0.0106304	0.0333314								289	1	0.985852	0.999849	0.999966	0.999499	0.976912
0.99996	0	0.110311		0.997764	0.000184877	0.124709		0.999958	0.00305047	0.138541		0.994584	0.00822703	0.114619		0.999917	0.0106304	0.0333881								290	1	0.964324	0.628726	0.986395	0.559695	0.114851
0.99996	0	0.110651		0.997698	0.000184877	0.12692		0.999957	0.00305047	0.138654		0.994584	0.00831947	0.114619		0.999916	0.0106304	0.0335015								291	1	0.999995	0.999739	1	0.997551	0.998984
0.99996	0	0.110878		0.997697	0.000277316	0.12692		0.999957	0.00314291	0.138768		0.994463	0.00831947	0.11598		0.999916	0.0106304	0.0335582								292	1	0.999802	0.999786	0.999991	0.999061	0.988891
0.999959	0	0.111048		0.997664	0.000277316	0.127941		0.999957	0.00314291	0.138994		0.994458	0.00841191	0.11598		0.999916	0.0107229	0.0335582								293	1	0.999856	0.836127	0.975306	0.870346	0.414884
0.999959	0	0.111332		0.997663	0.000277316	0.128054		0.999957	0.00314291	0.139108		0.994456	0.00841191	0.116037		0.999915	0.0107229	0.0337282								294	1	0.981082	0.991594	0.999996	0.994529	0.999268
0.999959	0	0.111388		0.99737	0.000277316	0.135593		0.999957	0.00314291	0.139221		0.994448	0.00850434	0.116037		0.999915	0.0108153	0.0337282								295	1	0.997959	0.994512	0.999982	0.995215	0.99959
0.999959	0	0.111558		0.99737	0.000277316	0.135707		0.999957	0.00314291	0.139391		0.994433	0.00850434	0.11615		0.999915	0.0108153	0.0337849								296	1	0.999477	0.99979	0.999969	0.864784	0.999367
0.999959	0	0.111615		0.997293	0.000277316	0.137861		0.999956	0.00314291	0.139505		0.994426	0.00859678	0.11615		0.999915	0.0109077	0.0338416								297	1	0.999576	0.996221	0.997772	0.585609	0.759405
0.999959	0	0.112012		0.997293	0.000277316	0.137974		0.999956	0.00314291	0.139788		0.994392	0.00859678	0.116433		0.999915	0.0110926	0.033955								298	1	1	0.999991	0.999894	0.996436	0.991061
0.999959	0	0.112239		0.997244	0.000277316	0.139108		0.999956	0.00314291	0.139901		0.994377	0.00868922	0.116433		0.999913	0.0110926	0.0342951								299	1	0.999333	0.97158	0.999629	0.982853	0.998579
0.999959	0	0.112352		0.997244	0.000277316	0.139221		0.999955	0.00314291	0.139958		0.994286	0.00868922	0.116773		0.999913	0.0110926	0.0344085								300	1	0.997627	0.799889	0.991262	0.792266	0.00826356
0.999958	0	0.112579		0.997173	0.000277316	0.140468		0.999955	0.00323535	0.140128		0.994276	0.0088741	0.116773		0.999911	0.0110926	0.0345785								301	1	0.972842	0.970208	0.934357	0.98375	0.999982
0.999958	0	0.112919		0.997168	0.000277316	0.140582		0.999955	0.00323535	0.140298		0.994214	0.0088741	0.11785		0.999911	0.0110926	0.0346919								302	1	0.897556	0.18162	0.964955	0.429131	0.248848
0.999958	0	0.113032		0.997135	0.000277316	0.141545		0.999955	0.00323535	0.140355		0.99421	0.0088741	0.117964		0.99991	0.0111851	0.0347486								303	1	0.999274	0.976464	0.999979	0.866582	0.982416
0.999957	0	0.113542		0.997132	0.000277316	0.141659		0.999954	0.00323535	0.140582		0.994209	0.0088741	0.118021		0.99991	0.0111851	0.0348053								304	1	0.999921	0.999584	0.999995	0.994955	0.995573
0.999957	0	0.113656		0.997108	0.000277316	0.142225		0.999954	0.00332779	0.140582		0.994201	0.00896654	0.118021		0.99991	0.0112775	0.034862								305	1	0.999958	0.999606	0.999548	0.998288	0.427459
0.999957	0	0.113996		0.997101	0.000277316	0.142339		0.999954	0.00332779	0.140638		0.994099	0.00896654	0.119664		0.999909	0.0112775	0.0350887								306	1	0.997725	0.588334	0.960709	0.836925	0.990131
0.999957	0	0.114223		0.997005	0.000277316	0.144833		0.999954	0.00332779	0.140808		0.994097	0.00905898	0.119664		0.999909	0.0113699	0.0351454								307	1	0.985095	0.877387	0.997413	0.833216	0.996343
0.999957	0	0.114449		0.997004	0.000277316	0.144946		0.999954	0.00332779	0.140922		0.994075	0.00905898	0.120005		0.999909	0.0113699	0.0352021								308	1	0.999863	0.962289	0.814572	0.106009	0.150413
0.999957	0	0.114789		0.996998	0.000277316	0.14506		0.999954	0.00332779	0.140978		0.994068	0.00915141	0.120005		0.999909	0.0113699	0.0353155								309	1	0.999664	0.998027	0.999901	0.994222	0.993188
0.999957	0	0.114959		0.996997	0.000277316	0.145173		0.999953	0.00332779	0.141092		0.994025	0.00915141	0.120175		0.999908	0.0114624	0.0353155								310	1	0.999912	0.999271	0.999617	0.966421	0.707255
0.999956	0	0.115073		0.996985	0.000277316	0.145343		0.999953	0.00332779	0.141205		0.994021	0.00924385	0.120175		0.999908	0.0114624	0.0354855								311	1	0.993504	0.265349	0.863584	0.83223	0.771781
0.999956	0	0.115243		0.996982	0.000369754	0.145343		0.999953	0.00332779	0.141319		0.993919	0.00924385	0.121365		0.999907	0.0115548	0.0354855								312	1	0.998523	0.993642	0.999728	0.997253	0.998428
0.999956	0	0.11547		0.996958	0.000369754	0.146023		0.999953	0.00332779	0.141545		0.993917	0.00933629	0.121365		0.999907	0.0115548	0.0355422								313	1	0.999985	0.999924	1	0.995328	0.999626
0.999956	0	0.11564		0.996954	0.000369754	0.146137		0.999953	0.00332779	0.141715		0.993882	0.00933629	0.121648		0.999907	0.0115548	0.0356556								314	1	0.953097	0.703427	0.995189	0.95286	0.943747
0.999956	0	0.115923		0.996912	0.000369754	0.147554		0.999953	0.00332779	0.141772		0.993878	0.00942873	0.121648		0.999907	0.0116473	0.0356556								315	1	0.999754	0.999047	1	0.984067	0.996429
0.999956	0	0.11598		0.996907	0.000369754	0.147667		0.999952	0.00342023	0.141829		0.993731	0.00942873	0.123236		0.999906	0.0116473	0.0357689								316	1	0.998946	0.999564	1	0.97451	0.994052
0.999956	0	0.116207		0.996852	0.000369754	0.148688		0.999952	0.00342023	0.142055		0.993722	0.00952117	0.123236		0.999906	0.0116473	0.0358823								317	1	0.999457	0.999085	0.999989	0.999969	0.995371
0.999956	0	0.116263		0.996848	0.000462193	0.148688		0.999952	0.00342023	0.142112		0.99364	0.00952117	0.123973		0.999906	0.0116473	0.0359957								318	1	0.913447	0.994252	0.99991	0.938989	0.977114
0.999956	0	0.116433		0.996836	0.000462193	0.148801		0.999952	0.00342023	0.142225		0.993638	0.00961361	0.123973		0.999906	0.0116473	0.0360524								319	1	0.413231	0.671539	0.941033	0.423534	0.736139
0.999955	0	0.11666		0.996836	0.000462193	0.148914		0.999952	0.00342023	0.142339		0.993628	0.00961361	0.124143		0.999905	0.0117397	0.0360524								320	1	0.981544	0.941702	0.757532	0.396397	0.99999
0.999955	0	0.116717		0.996777	0.000462193	0.150445		0.999952	0.00342023	0.142452		0.993627	0.00970605	0.124143		0.999905	0.0117397	0.0361091								321	1	0.999441	0.99976	1	0.999914	0.997288
0.999955	0	0.117		0.996772	0.000462193	0.150558		0.999951	0.00342023	0.142509		0.993617	0.00970605	0.124313		0.999905	0.0117397	0.0362224								322	1	0.999995	0.982032	0.99992	0.951713	0.998355
0.999955	0	0.117114		0.996749	0.000462193	0.150955		0.999951	0.00342023	0.142792		0.993616	0.00970605	0.124426		0.999905	0.0118321	0.0362791								323	1	0.959464	0.965557	0.999479	0.990758	0.995995
0.999955	0	0.117227		0.996747	0.000462193	0.151069		0.999951	0.00342023	0.142849		0.993519	0.00970605	0.125333		0.999905	0.0118321	0.0363358								324	1	0.987557	0.992812	0.999884	0.957499	0.994405
0.999954	0	0.117397		0.996687	0.000462193	0.152542		0.999951	0.00342023	0.143076		0.993518	0.00979848	0.125333		0.999904	0.0118321	0.0364492								325	1	0.999956	0.996292	0.999815	0.896221	0.944693
0.999954	0	0.117624		0.996686	0.000462193	0.152656		0.999951	0.00342023	0.143132		0.993508	0.00979848	0.125446		0.999904	0.0118321	0.0366192								326	1	0.953529	0.73673	0.131116	0.257181	0.887354
0.999954	0	0.117794		0.99638	0.000462193	0.159458		0.99995	0.00342023	0.143303		0.993506	0.00989092	0.125503		0.999903	0.0118321	0.036846								327	1	0.999743	0.976879	0.97568	0.854063	0.93083
0.999954	0	0.117907		0.99638	0.000554631	0.159458		0.99995	0.00342023	0.143359		0.993497	0.00989092	0.125616		0.999902	0.0119246	0.0369027								328	1	0.999598	0.999826	0.999999	0.998157	0.999953
0.999954	0	0.118191		0.996243	0.000554631	0.162633		0.99995	0.00342023	0.143586		0.99348	0.00989092	0.12573		0.999902	0.0119246	0.0369594								329	1	0.999968	0.98284	0.988997	0.996484	0.993143
0.999954	0	0.118247		0.99624	0.00064707	0.162633		0.99995	0.00342023	0.143699		0.993473	0.00989092	0.125843		0.999902	0.012017	0.037016								330	1	0.800975	0.121911	0.269197	0.487201	0.97717
0.999954	0	0.118417		0.996215	0.00064707	0.163313		0.99995	0.00342023	0.143869		0.993469	0.00998336	0.125843		0.999902	0.0121094	0.037016								331	1	0.922759	0.770136	0.999998	0.999288	0.999751
0.999953	0	0.118531		0.996214	0.000739508	0.163313		0.99995	0.00342023	0.143926		0.993433	0.00998336	0.12607		0.999901	0.0121094	0.0371294								332	1	0.999931	0.988803	0.997595	0.758718	0.049357
0.999953	0	0.118701		0.996171	0.000739508	0.163936		0.99995	0.00342023	0.144039		0.993432	0.0100758	0.12607		0.999901	0.0121094	0.0372995								333	1	0.998166	0.999473	1	0.999353	0.994686
0.999953	0	0.118927		0.996168	0.000739508	0.16405		0.999949	0.00342023	0.14421		0.993418	0.0100758	0.12624		0.999901	0.0122019	0.0373562								334	1	0.999754	0.993927	0.998995	0.902214	0.790139
0.999953	0	0.119098		0.99601	0.000739508	0.167337		0.999949	0.0036051	0.14421		0.993409	0.0102607	0.12624		0.9999	0.0122019	0.0374695								335	1	0.97265	0.966414	0.998693	0.955767	0.992571
0.999953	0	0.119211		0.99601	0.000831947	0.167337		0.999949	0.0036051	0.144266		0.993403	0.0102607	0.126297		0.9999	0.0122019	0.0376396								336	1	0.99622	0.999752	0.988778	0.965883	0.971005
0.999953	0	0.119268		0.995914	0.000831947	0.169321		0.999949	0.00369754	0.144323		0.993402	0.0103531	0.126297		0.999899	0.0122019	0.0378096								337	1	0.999538	0.981019	0.992251	0.99238	0.999748
0.999953	0	0.119438		0.995913	0.000924385	0.169321		0.999949	0.00369754	0.144493		0.993331	0.0103531	0.126693		0.999899	0.0122943	0.0378096								338	1	0.995821	0.99474	0.975698	0.614191	0.98384
0.999953	0	0.119551		0.995896	0.000924385	0.169435		0.999949	0.00369754	0.144606		0.993325	0.0104456	0.126693		0.999899	0.0122943	0.037923								339	1	0.988778	0.996535	0.999075	0.721578	0.927796
0.999952	0	0.119664		0.995896	0.00101682	0.169435		0.999948	0.00369754	0.144776		0.99331	0.0104456	0.126864		0.999899	0.0123868	0.037923								340	1	0.831142	0.180989	0.263955	0.13027	0.914624
0.999952	0	0.120175		0.995893	0.00101682	0.169492		0.999948	0.00378998	0.145003		0.993296	0.010538	0.126864		0.999898	0.0123868	0.0380931								341	1	0.998552	0.999859	0.999729	0.997692	0.991408
0.999952	0	0.120628		0.995892	0.00110926	0.169492		0.999948	0.00378998	0.145116		0.993151	0.010538	0.128507		0.999898	0.0124792	0.0381498								342	1	0.999812	0.869367	0.830087	0.395416	0.0479741
0.999952	0	0.120798		0.995892	0.00110926	0.169548		0.999948	0.00378998	0.145287		0.993134	0.0106304	0.128507		0.999898	0.0124792	0.0382065								343	1	0.999994	0.999985	1	0.996582	0.988177
0.999951	0	0.121138		0.995892	0.0012017	0.169548		0.999948	0.00388242	0.14557		0.992894	0.0106304	0.130832		0.999898	0.0125716	0.0382631								344	1	0.999123	0.947428	0.997313	0.994645	0.999992
0.999951	0	0.121252		0.995741	0.0012017	0.172156		0.999948	0.00397486	0.145797		0.992892	0.0107229	0.130832		0.999897	0.0125716	0.0383198								345	1	0.954529	0.0153446	0.100675	0.0233624	0.988835
0.999951	0	0.121365		0.995739	0.0012017	0.172269		0.999948	0.00397486	0.145967		0.992871	0.0107229	0.130888		0.999897	0.0126641	0.0383198								346	1	0.999974	0.999822	0.999993	0.999652	0.939297
0.999951	0	0.121592		0.995425	0.0012017	0.177654		0.999947	0.00397486	0.146194		0.992856	0.0109077	0.130888		0.999897	0.0126641	0.0384332								347	1	0.962007	0.995631	0.996436	0.94399	0.999573
0.999951	0	0.122102		0.995422	0.00129414	0.177654		0.999947	0.00397486	0.146307		0.992853	0.0109077	0.131002		0.999897	0.0126641	0.0385466								348	1	0.999263	0.977505	0.834175	0.615066	0.0687914
0.999951	0	0.122215		0.995419	0.00129414	0.177768		0.999947	0.0040673	0.146364		0.992842	0.0110002	0.131002		0.999897	0.0126641	0.0386599								349	1	0.777518	0.0401129	0.83091	0.838901	0.999905
0.99995	0	0.122442		0.995418	0.00129414	0.177881		0.999947	0.0040673	0.146534		0.992835	0.0110002	0.131115		0.999897	0.0127565	0.0387166								350	1	0.986178	0.955683	0.982667	0.983117	0.997446
0.99995	0	0.122499		0.995394	0.00129414	0.178335		0.999946	0.0040673	0.146647		0.992831	0.0110926	0.131115		0.999896	0.0127565	0.03883								351	1	0.976967	0.899325	0.937891	0.867698	0.980481
0.99995	0	0.123009		0.995388	0.00138658	0.178335		0.999946	0.0040673	0.14676		0.992713	0.0110926	0.132192		0.999895	0.012849	0.03883								352	1	0.999692	0.998472	0.999905	0.977203	0.72272
0.99995	0	0.123066		0.99535	0.00138658	0.178901		0.999946	0.0040673	0.146817		0.992713	0.0111851	0.132192		0.999894	0.012849	0.0389434								353	1	0.999945	0.999735	0.999992	0.996898	0.990614
0.999949	0	0.123462		0.995347	0.00147902	0.178901		0.999946	0.0040673	0.14693		0.992626	0.0111851	0.132816		0.999894	0.012849	0.0390567								354	1	0.999282	0.996657	0.999681	0.998701	0.793529
0.999949	0	0.123632		0.995302	0.00147902	0.179412		0.999946	0.0040673	0.147101		0.992622	0.0112775	0.132816		0.999894	0.0129414	0.0390567								355	1	0.999934	0.99788	0.999966	0.995989	0.97725
0.999949	0	0.123973		0.995297	0.00157145	0.179412		0.999945	0.0040673	0.147214		0.99259	0.0112775	0.133156		0.999893	0.0129414	0.0391134								356	1	0.999952	0.926586	0.949853	0.64852	0.98826
0.999949	0	0.124199		0.995162	0.00157145	0.182019		0.999945	0.0040673	0.147271		0.992573	0.0113699	0.133156		0.999893	0.0130338	0.0391134								357	1	0.960613	0.901714	0.642858	0.685927	0.68841
0.999949	0	0.124313		0.995157	0.00157145	0.182133		0.999945	0.0040673	0.147384		0.992567	0.0113699	0.133212		0.999893	0.0130338	0.0391701								358	1	0.999851	0.999623	0.999785	0.998195	0.970306
0.999949	0	0.124596		0.995109	0.00157145	0.182926		0.999945	0.00415973	0.147497		0.992565	0.0114624	0.133212		0.999893	0.0131263	0.0391701								359	1	0.999973	0.999327	0.999775	0.980264	0.826354
0.999949	0	0.124709		0.995096	0.00157145	0.18304		0.999945	0.00415973	0.147554		0.992496	0.0114624	0.133723		0.999893	0.0131263	0.0392268								360	1	0.964507	0.990304	0.997502	0.65295	0.999884
0.999948	0	0.124936		0.994957	0.00157145	0.185024		0.999945	0.00415973	0.147667		0.992491	0.0116473	0.133723		0.999893	0.0132187	0.0392835								361	1	0.995424	0.997781	0.999571	0.999292	0.987797
0.999948	0	0.12522		0.994957	0.00157145	0.185137		0.999945	0.00415973	0.147894		0.992469	0.0116473	0.134006		0.999892	0.0132187	0.0394535								362	1	0.979843	0.760717	0.715599	0.0565468	0.0427873
0.999948	0	0.12539		0.994919	0.00157145	0.185817		0.999944	0.00415973	0.148121		0.992444	0.0117397	0.134006		0.999891	0.0134036	0.0394535								363	1	0.987757	0.991573	0.999342	0.989857	0.993475
0.999948	0	0.125503		0.994919	0.00166389	0.185817		0.999944	0.00415973	0.148178		0.992284	0.0117397	0.135763		0.999891	0.0134036	0.0395669								364	1	0.971979	0.968908	0.99998	0.992839	0.700002
0.999948	0	0.125787		0.99481	0.00166389	0.187801		0.999944	0.00415973	0.148404		0.992267	0.0118321	0.135763		0.999891	0.0134036	0.0396236								365	1	0.999542	0.986944	0.990469	0.86529	0.382926
0.999948	0	0.125957		0.994808	0.00166389	0.187915		0.999943	0.00415973	0.148518		0.992195	0.0118321	0.136273		0.999891	0.013496	0.0396236								366	1	0.951127	0.699477	0.994665	0.852732	0.999805
0.999947	0	0.12624		0.99475	0.00166389	0.189105		0.999943	0.00415973	0.148631		0.992192	0.0119246	0.136273		0.99989	0.013496	0.0396803								367	1	0.997032	0.993857	1	0.976858	0.999853
0.999947	0	0.126467		0.994748	0.00166389	0.189218		0.999943	0.00415973	0.148801		0.992186	0.0119246	0.136444		0.99989	0.0135885	0.0396803								368	1	0.984983	0.872362	0.560249	0.807389	0.99997
0.999947	0	0.12658		0.994629	0.00166389	0.191032		0.999943	0.00415973	0.148914		0.992175	0.012017	0.136444		0.999889	0.0135885	0.0397937								369	1	0.988207	0.865488	0.998071	0.773844	0.999844
0.999947	0	0.126864		0.994623	0.00166389	0.191146		0.999943	0.00415973	0.148971		0.992134	0.012017	0.136614		0.999889	0.0135885	0.039907								370	1	0.999516	0.85282	0.803127	0.363738	0.135845
0.999947	0	0.127204		0.994623	0.00166389	0.191202		0.999943	0.00425217	0.148971		0.992126	0.0121094	0.136614		0.999887	0.0136809	0.039907								371	1	0.997196	0.989199	0.9347	0.597087	0.949723
0.999946	0	0.12743		0.99462	0.00166389	0.191316		0.999942	0.00425217	0.149028		0.992078	0.0121094	0.136897		0.999887	0.0136809	0.0399637								372	1	0.999951	0.999991	1	0.998718	0.999801
0.999946	0	0.127544		0.994364	0.00166389	0.195567		0.999942	0.00425217	0.149141		0.992068	0.0122019	0.136897		0.999887	0.0137733	0.0400204								373	1	0.993463	0.984601	0.999999	0.999866	0.999858
0.999946	0	0.127884		0.994356	0.00166389	0.195681		0.999942	0.00425217	0.149198		0.992034	0.0122019	0.13718		0.999887	0.0137733	0.0401338								374	1	0.999924	0.994789	0.999279	0.827631	0.834827
0.999946	0	0.127997		0.99405	0.00166389	0.200385		0.999942	0.00425217	0.149311		0.992028	0.0122019	0.137294		0.999887	0.0137733	0.0401905								375	1	0.986837	0.699721	0.995394	0.950804	0.988553
0.999946	0	0.128167		0.994046	0.00166389	0.200499		0.999942	0.00425217	0.149368		0.991984	0.0122019	0.137634		0.999887	0.0138658	0.0402472								376	1	0.999919	0.999619	0.999998	0.999538	0.998415
0.999946	0	0.128281		0.994035	0.00166389	0.200556		0.999941	0.00425217	0.149481		0.991983	0.0122943	0.137634		0.999885	0.0138658	0.0405306								377	1	0.999564	0.988402	0.976148	0.932914	0.999326
0.999945	0	0.128507		0.994035	0.00175633	0.200556		0.999941	0.00425217	0.149595		0.99197	0.0122943	0.137747		0.999885	0.0138658	0.0407573								378	1	0.933141	0.960411	0.998788	0.995663	0.997683
0.999945	0	0.128621		0.994034	0.00175633	0.200669		0.999941	0.00425217	0.149708		0.991964	0.0123868	0.137747		0.999885	0.0139582	0.0407573								379	1	0.99993	0.999819	0.999998	0.999077	0.931536
0.999945	0	0.128791		0.994032	0.00194121	0.200669		0.999941	0.00425217	0.149878		0.991952	0.0123868	0.137917		0.999885	0.0139582	0.0408707								380	1	0.918477	0.800611	0.0761778	0.0685809	0.995035
0.999945	0	0.128904		0.994002	0.00194121	0.201292		0.999941	0.00425217	0.149991		0.991947	0.0124792	0.137917		0.999884	0.0139582	0.0409274								381	1	0.999521	0.975809	0.913154	0.697661	0.975637
0.999945	0	0.129301		0.994002	0.00203365	0.201292		0.99994	0.00425217	0.150218		0.991935	0.0124792	0.138031		0.999884	0.0139582	0.0410408								382	1	0.999801	0.946196	0.998499	0.702548	0.00900257
0.999945	0	0.129471		0.99395	0.00203365	0.202086		0.99994	0.00425217	0.150275		0.991934	0.0125716	0.138031		0.999883	0.0139582	0.0412108								383	1	0.986676	0.879126	0.916156	0.574044	0.488106
0.999944	0	0.129698		0.993946	0.00212609	0.202143		0.99994	0.00425217	0.150388		0.991929	0.0125716	0.138087		0.999882	0.0140507	0.0412108								384	1	0.757342	0.828139	0.963635	0.909141	0.972918
0.999944	0	0.129755		0.993872	0.00212609	0.203787		0.99994	0.00425217	0.150558		0.991921	0.0126641	0.138087		0.999879	0.0140507	0.041721								385	1	1	0.99935	0.999462	0.729634	0.573598
0.999944	0	0.129925		0.993871	0.00221852	0.203787		0.99994	0.00425217	0.150672		0.991776	0.0126641	0.139561		0.999878	0.0140507	0.0418344								386	1	0.993639	0.867526	0.998755	0.870238	0.997801
0.999944	0	0.130151		0.993616	0.00221852	0.207528		0.999939	0.00425217	0.150728		0.991775	0.0127565	0.139561		0.999877	0.0140507	0.0420611								387	1	0.991907	0.937146	0.869568	0.997819	0.999777
0.999944	0	0.130435		0.99361	0.00221852	0.207641		0.999939	0.00425217	0.150842		0.991764	0.0127565	0.139731		0.999876	0.0140507	0.0422312								388	1	0.996975	0.997168	0.995937	0.550007	0.740659
0.999943	0	0.130605		0.993562	0.00221852	0.208435		0.999939	0.00434461	0.150898		0.991757	0.012849	0.139731		0.999876	0.0142355	0.0423445								389	1	0.986346	0.981484	0.995509	0.880112	0.850886
0.999943	0	0.130662		0.993555	0.00231096	0.208435		0.999939	0.00434461	0.150955		0.991731	0.012849	0.140071		0.999875	0.0142355	0.0424579								390	1	0.992774	0.8863	0.967287	0.906545	0.688011
0.999943	0	0.130888		0.99352	0.00231096	0.208888		0.999939	0.00443705	0.151069		0.991713	0.0129414	0.140071		0.999875	0.0144204	0.0424579								391	1	0.969763	0.630901	0.601238	0.503094	0.0961004
0.999943	0	0.131058		0.993518	0.00231096	0.209002		0.999939	0.00443705	0.151295		0.991644	0.0129414	0.140298		0.999874	0.0144204	0.042628								392	1	0.997286	0.981819	0.998259	0.956402	0.981975
0.999943	0	0.131115		0.993449	0.00231096	0.210079		0.999938	0.00443705	0.151465		0.991641	0.0130338	0.140298		0.999874	0.0144204	0.0427413								393	1	0.999959	0.983664	0.999788	0.913839	0.924742
0.999943	0	0.131455		0.993448	0.0024034	0.210079		0.999938	0.00443705	0.151579		0.991638	0.0130338	0.140355		0.999874	0.0144204	0.042798								394	1	0.995823	0.974069	0.944872	0.980241	0.999429
0.999943	0	0.131795		0.993303	0.0024034	0.212686		0.999938	0.00452949	0.151579		0.991635	0.0131263	0.140355		0.999874	0.0145128	0.0428547								395	1	0.993181	0.95124	0.983529	0.546262	0.966802
0.999942	0	0.131965		0.9933	0.0024034	0.2128		0.999938	0.00452949	0.151635		0.991626	0.0131263	0.140468		0.999873	0.0145128	0.0430248								396	1	0.999683	0.922326	0.991598	0.927406	0.951608
0.999942	0	0.132079		0.993155	0.0024034	0.214954		0.999937	0.00452949	0.151862		0.991601	0.0134036	0.140468		0.999872	0.0145128	0.0431381								397	1	0.93589	0.570666	0.677134	0.506068	0.983627
0.999942	0	0.132249		0.993151	0.00249584	0.214954		0.999937	0.00452949	0.152032		0.991572	0.0134036	0.140808		0.999872	0.0145128	0.0431948								398	1	0.991411	0.683867	0.207188	0.143249	0.999999
0.999942	0	0.132305		0.99313	0.00249584	0.215351		0.999937	0.00452949	0.152089		0.991571	0.013496	0.140808		0.999872	0.0145128	0.0433082								399	1	0.981085	0.980342	0.995322	0.947399	0.995756
0.999942	0	0.132419		0.993121	0.00249584	0.215464		0.999937	0.00452949	0.152202		0.991567	0.013496	0.140865		0.999872	0.0146053	0.0433649								400	1	0.999996	0.999999	1	0.994134	0.99161
0.999942	0	0.132589		0.992743	0.00249584	0.220963		0.999937	0.00452949	0.152372		0.991562	0.0135885	0.140865		0.999869	0.0146053	0.0437617								401	1	0.998109	0.99998	0.999998	0.999837	0.998091
0.999942	0	0.132702		0.992738	0.00258828	0.220963		0.999936	0.00452949	0.152712		0.991545	0.0135885	0.140978		0.999869	0.0146053	0.0438751								402	1	0.997067	0.999379	0.99977	0.998096	0.999938
0.999941	0	0.132872		0.99265	0.00258828	0.222096		0.999936	0.00452949	0.152882		0.991543	0.0136809	0.140978		0.999869	0.0146053	0.0439317								403	1	0.998531	0.994983	0.999827	0.996828	0.922661
0.999941	0	0.133156		0.992649	0.00268072	0.222096		0.999936	0.00452949	0.152939		0.991516	0.0136809	0.141319		0.999869	0.0146977	0.0439317								404	1	0.0567518	3.30318e-05	0.246123	0.120335	0.00104948
0.999941	0	0.133382		0.99257	0.00268072	0.223173		0.999936	0.00452949	0.153109		0.991515	0.0137733	0.141319		0.999869	0.0148826	0.0439317								405	1	0.920811	0.929022	0.798547	0.876762	0.902372
0.999941	0	0.133553		0.992568	0.00277316	0.223173		0.999936	0.00452949	0.153336		0.991464	0.0137733	0.141602		0.999868	0.0148826	0.0440451								406	1	0.999371	0.975191	0.999782	0.96487	0.983326
0.999941	0	0.133779		0.992527	0.00277316	0.22357		0.999935	0.00452949	0.153619		0.99145	0.0139582	0.141602		0.999868	0.0148826	0.0441018								407	1	0.959091	0.708968	0.276088	0.00699791	0.167622
0.999941	0	0.133893		0.992525	0.00286559	0.22357		0.999935	0.00452949	0.153846		0.991384	0.0139582	0.142112		0.999868	0.014975	0.0441018								408	1	0.979826	0.997923	0.978486	0.925475	0.773869
0.999941	0	0.134119		0.992495	0.00286559	0.223797		0.999935	0.00452949	0.154016		0.991373	0.0139582	0.142225		0.999867	0.014975	0.0441585								409	1	0.999985	0.999833	0.999994	0.946454	0.998709
0.99994	0	0.134233		0.992493	0.00295803	0.223797		0.999935	0.00452949	0.154073		0.991353	0.0139582	0.142339		0.999867	0.0150675	0.0441585								410	1	0.943211	0.58158	0.977547	0.983255	0.999591
0.99994	0	0.134403		0.99245	0.00295803	0.22425		0.999935	0.00452949	0.154186		0.991332	0.0140507	0.142339		0.999866	0.0150675	0.0442719								411	1	0.999064	0.99212	0.999999	0.995247	0.973384
0.99994	0	0.134516		0.992444	0.00295803	0.224364		0.999934	0.00452949	0.154413		0.991322	0.0140507	0.142509		0.999866	0.0151599	0.0442719								412	1	0.997484	0.904164	0.989084	0.979658	0.999922
0.99994	0	0.134743		0.992384	0.00295803	0.225044		0.999934	0.00452949	0.15464		0.991306	0.0141431	0.142509		0.999864	0.0151599	0.044612								413	1	0.999905	0.987277	0.999859	0.913507	0.998801
0.99994	0	0.135026		0.992379	0.00305047	0.225044		0.999934	0.00452949	0.154696		0.991242	0.0141431	0.142849		0.999864	0.0153448	0.044612								414	1	0.99973	0.962148	0.999332	0.977291	0.999109
0.99994	0	0.13514		0.992136	0.00305047	0.228275		0.999934	0.00452949	0.15481		0.991229	0.0142355	0.142849		0.999863	0.0153448	0.0446687								415	1	0.999996	0.999616	0.999998	0.999901	0.998337
0.99994	0	0.135366		0.992134	0.00314291	0.228275		0.999933	0.00452949	0.154867		0.991198	0.0142355	0.143416		0.999863	0.0154372	0.0446687								416	1	0.99997	0.999858	1	0.999344	0.998348
0.999939	0	0.135423		0.992012	0.00314291	0.229579		0.999933	0.00452949	0.155207		0.991198	0.014328	0.143416		0.999862	0.0154372	0.0447254								417	1	0.964405	0.923582	0.776785	0.675728	0.998232
0.999939	0	0.135707		0.992001	0.00323535	0.229579		0.999933	0.00452949	0.155433		0.991147	0.014328	0.143983		0.999862	0.0155297	0.044782								418	1	0.999682	0.998751	0.999977	0.99758	0.996217
0.999939	0	0.136047		0.991899	0.00323535	0.230486		0.999933	0.00452949	0.15549		0.991147	0.0144204	0.143983		0.999862	0.0155297	0.0448387								419	1	0.993372	0.982686	0.999536	0.982884	0.963808
0.999939	0	0.13616		0.991898	0.00323535	0.230599		0.999932	0.00452949	0.15566		0.991113	0.0144204	0.144153		0.999861	0.0156221	0.0448387								420	1	0.999882	0.999329	0.999969	0.983424	0.567678
0.999939	0	0.13633		0.991763	0.00323535	0.23247		0.999932	0.00452949	0.155717		0.991109	0.0145128	0.144153		0.99986	0.0156221	0.0449521								421	1	0.987464	0.983984	0.999863	0.998865	0.997063
0.999938	0	0.136784		0.991761	0.00332779	0.23247		0.999932	0.00462193	0.15583		0.991098	0.0145128	0.14421		0.99986	0.015807	0.0449521								422	1	0.607993	0.352112	0.156439	0.610079	0.998723
0.999938	0	0.13701		0.991625	0.00332779	0.234114		0.999931	0.00462193	0.155944		0.991085	0.0146053	0.144266		0.999859	0.015807	0.0451788								423	1	0.999786	0.99156	0.997986	0.926713	0.256437
0.999938	0	0.137067		0.991621	0.00342023	0.234114		0.999931	0.00462193	0.15617		0.991078	0.0146053	0.144436		0.999858	0.0159919	0.0451788								424	1	0.999996	0.990551	1	0.998921	0.99867
0.999938	0	0.137237		0.991594	0.00342023	0.234454		0.999931	0.00462193	0.156227		0.991078	0.0146977	0.144436		0.999858	0.0159919	0.0452922								425	1	0.998808	0.977557	0.999936	0.945206	0.998202
0.999938	0	0.13735		0.991591	0.00351266	0.234454		0.999931	0.00462193	0.15634		0.991066	0.0146977	0.144606		0.999858	0.0159919	0.0454056								426	1	0.990996	0.88015	0.985926	0.766013	0.966313
0.999938	0	0.137521		0.99159	0.00351266	0.234511		0.999931	0.00462193	0.156397		0.991065	0.0147902	0.144606		0.999855	0.0159919	0.0459725								427	1	0.999885	0.997233	0.999748	0.988011	0.994751
0.999938	0	0.137634		0.991589	0.0036051	0.234511		0.99993	0.00462193	0.15651		0.990976	0.0147902	0.145627		0.999855	0.0159919	0.0460858								428	1	0.997727	0.829555	0.997247	0.897466	0.985336
0.999937	0	0.138314		0.991321	0.0036051	0.237912		0.99993	0.00462193	0.156567		0.990975	0.0148826	0.145627		0.999855	0.0159919	0.0461425								429	1	0.99216	0.960298	0.994268	0.844389	0.963445
0.999937	0	0.138371		0.991315	0.00369754	0.237912		0.99993	0.00462193	0.156737		0.990883	0.0148826	0.146647		0.999855	0.0159919	0.0462559								430	1	0.999618	0.951646	0.99998	0.998369	0.988924
0.999937	0	0.138654		0.991049	0.00369754	0.240916		0.99993	0.00462193	0.157021		0.990879	0.014975	0.146647		0.999854	0.0159919	0.0463126								431	1	0.997754	0.978668	0.99998	0.939432	0.996201
0.999937	0	0.139051		0.991044	0.00369754	0.241029		0.99993	0.00462193	0.157247		0.990875	0.014975	0.146704		0.999854	0.0159919	0.0464259								432	1	0.985492	0.63206	0.990694	0.45837	0.987068
0.999936	0	0.139278		0.990833	0.00369754	0.243183		0.999929	0.00462193	0.157531		0.990871	0.0150675	0.146704		0.999854	0.0161767	0.0464259								433	1	0.991497	0.927818	0.986274	0.536396	0.91636
0.999936	0	0.139335		0.990829	0.00378998	0.243183		0.999929	0.00462193	0.157644		0.99083	0.0150675	0.147101		0.999854	0.0162692	0.0464259								434	1	0.998298	0.998414	0.997237	0.994187	0.999592
0.999936	0	0.139561		0.990748	0.00378998	0.244261		0.999929	0.00471436	0.157701		0.990827	0.0151599	0.147101		0.999853	0.0162692	0.0466527								435	1	0.981846	0.271094	0.894266	0.817282	0.928979
0.999936	0	0.139675		0.990746	0.00388242	0.244261		0.999929	0.00471436	0.157814		0.990819	0.0151599	0.147384		0.999851	0.0165465	0.0466527								436	1	0.99893	0.986828	0.631963	0.482002	0.998181
0.999936	0	0.139731		0.990454	0.00388242	0.248115		0.999929	0.00471436	0.157928		0.990805	0.0153448	0.147384		0.999851	0.0165465	0.0467661								437	1	0.980833	0.971685	0.999667	0.972578	0.688236
0.999936	0	0.139845		0.990439	0.00397486	0.248115		0.999928	0.00471436	0.158041		0.990697	0.0153448	0.148178		0.99985	0.0165465	0.0468794								438	1	0.997866	0.996338	0.999481	0.951852	0.979218
0.999936	0	0.140071		0.990411	0.00397486	0.248682		0.999928	0.00471436	0.158268		0.990682	0.0154372	0.148178		0.999849	0.0166389	0.0468794								439	1	0.999893	0.97984	0.968502	0.811315	0.984763
0.999935	0	0.140241		0.990406	0.0040673	0.248682		0.999928	0.00471436	0.158324		0.990626	0.0154372	0.148688		0.999849	0.0167314	0.0470495								440	1	0.999983	0.999389	1	0.960253	0.999617
0.999935	0	0.140298		0.9904	0.0040673	0.248909		0.999928	0.00471436	0.158494		0.990584	0.015807	0.148688		0.999847	0.0167314	0.0474463								441	1	0.991891	0.950052	0.940015	0.658928	0.6079
0.999935	0	0.140525		0.990396	0.00415973	0.248909		0.999928	0.00471436	0.158608		0.99052	0.015807	0.149028		0.999847	0.0167314	0.0475597								442	1	0.999969	0.999575	1	0.999048	0.947547
0.999935	0	0.140695		0.990389	0.00415973	0.249022		0.999927	0.00471436	0.158721		0.990516	0.0158994	0.149028		0.999846	0.0168238	0.0476163								443	1	0.999905	0.946411	0.927096	0.758905	0.975606
0.999935	0	0.140752		0.99038	0.00415973	0.249136		0.999927	0.00471436	0.158778		0.990504	0.0158994	0.149141		0.999846	0.0169163	0.0476163								444	1	0.998533	0.981714	0.998207	0.714615	0.998598
0.999935	0	0.140922		0.99028	0.00415973	0.250043		0.999927	0.00471436	0.158891		0.990498	0.0159919	0.149141		0.999845	0.0169163	0.0478998								445	1	0.997589	0.977737	0.986595	0.593416	0.999133
0.999934	0	0.141035		0.990278	0.00425217	0.250043		0.999926	0.00471436	0.159005		0.990466	0.0159919	0.149368		0.999845	0.0170087	0.0478998								446	1	0.997065	0.976979	0.99986	0.999335	0.999072
0.999934	0	0.141262		0.989897	0.00425217	0.253784		0.999926	0.00471436	0.159118		0.990463	0.0160843	0.149368		0.999845	0.0170087	0.0480132								447	1	0.996037	0.994055	0.999651	0.982251	0.960136
0.999934	0	0.141432		0.98988	0.00443705	0.253784		0.999926	0.00471436	0.159175		0.990456	0.0160843	0.149481		0.999842	0.0170087	0.0482966								448	1	0.999907	0.895964	0.928073	0.196427	0.360364
0.999934	0	0.141545		0.989712	0.00443705	0.256108		0.999926	0.00471436	0.159515		0.990449	0.0161767	0.149481		0.999842	0.0170087	0.04841								449	1	0.995998	0.752654	0.975026	0.608986	0.996049
0.999934	0	0.141602		0.989711	0.00452949	0.256108		0.999925	0.00471436	0.159628		0.990435	0.0161767	0.149708		0.99984	0.0170087	0.04858								450	1	0.999899	0.999278	0.999989	0.999767	0.993345
0.999934	0	0.141772		0.989608	0.00452949	0.257582		0.999925	0.00471436	0.159742		0.990435	0.0162692	0.149708		0.99984	0.0171011	0.04858								451	1	0.999716	0.924356	0.999686	0.89844	0.99812
0.999933	0	0.141829		0.989608	0.00462193	0.257582		0.999925	0.00471436	0.159855		0.990395	0.0162692	0.149935		0.999839	0.0171011	0.0487501								452	1	0.999902	0.974086	0.999958	0.999329	0.998175
0.999933	0	0.141999		0.98948	0.00462193	0.258829		0.999925	0.00471436	0.159912		0.99039	0.0163616	0.149935		0.999839	0.0171011	0.0488634								453	1	0.990525	0.897116	0.999925	0.908492	0.985099
0.999933	0	0.142055		0.98946	0.00471436	0.258829		0.999925	0.00471436	0.160025		0.990285	0.0163616	0.150388		0.999839	0.0171011	0.0490335								454	1	0.999837	0.992698	0.962789	0.166306	0.997202
0.999933	0	0.142339		0.989452	0.00471436	0.258999		0.999925	0.00471436	0.160252		0.99026	0.0165465	0.150388		0.999838	0.0171011	0.0491469								455	1	0.663066	0.582452	0.439452	0.919083	0.993712
0.999933	0	0.142566		0.989434	0.0048068	0.258999		0.999924	0.00471436	0.160478		0.99023	0.0165465	0.150558		0.999838	0.0171011	0.0492602								456	1	0.999999	0.939737	0.999892	0.834537	0.490233
0.999933	0	0.142622		0.989432	0.0048068	0.259056		0.999924	0.00471436	0.160535		0.990229	0.0166389	0.150558		0.999838	0.0171011	0.0493169								457	1	0.997658	0.997195	0.999887	0.999891	0.99998
0.999932	0	0.142962		0.989431	0.00489924	0.259056		0.999924	0.00471436	0.160648		0.990151	0.0166389	0.151125		0.999838	0.0171011	0.0494303								458	1	0.921311	0.310203	0.999312	0.988364	0.999938
0.999932	0	0.143246		0.989199	0.00489924	0.262173		0.999924	0.00471436	0.160819		0.990151	0.0167314	0.151125		0.999837	0.0171011	0.0496004								459	1	0.997553	0.957455	0.994983	0.413299	0.152018
0.999932	0	0.143473		0.989197	0.00499168	0.262173		0.999924	0.00471436	0.160932		0.990144	0.0167314	0.151239		0.999836	0.0171011	0.0497137								460	1	0.996313	0.994793	0.999994	0.997267	0.99984
0.999932	0	0.143586		0.989194	0.00499168	0.262287		0.999923	0.00471436	0.160989		0.99014	0.0167314	0.151352		0.999836	0.0171011	0.0498271								461	1	0.981036	0.245214	0.733692	0.194404	0.11871
0.999932	0	0.143756		0.989185	0.00508412	0.262287		0.999923	0.0048068	0.161102		0.989995	0.0167314	0.152656		0.999835	0.017286	0.0498271								462	1	0.999862	0.99992	0.999939	0.990163	0.987434
0.999931	0	0.143926		0.989174	0.00508412	0.26257		0.999923	0.0048068	0.161215		0.989994	0.0168238	0.152656		0.999835	0.017286	0.0499405								463	1	0.999207	0.999268	0.999991	0.942974	0.995727
0.999931	0	0.144039		0.989167	0.00508412	0.262684		0.999923	0.0048068	0.161385		0.98998	0.0168238	0.152769		0.999835	0.017286	0.0500539								464	1	0.992756	0.999053	0.998751	0.965402	0.98222
0.999931	0	0.144153		0.989127	0.00508412	0.263194		0.999923	0.00489924	0.161442		0.989974	0.0169163	0.152769		0.999835	0.017286	0.0501672								465	1	0.999006	0.970371	0.951896	0.570877	0.423987
0.999931	0	0.144323		0.989125	0.00517656	0.263194		0.999922	0.00489924	0.161612		0.989956	0.0169163	0.153109		0.999833	0.017286	0.0504507								466	1	0.999903	0.998537	0.999915	0.993747	0.99868
0.999931	0	0.144436		0.989099	0.00517656	0.263534		0.999922	0.00489924	0.161669		0.989951	0.0170087	0.153109		0.999833	0.0173784	0.0504507								467	1	0.999838	0.925044	0.988028	0.543227	0.0682154
0.99993	0	0.144776		0.989097	0.005269	0.263534		0.999922	0.00499168	0.161726		0.989929	0.0170087	0.153336		0.999833	0.0173784	0.050564								468	1	0.732595	0.940354	0.999078	0.994996	0.98147
0.99993	0	0.144833		0.989048	0.005269	0.263987		0.999922	0.00499168	0.161896		0.989918	0.0171936	0.153336		0.999832	0.0173784	0.0506774								469	1	0.999999	0.999775	0.999962	0.996605	0.990963
0.99993	0	0.14506		0.989048	0.00536143	0.263987		0.999922	0.00499168	0.161952		0.989711	0.0171936	0.154413		0.999832	0.0173784	0.0508475								470	1	0.968549	0.727195	0.797279	0.719376	0.99986
0.99993	0	0.145116		0.988953	0.00536143	0.264894		0.999922	0.00499168	0.162066		0.989675	0.017286	0.154413		0.999831	0.0174709	0.0508475								471	1	0.318387	0.0186136	0.121621	0.0393847	0.00133274
0.99993	0	0.145457		0.98895	0.00545387	0.264894		0.999921	0.00499168	0.162122		0.989606	0.017286	0.155207		0.999831	0.0174709	0.0509608								472	1	0.975014	0.99991	0.999994	0.998758	0.978862
0.99993	0	0.14557		0.98871	0.00545387	0.267162		0.999921	0.00499168	0.162236		0.989602	0.017286	0.15532		0.99983	0.0174709	0.0511876								473	1	0.997117	0.980922	0.999999	0.988683	0.964158
0.999929	0	0.145683		0.988704	0.00554631	0.267162		0.999921	0.00499168	0.162292		0.989586	0.017286	0.155377		0.99983	0.0174709	0.0512443								474	1	0.99938	0.836034	0.99996	0.454942	0.72551
0.999929	0	0.145853		0.988439	0.00554631	0.269656		0.999921	0.00499168	0.162406		0.989579	0.0173784	0.155377		0.99983	0.0175633	0.0513009								475	1	0.99748	0.990287	0.999561	0.966821	0.969713
0.999929	0	0.14608		0.988437	0.00563875	0.269656		0.99992	0.00499168	0.162576		0.98955	0.0173784	0.15549		0.99983	0.0175633	0.0513576								476	1	0.999938	0.999978	1	0.952632	0.99733
0.999928	0	0.146194		0.988411	0.00563875	0.269939		0.99992	0.00499168	0.162633		0.98954	0.0174709	0.15549		0.999829	0.0175633	0.0515844								477	1	0.893387	0.115257	0.658717	0.013126	0.999974
0.999928	0	0.146307		0.988405	0.00573119	0.269939		0.99992	0.00499168	0.162803		0.98954	0.0174709	0.155547		0.999828	0.0175633	0.0518678								478	1	0.999872	0.997494	0.999832	0.981189	0.998401
0.999928	0	0.146647		0.98782	0.00573119	0.274531		0.99992	0.00499168	0.163029		0.989528	0.0175633	0.155547		0.999828	0.0176558	0.0518678								479	1	0.999806	0.995791	0.995982	0.50618	0.501179
0.999928	0	0.14676		0.987812	0.00582363	0.274531		0.99992	0.00499168	0.163086		0.989522	0.0175633	0.15566		0.999828	0.0177482	0.0519245								480	1	0.996231	0.978719	0.989797	0.970924	0.999898
0.999928	0	0.14693		0.987767	0.00582363	0.275211		0.999919	0.00499168	0.163313		0.989515	0.0176558	0.15566		0.999825	0.0177482	0.052378								481	1	0.991045	0.956252	0.986726	0.993823	0.990241
0.999928	0	0.147157		0.987761	0.0060085	0.275211		0.999919	0.00499168	0.163653		0.989449	0.0176558	0.15634		0.999825	0.0178406	0.052378								482	1	0.999908	0.992046	0.999999	0.996129	0.994742
0.999927	0	0.147327		0.987637	0.0060085	0.276515		0.999919	0.00508412	0.163766		0.989441	0.0177482	0.15634		0.999823	0.0178406	0.0526614								483	1	0.998466	0.858347	0.993709	0.6382	0.0891714
0.999927	0	0.147441		0.987636	0.00610094	0.276515		0.999919	0.00508412	0.16388		0.989413	0.0177482	0.156567		0.999823	0.0179331	0.0526614								484	1	0.999756	0.999826	1	0.999431	0.996713
0.999927	0	0.147497		0.987521	0.00610094	0.277705		0.999918	0.00508412	0.16405		0.989411	0.0178406	0.156567		0.999819	0.0179331	0.0533416								485	1	0.999303	0.951825	0.999872	0.996125	0.997448
0.999927	0	0.147667		0.987516	0.00619338	0.277705		0.999918	0.00508412	0.164163		0.989401	0.0178406	0.156624		0.999818	0.0179331	0.053455								486	1	0.999992	0.999419	1	0.999866	0.99968
0.999927	0	0.147894		0.987223	0.00619338	0.28105		0.999917	0.00517656	0.164276		0.989398	0.0179331	0.156624		0.999818	0.0179331	0.0535117								487	1	0.99984	0.999983	1	0.999914	0.999866
0.999926	0	0.148121		0.987219	0.00628582	0.28105		0.999917	0.00517656	0.16439		0.989133	0.0179331	0.158154		0.999818	0.0180255	0.0535684								488	1	0.970188	0.979776	0.999287	0.967937	0.950144
0.999926	0	0.148348		0.987163	0.00628582	0.281277		0.999917	0.00517656	0.164503		0.989128	0.0180255	0.158154		0.999818	0.0180255	0.0536818								489	1	0.988685	0.95714	0.998334	0.674839	0.879448
0.999926	0	0.148518		0.987162	0.00637826	0.281277		0.999917	0.00517656	0.16456		0.989019	0.0180255	0.158891		0.999817	0.018118	0.0536818								490	1	0.986508	0.975607	0.998918	0.995754	0.495924
0.999925	0	0.149085		0.986774	0.00637826	0.284678		0.999916	0.00517656	0.1649		0.989002	0.018118	0.158891		0.999816	0.018118	0.0537385								491	1	0.999839	0.997646	0.999548	0.999393	0.99883
0.999925	0	0.149255		0.98677	0.00637826	0.284791		0.999916	0.00517656	0.165127		0.988983	0.018118	0.159061		0.999816	0.018118	0.0538518								492	1	0.885244	0.794292	0.999999	0.998327	0.972805
0.999925	0	0.149311		0.986762	0.00637826	0.284848		0.999915	0.00517656	0.16524		0.98897	0.0183028	0.159061		0.999816	0.018118	0.0539085								493	1	0.999719	0.995762	0.999698	0.999343	0.951899
0.999925	0	0.149595		0.986761	0.0064707	0.284848		0.999915	0.00517656	0.165297		0.988961	0.0183028	0.159231		0.999815	0.018118	0.0540219								494	1	0.92308	0.905517	0.999715	0.977394	0.966815
0.999925	0	0.149765		0.986754	0.0064707	0.284904		0.999915	0.00517656	0.165523		0.988956	0.0183953	0.159231		0.999815	0.018118	0.0540786								495	1	0.790939	0.75449	0.996536	0.990965	0.999168
0.999924	0	0.150105		0.986741	0.0064707	0.285018		0.999915	0.00517656	0.165637		0.988683	0.0183953	0.161159		0.999815	0.018118	0.0541919								496	1	0.999997	0.999977	0.999997	0.995086	0.997448
0.999924	0	0.150388		0.986711	0.0064707	0.285471		0.999915	0.005269	0.16575		0.988672	0.0184877	0.161159		0.999814	0.0182104	0.0543053								497	1	0.999887	0.999982	0.999999	0.996866	0.999974
0.999924	0	0.150615		0.986709	0.00656314	0.285471		0.999915	0.005269	0.165864		0.988578	0.0184877	0.161839		0.999813	0.0182104	0.0544754								498	1	0.999935	0.996089	0.964963	0.539523	0.44001
0.999924	0	0.150728		0.986609	0.00656314	0.286718		0.999914	0.005269	0.166204		0.988565	0.0186726	0.161839		0.999813	0.0182104	0.0545887								499	1	0.999775	0.999863	0.999998	0.943901	0.802257
0.999924	0	0.150785		0.986606	0.00665557	0.286718		0.999913	0.005269	0.166714		0.988477	0.0186726	0.162406		0.99981	0.0182104	0.0550422								500	1	0.995281	0.09681	0.150165	0.0285929	0.208307
0.999924	0	0.150955		0.986511	0.00665557	0.287399		0.999912	0.005269	0.166941		0.988465	0.018765	0.162406		0.99981	0.0184877	0.0550989								501	1	0.999841	0.999162	0.999998	0.996032	0.926839
0.999923	0	0.151182		0.986508	0.00674801	0.287399		0.999912	0.005269	0.167167		0.988362	0.018765	0.163086		0.999809	0.0186726	0.0550989								502	1	0.993836	0.997066	0.999771	0.966574	0.997878
0.999923	0	0.151352		0.986409	0.00674801	0.288022		0.999911	0.005269	0.167337		0.988361	0.0188575	0.163086		0.999809	0.0186726	0.0552123								503	1	0.999988	0.999999	0.999688	0.998725	0.999972
0.999923	0	0.151409		0.986395	0.00684045	0.288022		0.999911	0.00536143	0.167394		0.988335	0.0188575	0.163369		0.999808	0.0186726	0.055439								504	1	0.899302	0.950548	0.995372	0.989652	0.988128
0.999923	0	0.151692		0.986341	0.00684045	0.288419		0.999911	0.00536143	0.167451		0.988335	0.0189499	0.163369		0.999808	0.018765	0.055439								505	1	0.999946	0.995009	0.996604	0.766289	0.884737
0.999923	0	0.151749		0.986336	0.00693289	0.288419		0.999911	0.00536143	0.167564		0.988271	0.0189499	0.163653		0.999808	0.018765	0.0554957								506	1	0.9994	0.975192	0.996637	0.402807	0.817284
0.999923	0	0.152259		0.985531	0.00693289	0.295165		0.999911	0.00545387	0.167621		0.988254	0.0190423	0.163653		0.999808	0.018765	0.0556091								507	1	0.998375	0.987692	0.950876	0.943937	0.989433
0.999922	0	0.152599		0.985531	0.00702533	0.295165		0.999911	0.00545387	0.167678		0.988183	0.0190423	0.16405		0.999805	0.018765	0.0558358								508	1	0.995191	0.983342	0.999999	0.964752	0.989025
0.999922	0	0.152826		0.985461	0.00702533	0.295788		0.99991	0.00545387	0.167848		0.988172	0.0191348	0.16405		0.999804	0.0188575	0.0558358								509	1	0.999998	0.999999	1	0.983891	0.99971
0.999922	0	0.152882		0.98546	0.00711777	0.295788		0.99991	0.00545387	0.167904		0.98812	0.0191348	0.164276		0.999804	0.0188575	0.0558925								510	1	0.972995	0.997706	0.987115	0.901083	0.707643
0.999922	0	0.152996		0.985176	0.00711777	0.298169		0.99991	0.00545387	0.168131		0.988106	0.0193197	0.164276		0.999804	0.0190423	0.0558925								511	1	1	0.999965	0.999998	0.95959	0.764826
0.999922	0	0.153053		0.98516	0.00721021	0.298169		0.99991	0.00545387	0.168188		0.988011	0.0193197	0.164617		0.999803	0.0190423	0.0560059								512	1	0.799747	0.803931	0.86068	0.422597	0.999989
0.999922	0	0.153166		0.985087	0.00721021	0.299076		0.99991	0.00554631	0.168188		0.988009	0.0194121	0.164617		0.999801	0.0190423	0.0564027								513	1	0.999889	0.975041	0.98908	0.943909	0.940324
0.999921	0	0.153279		0.985076	0.00730264	0.299076		0.99991	0.00554631	0.168244		0.987784	0.0194121	0.166714		0.999801	0.0191348	0.0564027								514	1	0.999983	0.999399	0.999995	0.990072	0.697622
0.999921	0	0.153506		0.985058	0.00730264	0.299246		0.99991	0.00554631	0.168414		0.987783	0.0195045	0.166714		0.9998	0.0191348	0.0567428								515	1	0.99297	0.986703	0.997863	0.968723	0.977678
0.999921	0	0.153563		0.985053	0.00739508	0.299246		0.999909	0.00554631	0.168528		0.987623	0.0195045	0.167394		0.999798	0.0193197	0.0567428								516	1	1	0.997991	0.999998	0.972645	0.905928
0.999921	0	0.153676		0.985038	0.00739508	0.299473		0.999909	0.00554631	0.168698		0.987622	0.019597	0.167394		0.999798	0.0193197	0.0567995								517	1	0.999797	0.999568	0.998529	0.960672	0.942469
0.999921	0	0.153846		0.985028	0.00748752	0.299473		0.999908	0.00554631	0.168925		0.987583	0.019597	0.167734		0.999797	0.0194121	0.0567995								518	1	0.995882	0.993987	0.999342	0.998865	0.995564
0.999921	0	0.154073		0.984985	0.00748752	0.299756		0.999908	0.00554631	0.169095		0.987552	0.0196894	0.167734		0.999797	0.0194121	0.0568562								519	1	0.993262	0.985291	0.996813	0.992871	0.999989
0.999921	0	0.154186		0.984974	0.00757996	0.299756		0.999908	0.00554631	0.169208		0.987547	0.0196894	0.167791		0.999796	0.0195045	0.0569129								520	1	0.919975	0.899665	0.973779	0.791669	0.991328
0.99992	0	0.1543		0.984929	0.00757996	0.300323		0.999908	0.00554631	0.169378		0.987541	0.0197818	0.167791		0.999796	0.0195045	0.0569696								521	1	0.897633	0.991943	0.999987	0.999847	0.999539
0.99992	0	0.15447		0.984918	0.0076724	0.300323		0.999907	0.00554631	0.169435		0.987528	0.0197818	0.167848		0.999795	0.019597	0.0569696								522	1	0.316154	0.228155	0.850075	0.826348	0.999343
0.99992	0	0.154526		0.984904	0.0076724	0.300493		0.999907	0.00554631	0.169605		0.987527	0.0198743	0.167848		0.999795	0.019597	0.0570262								523	1	0.974798	0.42732	0.285859	0.537192	0.939597
0.99992	0	0.154867		0.984903	0.00776484	0.300493		0.999907	0.00554631	0.169832		0.987518	0.0198743	0.167904		0.999794	0.019597	0.0571396								524	1	0.999739	0.996331	0.99987	0.992614	0.983599
0.999919	0	0.155037		0.984714	0.00776484	0.30242		0.999906	0.00554631	0.170002		0.987511	0.0199667	0.167904		0.999793	0.019597	0.0573664								525	1	0.999476	0.998581	0.999306	0.986728	0.954067
0.999919	0	0.155207		0.984713	0.00785727	0.30242		0.999905	0.00554631	0.170455		0.987332	0.0199667	0.169038		0.999792	0.019597	0.0574797								526	1	0.999884	0.999157	0.999925	0.99498	0.940316
0.999919	0	0.155263		0.984593	0.00785727	0.303384		0.999905	0.00554631	0.170512		0.987331	0.0200592	0.169038		0.999792	0.0196894	0.0574797								527	1	0.999977	0.902629	0.990003	0.847617	0.835001
0.999919	0	0.155377		0.984573	0.00794971	0.303384		0.999905	0.00554631	0.170739		0.987062	0.0200592	0.170002		0.99979	0.0196894	0.0578199								528	1	0.984977	0.973354	0.999	0.962918	0.747591
0.999919	0	0.15549		0.984566	0.00794971	0.303441		0.999904	0.00554631	0.170909		0.98703	0.0201516	0.170002		0.99979	0.0197818	0.0578199								529	1	0.993422	0.996825	0.947133	0.98112	0.999849
0.999919	0	0.155603		0.984551	0.00804215	0.303441		0.999904	0.00554631	0.171022		0.987018	0.0201516	0.170172		0.99979	0.0197818	0.0578765								530	1	0.999964	0.99913	1	0.999889	0.99719
0.999918	0	0.15566		0.984524	0.00804215	0.303668		0.999904	0.00554631	0.171249		0.987012	0.020244	0.170172		0.999789	0.0198743	0.0578765								531	1	0.999896	0.998541	0.99929	0.603516	0.67306
0.999918	0	0.15583		0.984524	0.00813459	0.303668		0.999904	0.00554631	0.171419		0.986849	0.020244	0.171022		0.999789	0.0198743	0.0580466								532	1	0.993676	0.818919	0.500082	0.935784	0.99404
0.999918	0	0.15617		0.984355	0.00813459	0.305311		0.999903	0.00554631	0.171476		0.98684	0.0203365	0.171022		0.999788	0.0198743	0.05816								533	1	0.999859	0.937489	0.999987	0.999437	0.998711
0.999918	0	0.156227		0.984348	0.00831947	0.305311		0.999903	0.00554631	0.171589		0.986831	0.0203365	0.171192		0.999788	0.0198743	0.0582167								534	1	0.977937	0.982076	0.995459	0.967544	0.99447
0.999918	0	0.15634		0.984227	0.00831947	0.306389		0.999903	0.00554631	0.171646		0.986823	0.0204289	0.171192		0.999787	0.0198743	0.0583867								535	1	0.999361	0.975047	0.991835	0.958644	0.996973
0.999917	0	0.15668		0.984222	0.00841191	0.306389		0.999903	0.00554631	0.171759		0.986822	0.0204289	0.171249		0.999786	0.0198743	0.0585001								536	1	0.999614	0.999736	0.998203	0.984504	0.965544
0.999917	0	0.157021		0.984211	0.00841191	0.306445		0.999902	0.00554631	0.171872		0.986811	0.0205214	0.171249		0.999786	0.0199667	0.0585001								537	1	0.999999	0.999997	0.999996	0.999392	0.998543
0.999917	0	0.157077		0.98421	0.00850434	0.306445		0.999902	0.00563875	0.172042		0.986764	0.0205214	0.171646		0.999783	0.0199667	0.0589536								538	1	0.998737	0.972719	0.999992	0.999936	0.999923
0.999917	0	0.157247		0.984008	0.00850434	0.308883		0.999902	0.00563875	0.172212		0.986746	0.0206138	0.171646		0.999782	0.0199667	0.0591236								539	1	0.999999	0.999967	0.999936	0.991774	0.928875
0.999916	0	0.157304		0.983996	0.00859678	0.308883		0.999902	0.00563875	0.172269		0.986672	0.0206138	0.172666		0.999779	0.0199667	0.0594637								540	1	0.999703	0.927149	0.993149	0.887787	0.999931
0.999916	0	0.157531		0.983995	0.00859678	0.308996		0.999902	0.00563875	0.172383		0.98665	0.0207062	0.172666		0.999778	0.0200592	0.0595204								541	1	1	0.999916	0.986732	0.35779	0.723332
0.999916	0	0.157701		0.983989	0.00868922	0.308996		0.999902	0.00563875	0.172553		0.986648	0.0207062	0.172779		0.999778	0.0200592	0.0596338								542	1	0.999834	0.964259	0.999808	0.816999	0.0117859
0.999916	0	0.157871		0.983896	0.00868922	0.309676		0.999902	0.00573119	0.172553		0.986637	0.0207987	0.172779		0.999777	0.0201516	0.0596338								543	1	0.999601	0.999791	1	0.999435	0.955799
0.999915	0	0.157928		0.983871	0.00878166	0.309676		0.999901	0.00573119	0.172893		0.986471	0.0207987	0.173743		0.999777	0.020244	0.0596905								544	1	0.998522	0.877677	0.850476	0.548266	0.999829
0.999915	0	0.158041		0.983653	0.00878166	0.311207		0.9999	0.00573119	0.173119		0.986452	0.0208911	0.173743		0.999777	0.0203365	0.0596905								545	1	0.999726	0.987675	0.999999	0.999802	0.999692
0.999915	0	0.158211		0.983648	0.0088741	0.311207		0.9999	0.00573119	0.17346		0.986434	0.0208911	0.173856		0.999776	0.0203365	0.0598606								546	1	0.999564	0.48398	0.998896	0.880477	0.998809
0.999915	0	0.158438		0.98357	0.0088741	0.31183		0.9999	0.00573119	0.173573		0.986431	0.0209835	0.173913		0.999774	0.0203365	0.0599739								547	1	0.768475	0.304089	0.93438	0.928611	0.981042
0.999914	0	0.158551		0.983558	0.00896654	0.31183		0.9999	0.00573119	0.173743		0.986347	0.0209835	0.174253		0.999771	0.0203365	0.0602007								548	1	0.999443	0.999387	0.999884	0.977804	0.997033
0.999914	0	0.158608		0.983489	0.00896654	0.312171		0.999898	0.00573119	0.174253		0.986339	0.0211684	0.174253		0.99977	0.0204289	0.0602574								549	1	0.999965	0.999845	1	0.979305	0.997258
0.999914	0	0.158948		0.98346	0.00905898	0.312171		0.999898	0.00573119	0.174367		0.986326	0.0211684	0.174367		0.999769	0.0204289	0.0604274								550	1	1	0.999971	0.999941	0.996001	0.994872
0.999914	0	0.159061		0.983354	0.00905898	0.313248		0.999897	0.00573119	0.17448		0.986312	0.0213533	0.174367		0.999769	0.0205214	0.0604274								551	1	0.966592	0.901626	0.976921	0.901223	0.999163
0.999913	0	0.159231		0.983345	0.00915141	0.313248		0.999897	0.00573119	0.174593		0.986237	0.0213533	0.174763		0.999768	0.0205214	0.0605408								552	1	0.99925	0.998768	0.999874	0.96852	0.998806
0.999913	0	0.159685		0.983318	0.00915141	0.313531		0.999897	0.00573119	0.17482		0.986236	0.0214457	0.174763		0.999768	0.0205214	0.0606542								553	1	0.999857	0.986961	0.999999	0.973557	0.012021
0.999912	0	0.159742		0.983292	0.00924385	0.313531		0.999897	0.00573119	0.174933		0.986071	0.0214457	0.175444		0.999768	0.0206138	0.0606542								554	1	0.896431	0.8962	0.986496	0.769605	0.999873
0.999912	0	0.159855		0.98302	0.00924385	0.315118		0.999896	0.00573119	0.17516		0.98603	0.0217231	0.175444		0.999767	0.0206138	0.0607675								555	1	0.999999	0.999904	0.999915	0.991588	0.979749
0.999912	0	0.160025		0.983017	0.00942873	0.315118		0.999896	0.00573119	0.175387		0.985957	0.0217231	0.17584		0.999766	0.0207062	0.0607675								556	1	0.999309	0.878654	0.999738	0.919415	0.964869
0.999912	0	0.160082		0.982897	0.00942873	0.315685		0.999895	0.00573119	0.175614		0.985955	0.0218155	0.17584		0.999766	0.0207062	0.0608809								557	1	0.998635	0.996456	1	0.988754	0.999966
0.999912	0	0.160592		0.982892	0.00952117	0.315685		0.999895	0.00573119	0.17567		0.985935	0.0218155	0.176124		0.999766	0.0207987	0.0608809								558	1	0.49008	0.955267	0.997204	0.883803	0.498542
0.999911	0	0.160648		0.982613	0.00952117	0.318066		0.999895	0.00573119	0.175784		0.985932	0.0219079	0.176124		0.999766	0.0208911	0.0609376								559	1	0.98954	0.890706	0.999825	0.997444	0.990762
0.999911	0	0.160762		0.982608	0.00961361	0.318066		0.999895	0.00573119	0.175897		0.985896	0.0219079	0.176237		0.999766	0.0208911	0.0609943								560	1	0.966342	0.564848	0.301974	0.511145	0.922628
0.999911	0	0.160819		0.982603	0.00961361	0.318179		0.999894	0.00582363	0.175897		0.985895	0.0220004	0.176237		0.999766	0.0209835	0.0609943								561	1	0.99993	0.977279	0.998056	0.956385	0.623206
0.999911	0	0.160932		0.9826	0.00970605	0.318179		0.999894	0.00582363	0.176067		0.985895	0.0220004	0.176351		0.999764	0.0209835	0.0611643								562	1	0.903633	0.948286	0.887762	0.663101	0.999606
0.99991	0	0.161102		0.982558	0.00970605	0.318633		0.999894	0.00582363	0.176351		0.985835	0.0220004	0.176521		0.999763	0.021076	0.0611643								563	1	0.999954	0.993469	0.987191	0.970534	0.943937
0.99991	0	0.161272		0.982544	0.00979848	0.318633		0.999893	0.00582363	0.176521		0.985816	0.0220928	0.176521		0.999762	0.021076	0.0613911								564	1	0.999709	0.997728	0.99983	0.995255	0.91099
0.99991	0	0.161385		0.982447	0.00979848	0.31971		0.999893	0.00591607	0.176521		0.985794	0.0220928	0.176691		0.999762	0.0212609	0.0613911								565	1	0.99981	0.997139	0.990823	0.508421	0.851158
0.99991	0	0.161499		0.982446	0.00989092	0.31971		0.999892	0.00591607	0.176861		0.98577	0.0221852	0.176691		0.999761	0.0212609	0.0615044								566	1	0.998627	0.994237	0.995532	0.927309	0.958687
0.99991	0	0.161669		0.982276	0.00989092	0.320787		0.999892	0.00591607	0.176974		0.985727	0.0221852	0.176974		0.999759	0.0215382	0.0615044								567	1	0.991666	0.987244	0.999505	0.822366	0.999042
0.999909	0	0.162122		0.982235	0.0100758	0.320787		0.999892	0.00591607	0.177087		0.985726	0.0222777	0.176974		0.999757	0.0215382	0.0617879								568	1	0.986225	0.858303	0.388418	0.174424	0.863476
0.999909	0	0.162406		0.982181	0.0100758	0.321127		0.999892	0.00591607	0.177201		0.985614	0.0222777	0.177484		0.999757	0.0216306	0.0617879								569	1	0.875155	0.922407	0.97718	0.972223	0.998259
0.999909	0	0.162633		0.982174	0.0101682	0.321127		0.999891	0.00591607	0.177314		0.98559	0.0223701	0.177484		0.999755	0.0216306	0.0619013								570	1	0.99985	0.968072	0.999228	0.918468	0.96729
0.999909	0	0.162746		0.982157	0.0101682	0.321354		0.99989	0.00591607	0.177428		0.985554	0.0223701	0.177711		0.999755	0.0217231	0.0619013								571	1	0.997429	0.995707	0.999993	0.99844	0.941246
0.999908	0	0.162859		0.982155	0.0101682	0.321467		0.99989	0.00591607	0.177654		0.985552	0.0224626	0.177711		0.999754	0.0217231	0.0619579								572	1	0.992011	0.993531	0.613695	0.997801	0.999881
0.999908	0	0.163029		0.982089	0.0101682	0.321864		0.999889	0.00591607	0.177768		0.985544	0.0224626	0.177824		0.999754	0.0218155	0.0620146								573	1	0.996977	0.966358	0.999966	0.992199	0.991321
0.999908	0	0.163086		0.982086	0.0102607	0.321864		0.999889	0.00591607	0.177938		0.98548	0.0224626	0.178391		0.999753	0.0218155	0.0622414								574	1	0.998832	0.999033	0.999998	0.976235	0.999782
0.999908	0	0.163369		0.981858	0.0102607	0.323621		0.999889	0.00591607	0.178051		0.985478	0.022555	0.178391		0.999752	0.0218155	0.0623547								575	1	0.999854	0.993202	0.999588	0.996259	0.986276
0.999908	0	0.163483		0.981854	0.0103531	0.323621		0.999889	0.00591607	0.178165		0.985456	0.022555	0.178505		0.999752	0.0218155	0.0624681								576	1	0.999996	0.999998	1	0.999997	0.990403
0.999907	0	0.163596		0.981819	0.0103531	0.323848		0.999889	0.0060085	0.178165		0.985455	0.0226474	0.178505		0.999751	0.0218155	0.0625815								577	1	0.869977	0.89384	0.507609	0.591179	0.843878
0.999907	0	0.163766		0.981802	0.0104456	0.323848		0.999889	0.00610094	0.178221		0.985429	0.0226474	0.178788		0.999751	0.0218155	0.0626382								578	1	0.999829	0.992179	0.998691	0.936053	0.973027
0.999907	0	0.16388		0.981694	0.0104456	0.324812		0.999889	0.00610094	0.178391		0.985419	0.0227399	0.178788		0.999751	0.0219079	0.0626382								579	1	0.994957	0.844874	0.994755	0.873388	0.550104
0.999907	0	0.163993		0.981691	0.0104456	0.324925		0.999888	0.00610094	0.178505		0.985296	0.0227399	0.179468		0.999751	0.0219079	0.0627515								580	1	0.99997	0.998578	0.983973	0.954465	0.411244
0.999907	0	0.16405		0.981601	0.0104456	0.325322		0.999888	0.00619338	0.178561		0.985283	0.0228323	0.179468		0.999747	0.0219079	0.0631483								581	1	0.997541	0.966257	0.999918	0.946341	0.996488
0.999907	0	0.164163		0.981596	0.0106304	0.325322		0.999888	0.00619338	0.178731		0.985283	0.0228323	0.179525		0.999747	0.0219079	0.0632617								582	1	0.999489	0.995552	0.999412	0.953083	0.983118
0.999907	0	0.16422		0.981156	0.0106304	0.327986		0.999888	0.00628582	0.178788		0.985259	0.0229248	0.179525		0.999746	0.0219079	0.0633751								583	1	0.999883	0.998473	0.999709	0.979364	0.377366
0.999906	0	0.164333		0.981149	0.0107229	0.327986		0.999888	0.00628582	0.178845		0.98514	0.0229248	0.180489		0.999745	0.0220004	0.0633751								584	1	0.999788	0.997063	0.981154	0.128137	0.762743
0.999906	0	0.16439		0.981109	0.0107229	0.328439		0.999887	0.00628582	0.178958		0.985128	0.0231096	0.180489		0.999743	0.0220004	0.0637719								585	1	0.99979	0.999716	0.999967	0.994978	0.999691
0.999906	0	0.164617		0.981106	0.0108153	0.328439		0.999887	0.00628582	0.179015		0.985104	0.0231096	0.180659		0.999743	0.0220928	0.0637719								586	1	0.992849	0.912762	0.974472	0.693643	0.996771
0.999906	0	0.164673		0.981055	0.0108153	0.32895		0.999887	0.00637826	0.179015		0.985098	0.0232021	0.180659		0.999741	0.0220928	0.0638286								587	1	0.98736	0.986597	0.999656	0.98507	0.999353
0.999906	0	0.1649		0.981054	0.0109077	0.32895		0.999886	0.00637826	0.179242		0.984983	0.0232021	0.181452		0.999741	0.0220928	0.063942								588	1	0.999963	0.99926	0.999999	0.993012	0.904553
0.999906	0	0.164957		0.980788	0.0109077	0.331557		0.999886	0.00637826	0.179355		0.984946	0.0232945	0.181452		0.99974	0.0221852	0.0640553								589	1	0.988892	0.770812	0.00392707	0.203655	0.999953
0.999905	0	0.16507		0.980765	0.0110002	0.331557		0.999885	0.00637826	0.179525		0.984858	0.0232945	0.182019		0.99974	0.0221852	0.064112								590	1	0.984524	0.955049	0.999924	0.897699	0.433204
0.999905	0	0.165297		0.980667	0.0110002	0.332237		0.999885	0.0064707	0.179582		0.984832	0.0234794	0.182019		0.999739	0.0222777	0.064112								591	1	0.999978	0.999882	0.999928	0.990907	0.883368
0.999905	0	0.165467		0.980664	0.0110926	0.332237		0.999885	0.0064707	0.179808		0.984782	0.0234794	0.182303		0.999739	0.0222777	0.0641687								592	1	0.999785	0.998284	0.99941	0.994635	0.8308
0.999905	0	0.165523		0.980577	0.0110926	0.333031		0.999884	0.0064707	0.180092		0.984774	0.0235718	0.182303		0.999739	0.0222777	0.0642821								593	1	0.990797	0.844688	0.828394	0.147037	0.00103864
0.999905	0	0.165864		0.980569	0.0112775	0.333031		0.999884	0.0064707	0.180319		0.984741	0.0235718	0.182529		0.999738	0.0222777	0.0643954								594	1	0.996741	0.904924	0.603865	0.271759	0.999973
0.999904	0	0.165977		0.980526	0.0112775	0.333258		0.999884	0.0064707	0.180545		0.984724	0.0237567	0.182529		0.999738	0.0223701	0.0643954								595	1	0.999993	0.992289	0.773218	0.0265727	0.609983
0.999904	0	0.166487		0.980525	0.0113699	0.333258		0.999884	0.0064707	0.180602		0.984703	0.0237567	0.182699		0.999736	0.0223701	0.0647356								596	1	0.999965	0.999565	0.999964	0.99767	0.999749
0.999904	0	0.166601		0.980315	0.0113699	0.334391		0.999883	0.00656314	0.180602		0.984699	0.0238491	0.182699		0.999736	0.0223701	0.0648489								597	1	0.089375	0.00233576	0.145181	0.0105515	0.0312403
0.999904	0	0.166827		0.980309	0.0114624	0.334391		0.999883	0.00656314	0.180659		0.984516	0.0238491	0.183606		0.999735	0.0223701	0.0649056								598	1	0.434377	0.294327	0.0119939	0.207655	0.983348
0.999903	0	0.166884		0.98026	0.0114624	0.334902		0.999883	0.00656314	0.180772		0.984506	0.0239416	0.183606		0.999734	0.0224626	0.0649056								599	1	0.998317	0.904992	0.988954	0.795538	0.995014
0.999903	0	0.167054		0.980253	0.0115548	0.334902		0.999883	0.00656314	0.180999		0.984497	0.0239416	0.183833		0.999733	0.0224626	0.0649623								600	1	0.999227	0.604874	0.954604	0.666855	0.844285
0.999903	0	0.167224		0.98009	0.0115548	0.336092		0.999882	0.00656314	0.181112		0.984495	0.024034	0.183833		0.999733	0.022555	0.0649623								601	1	0.992941	0.916607	0.939464	0.808974	0.979659
0.999902	0	0.167564		0.980088	0.0116473	0.336092		0.999882	0.00656314	0.181282		0.984393	0.024034	0.184513		0.999731	0.022555	0.0651324								602	1	0.99671	0.997475	1	0.998965	0.998992
0.999902	0	0.167621		0.980075	0.0116473	0.336262		0.999882	0.00656314	0.181452		0.98439	0.0241265	0.184513		0.999731	0.0226474	0.065189								603	1	0.98691	0.49073	0.82562	0.902963	0.989152
0.999902	0	0.167961		0.980075	0.0116473	0.336375		0.999881	0.00656314	0.181679		0.984368	0.0241265	0.18457		0.999729	0.0226474	0.0654725								604	1	0.999774	0.844418	0.996486	0.843755	0.980766
0.999901	0	0.168018		0.979947	0.0116473	0.337623		0.999881	0.00665557	0.181679		0.984365	0.0243113	0.18457		0.999729	0.0226474	0.0655859								605	1	0.999731	0.998741	0.999664	0.975012	0.805198
0.999901	0	0.168131		0.979939	0.0117397	0.337623		0.999881	0.00665557	0.181736		0.984218	0.0243113	0.185137		0.999728	0.0226474	0.0656992								606	1	0.999999	0.689271	0.12241	0.0184256	0.843738
0.999901	0	0.168188		0.97977	0.0117397	0.338643		0.999881	0.00674801	0.181792		0.984212	0.0244038	0.185137		0.999728	0.0227399	0.0656992								607	1	0.967567	0.444772	0.936934	0.664723	0.989259
0.999901	0	0.168301		0.979763	0.0118321	0.338643		0.99988	0.00674801	0.181849		0.984123	0.0244038	0.185534		0.999728	0.0227399	0.0657559								608	1	0.985552	0.990835	0.98433	0.860161	0.997305
0.9999	0	0.168528		0.979684	0.0118321	0.33887		0.99988	0.00684045	0.181849		0.984119	0.0244962	0.185534		0.999727	0.0228323	0.0657559								609	1	0.99622	0.9918	0.999088	0.991242	0.997616
0.9999	0	0.168641		0.979682	0.0119246	0.33887		0.99988	0.00693289	0.181962		0.984109	0.0244962	0.18559		0.999726	0.0228323	0.0658693								610	1	0.999876	0.997858	0.997214	0.796593	0.997955
0.9999	0	0.168868		0.979661	0.0119246	0.33921		0.999879	0.00693289	0.182076		0.984089	0.0246811	0.18559		0.999726	0.0229248	0.0658693								611	1	0.996796	0.994526	0.999659	0.971993	0.999575
0.9999	0	0.168925		0.979659	0.012017	0.33921		0.999879	0.00693289	0.182189		0.984043	0.0246811	0.185704		0.99972	0.0229248	0.0666629								612	1	0.999996	0.999585	0.99802	0.989433	0.967589
0.999899	0	0.169095		0.979629	0.012017	0.33938		0.999878	0.00693289	0.182359		0.984015	0.0247735	0.185704		0.999719	0.0231096	0.0666629								613	1	0.999508	0.957042	0.919129	0.817273	0.991855
0.999899	0	0.169151		0.979616	0.0121094	0.33938		0.999878	0.00702533	0.182416		0.983968	0.0247735	0.185987		0.999719	0.0232021	0.0667196								614	1	0.991417	0.644544	0.999103	0.896457	0.887813
0.999899	0	0.169378		0.979577	0.0121094	0.339663		0.999878	0.00702533	0.182586		0.983959	0.024866	0.185987		0.999716	0.0232945	0.0667196								615	1	0.995729	0.997912	1	0.944403	0.524506
0.999899	0	0.169435		0.979572	0.0122019	0.339663		0.999878	0.00702533	0.182699		0.983891	0.024866	0.186497		0.999716	0.0232945	0.0667763								616	1	0.999728	0.99982	0.999991	0.980923	0.982737
0.999898	0	0.169662		0.979536	0.0122019	0.340003		0.999877	0.00702533	0.182813		0.98389	0.0249584	0.186497		0.999715	0.0233869	0.0667763								617	1	0.999561	0.985903	0.979972	0.962586	0.842271
0.999898	0	0.169775		0.979519	0.0122943	0.340003		0.999877	0.00702533	0.182926		0.983879	0.0249584	0.186554		0.999714	0.0233869	0.0671164								618	1	0.984994	0.955004	0.999989	0.911893	0.219844
0.999898	0	0.169945		0.979409	0.0122943	0.34057		0.999875	0.00702533	0.183323		0.983877	0.0249584	0.186667		0.999713	0.0233869	0.0672297								619	1	0.999966	0.997308	1	0.999563	0.991407
0.999898	0	0.170058		0.979401	0.0123868	0.34057		0.999875	0.00702533	0.183436		0.983849	0.0249584	0.186837		0.999713	0.0234794	0.0672297								620	1	0.999871	0.987877	0.990772	0.714103	0.579977
0.999898	0	0.170228		0.97935	0.0123868	0.341194		0.999874	0.00702533	0.183493		0.98384	0.0250508	0.186837		0.999709	0.0234794	0.0676266								621	1	0.991618	0.785865	0.999997	0.995591	0.998736
0.999897	0	0.171022		0.979341	0.0124792	0.341194		0.999874	0.00711777	0.18355		0.983793	0.0250508	0.187121		0.999709	0.0235718	0.0676266								622	1	0.98259	0.712668	0.897376	0.704455	0.346889
0.999897	0	0.171079		0.979325	0.0124792	0.34125		0.999874	0.00711777	0.183606		0.983792	0.0251433	0.187121		0.999708	0.0235718	0.0677399								623	1	0.999999	0.99998	1	0.99946	0.983499
0.999896	0	0.171192		0.97932	0.0125716	0.34125		0.999873	0.00711777	0.18372		0.983777	0.0251433	0.187234		0.999708	0.0236643	0.0677399								624	1	0.0678969	0.801857	0.999442	0.997529	0.993988
0.999896	0	0.171362		0.979248	0.0125716	0.341761		0.999873	0.00711777	0.18389		0.98377	0.0252357	0.187234		0.999708	0.0236643	0.0677966								625	1	0.993776	0.280775	0.958545	0.25381	0.371825
0.999896	0	0.171419		0.97924	0.0126641	0.341761		0.999871	0.00711777	0.184457		0.983759	0.0252357	0.187404		0.999708	0.0237567	0.0677966								626	1	0.999419	0.99903	0.999333	0.996832	0.992289
0.999896	0	0.171759		0.979216	0.0126641	0.341817		0.99987	0.00711777	0.184627		0.983758	0.0253282	0.187404		0.999707	0.0237567	0.06791								627	1	0.999452	0.996395	0.999991	0.994371	0.994037
0.999896	0	0.171872		0.979212	0.0127565	0.341817		0.999868	0.00711777	0.185194		0.983737	0.0253282	0.187574		0.999707	0.0238491	0.0679667								628	1	0.999993	0.480869	0.81236	0.559269	0.162028
0.999895	0	0.171986		0.979193	0.0127565	0.342101		0.999868	0.00721021	0.185194		0.983728	0.0254206	0.187574		0.999705	0.0238491	0.06808								629	1	0.992813	0.994526	0.946781	0.991045	0.923937
0.999894	0	0.172326		0.979175	0.012849	0.342101		0.999867	0.00721021	0.185364		0.983722	0.0254206	0.187631		0.999705	0.0239416	0.0682501								630	1	0.97611	0.984438	0.999851	0.998047	0.999254
0.999894	0	0.172496		0.979161	0.012849	0.342214		0.999867	0.00721021	0.185477		0.983716	0.025513	0.187631		0.999705	0.0239416	0.0683635								631	1	0.997631	0.98089	0.999979	0.924861	0.999933
0.999894	0	0.172609		0.97916	0.0129414	0.342214		0.999866	0.00721021	0.185534		0.983668	0.025513	0.187971		0.999704	0.0239416	0.0685902								632	1	0.980066	0.984485	0.999974	0.999987	0.99996
0.999894	0	0.172723		0.979159	0.0129414	0.342271		0.999866	0.00730264	0.185647		0.983662	0.0256055	0.187971		0.999703	0.0241265	0.0685902								633	1	0.999676	0.998064	1	0.999141	0.987312
0.999894	0	0.172836		0.979151	0.0130338	0.342271		0.999866	0.00730264	0.18576		0.983596	0.0256055	0.188311		0.999702	0.0241265	0.0687036								634	1	0.99965	0.760297	0.56921	0.0743356	0.0309285
0.999893	0	0.172893		0.979083	0.0130338	0.342668		0.999865	0.00730264	0.185874		0.983575	0.0257903	0.188311		0.999702	0.0242189	0.0687603								635	1	0.996743	0.927068	0.968861	0.550083	0.75654
0.999893	0	0.173006		0.979077	0.0131263	0.342668		0.999865	0.00730264	0.185987		0.983499	0.0257903	0.188595		0.999702	0.0242189	0.068817								636	1	0.990772	0.92625	0.996833	0.908714	0.979906
0.999893	0	0.173176		0.978989	0.0131263	0.343178		0.999865	0.00730264	0.186044		0.98345	0.0259752	0.188595		0.999701	0.0243113	0.0688736								637	1	0.999849	0.996608	0.999888	0.99618	0.477159
0.999893	0	0.173233		0.978986	0.0132187	0.343178		0.999865	0.00730264	0.186214		0.98341	0.0259752	0.188878		0.9997	0.0243113	0.0691571								638	1	0.99965	0.99847	0.999984	0.998377	0.889557
0.999893	0	0.173516		0.978952	0.0132187	0.343348		0.999864	0.00730264	0.186327		0.983405	0.0260677	0.188878		0.999699	0.0243113	0.0692704								639	1	0.99988	0.996736	0.999978	0.992656	0.99855
0.999892	0	0.17363		0.97895	0.0133111	0.343405		0.999863	0.00730264	0.186611		0.983321	0.0260677	0.189502		0.999698	0.0243113	0.0694405								640	1	0.995801	0.961989	0.977332	0.0459818	0.949155
0.999892	0	0.173913		0.97891	0.0133111	0.343688		0.999863	0.00739508	0.186667		0.983292	0.0261601	0.189502		0.999697	0.0244962	0.0694405								641	1	0.999922	0.994742	0.999292	0.988718	0.863311
0.999892	0	0.174026		0.978899	0.0133111	0.343801		0.999862	0.00739508	0.186781		0.983211	0.0261601	0.190012		0.999696	0.0244962	0.0695539								642	1	0.993269	0.999091	0.979727	0.781707	0.936203
0.999892	0	0.174253		0.978789	0.0133111	0.344765		0.999862	0.00739508	0.186894		0.9832	0.0262525	0.190012		0.999696	0.0245886	0.0696106								643	1	0.243677	0.268606	0.403728	0.223246	0.966878
0.999892	0	0.17431		0.978783	0.013496	0.344765		0.999862	0.00739508	0.187121		0.983166	0.0262525	0.190239		0.999695	0.0245886	0.0696673								644	1	0.998804	0.936174	0.999972	0.696978	0.926918
0.999891	0	0.174423		0.978762	0.013496	0.344878		0.999861	0.00739508	0.187234		0.983163	0.026345	0.190239		0.999694	0.0245886	0.0697806								645	1	0.999693	0.891649	0.96667	0.974375	0.983393
0.999891	0	0.174537		0.978747	0.0135885	0.344878		0.999861	0.00739508	0.187348		0.983099	0.026345	0.190579		0.999691	0.0245886	0.0702908								646	1	1	0.999998	0.999837	0.997608	0.977933
0.999891	0	0.17465		0.978707	0.0135885	0.345162		0.999861	0.00739508	0.187461		0.983076	0.0264374	0.190579		0.999691	0.0245886	0.0704042								647	1	0.870096	0.937434	0.982982	0.926257	0.998067
0.999891	0	0.174763		0.978704	0.0136809	0.345162		0.99986	0.00739508	0.187801		0.983068	0.0264374	0.190635		0.99969	0.0246811	0.0704042								648	1	0.985273	0.994069	0.999992	0.996299	0.999252
0.99989	0	0.174877		0.978611	0.0136809	0.346012		0.99986	0.00739508	0.187915		0.983037	0.0266223	0.190635		0.999687	0.0246811	0.0706876								649	1	0.985254	0.801591	0.998857	0.922423	0.999992
0.99989	0	0.174933		0.97861	0.0137733	0.346012		0.99986	0.00748752	0.187915		0.983027	0.0266223	0.190862		0.999687	0.0247735	0.0706876								650	1	1	0.999985	0.999793	0.996098	0.998095
0.99989	0	0.175103		0.978509	0.0137733	0.346579		0.99986	0.00748752	0.188028		0.983021	0.0267147	0.190862		0.999686	0.0247735	0.070801								651	1	0.999877	0.999766	1	0.998727	0.999803
0.99989	0	0.175387		0.978509	0.0138658	0.346579		0.999859	0.00757996	0.188141		0.982992	0.0267147	0.190976		0.999686	0.024866	0.070801								652	1	0.983346	0.977019	0.993899	0.987165	0.999666
0.999889	0	0.175614		0.97831	0.0138658	0.347939		0.999859	0.00757996	0.188255		0.982987	0.0268072	0.190976		0.999685	0.0249584	0.0709143								653	1	0.997318	0.99902	0.999714	0.887272	0.991116
0.999889	0	0.175727		0.978301	0.0139582	0.347939		0.999859	0.00757996	0.188368		0.982819	0.0268072	0.191883		0.999685	0.0252357	0.0709143								654	1	0.997548	0.750138	0.96547	0.750278	0.0534054
0.999889	0	0.175897		0.978206	0.0139582	0.349016		0.999859	0.00757996	0.188538		0.98281	0.0268996	0.191883		0.999685	0.0252357	0.070971								655	1	0.991368	0.993265	0.985332	0.837648	0.998452
0.999888	0	0.176237		0.978205	0.0140507	0.349016		0.999858	0.00757996	0.188651		0.982602	0.0268996	0.192676		0.999683	0.0254206	0.070971								656	1	0.999925	0.996812	0.999995	0.995235	0.95924
0.999887	0	0.176634		0.978177	0.0140507	0.34913		0.999858	0.00757996	0.188878		0.982591	0.0269921	0.192676		0.999683	0.025513	0.0711411								657	1	0.312449	0.617755	0.0499198	0.00525444	0.98102
0.999887	0	0.176861		0.978176	0.0141431	0.34913		0.999857	0.00757996	0.189048		0.982417	0.0269921	0.193526		0.999681	0.025513	0.0714812								658	1	0.996383	0.999218	0.999967	0.422178	0.953451
0.999887	0	0.176917		0.978138	0.0141431	0.349527		0.999857	0.00757996	0.189162		0.982379	0.0270845	0.193526		0.99968	0.0256055	0.0715946								659	1	0.999652	0.992912	0.99999	0.996086	0.999216
0.999886	0	0.177031		0.978136	0.0142355	0.349527		0.999857	0.0076724	0.189275		0.982327	0.0270845	0.193583		0.999674	0.0256055	0.0720481								660	1	0.975869	0.992282	0.999919	0.950711	0.965671
0.999886	0	0.177087		0.978013	0.0142355	0.350434		0.999856	0.0076724	0.189445		0.982301	0.0271769	0.193583		0.999674	0.0256979	0.0721614								661	1	0.176226	0.051606	0.983325	0.899771	0.975776
0.999886	0	0.177201		0.97801	0.014328	0.350434		0.999856	0.0076724	0.189672		0.982268	0.0271769	0.193923		0.999669	0.0256979	0.0725016								662	1	0.999258	0.993164	0.996839	0.990697	0.997756
0.999886	0	0.177371		0.977995	0.014328	0.35049		0.999855	0.0076724	0.189728		0.982256	0.0272694	0.193923		0.999669	0.0257903	0.0725016								663	1	0.98642	0.972796	0.996512	0.944403	0.933786
0.999886	0	0.177428		0.977985	0.0144204	0.35049		0.999855	0.00776484	0.189785		0.982205	0.0272694	0.194207		0.999668	0.0257903	0.0726149								664	1	0.993903	0.997296	1	0.980905	0.999574
0.999886	0	0.177541		0.977854	0.0144204	0.351567		0.999855	0.00776484	0.189842		0.982202	0.0273618	0.194207		0.999668	0.0258828	0.0726149								665	1	0.999783	0.999157	0.999999	0.999567	0.998946
0.999885	0	0.177654		0.977836	0.0145128	0.351567		0.999854	0.00776484	0.189955		0.982041	0.0273618	0.19483		0.999663	0.0258828	0.072955								666	1	0.999979	0.999828	1	0.961639	0.997761
0.999885	0	0.177768		0.977759	0.0145128	0.352134		0.999854	0.00785727	0.189955		0.981982	0.0274542	0.19483		0.999662	0.0258828	0.0730684								667	1	0.999879	0.999896	0.979569	0.993392	0.998305
0.999885	0	0.177824		0.977742	0.0146977	0.352134		0.999854	0.00785727	0.190012		0.98196	0.0274542	0.195		0.999662	0.0259752	0.0731251								668	1	0.999388	0.995574	0.999873	0.996215	0.999477
0.999885	0	0.178108		0.977612	0.0146977	0.353155		0.999854	0.00785727	0.190239		0.981941	0.0275467	0.195		0.99966	0.0259752	0.0734085								669	1	0.999054	0.982676	1	0.999402	0.999347
0.999884	0	0.178221		0.977611	0.0147902	0.353155		0.999853	0.00785727	0.190352		0.981904	0.0275467	0.195057		0.99966	0.0259752	0.0735219								670	1	0.981348	0.967526	0.999817	0.985583	0.999906
0.999884	0	0.178335		0.977586	0.0147902	0.353325		0.999853	0.00785727	0.190579		0.98189	0.0276391	0.195057		0.999658	0.0259752	0.073692								671	1	0.982335	0.996922	0.997492	0.976937	0.934446
0.999884	0	0.178505		0.977581	0.0148826	0.353325		0.999853	0.00785727	0.190806		0.98171	0.0276391	0.195794		0.999657	0.0259752	0.0738053								672	1	0.997856	0.997122	0.99817	0.979183	0.440905
0.999884	0	0.178731		0.97748	0.0148826	0.354232		0.999852	0.00785727	0.190862		0.981705	0.0277316	0.195794		0.999655	0.0259752	0.0739754								673	1	0.999772	0.999553	0.999732	0.781379	0.987818
0.999884	0	0.178788		0.977473	0.014975	0.354232		0.999852	0.00785727	0.190976		0.981648	0.0277316	0.196247		0.999654	0.0261601	0.0739754								674	1	0.999917	0.999654	0.999862	0.485195	0.997263
0.999884	0	0.179015		0.977277	0.014975	0.355819		0.999851	0.00785727	0.191146		0.981611	0.027824	0.196247		0.999654	0.0261601	0.0740321								675	1	0.998685	0.921496	0.977085	0.728458	0.986562
0.999884	0	0.179071		0.977268	0.0150675	0.355819		0.999851	0.00785727	0.191259		0.981596	0.027824	0.196304		0.999654	0.0262525	0.0740888								676	1	0.997848	0.745918	0.454707	0.21962	0.683875
0.999883	0	0.179185		0.977206	0.0150675	0.356102		0.999851	0.00785727	0.191372		0.981588	0.0279164	0.196304		0.999652	0.0262525	0.0742021								677	1	0.985871	0.95679	0.971649	0.125829	0.617266
0.999883	0	0.179242		0.977199	0.0151599	0.356102		0.999851	0.00785727	0.191429		0.981583	0.0279164	0.196417		0.999651	0.0262525	0.0743155								678	1	0.999963	0.999388	1	0.998249	0.999035
0.999883	0	0.179582		0.977178	0.0151599	0.356386		0.999851	0.00785727	0.191542		0.981546	0.0280089	0.196417		0.999651	0.0262525	0.0743722								679	1	0.999269	0.936854	0.999757	0.819758	0.709239
0.999882	0	0.179695		0.977174	0.0152524	0.356386		0.999849	0.00785727	0.191826		0.981459	0.0280089	0.196871		0.999651	0.0262525	0.0744856								680	1	0.999967	0.999989	0.999872	0.970752	0.999486
0.999882	0	0.179808		0.977129	0.0152524	0.356612		0.999849	0.00785727	0.191939		0.981453	0.0281013	0.196871		0.99965	0.0262525	0.0745423								681	1	0.377068	0.60648	0.570958	0.409754	0.992647
0.999882	0	0.180092		0.977108	0.0153448	0.356612		0.999849	0.00785727	0.191996		0.981411	0.0281013	0.197438		0.99965	0.026345	0.0745423								682	1	0.976622	0.955946	0.951604	0.742791	0.562436
0.999881	0	0.180149		0.977108	0.0153448	0.356669		0.999848	0.00785727	0.192109		0.981398	0.0281938	0.197438		0.999649	0.0265299	0.0745423								683	1	0.999972	0.999324	0.99996	0.988808	0.990745
0.999881	0	0.180489		0.977103	0.0154372	0.356669		0.999847	0.00785727	0.192166		0.981346	0.0281938	0.197608		0.999649	0.0266223	0.0745423								684	1	0.982303	0.954267	0.96761	0.6917	0.982772
0.999881	0	0.180659		0.976997	0.0154372	0.357349		0.999846	0.00785727	0.192336		0.981345	0.0282862	0.197608		0.999648	0.0266223	0.0745989								685	1	0.999682	0.996788	0.999992	0.986175	0.999743
0.99988	0	0.180942		0.976984	0.0155297	0.357349		0.999846	0.00794971	0.192336		0.981317	0.0282862	0.197721		0.999648	0.0267147	0.0745989								686	1	0.227382	0.026273	0.826546	0.72613	0.999942
0.99988	0	0.181055		0.9769	0.0155297	0.35803		0.999845	0.00794971	0.192506		0.981315	0.0283786	0.197721		0.999647	0.0267147	0.074769								687	1	0.999836	0.994345	0.999976	0.999351	0.994154
0.99988	0	0.181112		0.976892	0.0156221	0.35803		0.999845	0.00804215	0.192506		0.981238	0.0283786	0.198061		0.999647	0.0268072	0.074769								688	1	0.99991	0.998881	0.999896	0.970624	0.999809
0.99988	0	0.181339		0.9768	0.0156221	0.358993		0.999845	0.00804215	0.192563		0.981214	0.0284711	0.198061		0.999645	0.0268072	0.0748257								689	1	0.999789	0.987835	0.999444	0.962011	0.834248
0.999879	0	0.181566		0.976795	0.0157145	0.35905		0.999845	0.00813459	0.192563		0.981188	0.0284711	0.198231		0.999645	0.0268996	0.0748257								690	1	0.998395	0.991689	0.999999	0.996582	0.982948
0.999879	0	0.181736		0.976786	0.015807	0.35905		0.999844	0.00813459	0.192733		0.981187	0.0285635	0.198231		0.999644	0.0268996	0.0749957								691	1	0.999577	0.999941	1	0.999941	0.99317
0.999879	0	0.181792		0.976734	0.015807	0.359277		0.999842	0.00813459	0.1933		0.981095	0.0285635	0.198798		0.999643	0.0269921	0.0749957								692	1	0.985485	0.967931	0.999639	0.869178	0.999983
0.999878	0	0.182246		0.976715	0.0158994	0.359277		0.999842	0.00822703	0.1933		0.98109	0.0286559	0.198798		0.999642	0.0269921	0.0751658								693	1	0.998565	0.979364	0.998013	0.991113	0.999729
0.999878	0	0.182359		0.976597	0.0158994	0.36007		0.999841	0.00822703	0.193413		0.981002	0.0286559	0.198968		0.999642	0.0269921	0.0752792								694	1	0.999909	0.999995	1	0.999738	0.954153
0.999878	0	0.182473		0.976591	0.0159919	0.36007		0.999841	0.00822703	0.193583		0.980991	0.0287484	0.198968		0.999641	0.0269921	0.0753359								695	1	0.99993	0.999506	0.999999	0.981524	0.998482
0.999878	0	0.182699		0.976162	0.0159919	0.362905		0.999841	0.00822703	0.193697		0.980804	0.0287484	0.199762		0.999641	0.0270845	0.0753359								696	1	0.999977	0.995047	0.99732	0.971389	0.941989
0.999878	0	0.182813		0.976159	0.0161767	0.362905		0.999838	0.00822703	0.19415		0.980798	0.0288408	0.199762		0.999638	0.0270845	0.0754492								697	1	0.999981	0.999361	0.999241	0.949642	0.990206
0.999878	0	0.182983		0.975854	0.0161767	0.365569		0.999838	0.00822703	0.194263		0.980766	0.0288408	0.200159		0.999638	0.0271769	0.0755059								698	1	0.968494	0.998312	0.999974	0.987979	0.980413
0.999877	0	0.18321		0.97584	0.0162692	0.365569		0.999838	0.00822703	0.19432		0.980764	0.0289333	0.200159		0.999631	0.0271769	0.0759594								699	1	0.681684	0.542855	0.498239	0.0147161	0.782548
0.999877	0	0.183323		0.975725	0.0162692	0.366249		0.999838	0.00831947	0.19432		0.980725	0.0289333	0.200385		0.999631	0.0272694	0.0759594								700	1	0.9978	0.822744	0.85953	0.00156147	0.0239234
0.999877	0	0.183493		0.975721	0.0163616	0.366249		0.999837	0.00831947	0.194433		0.980705	0.0290257	0.200385		0.99963	0.0272694	0.0760161								701	1	0.999575	0.996778	0.999768	0.978267	0.893836
0.999877	0	0.183606		0.975664	0.0163616	0.366589		0.999837	0.00831947	0.194547		0.980628	0.0290257	0.200839		0.99963	0.0273618	0.0761295								702	1	0.999825	0.936758	0.988351	0.938041	0.068094
0.999877	0	0.183776		0.975642	0.0164541	0.366589		0.999837	0.00831947	0.194603		0.980624	0.0291181	0.200839		0.99963	0.0273618	0.0761862								703	1	0.999999	0.972099	0.987337	0.914897	0.999932
0.999876	0	0.18389		0.97544	0.0164541	0.367496		0.999837	0.00831947	0.194717		0.98062	0.0291181	0.200896		0.999629	0.0275467	0.0761862								704	1	0.999921	0.999749	0.999878	0.990985	0.896908
0.999876	0	0.183946		0.975429	0.0165465	0.367496		0.999833	0.00831947	0.19517		0.980618	0.0292106	0.200896		0.999629	0.0276391	0.0762428								705	1	0.526374	0.845424	0.278589	0.453357	0.999884
0.999876	0	0.18406		0.97541	0.0165465	0.367666		0.999833	0.00841191	0.195227		0.980615	0.0292106	0.200952		0.999627	0.0276391	0.0765263								706	1	0.99329	0.939321	0.997828	0.963723	0.986575
0.999876	0	0.184287		0.975403	0.0166389	0.367666		0.999832	0.00841191	0.19534		0.980614	0.029303	0.200952		0.999627	0.0277316	0.0765263								707	1	0.99886	0.999171	0.999998	0.95734	0.777158
0.999876	0	0.184457		0.975285	0.0166389	0.368517		0.999832	0.00841191	0.195681		0.980482	0.029303	0.201576		0.999626	0.0277316	0.0766963								708	1	0.999563	0.924533	0.992394	0.950925	0.813795
0.999876	0	0.18457		0.975274	0.0167314	0.368517		0.999832	0.00841191	0.195851		0.98047	0.0293955	0.201576		0.999625	0.027824	0.076753								709	1	0.999136	0.999587	1	0.999685	0.999879
0.999875	0	0.18474		0.97526	0.0167314	0.368687		0.999832	0.00841191	0.195964		0.980465	0.0293955	0.201633		0.999625	0.027824	0.0768097								710	1	0.999742	0.997654	0.999968	0.946538	0.948453
0.999875	0	0.18525		0.97525	0.0168238	0.368687		0.999832	0.00841191	0.196021		0.98046	0.0294879	0.201633		0.999625	0.0279164	0.0768664								711	1	0.856005	0.742283	0.980696	0.909694	0.344826
0.999874	0	0.185364		0.975224	0.0168238	0.368857		0.999831	0.00841191	0.196134		0.980437	0.0294879	0.201859		0.999624	0.0279164	0.0769798								712	1	0.999846	0.997321	1	0.969064	0.682858
0.999874	0	0.185477		0.975203	0.0169163	0.368857		0.999831	0.00841191	0.196247		0.980428	0.0296728	0.201859		0.999622	0.0281013	0.0769798								713	1	0.999974	0.999747	0.978695	0.994238	0.997534
0.999874	0	0.185534		0.974875	0.0169163	0.371464		0.999831	0.00841191	0.196361		0.980426	0.0296728	0.201916		0.999622	0.0281013	0.0770931								714	1	0.998477	0.969269	0.979264	0.782533	0.00962858
0.999874	0	0.185817		0.974871	0.0170087	0.371464		0.99983	0.00841191	0.196417		0.980388	0.0298576	0.201916		0.999622	0.0281013	0.0772065								715	1	0.999428	0.999047	0.999999	0.985483	0.999487
0.999874	0	0.185874		0.974754	0.0170087	0.372144		0.99983	0.00841191	0.196644		0.980365	0.0298576	0.202143		0.99962	0.0281013	0.0774333								716	1	0.969284	0.909592	0.623628	0.964448	0.998428
0.999874	0	0.186101		0.974736	0.0171011	0.372144		0.99983	0.00841191	0.196814		0.980364	0.0299501	0.202143		0.99962	0.0281013	0.07766								717	1	0.997844	0.987328	0.999921	0.999481	0.999743
0.999873	0	0.186271		0.974694	0.0171011	0.372371		0.99983	0.00850434	0.196814		0.980356	0.0299501	0.202256		0.999619	0.0281938	0.07766								718	1	0.999582	0.99393	0.999974	0.991746	0.95242
0.999873	0	0.186384		0.974691	0.0171936	0.372371		0.99983	0.00850434	0.196984		0.980324	0.0300425	0.202256		0.999617	0.0281938	0.0778301								719	1	0.999915	0.99987	1	0.998393	0.979862
0.999873	0	0.186441		0.974675	0.0171936	0.372428		0.999828	0.00850434	0.197324		0.980317	0.0300425	0.202313		0.999617	0.0282862	0.0778301								720	1	0.99768	0.989127	0.143901	0.0434815	0.733563
0.999873	0	0.186611		0.974672	0.017286	0.372428		0.999827	0.00850434	0.197438		0.980291	0.0303198	0.202313		0.999617	0.0282862	0.0779434								721	1	0.877819	0.961743	0.93806	0.804819	0.999999
0.999872	0	0.186724		0.974611	0.017286	0.372938		0.999826	0.00850434	0.197891		0.980264	0.0303198	0.202369		0.999617	0.0283786	0.0780001								722	1	0.999996	0.981645	0.999975	0.400199	0.995729
0.999872	0	0.186894		0.974573	0.0174709	0.372938		0.999825	0.00850434	0.198118		0.980251	0.0304123	0.202369		0.999615	0.0283786	0.0781135								723	1	0.0180467	0.00344443	0.0127093	0.0421935	0.999601
0.999872	0	0.187234		0.974538	0.0174709	0.373335		0.999825	0.00850434	0.198288		0.979812	0.0304123	0.203673		0.999615	0.0284711	0.0781135								724	1	0.999999	0.98808	0.999912	0.985283	0.97923
0.999872	0	0.187404		0.974525	0.0175633	0.373335		0.999824	0.00850434	0.198458		0.979812	0.0305047	0.203673		0.999615	0.0284711	0.0781702								725	1	0.999977	0.99933	0.999894	0.980807	0.396684
0.999871	0	0.187518		0.974322	0.0175633	0.374582		0.999824	0.00850434	0.198515		0.979634	0.0305047	0.204353		0.999614	0.0286559	0.0781702								726	1	0.999977	0.999939	0.999992	0.999077	0.999547
0.999871	0	0.187631		0.974314	0.0177482	0.374582		0.999824	0.00859678	0.198515		0.979626	0.0305972	0.204353		0.999614	0.0286559	0.0782269								727	1	0.999999	1	1	0.999973	0.999849
0.999871	0	0.187744		0.974247	0.0177482	0.374695		0.999824	0.00859678	0.198742		0.979571	0.0305972	0.204694		0.999614	0.0288408	0.0782269								728	1	0.97629	0.999947	0.999909	0.999567	0.999987
0.999871	0	0.187971		0.974245	0.0178406	0.374695		0.999824	0.00859678	0.198798		0.979558	0.0306896	0.204694		0.99961	0.0288408	0.078567								729	1	0.999983	0.994305	0.999991	0.993658	0.994338
0.99987	0	0.188141		0.974069	0.0178406	0.375602		0.999823	0.00859678	0.198912		0.979529	0.0306896	0.204807		0.99961	0.0290257	0.078567								730	1	0.13359	0.0329366	0.952281	0.74193	0.969603
0.99987	0	0.188198		0.974061	0.0179331	0.375602		0.999823	0.00859678	0.198968		0.979524	0.030782	0.204807		0.999608	0.0290257	0.0786237								731	1	0.999985	0.999996	0.999963	0.975665	0.998583
0.99987	0	0.188311		0.973987	0.0179331	0.375942		0.999823	0.00859678	0.199308		0.979463	0.030782	0.205034		0.999608	0.0291181	0.0786237								732	1	0.998639	0.994658	0.999501	0.940596	0.976394
0.99987	0	0.188368		0.97398	0.0180255	0.375942		0.999822	0.00859678	0.199422		0.979462	0.0308745	0.205034		0.999608	0.0291181	0.078737								733	1	0.999964	0.994035	0.999284	0.976547	0.97763
0.99987	0	0.188538		0.97387	0.0180255	0.376566		0.999822	0.00868922	0.199422		0.979411	0.0308745	0.205147		0.999608	0.0292106	0.078737								734	1	0.998799	0.863892	0.949857	0.894101	0.999301
0.999869	0	0.188651		0.973864	0.018118	0.376566		0.999822	0.00868922	0.199478		0.979398	0.0309669	0.205147		0.999599	0.0292106	0.0794173								735	1	0.978728	0.958056	0.827166	0.478473	0.923177
0.999869	0	0.188765		0.973562	0.018118	0.377926		0.999822	0.00868922	0.199592		0.979364	0.0309669	0.205431		0.999598	0.029303	0.0795306								736	1	0.960916	0.877969	0.988648	0.741269	0.997639
0.999869	0	0.188935		0.973559	0.0182104	0.377926		0.999822	0.00868922	0.199705		0.979355	0.0310593	0.205431		0.999598	0.029303	0.0795873								737	1	0.991376	0.949613	0.999977	0.987985	0.789791
0.999869	0	0.188992		0.973416	0.0182104	0.378777		0.999821	0.00868922	0.199875		0.979336	0.0310593	0.205657		0.999596	0.0293955	0.0795873								738	1	0.924907	0.904155	0.401665	0.363277	0.998923
0.999869	0	0.189105		0.973401	0.0183953	0.378777		0.999821	0.00868922	0.199932		0.979325	0.0311518	0.205657		0.999594	0.0293955	0.079644								739	1	0.724596	0.776513	0.957974	0.707457	0.999983
0.999868	0	0.189162		0.973388	0.0183953	0.378947		0.999821	0.00868922	0.200045		0.979183	0.0311518	0.206281		0.999594	0.0294879	0.079644								740	1	0.999691	0.998926	0.999965	0.954519	0.995719
0.999868	0	0.189332		0.973387	0.0184877	0.378947		0.999821	0.00868922	0.200215		0.979174	0.0312442	0.206281		0.999593	0.0296728	0.079644								741	1	0.996871	0.919619	0.997093	0.944663	0.984525
0.999868	0	0.189388		0.973365	0.0184877	0.379174		0.999821	0.00868922	0.200329		0.979161	0.0312442	0.206508		0.999592	0.0296728	0.0797007								742	1	0.904294	0.959105	0.999851	0.999117	0.997602
0.999868	0	0.189728		0.973361	0.0185801	0.379174		0.99982	0.00868922	0.200499		0.979156	0.0313367	0.206508		0.999592	0.0298576	0.0797007								743	1	0.699408	0.885503	0.963602	0.631662	0.98923
0.999868	0	0.189842		0.973244	0.0185801	0.379854		0.99982	0.00868922	0.200556		0.979129	0.0313367	0.206678		0.999591	0.0298576	0.0797574								744	1	0.968716	0.906029	0.930052	0.681248	0.999972
0.999867	0	0.190012		0.973235	0.0186726	0.379854		0.99982	0.00878166	0.200556		0.979102	0.0314291	0.206678		0.999591	0.0299501	0.0797574								745	1	0.999263	0.91706	0.927038	0.911803	0.994222
0.999867	0	0.190182		0.973139	0.0186726	0.380421		0.999819	0.00878166	0.200726		0.979095	0.0314291	0.206791		0.99959	0.0299501	0.0798708								746	1	0.171933	0.752626	0.998765	0.998248	0.996418
0.999867	0	0.190295		0.973136	0.018765	0.380421		0.999819	0.0088741	0.200726		0.979001	0.031614	0.206791		0.99959	0.030135	0.0798708								747	1	0.999118	0.99981	0.999989	0.975738	0.999288
0.999867	0	0.190465		0.972828	0.018765	0.381724		0.999818	0.0088741	0.200839		0.978934	0.031614	0.207131		0.99959	0.030135	0.0799841								748	1	0.997802	0.875729	0.995691	0.890924	0.970555
0.999866	0	0.190692		0.972824	0.0188575	0.381724		0.999818	0.0088741	0.200896		0.97893	0.0317064	0.207131		0.99959	0.0303198	0.0799841								749	1	0.999627	0.999998	1	0.999944	0.999336
0.999866	0	0.190749		0.972789	0.0188575	0.381951		0.999818	0.0088741	0.201009		0.978884	0.0317064	0.207301		0.99959	0.0303198	0.0800408								750	1	0.999919	0.999937	0.999999	0.993859	0.999903
0.999866	0	0.190862		0.972766	0.0189499	0.381951		0.999817	0.0088741	0.201179		0.978855	0.0317989	0.207301		0.999589	0.0304123	0.0800408								751	1	0.998152	0.988901	0.998379	0.996095	0.994253
0.999866	0	0.190919		0.972704	0.0189499	0.382348		0.999817	0.0088741	0.201406		0.978791	0.0317989	0.207528		0.999589	0.0304123	0.0801542								752	1	0.982427	0.506608	0.930033	0.902133	0.24588
0.999866	0	0.191032		0.972664	0.0190423	0.382348		0.999815	0.0088741	0.201973		0.978788	0.0317989	0.207641		0.999588	0.0305972	0.0801542								753	1	0.992406	0.727122	0.833483	0.763178	0.999078
0.999866	0	0.191202		0.972442	0.0190423	0.383538		0.999814	0.0088741	0.202143		0.978762	0.0317989	0.207755		0.999587	0.0305972	0.0802109								754	1	0.999839	0.99959	1	0.999905	0.998184
0.999865	0	0.191372		0.972439	0.0191348	0.383538		0.999814	0.0088741	0.202369		0.97873	0.0319837	0.207755		0.999585	0.0306896	0.0802676								755	1	0.999651	0.999678	0.999911	0.98594	0.992397
0.999865	0	0.191542		0.972426	0.0191348	0.383708		0.999814	0.0088741	0.202483		0.978637	0.0319837	0.208095		0.999584	0.0306896	0.0803809								756	1	0.997859	0.999936	1	0.999867	0.974222
0.999864	0	0.191769		0.972423	0.0192272	0.383708		0.999813	0.0088741	0.202596		0.978619	0.0320762	0.208095		0.999584	0.030782	0.0804376								757	1	0.999959	0.999543	0.999777	0.996878	0.98923
0.999864	0	0.191883		0.972297	0.0192272	0.384445		0.999812	0.0088741	0.202823		0.978476	0.0320762	0.208718		0.999582	0.030782	0.080551								758	1	0.997085	0.996182	0.999466	0.76503	0.996685
0.999864	0	0.192053		0.972292	0.0194121	0.384445		0.999811	0.0088741	0.202936		0.978468	0.0321686	0.208718		0.999582	0.030782	0.0806644								759	1	0.991758	0.985259	0.999961	0.99574	0.99987
0.999864	0	0.192166		0.972016	0.0194121	0.385749		0.999811	0.0088741	0.20305		0.978386	0.0321686	0.209229		0.999581	0.0309669	0.0806644								760	1	0.99943	0.999425	1	0.958523	0.977132
0.999863	0	0.192336		0.972012	0.0195045	0.385806		0.999811	0.00896654	0.20305		0.978374	0.032261	0.209229		0.99958	0.0309669	0.0807777								761	1	0.999726	0.99479	0.999114	0.965679	0.943557
0.999863	0	0.192449		0.971726	0.0195045	0.387733		0.99981	0.00896654	0.203163		0.978341	0.0323535	0.209285		0.99958	0.0311518	0.0807777								762	1	0.85809	0.9905	0.983551	0.962996	0.999745
0.999863	0	0.192563		0.971715	0.019597	0.387733		0.99981	0.00896654	0.20339		0.978325	0.0323535	0.209342		0.999579	0.0312442	0.0807777								763	1	0.999926	0.999952	1	0.993553	0.959595
0.999863	0	0.192733		0.97156	0.019597	0.388867		0.999809	0.00896654	0.20356		0.978312	0.0324459	0.209342		0.999579	0.0312442	0.0808911								764	1	0.995803	0.959683	0.99566	0.606393	0.998732
0.999862	0	0.192903		0.97156	0.0196894	0.388867		0.999809	0.00896654	0.203673		0.978267	0.0324459	0.209625		0.999578	0.0314291	0.0808911								765	1	0.999764	0.997436	0.99746	0.955244	0.914232
0.999862	0	0.193016		0.971545	0.0196894	0.388924		0.999808	0.00896654	0.20373		0.978253	0.0325384	0.209625		0.999577	0.0315215	0.0809478								766	1	0.999996	0.992968	0.999984	0.920341	0.995894
0.999862	0	0.193186		0.971532	0.0197818	0.388924		0.999808	0.00896654	0.203843		0.97823	0.0325384	0.209682		0.999577	0.0315215	0.0810045								767	1	0.999802	0.97058	0.999957	0.97148	0.996908
0.999862	0	0.193413		0.971527	0.0197818	0.389094		0.999808	0.00896654	0.2039		0.978224	0.0326308	0.209682		0.999576	0.0315215	0.0811179								768	1	0.999987	0.999866	1	0.986246	0.999602
0.999861	0	0.193526		0.971526	0.0198743	0.389094		0.999808	0.00896654	0.20407		0.978163	0.0326308	0.209852		0.999574	0.0315215	0.0812879								769	1	0.999877	0.999435	1	0.999885	0.994586
0.999861	0	0.193583		0.971392	0.0198743	0.390057		0.999807	0.00896654	0.204183		0.97816	0.0327232	0.209852		0.999574	0.0315215	0.0814013								770	1	0.993964	0.994102	0.995071	0.972643	0.813023
0.999861	0	0.193753		0.97139	0.0199667	0.390057		0.999806	0.00896654	0.204524		0.978015	0.0327232	0.210362		0.999571	0.0315215	0.0815713								771	1	0.999997	0.999909	0.999999	0.988645	0.997603
0.99986	0	0.194207		0.971374	0.0199667	0.390227		0.999806	0.00896654	0.204637		0.978014	0.0328157	0.210362		0.999569	0.0317064	0.0815713								772	1	0.999898	0.999828	0.998346	0.868246	0.782195
0.99986	0	0.194377		0.971373	0.0200592	0.390227		0.999805	0.00896654	0.204694		0.977971	0.0328157	0.210589		0.999569	0.0317064	0.081628								773	1	0.997886	0.969086	0.932476	0.841462	0.986941
0.999859	0	0.194547		0.971327	0.0200592	0.390567		0.999805	0.00905898	0.204694		0.977971	0.0329081	0.210589		0.999569	0.0317989	0.081628								774	1	0.999115	0.999613	0.999948	0.993109	0.903943
0.999859	0	0.19466		0.971306	0.0201516	0.390567		0.999804	0.00905898	0.20475		0.977844	0.0329081	0.210816		0.999568	0.0317989	0.0817981								775	1	0.997578	0.980078	0.996838	0.863872	0.999171
0.999859	0	0.194774		0.971298	0.0201516	0.390794		0.999804	0.00905898	0.204864		0.977842	0.0330006	0.210816		0.999568	0.0319837	0.0817981								776	1	0.999997	0.996973	0.984669	0.763276	0.985248
0.999858	0	0.195057		0.971236	0.020244	0.390794		0.999803	0.00905898	0.204977		0.977837	0.0330006	0.210872		0.999567	0.0319837	0.0820248								777	1	0.853103	0.549913	0.00519609	0.443549	0.999679
0.999858	0	0.195397		0.971175	0.020244	0.391418		0.999803	0.00915141	0.204977		0.977814	0.033093	0.210872		0.999566	0.0319837	0.0821949								778	1	0.998064	0.998601	0.999996	0.77279	0.999862
0.999857	0	0.19551		0.97116	0.0203365	0.391418		0.999803	0.00915141	0.205034		0.977689	0.033093	0.211553		0.999565	0.0320762	0.0821949								779	1	0.999974	0.999995	1	0.999501	0.999333
0.999857	0	0.195681		0.971144	0.0203365	0.391644		0.999803	0.00915141	0.205147		0.977686	0.0331854	0.211553		0.999564	0.0320762	0.0822516								780	1	0.99999	0.996906	0.999994	0.983216	0.541093
0.999857	0	0.195851		0.971144	0.0204289	0.391644		0.999802	0.00915141	0.205317		0.977666	0.0331854	0.211723		0.999563	0.0321686	0.0822516								781	1	0.999721	0.981691	0.88538	0.957991	0.998486
0.999856	0	0.195964		0.971139	0.0204289	0.391701		0.999802	0.00924385	0.205317		0.977654	0.0332779	0.211723		0.999562	0.0321686	0.0823649								782	1	0.883756	0.945218	0.790127	0.638595	0.999827
0.999856	0	0.196134		0.971129	0.0206138	0.391701		0.999802	0.00924385	0.205431		0.977648	0.0332779	0.211779		0.999562	0.032261	0.0823649								783	1	0.99228	0.998078	0.999988	0.99609	0.938949
0.999856	0	0.196247		0.971048	0.0206138	0.392098		0.999802	0.00924385	0.205601		0.977594	0.0334627	0.211779		0.999561	0.032261	0.0824783								784	1	0.995772	0.745978	0.881245	0.592365	0.540925
0.999856	0	0.196304		0.971046	0.0207062	0.392098		0.999799	0.00924385	0.205827		0.977571	0.0334627	0.211949		0.99956	0.032261	0.082535								785	1	0.999992	0.999155	0.998742	0.823666	0.193171
0.999856	0	0.196417		0.971035	0.0207062	0.392155		0.999799	0.00924385	0.205941		0.977566	0.0335552	0.211949		0.999559	0.0324459	0.082535								786	1	0.992719	0.921651	1	0.996721	0.999475
0.999855	0	0.196531		0.971029	0.0207987	0.392155		0.999797	0.00924385	0.206281		0.977472	0.0335552	0.212233		0.999555	0.0324459	0.0829318								787	1	0.960235	0.948855	0.987018	0.831694	0.999999
0.999855	0	0.196701		0.970998	0.0207987	0.392325		0.999796	0.00924385	0.206508		0.977469	0.0336476	0.212233		0.999554	0.0326308	0.0829318								788	1	0.483918	0.860772	0.410388	0.536277	0.997231
0.999854	0	0.196928		0.97099	0.0208911	0.392325		0.999796	0.00924385	0.206564		0.977394	0.0336476	0.212516		0.999554	0.0326308	0.0829885								789	1	0.853655	0.124018	0.787056	0.340619	0.137675
0.999854	0	0.196984		0.970972	0.0208911	0.392608		0.999795	0.00933629	0.206621		0.977383	0.0337401	0.212516		0.999553	0.0327232	0.0829885								790	1	0.998718	0.988948	0.999494	0.950906	0.997149
0.999854	0	0.197154		0.970963	0.0209835	0.392608		0.999795	0.00933629	0.206678		0.977291	0.0337401	0.2128		0.999552	0.0327232	0.0831019								791	1	0.915014	0.645434	0.267071	0.763729	1
0.999854	0	0.197211		0.970715	0.0209835	0.393572		0.999795	0.00933629	0.206791		0.977291	0.0339249	0.2128		0.999552	0.0328157	0.0831019								792	1	0.998736	0.998512	0.999397	0.907779	0.992586
0.999854	0	0.197324		0.970714	0.021076	0.393572		0.999795	0.00933629	0.206904		0.977133	0.0339249	0.21365		0.999549	0.0328157	0.0832152								793	1	0.996889	0.999666	0.999991	0.975392	0.999822
0.999854	0	0.197381		0.970603	0.021076	0.394309		0.999795	0.00933629	0.207018		0.977122	0.0340174	0.21365		0.999549	0.0329081	0.0832719								794	1	0.993103	0.996897	0.999994	0.87058	0.998822
0.999853	0	0.197835		0.970581	0.0211684	0.394309		0.999794	0.00933629	0.207074		0.977083	0.0340174	0.213933		0.999548	0.0330006	0.0832719								795	1	0.999255	0.989761	0.998604	0.878635	0.524257
0.999853	0	0.198061		0.970566	0.0211684	0.394535		0.999793	0.00942873	0.207131		0.97708	0.0341098	0.213933		0.999543	0.0330006	0.0837254								796	1	0.984913	0.980488	0.999775	0.996655	0.95982
0.999853	0	0.198175		0.97054	0.0212609	0.394535		0.999793	0.00942873	0.207358		0.977057	0.0341098	0.214104		0.999541	0.0331854	0.0837254								797	1	0.979591	0.782797	0.925383	0.49922	0.766557
0.999853	0	0.198231		0.97045	0.0212609	0.394989		0.999793	0.00942873	0.207471		0.977049	0.0342023	0.214104		0.99954	0.0331854	0.0839522								798	1	0.999999	0.985847	0.999443	0.909144	0.918345
0.999852	0	0.198458		0.97044	0.0213533	0.394989		0.999793	0.00942873	0.207698		0.977011	0.0342023	0.21416		0.999538	0.0331854	0.0842923								799	1	0.999819	0.991077	0.998296	0.987238	0.988177
0.999852	0	0.198515		0.970272	0.0213533	0.395783		0.999792	0.00952117	0.207698		0.976994	0.0342947	0.21416		0.999538	0.0332779	0.0842923								800	1	0.966576	0.0113651	0.948885	0.348581	0.126713
0.999852	0	0.198628		0.970252	0.0214457	0.395783		0.999791	0.00952117	0.207925		0.976951	0.0342947	0.214387		0.999536	0.0332779	0.0845757								801	1	0.999673	0.999732	0.999977	0.905553	0.999137
0.999852	0	0.198685		0.970117	0.0214457	0.396293		0.99979	0.00952117	0.208095		0.976937	0.0343871	0.214387		0.999536	0.0333703	0.0845757								802	1	0.999291	0.998392	0.999879	0.993473	0.73493
0.999852	0	0.198855		0.970107	0.0215382	0.396293		0.99979	0.00952117	0.208151		0.97682	0.0343871	0.215124		0.999535	0.0333703	0.0847458								803	1	0.9994	0.999482	0.999888	0.936773	0.861916
0.999851	0	0.199138		0.970094	0.0215382	0.396519		0.99979	0.00952117	0.208265		0.976815	0.0344796	0.215124		0.999533	0.0334627	0.0847458								804	1	0.999509	0.98892	0.998062	0.597858	0.991782
0.999851	0	0.199252		0.970076	0.0216306	0.396519		0.99979	0.00952117	0.208378		0.976814	0.0344796	0.215181		0.999532	0.0334627	0.0849725								805	1	0.989915	0.928303	0.999882	0.933315	0.99055
0.999851	0	0.199308		0.970046	0.0216306	0.39669		0.99979	0.00952117	0.208492		0.97678	0.0346644	0.215181		0.999531	0.0334627	0.0850859								806	1	0.999908	0.979559	0.999684	0.886856	0.956432
0.999851	0	0.199535		0.970044	0.0217231	0.39669		0.999789	0.00952117	0.208605		0.976752	0.0346644	0.215294		0.999531	0.0335552	0.0850859								807	1	0.866172	0.986621	0.991215	0.892852	0.999993
0.99985	0	0.199705		0.97004	0.0217231	0.396746		0.999789	0.00961361	0.208605		0.976747	0.0347569	0.215294		0.999531	0.0335552	0.0851426								808	1	0.999948	0.995675	0.999238	0.995777	0.954043
0.99985	0	0.199875		0.970025	0.0218155	0.396746		0.999789	0.00961361	0.208718		0.976742	0.0347569	0.215407		0.999531	0.0335552	0.0852559								809	1	0.999982	0.995544	0.999994	0.805449	0.457337
0.99985	0	0.199932		0.969492	0.0218155	0.3989		0.999788	0.00961361	0.208832		0.976729	0.0348493	0.215407		0.999528	0.0335552	0.0854827								810	1	0.999696	0.999606	0.999999	0.999896	0.998908
0.99985	0	0.200045		0.969489	0.0219079	0.3989		0.999788	0.00961361	0.208945		0.976725	0.0348493	0.215464		0.999528	0.0336476	0.0854827								811	1	0.950538	0.843975	0.581826	0.404262	0.999999
0.99985	0	0.200102		0.9694	0.0219079	0.399184		0.999787	0.00961361	0.209172		0.976631	0.0349418	0.215464		0.999526	0.0336476	0.0856527								812	1	0.975556	0.935931	0.717955	0.226054	0.926219
0.99985	0	0.200215		0.969396	0.0220004	0.399184		0.999786	0.00970605	0.209229		0.976568	0.0349418	0.215634		0.999525	0.0337401	0.0856527								813	1	0.998397	0.999386	0.999998	0.998917	0.999304
0.99985	0	0.200272		0.969369	0.0220004	0.399524		0.999786	0.00970605	0.209342		0.976565	0.0349418	0.215747		0.999525	0.0338325	0.0857094								814	1	0.999954	0.999481	0.999997	0.996249	0.976311
0.999849	0	0.200442		0.969369	0.0220928	0.399524		0.999786	0.00979848	0.209399		0.976562	0.0349418	0.215804		0.999524	0.0338325	0.0858795								815	1	0.999999	0.999935	0.999991	0.998097	0.976888
0.999849	0	0.200669		0.969221	0.0220928	0.400204		0.999784	0.00979848	0.209795		0.976559	0.0350342	0.215804		0.999522	0.0339249	0.0858795								816	1	0.999925	0.996937	0.999957	0.997476	0.999108
0.999848	0	0.200839		0.969201	0.0221852	0.400204		0.999784	0.00979848	0.209909		0.976489	0.0350342	0.216541		0.99952	0.0339249	0.0860495								817	1	0.999993	0.999989	1	0.998981	0.996517
0.999848	0	0.200952		0.969048	0.0221852	0.400941		0.999782	0.00979848	0.210079		0.976437	0.0352191	0.216541		0.99952	0.0339249	0.0861629								818	1	0.978207	0.345513	0.952599	0.696507	0.995782
0.999847	0	0.201179		0.969045	0.0222777	0.400941		0.999782	0.00979848	0.210192		0.976405	0.0352191	0.216711		0.999519	0.0339249	0.0863897								819	1	0.958411	0.929228	0.999988	0.934111	0.99883
0.999847	0	0.201292		0.969033	0.0222777	0.401054		0.999782	0.00989092	0.210192		0.976403	0.0353115	0.216711		0.999519	0.0340174	0.0863897								820	1	0.999254	0.998627	0.999999	0.990566	0.943386
0.999847	0	0.201406		0.969006	0.0223701	0.401054		0.999782	0.00989092	0.210306		0.9764	0.0353115	0.216824		0.999518	0.0340174	0.0864463								821	1	0.999965	0.999785	0.999809	0.941004	0.922166
0.999846	0	0.201633		0.968808	0.0223701	0.401394		0.999782	0.00998336	0.210306		0.976375	0.035404	0.216824		0.999517	0.0341098	0.0864463								822	1	0.310457	0.516857	0.979762	0.368437	0.997707
0.999846	0	0.201689		0.968807	0.0224626	0.401394		0.999781	0.00998336	0.210419		0.976348	0.035404	0.216995		0.999517	0.0341098	0.086503								823	1	0.999914	0.994966	0.999999	0.884999	0.991769
0.999846	0	0.201859		0.968665	0.0224626	0.402188		0.999781	0.00998336	0.210532		0.976344	0.0354964	0.216995		0.999517	0.0341098	0.0866164								824	1	0.998715	0.947659	0.999997	0.950212	0.99998
0.999846	0	0.202086		0.968663	0.022555	0.402188		0.99978	0.00998336	0.210702		0.97633	0.0354964	0.217108		0.999515	0.0341098	0.0867865								825	1	0.999707	0.978387	0.991134	0.582369	0.551411
0.999844	0	0.20254		0.968645	0.022555	0.402358		0.99978	0.0100758	0.210816		0.976323	0.0355888	0.217108		0.999515	0.0342023	0.0867865								826	1	0.999996	0.936098	0.997419	0.989728	0.996548
0.999844	0	0.202653		0.96863	0.0227399	0.402358		0.99978	0.0100758	0.210986		0.976245	0.0355888	0.217448		0.999514	0.0342023	0.0868431								827	1	0.876956	0.842344	0.845922	0.602365	0.985833
0.999844	0	0.20271		0.968599	0.0227399	0.402528		0.999779	0.0100758	0.211213		0.97624	0.0357737	0.217448		0.999513	0.0342947	0.0868431								828	1	0.999732	0.903445	0.511443	0.772022	0.763506
0.999843	0	0.202936		0.968574	0.0228323	0.402528		0.999777	0.0100758	0.211496		0.976215	0.0357737	0.217675		0.999509	0.0342947	0.0871266								829	1	0.999979	0.875192	0.982049	0.867351	0.416416
0.999843	0	0.20305		0.968529	0.0228323	0.402698		0.999777	0.0101682	0.211496		0.976202	0.0358661	0.217675		0.999509	0.0342947	0.08724								830	1	0.997251	0.990175	0.999556	0.693636	0.925628
0.999843	0	0.203163		0.968528	0.0229248	0.402698		0.999775	0.0101682	0.211723		0.976113	0.0358661	0.218128		0.999509	0.0342947	0.0872966								831	1	0.903661	0.811338	0.236635	0.502161	0.999803
0.999842	0	0.20322		0.968519	0.0229248	0.402755		0.999775	0.0102607	0.211836		0.976104	0.0359586	0.218128		0.999509	0.0343871	0.0872966								832	1	0.935211	0.00279273	0.88791	0.306201	0.034635
0.999842	0	0.203333		0.96851	0.0230172	0.402755		0.999775	0.0102607	0.211949		0.976044	0.0359586	0.218355		0.999506	0.0343871	0.08741								833	1	0.99271	0.97256	0.978668	0.28738	0.999809
0.999842	0	0.203447		0.968413	0.0230172	0.403208		0.999775	0.0102607	0.212176		0.976041	0.0359586	0.218468		0.999505	0.0346644	0.08741								834	1	0.999411	0.995256	1	0.975904	0.998442
0.999842	0	0.203673		0.968359	0.0231096	0.403208		0.999774	0.0102607	0.212346		0.975901	0.0359586	0.218922		0.999505	0.0348493	0.08741								835	1	0.990883	0.946994	0.946062	0.714239	0.411833
0.999841	0	0.20373		0.968087	0.0231096	0.404512		0.999774	0.0102607	0.21246		0.975894	0.0361435	0.218922		0.999504	0.0349418	0.08741								836	1	0.973001	0.953925	0.997859	0.986519	0.981403
0.999841	0	0.203957		0.968085	0.0231096	0.404626		0.999772	0.0102607	0.2128		0.975828	0.0361435	0.219205		0.999503	0.0349418	0.0875234								837	1	0.999926	0.99562	0.999923	0.983648	0.994986
0.999841	0	0.20407		0.968052	0.0231096	0.404796		0.999772	0.0102607	0.212913		0.975826	0.0362359	0.219205		0.999502	0.0351266	0.0875234								838	1	0.999996	0.978095	0.998732	0.309897	0.462489
0.99984	0	0.204467		0.968026	0.0232021	0.404796		0.999771	0.0102607	0.213083		0.97575	0.0362359	0.219432		0.999499	0.0351266	0.0878068								839	1	1	0.999998	0.999998	0.999232	0.950688
0.99984	0	0.204637		0.968017	0.0232021	0.404852		0.999771	0.0102607	0.21331		0.975745	0.0363283	0.219432		0.999496	0.0351266	0.0879202								840	1	0.996353	0.985058	0.999987	0.961155	0.999928
0.99984	0	0.20475		0.967996	0.0232945	0.404852		0.99977	0.0102607	0.213367		0.975585	0.0363283	0.220396		0.999496	0.0351266	0.0879769								841	1	0.99942	0.732941	0.21792	0.472149	0.0490518
0.99984	0	0.204864		0.967951	0.0232945	0.405079		0.99977	0.0103531	0.213537		0.975583	0.0364208	0.220396		0.999495	0.0352191	0.0879769								842	1	0.0414824	0.0356286	0.0363511	0.0235278	0.92144
0.999839	0	0.20509		0.96795	0.0233869	0.405079		0.999769	0.0103531	0.21382		0.975555	0.0364208	0.220622		0.999495	0.0352191	0.0880902								843	1	0.98142	0.662254	0.654446	0.502334	0.937524
0.999839	0	0.20526		0.967917	0.0233869	0.405249		0.999769	0.0103531	0.213933		0.975548	0.0365132	0.220622		0.999493	0.0353115	0.0881469								844	1	0.998629	0.976864	0.999999	0.9995	0.998862
0.999839	0	0.205487		0.967914	0.0234794	0.405249		0.999769	0.0103531	0.21399		0.975447	0.0365132	0.221076		0.999493	0.035404	0.0881469								845	1	0.999874	0.999631	0.999343	0.997432	0.980357
0.999839	0	0.205544		0.967843	0.0234794	0.405759		0.999768	0.0103531	0.214104		0.975438	0.0366057	0.221076		0.999492	0.0354964	0.0882603								846	1	0.989683	0.988187	0.999999	0.992187	0.997079
0.999838	0	0.205771		0.967832	0.0235718	0.405759		0.999768	0.0103531	0.214217		0.975319	0.0366057	0.221529		0.999492	0.0354964	0.088317								847	1	0.99999	1	1	1	0.999444
0.999838	0	0.205884		0.967791	0.0235718	0.406099		0.999767	0.0104456	0.214274		0.975316	0.0366981	0.221529		0.999492	0.0355888	0.088317								848	1	0.998904	0.999751	1	0.997338	0.999889
0.999838	0	0.206111		0.967748	0.0237567	0.406099		0.999767	0.010538	0.214274		0.975308	0.0366981	0.221586		0.999489	0.0355888	0.0886004								849	1	0.999997	0.909703	0.999457	0.885578	0.919179
0.999838	0	0.206281		0.967746	0.0237567	0.406156		0.999767	0.010538	0.21433		0.975306	0.0367905	0.221586		0.999487	0.0356813	0.0886571								850	1	0.999951	0.998692	0.999995	0.99523	0.942774
0.999838	0	0.206621		0.967742	0.0238491	0.406156		0.999767	0.010538	0.2145		0.975295	0.0367905	0.221643		0.999487	0.0356813	0.0887138								851	1	0.999998	0.999246	0.999999	0.992363	0.86756
0.999838	0	0.206678		0.967731	0.0238491	0.406269		0.999767	0.010538	0.214614		0.975257	0.0369754	0.221643		0.999487	0.0356813	0.0888272								852	1	0.856722	0.233002	0.175043	0.0517503	0.487986
0.999837	0	0.206791		0.967722	0.0239416	0.406269		0.999766	0.0107229	0.214614		0.975206	0.0369754	0.221926		0.999487	0.0356813	0.0888839								853	1	0.999646	0.956345	0.988187	0.454249	0.595183
0.999837	0	0.206848		0.967718	0.0239416	0.406326		0.999766	0.0107229	0.214727		0.975167	0.0370678	0.221926		0.999486	0.0357737	0.0888839								854	1	0.999961	0.985279	0.999865	0.964277	0.932549
0.999837	0	0.207074		0.967708	0.024034	0.406326		0.999766	0.0107229	0.21484		0.974981	0.0370678	0.222776		0.999486	0.0357737	0.0889972								855	1	0.999968	0.999732	1	0.95506	0.997567
0.999837	0	0.207301		0.967665	0.024034	0.406666		0.999765	0.0107229	0.214954		0.97498	0.0371603	0.222776		0.999485	0.0357737	0.0891106								856	1	0.942168	0.830743	0.999793	0.820688	0.996775
0.999837	0	0.207358		0.96766	0.0241265	0.406666		0.999764	0.0108153	0.214954		0.97466	0.0371603	0.223683		0.999484	0.0358661	0.0891106								857	1	0.851389	0.871756	0.578286	0.244092	0.998415
0.999836	0	0.207698		0.967624	0.0241265	0.407006		0.999763	0.0108153	0.215067		0.974618	0.0372527	0.223683		0.999482	0.0358661	0.0893373								858	1	0.998593	0.987789	0.946997	0.885111	0.974665
0.999836	0	0.207981		0.967618	0.0242189	0.407006		0.999762	0.0108153	0.215294		0.974606	0.0372527	0.22374		0.999481	0.0359586	0.089394								859	1	0.997834	0.946885	0.999973	0.921661	0.992867
0.999835	0	0.208151		0.967532	0.0242189	0.407517		0.999762	0.0108153	0.215407		0.974576	0.0373452	0.22374		0.99948	0.0359586	0.0894507								860	1	0.999207	0.797247	0.936794	0.663915	0.230125
0.999835	0	0.208322		0.967531	0.0243113	0.407517		0.999761	0.0108153	0.215521		0.974544	0.0373452	0.224024		0.999479	0.036051	0.0894507								861	1	0.999999	0.999774	0.999894	0.895423	0.999881
0.999835	0	0.208378		0.967417	0.0243113	0.408254		0.999761	0.0109077	0.215521		0.974542	0.0374376	0.224024		0.999476	0.036051	0.0897341								862	1	0.999495	0.989165	0.993682	0.990466	0.995015
0.999834	0	0.208605		0.967387	0.0244038	0.408254		0.999761	0.0109077	0.215634		0.974423	0.0374376	0.224364		0.999475	0.0361435	0.0897341								863	1	0.970482	0.964503	0.999795	0.999558	0.996394
0.999834	0	0.208888		0.967371	0.0244038	0.408367		0.99976	0.0109077	0.215747		0.974401	0.0376225	0.224364		0.999475	0.0361435	0.0897908								864	1	0.996049	0.563356	0.902154	0.594529	0.983818
0.999834	0	0.209002		0.96737	0.0244962	0.408367		0.99976	0.0109077	0.215861		0.974329	0.0376225	0.22459		0.999474	0.0362359	0.0897908								865	1	0.999144	0.993889	0.999968	0.997343	0.99765
0.999834	0	0.209115		0.967315	0.0244962	0.408707		0.99976	0.0109077	0.215974		0.974327	0.0377149	0.22459		0.999471	0.0362359	0.0900743								866	1	0.999843	0.956716	0.964935	0.310117	0.934168
0.999833	0	0.209455		0.967282	0.0245886	0.408707		0.999759	0.0110002	0.215974		0.974266	0.0377149	0.224817		0.999471	0.0363283	0.0900743								867	1	0.954235	0.983764	0.948775	0.811573	0.991201
0.999833	0	0.209512		0.966914	0.0245886	0.410804		0.999758	0.0110002	0.216144		0.974259	0.0378998	0.224817		0.999469	0.0363283	0.0901876								868	1	0.999985	0.99952	1	0.999723	0.998472
0.999833	0	0.209739		0.966906	0.0247735	0.410804		0.999758	0.0110926	0.216201		0.974095	0.0378998	0.225384		0.999469	0.0364208	0.0902443								869	1	0.998862	0.994757	0.999682	0.986849	0.996042
0.999833	0	0.209795		0.966897	0.0247735	0.410861		0.999758	0.0110926	0.216258		0.974067	0.0380847	0.225384		0.999468	0.0364208	0.090301								870	1	0.999657	0.999462	0.999963	0.996787	0.904375
0.999833	0	0.209909		0.966862	0.0249584	0.410861		0.999757	0.0110926	0.216371		0.974067	0.0380847	0.225441		0.999468	0.0365132	0.090301								871	1	0.999693	0.962095	0.999994	0.993846	0.994967
0.999833	0	0.209965		0.96684	0.0249584	0.410918		0.999756	0.0110926	0.216598		0.974067	0.0381771	0.225441		0.999466	0.0365132	0.0904711								872	1	0.993244	0.999519	0.997857	0.942763	0.999961
0.999833	0	0.210079		0.96683	0.0250508	0.410918		0.999756	0.0111851	0.216598		0.973888	0.0381771	0.226234		0.999466	0.0366057	0.0904711								873	1	0.999174	0.99898	0.999999	0.991025	0.998058
0.999832	0	0.210249		0.966708	0.0250508	0.411315		0.999755	0.0111851	0.216711		0.973799	0.0384544	0.226234		0.999463	0.0366057	0.0908112								874	1	0.999006	0.995914	0.995298	0.982865	0.992816
0.999832	0	0.210362		0.966697	0.0251433	0.411315		0.999755	0.0111851	0.216881		0.973728	0.0384544	0.226461		0.999462	0.0366981	0.0908112								875	1	0.994689	0.995034	0.996752	0.798577	0.985979
0.999832	0	0.210476		0.966689	0.0251433	0.411485		0.999754	0.0111851	0.217051		0.973705	0.0385469	0.226461		0.999462	0.0366981	0.0908679								876	1	0.999852	0.997337	1	0.999786	0.999502
0.999832	0	0.210646		0.966689	0.0252357	0.411485		0.999754	0.0112775	0.217108		0.973673	0.0385469	0.226574		0.999461	0.0367905	0.0908679								877	1	1	0.958799	0.999926	0.999842	0.970319
0.999832	0	0.210759		0.966581	0.0252357	0.411938		0.999754	0.0112775	0.217221		0.973668	0.0386393	0.226574		0.99946	0.0367905	0.0910946								878	1	0.99993	0.9977	0.997741	0.996292	0.063539
0.999831	0	0.211099		0.966575	0.0253282	0.411938		0.999752	0.0112775	0.217561		0.973652	0.0386393	0.226631		0.999459	0.036883	0.0911513								879	1	0.998557	0.999954	0.999997	0.988165	0.98929
0.999831	0	0.211213		0.966528	0.0253282	0.412335		0.999752	0.0112775	0.217675		0.973629	0.0388242	0.226631		0.999456	0.036883	0.0914347								880	1	0.999583	0.983052	0.921104	0.915486	0.999779
0.99983	0	0.211269		0.966523	0.0254206	0.412335		0.99975	0.0112775	0.217845		0.973481	0.0388242	0.227085		0.999454	0.0371603	0.0914347								881	1	0.998528	0.760104	0.0197763	0.0140677	0.999999
0.99983	0	0.211383		0.966501	0.0254206	0.412392		0.99975	0.0112775	0.217958		0.97348	0.0389166	0.227085		0.99945	0.0371603	0.0916048								882	1	0.346327	0.616694	0.717518	0.418311	0.941626
0.99983	0	0.211496		0.9665	0.025513	0.412392		0.999746	0.0112775	0.218752		0.973457	0.0389166	0.227198		0.99945	0.0372527	0.0916048								883	1	0.995125	0.997294	1	0.93766	0.999781
0.99983	0	0.211609		0.966455	0.025513	0.412505		0.999745	0.0112775	0.218979		0.973455	0.0390091	0.227198		0.999449	0.0372527	0.0916615								884	1	0.995565	0.977903	0.999959	0.968583	0.915991
0.999829	0	0.211893		0.966441	0.0256055	0.412505		0.999744	0.0112775	0.219205		0.973393	0.0390091	0.227368		0.999446	0.0373452	0.0916615								885	1	0.999683	0.99559	0.998831	0.998989	0.99591
0.999829	0	0.212063		0.966057	0.0256055	0.414602		0.999744	0.0112775	0.219319		0.973369	0.0391015	0.227368		0.999445	0.0373452	0.0917182								886	1	0.998836	0.993333	0.999582	0.9983	0.987465
0.999828	0	0.212176		0.966014	0.0256979	0.414602		0.999743	0.0112775	0.219375		0.973161	0.0391015	0.228445		0.999445	0.0373452	0.0918315								887	1	0.876204	0.977897	0.999956	0.99014	0.962112
0.999828	0	0.212346		0.965818	0.0256979	0.415396		0.999743	0.0113699	0.219432		0.973133	0.0392864	0.228445		0.999445	0.0373452	0.0918882								888	1	0.998743	0.999566	0.999994	0.978788	0.979936
0.999828	0	0.212516		0.965811	0.0257903	0.415396		0.999742	0.0113699	0.219602		0.973119	0.0392864	0.228558		0.999444	0.0374376	0.0918882								889	1	0.940909	0.921383	0.631966	0.85441	0.998426
0.999827	0	0.212743		0.96581	0.0257903	0.415453		0.999741	0.0113699	0.219715		0.973088	0.0393788	0.228558		0.999444	0.0374376	0.0920016								890	1	0.997194	0.910565	0.999211	0.998851	0.979984
0.999826	0	0.21297		0.965789	0.0258828	0.415453		0.999741	0.0113699	0.219942		0.97304	0.0393788	0.228672		0.999443	0.03753	0.0920016								891	1	0.999001	0.955441	0.872674	0.748075	0.452258
0.999825	0	0.213083		0.965788	0.0258828	0.415566		0.99974	0.0114624	0.219942		0.973038	0.0394713	0.228672		0.999442	0.03753	0.0921716								892	1	0.613127	0.508569	0.566832	0.913088	0.844737
0.999825	0	0.213253		0.965735	0.0258828	0.415849		0.99974	0.0115548	0.219999		0.972892	0.0394713	0.229125		0.999442	0.0376225	0.0921716								893	1	0.999005	0.942033	0.988292	0.940996	0.998718
0.999824	0	0.21365		0.965734	0.0259752	0.415849		0.99974	0.0115548	0.220056		0.972856	0.0395637	0.229182		0.99944	0.0376225	0.0922283								894	1	0.999584	0.962681	0.997824	0.73727	0.935949
0.999823	0	0.213763		0.965571	0.0259752	0.416643		0.99974	0.0116473	0.220056		0.972822	0.0395637	0.229352		0.999439	0.0377149	0.0922283								895	1	0.988058	0.95927	0.996632	0.582678	0.997341
0.999823	0	0.213877		0.965559	0.0260677	0.416643		0.999739	0.0116473	0.220169		0.972796	0.0397486	0.229352		0.999439	0.0377149	0.092285								896	1	0.999523	0.999392	0.999255	0.980606	0.994916
0.999823	0	0.214047		0.965517	0.0260677	0.417097		0.999738	0.0116473	0.220396		0.972776	0.0397486	0.229522		0.999439	0.0378074	0.092285								897	1	0.998373	0.975854	0.845776	0.867123	0.993906
0.999822	0	0.214387		0.965516	0.0261601	0.417097		0.999737	0.0116473	0.220566		0.972764	0.039841	0.229522		0.999438	0.0378074	0.0923417								898	1	0.568531	0.302645	0.95501	0.40156	0.919621
0.999822	0	0.214557		0.965281	0.0261601	0.41806		0.999736	0.0116473	0.220906		0.972722	0.039841	0.229636		0.999438	0.0378998	0.0923417								899	1	0.999316	0.961696	0.999905	0.887701	0.99279
0.999821	0	0.214897		0.965275	0.026345	0.41806		0.999734	0.0116473	0.221189		0.972696	0.0399334	0.229636		0.999438	0.0378998	0.0923984								900	1	0.999519	0.999367	1	0.974918	0.999696
0.999821	0	0.215124		0.965259	0.026345	0.418287		0.999734	0.0117397	0.221246		0.97269	0.0399334	0.229692		0.999437	0.0379922	0.0923984								901	1	0.99996	0.999908	0.999963	0.990957	0.998731
0.99982	0	0.215237		0.965258	0.0264374	0.418287		0.999732	0.0117397	0.221416		0.972679	0.0400259	0.229692		0.999436	0.0379922	0.0925118								902	1	0.145528	0.00184023	0.923825	0.306382	0.981681
0.99982	0	0.215294		0.965246	0.0264374	0.418457		0.999732	0.0117397	0.221529		0.972638	0.0400259	0.229919		0.999436	0.0379922	0.0926251								903	1	0.999942	0.993224	0.999714	0.939192	0.569636
0.99982	0	0.215464		0.965228	0.0265299	0.418457		0.999732	0.0117397	0.221699		0.97261	0.0401183	0.229919		0.999436	0.0379922	0.0926818								904	1	0.94638	0.998057	0.998745	0.989266	0.999978
0.999819	0	0.215691		0.965004	0.0265299	0.419477		0.999731	0.0117397	0.22187		0.972505	0.0401183	0.230372		0.999435	0.0381771	0.0926818								905	1	0.99986	0.999773	1	0.989786	0.992063
0.999819	0	0.215804		0.964997	0.0266223	0.419477		0.999731	0.0117397	0.221983		0.972483	0.0403032	0.230372		0.999429	0.0381771	0.0930786								906	1	0.990259	0.89283	0.996349	0.817473	0.0757025
0.999819	0	0.215974		0.964961	0.0266223	0.419647		0.999731	0.0117397	0.222153		0.972367	0.0403032	0.230713		0.999429	0.0381771	0.093192								907	1	0.771826	0.985179	0.99886	0.983168	0.9974
0.999819	0	0.216144		0.964929	0.0268072	0.419647		0.999728	0.0117397	0.222436		0.972367	0.0403956	0.230713		0.999427	0.0381771	0.0933054								908	1	0.365345	0.733813	0.888287	0.998602	0.999153
0.999819	0	0.216314		0.964919	0.0268072	0.419704		0.999728	0.0117397	0.222663		0.972343	0.0403956	0.230826		0.999427	0.0382696	0.0933054								909	1	0.990298	0.958195	0.99981	0.878	0.796582
0.999818	0	0.216371		0.964916	0.0268996	0.419704		0.999728	0.0117397	0.22272		0.972331	0.0404881	0.230826		0.999426	0.038362	0.0933621								910	1	0.98131	0.9939	0.997937	0.647056	0.98592
0.999818	0	0.216484		0.964888	0.0268996	0.419931		0.999727	0.0118321	0.22272		0.972271	0.0404881	0.231336		0.999425	0.038362	0.0934754								911	1	0.999999	0.959823	0.989319	0.926107	0.995605
0.999818	0	0.216541		0.964888	0.0269921	0.419931		0.999726	0.0118321	0.222833		0.972264	0.0405805	0.231336		0.999425	0.0384544	0.0934754								912	1	0.814985	0.83333	0.61177	0.566926	0.999894
0.999818	0	0.216768		0.964865	0.0269921	0.420101		0.999726	0.0118321	0.222947		0.97217	0.0405805	0.231676		0.999424	0.0384544	0.0935321								913	1	0.99969	0.921187	0.958936	0.930573	0.998943
0.999818	0	0.216881		0.96482	0.0271769	0.420101		0.999725	0.0118321	0.223117		0.972166	0.040673	0.231676		0.999424	0.0385469	0.0935321								914	1	0.788154	0.681154	0.88313	0.739523	0.753398
0.999817	0	0.217051		0.964809	0.0271769	0.420158		0.999724	0.0118321	0.22323		0.972111	0.040673	0.231846		0.999417	0.0385469	0.0939856								915	1	0.999137	0.999314	1	0.987463	0.988858
0.999817	0	0.217165		0.964797	0.0272694	0.420158		0.999723	0.0118321	0.223513		0.972088	0.0408578	0.231846		0.999416	0.0386393	0.0939856								916	1	0.0161465	0.039115	0.180726	0.192241	0.999926
0.999816	0	0.217335		0.964716	0.0272694	0.420554		0.999723	0.0118321	0.223683		0.97207	0.0408578	0.23213		0.999416	0.0386393	0.0940423								917	1	0.997211	0.95143	0.890212	0.95635	0.907853
0.999816	0	0.217561		0.96471	0.0273618	0.420554		0.999723	0.0118321	0.22374		0.97207	0.0409503	0.23213		0.999416	0.0387317	0.0940423								918	1	0.864256	0.912666	0.997454	0.999647	0.999946
0.999815	0	0.217675		0.964623	0.0273618	0.421235		0.999722	0.0119246	0.22374		0.972068	0.0409503	0.232186		0.999413	0.0387317	0.0943257								919	1	0.991777	0.969641	0.897846	0.840489	0.876202
0.999815	0	0.217788		0.96462	0.0274542	0.421235		0.999721	0.0119246	0.224024		0.972048	0.0410427	0.232186		0.999411	0.0387317	0.0944391								920	1	0.998412	0.93614	0.999786	0.995633	0.555169
0.999815	0	0.217845		0.964573	0.0274542	0.421405		0.999721	0.012017	0.224024		0.971993	0.0410427	0.2323		0.999411	0.0387317	0.0944958								921	1	0.99653	0.998512	0.999794	0.42074	0.999411
0.999814	0	0.218185		0.964544	0.0275467	0.421405		0.99972	0.012017	0.224194		0.971993	0.0411351	0.2323		0.999409	0.0389166	0.0944958								922	1	0.998356	0.993234	0.999689	0.993984	0.997381
0.999814	0	0.218242		0.964503	0.0275467	0.421915		0.99972	0.0121094	0.224194		0.971925	0.0411351	0.232527		0.999407	0.0390091	0.0946091								923	1	0.972988	0.964098	0.999878	0.966671	0.99572
0.999814	0	0.218355		0.964499	0.0276391	0.421915		0.999716	0.0121094	0.224647		0.971919	0.0412276	0.232527		0.999406	0.0391015	0.0946091								924	1	0.995639	0.992651	0.99775	0.924577	0.739215
0.999813	0	0.218525		0.964456	0.0276391	0.422085		0.999715	0.0121094	0.224761		0.971661	0.0412276	0.23332		0.999406	0.0391015	0.0946658								925	1	0.999931	0.999533	0.999972	0.976535	0.999501
0.999813	0	0.218638		0.964445	0.0277316	0.422085		0.999714	0.0121094	0.224931		0.971656	0.04132	0.23332		0.999405	0.0391939	0.0946658								926	1	0.663896	0.0521635	0.761028	0.68064	0.999065
0.999813	0	0.218808		0.964415	0.0277316	0.422142		0.999714	0.0121094	0.225044		0.971471	0.04132	0.233887		0.9994	0.0391939	0.0951193								927	1	0.986134	0.976734	0.999623	0.837776	0.990112
0.999812	0	0.218922		0.964414	0.027824	0.422142		0.999714	0.0121094	0.225101		0.971466	0.0414125	0.233887		0.999399	0.0392864	0.0951193								928	1	0.993146	0.966719	0.998431	0.903923	0.990526
0.999812	0	0.219035		0.9643	0.027824	0.422652		0.999713	0.0121094	0.225214		0.971255	0.0414125	0.234284		0.999393	0.0392864	0.0955728								929	1	0.999476	0.99969	1	0.999772	0.990362
0.999811	0	0.219375		0.964281	0.0279164	0.422652		0.999712	0.0121094	0.225327		0.971247	0.0415049	0.234284		0.999392	0.0393788	0.0955728								930	1	0.996656	0.907441	0.978625	0.602058	0.906194
0.999811	0	0.219489		0.964163	0.0279164	0.423049		0.999712	0.0122019	0.225384		0.97113	0.0415049	0.234794		0.999392	0.0393788	0.0956295								931	1	0.999988	0.999997	1	0.978433	0.996511
0.999811	0	0.219602		0.964154	0.0279164	0.423162		0.999711	0.0122019	0.225554		0.971123	0.0415973	0.234794		0.99939	0.0394713	0.0956295								932	1	0.964131	0.973604	0.977412	0.874407	0.999825
0.99981	0	0.219829		0.964151	0.0280089	0.423162		0.999711	0.0122943	0.225667		0.97111	0.0415973	0.234964		0.999389	0.0394713	0.0957429								933	1	0.99998	0.992298	0.995637	0.981136	0.991366
0.99981	0	0.220169		0.964116	0.0280089	0.423445		0.99971	0.0122943	0.225724		0.971098	0.0416898	0.234964		0.999389	0.0395637	0.0957429								934	1	0.999984	0.996247	0.991161	0.442774	0.46083
0.99981	0	0.220282		0.964103	0.0281013	0.423445		0.999709	0.0123868	0.225781		0.971001	0.0416898	0.235247		0.999388	0.0395637	0.0957996								935	1	0.999965	0.988736	0.975747	0.417142	0.101499
0.999809	0	0.220339		0.964092	0.0281013	0.423615		0.999709	0.0123868	0.225838		0.970999	0.0417822	0.235247		0.999387	0.0397486	0.0957996								936	1	0.950329	0.998902	1	0.623096	0.991075
0.999809	0	0.220452		0.964062	0.0281938	0.423615		0.999709	0.0123868	0.226064		0.97093	0.0417822	0.235474		0.999386	0.0397486	0.0959696								937	1	0.998471	0.9998	0.999999	0.999099	0.996452
0.999809	0	0.220736		0.964037	0.0281938	0.423785		0.999705	0.0123868	0.226574		0.970928	0.0418747	0.235474		0.999385	0.039841	0.0959696								938	1	0.651772	0.863962	0.999637	0.997099	0.971579
0.999809	0	0.220849		0.964032	0.0282862	0.423785		0.999705	0.0123868	0.226688		0.970843	0.0418747	0.235701		0.999385	0.039841	0.096083								939	1	0.999918	0.999596	0.999999	0.999615	0.999836
0.999808	0	0.220963		0.963742	0.0282862	0.425543		0.999704	0.0123868	0.226858		0.970841	0.0419671	0.235701		0.999384	0.039841	0.0961964								940	1	0.947153	0.862157	0.994494	0.989658	0.753884
0.999808	0	0.221076		0.963722	0.0283786	0.425543		0.999704	0.0123868	0.226971		0.970702	0.0419671	0.236268		0.999383	0.0399334	0.0961964								941	1	0.999784	0.987521	0.998531	0.995626	0.991625
0.999808	0	0.221246		0.963663	0.0283786	0.425883		0.999704	0.0123868	0.227028		0.970693	0.042152	0.236268		0.999382	0.0399334	0.0963097								942	1	0.990115	0.997304	0.999943	0.985246	0.999854
0.999808	0	0.221359		0.963647	0.0284711	0.425883		0.999703	0.0123868	0.227141		0.970679	0.042152	0.236381		0.999382	0.0399334	0.0964231								943	1	0.996338	0.986049	0.983165	0.534044	0.328534
0.999808	0	0.221586		0.963624	0.0284711	0.42611		0.999703	0.0123868	0.227198		0.970672	0.0422444	0.236381		0.999382	0.0401183	0.0964231								944	1	0.999982	0.999998	0.999995	0.954075	0.999124
0.999807	0	0.221813		0.963604	0.0286559	0.42611		0.999702	0.0123868	0.227311		0.970425	0.0422444	0.237345		0.999381	0.0401183	0.0965365								945	1	0.950499	0.961291	0.999996	0.994406	0.999085
0.999807	0	0.221983		0.963592	0.0286559	0.426223		0.999701	0.0123868	0.227538		0.970424	0.0423368	0.237345		0.99938	0.0402108	0.0965932								946	1	0.999908	0.983508	0.99995	0.994797	0.990735
0.999807	0	0.222096		0.963584	0.0287484	0.426223		0.9997	0.0124792	0.227538		0.97042	0.0423368	0.237402		0.99938	0.0402108	0.0966498								947	1	0.948683	0.863668	0.963838	0.984906	0.998394
0.999806	0	0.222323		0.963565	0.0287484	0.426506		0.999699	0.0124792	0.227708		0.970406	0.0424293	0.237402		0.999379	0.0403032	0.0966498								948	1	0.999928	0.875055	0.654167	0.00170382	0.885949
0.999805	0	0.222493		0.963542	0.0288408	0.426506		0.999699	0.0124792	0.227822		0.970239	0.0424293	0.238138		0.999379	0.0403032	0.0967065								949	1	0.999963	0.997762	0.965092	0.942076	0.992074
0.999805	0	0.222606		0.963351	0.0288408	0.427413		0.999699	0.0124792	0.227878		0.970148	0.0426142	0.238138		0.999378	0.0403956	0.0967065								950	1	0.99996	0.956889	0.96694	0.990936	0.966227
0.999805	0	0.222663		0.963323	0.0289333	0.427413		0.999698	0.0124792	0.227992		0.970015	0.0426142	0.238592		0.999378	0.0403956	0.0967632								951	1	0.999436	0.979536	0.872537	0.888331	0.990784
0.999805	0	0.222776		0.963315	0.0289333	0.42747		0.999697	0.0124792	0.228105		0.970013	0.0427066	0.238592		0.999376	0.0405805	0.0967632								952	1	0.998695	0.959974	0.99987	0.983867	0.98008
0.999804	0	0.223003		0.963309	0.0290257	0.42747		0.999697	0.0124792	0.228218		0.970011	0.0427066	0.238705		0.999375	0.0405805	0.0968766								953	1	0.989018	0.892529	0.982672	0.836616	0.994615
0.999804	0	0.223117		0.963218	0.0290257	0.428094		0.999697	0.0125716	0.228218		0.969998	0.042799	0.238705		0.999374	0.040673	0.0968766								954	1	0.999548	0.975314	0.985478	0.577032	0.739478
0.999804	0	0.22323		0.963212	0.0291181	0.428094		0.999696	0.0125716	0.228275		0.969974	0.042799	0.238762		0.999374	0.040673	0.0969333								955	1	0.991949	0.998453	0.999989	0.716981	0.96349
0.999803	0	0.2234		0.963128	0.0291181	0.428434		0.999695	0.0125716	0.228445		0.969925	0.0429839	0.238762		0.999373	0.0407654	0.0969333								956	1	0.999998	0.999999	0.999991	0.92081	0.991085
0.999802	0	0.223683		0.963125	0.0292106	0.42849		0.999695	0.0125716	0.228502		0.969863	0.0429839	0.239045		0.999371	0.0407654	0.09699								957	1	0.9756	0.976795	0.998306	0.973779	0.999104
0.999802	0	0.22391		0.963001	0.0292106	0.429114		0.999695	0.0125716	0.228672		0.969861	0.0430764	0.239045		0.999371	0.0408578	0.09699								958	1	0.999896	0.99998	1	0.999916	0.998588
0.999802	0	0.223967		0.962997	0.029303	0.429114		0.999695	0.0125716	0.228785		0.969783	0.0430764	0.239272		0.999365	0.0408578	0.0975568								959	1	0.999937	0.999248	0.999429	0.98797	0.994991
0.999801	0	0.224194		0.962821	0.029303	0.430078		0.999694	0.0125716	0.228842		0.969777	0.0431688	0.239272		0.999364	0.0409503	0.0975568								960	1	0.999995	0.99881	0.999646	0.992853	0.998495
0.999801	0	0.22425		0.962809	0.0293955	0.430078		0.999694	0.0126641	0.228842		0.969731	0.0431688	0.239556		0.999363	0.0409503	0.0976135								961	1	0.999688	0.990389	1	0.993122	0.998582
0.999801	0	0.22442		0.9628	0.0293955	0.430134		0.999693	0.0126641	0.228899		0.969723	0.0432612	0.239556		0.999362	0.0410427	0.0976135								962	1	0.996481	0.999199	0.999999	0.994538	0.993544
0.999801	0	0.224534		0.962792	0.0294879	0.430134		0.999693	0.0127565	0.228899		0.969669	0.0432612	0.239726		0.99936	0.0410427	0.0978403								963	1	0.990276	0.858164	0.915157	0.711472	0.913227
0.999801	0	0.224647		0.962769	0.0294879	0.430304		0.999693	0.0127565	0.229012		0.969618	0.0434461	0.239726		0.999359	0.0411351	0.0978403								964	1	0.999953	0.988411	0.999262	0.82704	0.851188
0.9998	0	0.224874		0.962767	0.0295803	0.430304		0.999689	0.0127565	0.229239		0.969385	0.0434461	0.240066		0.999358	0.0411351	0.0979536								965	1	0.822313	0.938904	0.995102	0.995307	0.998147
0.9998	0	0.225101		0.962663	0.0295803	0.431098		0.999689	0.0127565	0.229409		0.969367	0.0435385	0.240066		0.999358	0.0411351	0.098067								966	1	0.968103	0.39103	0.581968	0.752446	0.313496
0.999799	0	0.225214		0.962635	0.0296728	0.431098		0.999686	0.0127565	0.229862		0.969298	0.0435385	0.240236		0.999357	0.0412276	0.098067								967	1	0.999924	0.999932	0.999998	0.994895	0.973651
0.999799	0	0.225327		0.962568	0.0296728	0.431495		0.999685	0.0127565	0.229976		0.969242	0.043631	0.240236		0.999355	0.0412276	0.0982371								968	1	0.996481	0.991366	0.999915	0.983145	0.998586
0.999799	0	0.225497		0.962554	0.0297652	0.431495		0.999684	0.0127565	0.230316		0.969221	0.043631	0.240293		0.999353	0.04132	0.0982371								969	1	0.992838	0.999756	1	0.999619	0.999751
0.999798	0	0.225554		0.962485	0.0297652	0.431835		0.999684	0.0127565	0.230486		0.96916	0.0437234	0.240293		0.999353	0.04132	0.0982937								970	1	0.997182	0.331268	0.473472	0.00241805	0.722272
0.999798	0	0.225724		0.962471	0.0298576	0.431835		0.999683	0.0127565	0.230599		0.969137	0.0437234	0.240406		0.999353	0.0414125	0.0982937								971	1	0.99994	0.999842	1	0.976619	0.996721
0.999798	0	0.225838		0.962431	0.0298576	0.432288		0.999683	0.0127565	0.230713		0.969136	0.0438159	0.240406		0.999352	0.0414125	0.0983504								972	1	0.999745	0.99682	0.988245	0.988521	0.998631
0.999797	0	0.226121		0.962423	0.0299501	0.432288		0.999682	0.012849	0.230713		0.969102	0.0438159	0.240746		0.99935	0.0415973	0.0983504								973	1	0.99788	0.922408	0.968239	0.579132	0.417115
0.999797	0	0.226348		0.96242	0.0299501	0.432345		0.999682	0.012849	0.230826		0.969091	0.0439083	0.240746		0.999349	0.0416898	0.0984071								974	1	0.979887	0.977873	0.999444	0.760791	0.999878
0.999796	0	0.226461		0.9624	0.030135	0.432345		0.999681	0.012849	0.231053		0.969064	0.0439083	0.240859		0.999349	0.0416898	0.0985205								975	1	0.999721	0.996833	0.999998	0.998976	0.999783
0.999796	0	0.226688		0.962234	0.030135	0.433195		0.999681	0.012849	0.231166		0.969048	0.0440007	0.240859		0.999348	0.0416898	0.0985772								976	1	0.999752	0.974524	0.999702	0.997967	0.7677
0.999796	0	0.226801		0.962232	0.0302274	0.433195		0.99968	0.012849	0.231393		0.968964	0.0440007	0.241143		0.999347	0.0417822	0.0986339								977	1	0.786899	0.816474	0.999485	0.756622	0.684863
0.999796	0	0.226858		0.962166	0.0302274	0.433592		0.99968	0.012849	0.231449		0.968958	0.0440932	0.241143		0.999346	0.0417822	0.0986906								978	1	0.99998	0.953358	0.991145	0.874918	0.994969
0.999796	0	0.226971		0.962156	0.0303198	0.433592		0.999678	0.0129414	0.231449		0.968842	0.0440932	0.241426		0.999346	0.0417822	0.0988039								979	1	0.999993	0.999544	0.999266	0.99021	0.997577
0.999796	0	0.227028		0.96203	0.0303198	0.434272		0.999678	0.0129414	0.231563		0.968842	0.0441856	0.241426		0.999342	0.0417822	0.0990307								980	1	0.785135	0.980101	0.977283	0.864979	0.977864
0.999795	0	0.227141		0.962026	0.0304123	0.434272		0.999677	0.0129414	0.231676		0.9687	0.0441856	0.241766		0.999341	0.0418747	0.0990307								981	1	0.443699	0.521328	0.294322	0.265189	0.999916
0.999795	0	0.227425		0.961943	0.0304123	0.434669		0.999676	0.0129414	0.23179		0.968699	0.0442781	0.241766		0.999339	0.0418747	0.099144								982	1	0.998409	0.977453	0.99799	0.987382	0.881128
0.999795	0	0.227595		0.961939	0.0305047	0.434669		0.999674	0.0129414	0.232186		0.968322	0.0442781	0.242617		0.999337	0.0419671	0.0992574								983	1	0.997813	0.998859	0.999997	0.993183	0.998304
0.999794	0	0.227708		0.961936	0.0305047	0.434726		0.999673	0.0130338	0.232186		0.968319	0.0443705	0.242617		0.999336	0.0419671	0.0993141								984	1	0.989155	0.949148	0.985695	0.805267	0.971833
0.999794	0	0.227878		0.961926	0.0305972	0.434726		0.999673	0.0130338	0.232243		0.968263	0.0443705	0.242843		0.999334	0.042152	0.0993141								985	1	0.998336	0.999425	0.999713	0.999786	0.989142
0.999794	0	0.227992		0.961853	0.0305972	0.435123		0.999672	0.0130338	0.232413		0.968262	0.0444629	0.242843		0.999334	0.042152	0.0993708								986	1	0.99968	0.998469	0.999998	0.871812	0.99928
0.999793	0	0.228275		0.961833	0.0306896	0.435123		0.999672	0.0130338	0.232527		0.96818	0.0444629	0.243183		0.999333	0.0422444	0.0993708								987	1	0.999706	0.99934	0.999999	0.998523	0.990562
0.999793	0	0.228502		0.961793	0.0306896	0.435463		0.999672	0.0131263	0.232527		0.968134	0.0446478	0.243183		0.999324	0.0422444	0.099881								988	1	0.999626	0.97824	0.999534	0.907762	0.994617
0.999792	0	0.228615		0.961789	0.030782	0.435463		0.99967	0.0131263	0.232753		0.968007	0.0446478	0.243524		0.999324	0.0423368	0.099881								989	1	0.998803	0.984211	0.997157	0.880808	0.985582
0.999792	0	0.228729		0.961704	0.030782	0.435803		0.999668	0.013496	0.232753		0.967977	0.0447402	0.243524		0.999323	0.0423368	0.0999943								990	1	0.999733	0.99851	0.998891	0.977432	0.967123
0.999792	0	0.228899		0.961701	0.0308745	0.435803		0.999665	0.013496	0.233433		0.967937	0.0447402	0.24375		0.999322	0.0425217	0.0999943								991	1	0.999954	0.999945	0.999999	0.99421	0.991243
0.999792	0	0.229012		0.961488	0.0308745	0.43671		0.999664	0.0135885	0.233604		0.967936	0.0448327	0.24375		0.99932	0.0425217	0.100164								992	1	0.997786	0.999753	0.999967	0.998311	0.991706
0.999791	0	0.229069		0.961481	0.0309669	0.43671		0.999664	0.0135885	0.233717		0.967885	0.0448327	0.24392		0.99932	0.0426142	0.100164								993	1	0.939828	0.971207	1	0.999546	0.996513
0.999791	0	0.229239		0.96124	0.0309669	0.438184		0.999663	0.0136809	0.233717		0.967854	0.0450176	0.24392		0.99932	0.0426142	0.100221								994	1	0.999893	0.997921	0.999025	0.599266	0.44178
0.99979	0	0.229522		0.961237	0.0310593	0.438184		0.999662	0.0136809	0.233887		0.967657	0.0450176	0.244487		0.999319	0.0427066	0.100221								995	1	0.999974	0.999918	0.999999	0.977067	0.999914
0.99979	0	0.229636		0.960972	0.0310593	0.438921		0.999661	0.0137733	0.233887		0.967633	0.04511	0.244487		0.999318	0.0427066	0.100334								996	1	0.952868	0.910945	0.265113	0.139635	0.999989
0.99979	0	0.229919		0.960961	0.0311518	0.438921		0.99966	0.0137733	0.23417		0.967617	0.04511	0.244714		0.999317	0.042799	0.100334								997	1	0.999995	0.984122	0.996999	0.940897	0.980015
0.99979	0	0.230089		0.960909	0.0311518	0.439261		0.999659	0.0138658	0.234227		0.967604	0.0452024	0.244714		0.999315	0.042799	0.100561								998	1	0.996027	0.996914	0.999859	0.995419	0.985048
0.999788	0	0.230656		0.960904	0.0312442	0.439261		0.999659	0.0138658	0.234397		0.967578	0.0452024	0.244827		0.999313	0.0428915	0.100561								999	1	0.999447	0.99964	0.999985	0.973613	0.952096
0.999788	0	0.230826		0.960819	0.0312442	0.439714		0.999658	0.0138658	0.234511		0.967577	0.0452949	0.244827		0.999312	0.0428915	0.100618								1000	1	0.976739	0.988425	0.999401	0.957647	0.999369
0.999787	0	0.230939		0.960818	0.0313367	0.439714		0.999658	0.0138658	0.234567		0.96743	0.0452949	0.245338		0.999312	0.0428915	0.100731								1001	1	0.999941	0.988188	0.978286	0.786779	0.999555
0.999786	0	0.231279		0.960752	0.0313367	0.440054		0.999656	0.0138658	0.234794		0.967402	0.0453873	0.245338		0.99931	0.0431688	0.100731								1002	1	0.999722	0.999206	0.999978	0.905973	0.985311
0.999786	0	0.231336		0.960746	0.0314291	0.440054		0.999655	0.0138658	0.234964		0.967292	0.0453873	0.245734		0.999307	0.0431688	0.100845								1003	1	0.999846	0.987798	0.991793	0.797656	0.428096
0.999785	0	0.231563		0.960651	0.0314291	0.440791		0.999655	0.0138658	0.235077		0.967279	0.0454798	0.245734		0.999306	0.0432612	0.100901								1004	1	0.999394	0.857368	0.642858	0.362745	0.0283063
0.999785	0	0.23162		0.960623	0.031614	0.440791		0.999651	0.0138658	0.235758		0.967218	0.0454798	0.245848		0.999305	0.0432612	0.100958								1005	1	0.998585	0.99782	0.999947	0.998182	0.999021
0.999785	0	0.23179		0.960499	0.031614	0.441472		0.999651	0.0139582	0.235758		0.967143	0.0456646	0.245848		0.999304	0.0433537	0.101015								1006	1	0.99995	0.999927	0.999996	0.923094	0.991026
0.999785	0	0.231903		0.960466	0.0317989	0.441472		0.999648	0.0139582	0.236268		0.966793	0.0456646	0.246641		0.999303	0.0434461	0.101015								1007	1	0.853771	0.94207	0.999637	0.974247	0.991057
0.999784	0	0.23213		0.960442	0.0317989	0.441585		0.999647	0.0141431	0.236268		0.96679	0.0457571	0.246641		0.999303	0.0434461	0.101071								1008	1	0.983372	0.773934	0.933722	0.139153	0.961208
0.999784	0	0.232243		0.960435	0.0319837	0.441585		0.999647	0.0141431	0.236381		0.966549	0.0457571	0.247378		0.999302	0.0435385	0.101071								1009	1	0.897113	0.90792	0.999832	0.955124	0.999476
0.999784	0	0.232413		0.96032	0.0319837	0.441925		0.999646	0.0141431	0.236608		0.966545	0.0458495	0.247378		0.999302	0.0435385	0.101128								1010	1	0.404847	0.47936	0.833143	0.879126	0.999981
0.999783	0	0.23264		0.960308	0.0321686	0.441925		0.999646	0.0141431	0.236721		0.966477	0.0458495	0.247492		0.999301	0.043631	0.101128								1011	1	0.999999	0.968238	0.999937	0.862822	0.979256
0.999782	0	0.232867		0.960298	0.0321686	0.441982		0.999645	0.0141431	0.236778		0.966451	0.0459419	0.247492		0.999301	0.043631	0.101241								1012	1	0.995655	0.977759	0.999994	0.976964	0.997514
0.999782	0	0.23298		0.960281	0.032261	0.441982		0.999644	0.0141431	0.236891		0.966418	0.0459419	0.247718		0.9993	0.0437234	0.101241								1013	1	0.998506	0.972211	0.996916	0.89124	0.98589
0.999782	0	0.233207		0.960269	0.032261	0.442095		0.999644	0.0141431	0.236948		0.966397	0.0460344	0.247718		0.999298	0.0437234	0.101298								1014	1	0.99438	0.78443	0.990922	0.8641	0.620591
0.999781	0	0.233263		0.960257	0.0324459	0.442095		0.999644	0.0141431	0.237061		0.966371	0.0460344	0.247775		0.999298	0.0438159	0.101298								1015	1	0.985402	0.907346	0.520467	0.440868	0.998405
0.999781	0	0.233377		0.960133	0.0324459	0.442832		0.999643	0.0141431	0.237118		0.966363	0.0461268	0.247775		0.999293	0.0438159	0.101752								1016	1	0.998176	0.999821	1	0.99816	0.997553
0.999781	0	0.233547		0.960131	0.0325384	0.442832		0.999643	0.0142355	0.237175		0.966246	0.0461268	0.248115		0.999291	0.0439083	0.101752								1017	1	0.993455	0.914934	0.999648	0.971768	0.983525
0.99978	0	0.233717		0.96006	0.0325384	0.443172		0.999642	0.014328	0.237175		0.966241	0.0462193	0.248115		0.999291	0.0439083	0.101808								1018	1	0.999019	0.992153	0.994752	0.96496	0.999729
0.99978	0	0.233774		0.960059	0.0326308	0.443172		0.999641	0.014328	0.237288		0.966053	0.0462193	0.248399		0.999289	0.0440007	0.101808								1019	1	0.999999	0.994147	0.999993	0.997231	0.997081
0.99978	0	0.233887		0.959938	0.0326308	0.443682		0.999641	0.0144204	0.237288		0.96602	0.0464041	0.248399		0.99928	0.0440007	0.102092								1020	1	0.990037	0.94281	0.948357	0.715669	0.897278
0.999779	0	0.234114		0.959925	0.0327232	0.443682		0.999639	0.0144204	0.237458		0.965853	0.0464041	0.248909		0.99928	0.0440007	0.102205								1021	1	0.995201	0.503505	0.793935	0.385836	0.638122
0.999779	0	0.234284		0.959811	0.0327232	0.444193		0.999639	0.0144204	0.237572		0.965852	0.0464966	0.248909		0.999277	0.0440007	0.102489								1022	1	0.995711	0.993596	0.236321	0.168029	0.964048
0.999779	0	0.23434		0.959807	0.0328157	0.444193		0.999639	0.0144204	0.237628		0.965679	0.0464966	0.249476		0.999271	0.0440932	0.102489								1023	1	0.993351	0.799641	0.702845	0.288566	0.560726
0.999779	0	0.234511		0.959525	0.0328157	0.445666		0.999638	0.0145128	0.237685		0.965669	0.046589	0.249476		0.99927	0.0440932	0.102545								1024	1	0.992004	0.998674	0.99761	0.952837	0.953708
0.999778	0	0.234737		0.959501	0.0329081	0.445666		0.999638	0.0145128	0.237798		0.965657	0.046589	0.249532		0.999269	0.0440932	0.102659								1025	1	0.996698	0.997896	0.999987	0.699539	0.962816
0.999777	0	0.234907		0.959371	0.0329081	0.446233		0.999638	0.0145128	0.237855		0.965656	0.0466815	0.249532		0.999268	0.0440932	0.102715								1026	1	0.999971	0.998759	0.999953	0.993536	0.979474
0.999777	0	0.235021		0.959354	0.0330006	0.446233		0.999638	0.0145128	0.237968		0.965549	0.0466815	0.249872		0.999268	0.0441856	0.102772								1027	1	0.999836	0.99701	0.999968	0.993012	0.990248
0.999777	0	0.235077		0.959243	0.0330006	0.446857		0.999637	0.0145128	0.238252		0.965479	0.0467739	0.249872		0.999265	0.0441856	0.102999								1028	1	0.999411	0.997123	1	0.961424	0.998104
0.999777	0	0.235304		0.959233	0.033093	0.446857		0.999636	0.0146053	0.238308		0.965402	0.0467739	0.250099		0.999265	0.0443705	0.102999								1029	1	0.238308	0.895168	0.986028	0.809442	0.933289
0.999775	0	0.235644		0.95917	0.033093	0.44731		0.99963	0.0146053	0.238932		0.965336	0.0468663	0.250099		0.999262	0.0443705	0.103225								1030	1	0.999681	0.947234	0.999596	0.990901	0.988386
0.999775	0	0.235871		0.959168	0.0331854	0.44731		0.99963	0.0146977	0.238932		0.965146	0.0468663	0.250723		0.999261	0.0444629	0.103282								1031	1	0.952562	0.973618	0.999856	0.997586	0.999979
0.999775	0	0.236098		0.959156	0.0331854	0.44748		0.999627	0.0146977	0.239272		0.965111	0.0469588	0.250723		0.999261	0.0444629	0.103395								1032	1	0.9991	0.999744	0.999994	0.999527	0.994522
0.999774	0	0.236211		0.959131	0.0332779	0.44748		0.999627	0.0147902	0.239329		0.965108	0.0469588	0.250779		0.999259	0.0445554	0.103395								1033	1	0.999649	0.974571	0.856767	0.619409	0.999963
0.999774	0	0.236324		0.959095	0.0332779	0.44765		0.999627	0.0147902	0.239442		0.96509	0.0470512	0.250779		0.999258	0.0445554	0.103509								1034	1	0.98324	0.924823	0.999288	0.57434	0.129817
0.999774	0	0.236381		0.959086	0.0333703	0.44765		0.999627	0.0147902	0.239499		0.964938	0.0470512	0.251403		0.999257	0.0447402	0.103509								1035	1	0.998559	0.997978	0.999889	0.966741	0.985503
0.999774	0	0.236495		0.958799	0.0333703	0.448727		0.999626	0.0147902	0.239612		0.964916	0.0471436	0.251403		0.999254	0.0447402	0.103679								1036	1	0.999943	0.999625	0.999976	0.995846	0.999495
0.999773	0	0.236551		0.958779	0.0334627	0.448727		0.999623	0.0147902	0.239896		0.964777	0.0471436	0.25197		0.999253	0.0448327	0.103679								1037	1	0.997928	0.988833	0.999974	0.989956	0.981817
0.999772	0	0.236891		0.958757	0.0334627	0.448897		0.999623	0.0147902	0.240009		0.964756	0.0473285	0.25197		0.999252	0.0448327	0.103736								1038	1	0.998847	0.995833	0.943353	0.7986	0.997172
0.999772	0	0.237005		0.958756	0.0335552	0.448897		0.99962	0.0147902	0.240293		0.964749	0.0473285	0.252083		0.999249	0.0450176	0.103736								1039	1	0.605692	0.9557	0.999962	0.996007	0.973037
0.999771	0	0.237345		0.958649	0.0335552	0.449351		0.99962	0.0147902	0.240406		0.964737	0.047421	0.252083		0.999248	0.0450176	0.103849								1040	1	0.998158	0.958948	0.87885	0.583913	0.00660733
0.999771	0	0.237628		0.958642	0.0337401	0.449351		0.999617	0.0147902	0.240746		0.964736	0.047421	0.25214		0.999248	0.04511	0.103849								1041	1	0.999808	0.999816	0.999997	0.992377	0.990959
0.999771	0	0.237685		0.958466	0.0337401	0.450258		0.999617	0.0147902	0.240859		0.964721	0.0475134	0.25214		0.999243	0.04511	0.104359								1042	1	0.834084	0.0186153	0.85775	0.00101467	0.213883
0.999771	0	0.237798		0.958453	0.0338325	0.450258		0.999614	0.0147902	0.241426		0.964636	0.0475134	0.252423		0.999241	0.0452024	0.104359								1043	1	0.996356	0.449846	0.990619	0.754316	0.544736
0.999771	0	0.237855		0.958355	0.0338325	0.450655		0.999613	0.0147902	0.24154		0.964591	0.0476058	0.252423		0.999231	0.0452024	0.104983								1044	1	0.988819	0.816166	0.83266	0.913155	0.858592
0.99977	0	0.238082		0.958352	0.0339249	0.450655		0.999612	0.0147902	0.241766		0.964589	0.0476058	0.252537		0.999231	0.0452949	0.104983								1045	1	0.999813	0.997748	0.995678	0.967627	0.984814
0.99977	0	0.238138		0.95833	0.0339249	0.450711		0.999612	0.0148826	0.241766		0.96457	0.0476983	0.252537		0.99923	0.0452949	0.105039								1046	1	0.995792	0.92826	0.937798	0.911314	0.362453
0.99977	0	0.238252		0.958317	0.0340174	0.450711		0.999608	0.0148826	0.242163		0.964357	0.0476983	0.25316		0.999228	0.0454798	0.105039								1047	1	0.400616	0.885738	0.849917	0.872596	0.989127
0.99977	0	0.238365		0.958254	0.0340174	0.451165		0.999608	0.014975	0.24222		0.964336	0.0477907	0.25316		0.999228	0.0454798	0.105153								1048	1	0.999995	0.999915	1	0.993056	0.992863
0.999769	0	0.238705		0.958251	0.0341098	0.451165		0.999607	0.014975	0.242333		0.964322	0.0477907	0.253274		0.999227	0.0454798	0.105266								1049	1	0.889397	0.934172	0.997241	0.999489	0.999982
0.999769	0	0.238762		0.95814	0.0341098	0.451505		0.999607	0.014975	0.24239		0.964302	0.0477907	0.253444		0.999226	0.0455722	0.105266								1050	1	0.901355	0.883151	0.99991	0.999301	0.899208
0.999769	0	0.238875		0.958137	0.0342023	0.451505		0.999607	0.014975	0.242503		0.964278	0.0478832	0.253444		0.999226	0.0455722	0.105323								1051	1	0.986024	0.998811	0.999661	0.976113	0.999997
0.999768	0	0.239102		0.957944	0.0342023	0.452242		0.999605	0.014975	0.242787		0.96419	0.0478832	0.25384		0.999224	0.0459419	0.105323								1052	1	0.999945	0.996907	0.995542	0.856045	0.77241
0.999768	0	0.239215		0.957903	0.0342947	0.452242		0.999605	0.014975	0.2429		0.964172	0.0479756	0.25384		0.99922	0.0459419	0.10555								1053	1	0.999884	0.973855	0.997619	0.838675	0.943825
0.999766	0	0.239612		0.957892	0.0342947	0.452299		0.999605	0.0150675	0.242957		0.963863	0.0479756	0.254577		0.999219	0.0460344	0.10555								1054	1	0.99929	0.984726	0.859723	0.9883	0.987787
0.999765	0	0.239952		0.95789	0.0343871	0.452299		0.999605	0.0150675	0.24307		0.963854	0.048068	0.254577		0.999218	0.0460344	0.105606								1055	1	0.999985	0.998728	0.999996	0.977287	0.985582
0.999765	0	0.240179		0.957874	0.0343871	0.452355		0.999604	0.0150675	0.243127		0.963799	0.048068	0.254691		0.999218	0.0461268	0.105606								1056	1	0.585419	0.799813	0.999861	0.964795	0.997288
0.999764	0	0.240349		0.957869	0.0344796	0.452355		0.999604	0.0150675	0.24324		0.96379	0.0481605	0.254691		0.999214	0.0461268	0.10589								1057	1	0.999988	0.999827	0.999998	0.946073	0.97434
0.999764	0	0.240463		0.95784	0.0344796	0.452639		0.999599	0.0150675	0.243694		0.963705	0.0481605	0.255314		0.999213	0.0462193	0.10589								1058	1	0.979362	0.95372	0.999837	0.998815	0.99479
0.999764	0	0.240576		0.957816	0.034572	0.452639		0.999598	0.0151599	0.24375		0.963664	0.0483454	0.255314		0.999212	0.0462193	0.106003								1059	1	0.987209	0.759158	0.993044	0.911397	0.728795
0.999764	0	0.240633		0.957738	0.034572	0.452865		0.999597	0.0151599	0.243807		0.963638	0.0483454	0.255541		0.99921	0.0464041	0.106003								1060	1	0.999746	0.999412	1	0.999242	0.978822
0.999764	0	0.240746		0.957732	0.034572	0.452979		0.999597	0.0152524	0.243807		0.96362	0.0484378	0.255541		0.999207	0.0464041	0.10623								1061	1	0.975085	0.962063	0.976453	0.46111	0.855348
0.999763	0	0.240916		0.957604	0.034572	0.453546		0.999597	0.0152524	0.243864		0.963576	0.0484378	0.255768		0.999203	0.0466815	0.10623								1062	1	0.999998	0.997652	0.992959	0.910111	0.997707
0.999763	0	0.241199		0.957589	0.034572	0.453659		0.999596	0.0152524	0.243977		0.963544	0.0485302	0.255768		0.999201	0.0466815	0.1064								1063	1	0.995768	0.942676	0.818595	0.66605	0.0425018
0.999762	0	0.24137		0.957385	0.034572	0.454623		0.999595	0.0152524	0.244317		0.963495	0.0485302	0.256051		0.9992	0.0467739	0.1064								1064	1	0.999992	0.999854	0.999023	0.916443	0.995128
0.999762	0	0.241483		0.957364	0.0346644	0.454623		0.999595	0.0152524	0.244487		0.963464	0.0486227	0.256051		0.9992	0.0467739	0.106457								1065	1	0.990496	0.988362	0.998133	0.952992	0.94196
0.999762	0	0.24171		0.957342	0.0346644	0.454736		0.999592	0.0152524	0.244771		0.96345	0.0486227	0.256108		0.999199	0.0467739	0.10657								1066	1	0.999984	0.975563	0.999972	0.927744	0.997493
0.999762	0	0.24188		0.957312	0.0348493	0.454736		0.999591	0.0152524	0.244884		0.963444	0.0487151	0.256108		0.999197	0.0467739	0.106683								1067	1	0.999918	0.999688	0.999962	0.99942	0.996786
0.999761	0	0.24205		0.95714	0.0348493	0.455303		0.99959	0.0153448	0.244941		0.963436	0.0487151	0.256165		0.999197	0.0468663	0.106683								1068	1	0.99981	0.969251	0.988415	0.998598	0.989742
0.999761	0	0.242163		0.957132	0.0349418	0.455303		0.999587	0.0153448	0.245224		0.963412	0.0488075	0.256165		0.999194	0.0468663	0.10674								1069	1	0.821333	0.914083	0.998634	0.913689	0.991069
0.999761	0	0.24222		0.957126	0.0349418	0.455416		0.999587	0.0154372	0.245281		0.963255	0.0488075	0.256505		0.999193	0.0469588	0.10674								1070	1	0.997698	0.998354	0.99991	0.997686	0.987083
0.999761	0	0.242333		0.95712	0.0350342	0.455416		0.999584	0.0154372	0.245508		0.963221	0.0489	0.256505		0.999188	0.0469588	0.106853								1071	1	0.999582	0.998802	0.999954	0.994425	0.986127
0.99976	0	0.242503		0.956985	0.0350342	0.455983		0.999584	0.0154372	0.245621		0.963217	0.0489	0.256618		0.999186	0.0471436	0.106853								1072	1	0.999913	0.991044	0.999997	0.873591	0.695405
0.99976	0	0.24273		0.956939	0.0351266	0.455983		0.999581	0.0154372	0.246018		0.963212	0.0489924	0.256618		0.999184	0.0471436	0.107023								1073	1	0.99928	0.902009	0.812308	0.0807004	0.533035
0.99976	0	0.242957		0.956919	0.0351266	0.456097		0.999581	0.0154372	0.246131		0.963164	0.0489924	0.256731		0.999181	0.0471436	0.107137								1074	1	0.99969	0.999676	0.999999	0.999607	0.99621
0.999758	0	0.243354		0.956918	0.0352191	0.456097		0.999581	0.0154372	0.246188		0.963161	0.0490849	0.256731		0.999179	0.0471436	0.107307								1075	1	0.999951	0.993093	0.999445	0.999325	0.98243
0.999758	0	0.243524		0.956716	0.0352191	0.457004		0.999581	0.0155297	0.246245		0.963105	0.0490849	0.256845		0.999179	0.0472361	0.107307								1076	1	0.997743	0.9642	0.948615	0.311858	0.700431
0.999758	0	0.24358		0.9567	0.0353115	0.457004		0.99958	0.0156221	0.246245		0.963078	0.0491773	0.256845		0.999178	0.0472361	0.10742								1077	1	0.958106	0.965952	0.999955	0.998793	0.999642
0.999757	0	0.243694		0.956656	0.0353115	0.45723		0.99958	0.0156221	0.246358		0.963041	0.0491773	0.257015		0.999177	0.0473285	0.10742								1078	1	0.829801	0.352408	0.770798	0.883216	0.999986
0.999757	0	0.243864		0.956647	0.035404	0.45723		0.999577	0.0156221	0.246698		0.963024	0.0492697	0.257015		0.999172	0.0473285	0.10759								1079	1	0.999948	0.999978	1	0.942294	0.996458
0.999756	0	0.243977		0.956561	0.035404	0.457684		0.999577	0.015807	0.246811		0.962996	0.0492697	0.257128		0.999172	0.047421	0.10759								1080	1	0.999778	0.916528	0.969264	0.828459	0.995503
0.999755	0	0.244261		0.956552	0.0354964	0.457684		0.999575	0.015807	0.246981		0.962988	0.0493622	0.257128		0.999169	0.047421	0.107817								1081	1	0.994349	0.866149	0.977485	0.893441	0.581762
0.999755	0	0.244374		0.956358	0.0354964	0.458647		0.999575	0.015807	0.247095		0.962859	0.0493622	0.257525		0.999168	0.0475134	0.107817								1082	1	0.928935	0.958529	0.840288	0.479164	0.999941
0.999754	0	0.244601		0.956351	0.0355888	0.458647		0.99957	0.015807	0.247718		0.962823	0.0494546	0.257525		0.99916	0.0475134	0.108327								1083	1	0.999979	0.999544	0.999894	0.991203	0.786774
0.999753	0	0.244714		0.956235	0.0355888	0.459214		0.999569	0.0158994	0.247718		0.962776	0.0494546	0.257695		0.999159	0.0476058	0.108327								1084	1	0.999988	0.999975	0.999927	0.998147	0.999575
0.999752	0	0.244941		0.956234	0.0356813	0.459214		0.999569	0.0158994	0.247775		0.962775	0.0495471	0.257695		0.999157	0.0476058	0.108441								1085	1	0.999185	0.817525	0.964016	0.478719	0.0979308
0.999752	0	0.245111		0.956211	0.0356813	0.459554		0.999569	0.0158994	0.247888		0.962732	0.0495471	0.257809		0.999157	0.0476983	0.108441								1086	1	1	0.999997	0.999999	0.998786	0.9988
0.999751	0	0.245281		0.956199	0.0357737	0.459554		0.999568	0.0158994	0.247945		0.962725	0.0496395	0.257809		0.999157	0.0476983	0.108497								1087	1	0.958162	0.96001	0.901268	0.23439	0.947733
0.999751	0	0.245394		0.956189	0.0357737	0.459668		0.999568	0.0159919	0.248002		0.962629	0.0496395	0.257979		0.999155	0.0477907	0.108497								1088	1	0.982914	0.951175	0.992959	0.99619	0.984988
0.999751	0	0.245451		0.956187	0.0358661	0.459668		0.999567	0.0159919	0.248059		0.962624	0.0497319	0.257979		0.999153	0.0477907	0.108554								1089	1	0.999954	0.998148	0.999989	0.98506	0.999884
0.99975	0	0.245564		0.956086	0.0358661	0.460065		0.999566	0.0161767	0.248059		0.962586	0.0497319	0.258149		0.999153	0.0478832	0.108554								1090	1	0.848637	0.972485	0.999924	0.999102	0.999699
0.99975	0	0.245678		0.956082	0.0359586	0.460065		0.999565	0.0161767	0.248285		0.96256	0.0498244	0.258149		0.999153	0.0478832	0.108611								1091	1	0.861828	0.84253	0.999933	0.978646	0.958237
0.99975	0	0.245904		0.955937	0.0359586	0.460348		0.999564	0.0161767	0.248512		0.962062	0.0498244	0.259169		0.999152	0.0479756	0.108667								1092	1	0.987841	0.98148	0.999993	0.999516	0.999999
0.99975	0	0.246018		0.955933	0.036051	0.460348		0.999564	0.0162692	0.248512		0.962052	0.0499168	0.259169		0.999151	0.0479756	0.108781								1093	1	0.999578	0.989794	0.978837	0.993315	0.988782
0.999749	0	0.246131		0.955826	0.036051	0.460745		0.999562	0.0162692	0.248795		0.962008	0.0499168	0.259396		0.999151	0.048068	0.108781								1094	1	0.85868	0.913672	0.340655	0.891563	0.999971
0.999749	0	0.246245		0.955815	0.0362359	0.460745		0.999562	0.0163616	0.248795		0.961989	0.0500092	0.259396		0.999149	0.048068	0.108894								1095	1	0.991376	0.937866	0.921973	0.601068	0.917152
0.999749	0	0.246301		0.955675	0.0362359	0.461368		0.999561	0.0163616	0.248909		0.961965	0.0500092	0.259452		0.999145	0.0483454	0.108894								1096	1	0.941508	0.494948	0.757775	0.158766	0.868447
0.999749	0	0.246471		0.955657	0.0363283	0.461368		0.999561	0.0163616	0.249022		0.961919	0.0501017	0.259452		0.999141	0.0483454	0.109177								1097	1	1	0.993845	0.999979	0.869622	0.172935
0.999747	0	0.246811		0.955613	0.0363283	0.461652		0.999561	0.0163616	0.249079		0.961828	0.0501017	0.259679		0.99914	0.0484378	0.109177								1098	1	0.998549	0.99603	0.999926	0.999133	0.916702
0.999747	0	0.246925		0.955596	0.0364208	0.461652		0.999561	0.0164541	0.249079		0.961826	0.0501941	0.259679		0.999137	0.0484378	0.109404								1099	1	0.999908	0.999821	0.999999	0.998877	0.986474
0.999747	0	0.246981		0.955573	0.0364208	0.461765		0.999559	0.0164541	0.249192		0.961772	0.0501941	0.259963		0.999136	0.0485302	0.109404								1100	1	0.999946	0.980722	0.999945	0.762296	0.979086
0.999747	0	0.247095		0.955571	0.0365132	0.461765		0.999559	0.0164541	0.249306		0.961714	0.0502866	0.259963		0.999136	0.0485302	0.109461								1101	1	0.993309	0.56152	0.843232	0.891797	0.999943
0.999747	0	0.247265		0.955468	0.0365132	0.462219		0.999559	0.0165465	0.249306		0.961707	0.0502866	0.260076		0.999135	0.0486227	0.109461								1102	1	0.999674	0.999596	0.999999	0.998851	0.94426
0.999746	0	0.247378		0.955467	0.0366057	0.462219		0.999559	0.0165465	0.249362		0.961693	0.050379	0.260076		0.999119	0.0486227	0.110481								1103	1	0.99987	0.99887	0.977723	0.443049	0.307589
0.999746	0	0.247605		0.955419	0.0366057	0.462559		0.999558	0.0165465	0.249589		0.961629	0.050379	0.260246		0.999118	0.0487151	0.110481								1104	1	0.999987	0.998839	0.999936	0.972534	0.992534
0.999746	0	0.247775		0.955381	0.0366981	0.462559		0.999557	0.0165465	0.249702		0.961625	0.0504714	0.260246		0.999116	0.0487151	0.110651								1105	1	0.999932	0.997075	1	0.998017	0.99505
0.999745	0	0.247945		0.955196	0.0366981	0.463409		0.999556	0.0167314	0.249702		0.961584	0.0504714	0.260416		0.999116	0.0488075	0.110651								1106	1	0.999996	0.990679	0.999212	0.995774	0.324349
0.999745	0	0.248059		0.955186	0.0367905	0.463466		0.999555	0.0167314	0.249929		0.961582	0.0504714	0.260529		0.999115	0.0488075	0.110765								1107	1	0.264487	0.0271772	0.348663	0.0210857	0.956509
0.999745	0	0.248115		0.955092	0.0367905	0.463806		0.999555	0.0168238	0.249986		0.961578	0.0504714	0.260586		0.999113	0.0489	0.110765								1108	1	0.99936	0.991262	0.9984	0.99761	0.996563
0.999744	0	0.248342		0.955091	0.036883	0.463806		0.999554	0.0168238	0.250043		0.961536	0.0505639	0.260586		0.999109	0.0489	0.111048								1109	1	0.999716	0.96553	0.999787	0.817528	6.03164e-05
0.999744	0	0.248455		0.954865	0.036883	0.46477		0.999554	0.0169163	0.250156		0.961223	0.0505639	0.261323		0.999109	0.0489924	0.111048								1110	1	0.773528	0.685655	0.963762	0.993616	0.998947
0.999744	0	0.248569		0.954776	0.0369754	0.46477		0.999553	0.0169163	0.250383		0.961213	0.0506563	0.261323		0.999106	0.0489924	0.111332								1111	1	0.999621	0.966592	0.989784	0.968718	0.973606
0.999743	0	0.248739		0.954761	0.0369754	0.46494		0.999552	0.0170087	0.250383		0.961212	0.0506563	0.26138		0.999105	0.0491773	0.111332								1112	1	0.997023	0.990495	0.999638	0.987547	0.997901
0.999743	0	0.248909		0.954752	0.0370678	0.46494		0.99955	0.0170087	0.250723		0.961204	0.0507488	0.26138		0.999102	0.0491773	0.111672								1113	1	0.999991	0.999949	1	0.99948	0.998974
0.999743	0	0.249022		0.954683	0.0370678	0.46528		0.99955	0.0171011	0.250779		0.960891	0.0507488	0.2624		0.999102	0.0492697	0.111672								1114	1	0.973767	0.992621	0.985869	0.960373	0.999833
0.999743	0	0.249192		0.954668	0.0371603	0.46528		0.999549	0.0171011	0.250893		0.960885	0.0509336	0.2624		0.999101	0.0492697	0.111842								1115	1	0.995595	0.646384	0.980364	0.846582	0.935362
0.999742	0	0.249306		0.954387	0.0371603	0.4663		0.999549	0.0171011	0.251006		0.960672	0.0509336	0.26274		0.9991	0.0493622	0.111842								1116	1	0.993963	0.956115	0.999999	0.999914	0.999905
0.999742	0	0.249362		0.954381	0.0372527	0.4663		0.999548	0.0171011	0.251233		0.960666	0.0510261	0.26274		0.9991	0.0493622	0.111898								1117	1	0.999905	0.996432	0.999544	0.972318	0.999387
0.999742	0	0.249476		0.954322	0.0372527	0.466584		0.999547	0.0171011	0.251346		0.960664	0.0510261	0.262797		0.999099	0.0494546	0.111898								1118	1	0.961541	0.936523	0.952152	0.477715	0.948933
0.999742	0	0.249646		0.954322	0.0373452	0.466584		0.999547	0.0171011	0.251403		0.960648	0.0512109	0.262797		0.999099	0.0494546	0.111955								1119	1	0.972623	0.917347	0.999989	0.993816	0.989534
0.999742	0	0.249759		0.954258	0.0373452	0.467037		0.999546	0.0171011	0.251516		0.960504	0.0512109	0.263137		0.999096	0.0497319	0.111955								1120	1	0.978611	0.968085	0.992289	0.974273	0.930553
0.999741	0	0.249872		0.954252	0.0374376	0.467037		0.999545	0.0171011	0.25163		0.96049	0.0513034	0.263137		0.999095	0.0497319	0.112012								1121	1	0.999834	0.990033	0.999997	0.995626	0.998294
0.999741	0	0.249986		0.954186	0.0374376	0.467377		0.999544	0.0171011	0.251856		0.960444	0.0513034	0.263307		0.999095	0.0498244	0.112012								1122	1	0.915429	0.40786	0.899758	0.933618	0.981312
0.999739	0	0.250439		0.954146	0.03753	0.467377		0.999541	0.0171011	0.252253		0.960439	0.0513958	0.263307		0.999093	0.0498244	0.112182								1123	1	0.998951	0.998316	0.999296	0.948925	0.97218
0.999738	0	0.250666		0.954083	0.03753	0.467717		0.999541	0.017286	0.252253		0.960355	0.0513958	0.263477		0.999093	0.0499168	0.112182								1124	1	0.0344654	0.000125562	0.00490599	0.000543473	0.00039716
0.999738	0	0.250723		0.954054	0.0376225	0.467717		0.999538	0.017286	0.252593		0.960338	0.0515807	0.263477		0.999091	0.0499168	0.112352								1125	1	0.999863	0.994795	0.999846	0.984123	0.843456
0.999737	0	0.250836		0.95405	0.0376225	0.467774		0.999538	0.017286	0.252707		0.960164	0.0515807	0.264101		0.999088	0.0501017	0.112352								1126	1	0.999988	0.951423	0.987638	0.165011	0.738231
0.999737	0	0.251006		0.95403	0.0377149	0.467774		0.999537	0.017286	0.252877		0.960144	0.0516731	0.264101		0.999087	0.0501941	0.112409								1127	1	0.896266	0.0574723	0.998716	0.876077	0.733352
0.999737	0	0.25112		0.953914	0.0377149	0.468227		0.999537	0.0173784	0.252877		0.960078	0.0516731	0.264384		0.999082	0.0501941	0.112805								1128	1	0.986201	0.999516	1	0.964257	0.999161
0.999736	0	0.251176		0.953912	0.0378074	0.468227		0.999536	0.0173784	0.253104		0.960077	0.0517656	0.264384		0.999079	0.0502866	0.112862								1129	1	0.994013	0.962791	0.941701	0.883834	0.988781
0.999736	0	0.25129		0.95385	0.0378074	0.468511		0.999535	0.0174709	0.25316		0.960076	0.0517656	0.264441		0.999072	0.0502866	0.113146								1130	1	0.999996	0.999994	1	0.999497	0.999139
0.999735	0	0.251573		0.953815	0.0378998	0.468511		0.999533	0.0174709	0.2535		0.960014	0.0519505	0.264441		0.999071	0.050379	0.113146								1131	1	0.998418	0.996431	0.999863	0.98011	0.998629
0.999735	0	0.251686		0.95372	0.0378998	0.468794		0.999533	0.0174709	0.253614		0.959995	0.0519505	0.264554		0.99907	0.050379	0.113316								1132	1	0.996849	0.999758	0.99999	0.902711	0.998694
0.999734	0	0.251743		0.9537	0.0379922	0.468794		0.99953	0.0174709	0.25384		0.959982	0.0520429	0.264554		0.999069	0.0504714	0.113316								1133	1	0.999726	0.9984	0.994353	0.957458	0.988194
0.999734	0	0.251856		0.953613	0.0379922	0.469078		0.999529	0.0175633	0.25384		0.9599	0.0520429	0.264781		0.999068	0.0504714	0.113429								1134	1	0.995544	0.989452	0.999999	0.997383	0.991894
0.999733	0	0.25214		0.953609	0.0380847	0.469078		0.999528	0.0175633	0.254124		0.959872	0.0522278	0.264781		0.999068	0.0505639	0.113429								1135	1	0.890686	0.455508	0.95425	0.991833	0.990845
0.999733	0	0.252253		0.953432	0.0380847	0.469701		0.999527	0.0175633	0.254237		0.959822	0.0522278	0.265008		0.999064	0.0505639	0.113656								1136	1	0.99985	0.998025	0.999998	0.91109	0.999691
0.999733	0	0.25231		0.953381	0.0381771	0.469701		0.999527	0.0176558	0.254237		0.959815	0.0523202	0.265008		0.999063	0.0506563	0.113656								1137	1	0.999969	0.999313	0.999561	0.999645	0.993047
0.999733	0	0.252423		0.953281	0.0381771	0.470268		0.999526	0.0176558	0.254407		0.959759	0.0523202	0.265121		0.999058	0.0506563	0.114052								1138	1	0.971638	0.959824	0.993889	0.965792	0.999638
0.999732	0	0.252593		0.953228	0.0384544	0.470268		0.999526	0.0176558	0.254521		0.959748	0.0524126	0.265121		0.999057	0.0507488	0.114052								1139	1	0.999988	0.997606	0.999541	0.895572	0.939822
0.999731	0	0.25282		0.953107	0.0384544	0.470722		0.999526	0.0176558	0.254634		0.959618	0.0524126	0.265575		0.999053	0.0507488	0.114109								1140	1	0.985091	0.996083	0.999999	0.997399	0.999666
0.99973	0	0.253047		0.953095	0.0385469	0.470722		0.999525	0.0176558	0.254747		0.959614	0.0525051	0.265575		0.999053	0.0508412	0.114109								1141	1	0.536149	0.877793	0.977577	0.909546	0.998008
0.999729	0	0.25316		0.953077	0.0385469	0.470892		0.999522	0.0176558	0.255144		0.95959	0.0525051	0.265631		0.99905	0.0508412	0.114223								1142	1	0.999597	0.967819	0.969747	0.660173	0.997535
0.999729	0	0.253274		0.953074	0.0386393	0.470892		0.999522	0.0177482	0.255144		0.959585	0.0525975	0.265631		0.99905	0.0509336	0.114223								1143	1	0.995688	0.974126	0.994697	0.928645	0.941299
0.999729	0	0.253387		0.953049	0.0386393	0.470948		0.999521	0.0177482	0.255314		0.959373	0.0525975	0.265971		0.999047	0.0509336	0.114449								1144	1	0.982526	0.997448	0.999561	0.919298	0.960038
0.999728	0	0.253727		0.953035	0.0388242	0.470948		0.999521	0.0178406	0.255314		0.959363	0.0527824	0.265971		0.999047	0.0510261	0.114449								1145	1	0.999757	0.999927	0.965623	0.602954	0.999365
0.999727	0	0.25384		0.95299	0.0388242	0.471062		0.99952	0.0178406	0.255428		0.95925	0.0527824	0.266198		0.999044	0.0510261	0.114563								1146	1	0.997707	0.99818	0.978778	0.834955	0.976108
0.999727	0	0.254067		0.952982	0.0389166	0.471062		0.999519	0.0178406	0.255541		0.959216	0.0529673	0.266198		0.999044	0.0511185	0.114563								1147	1	0.995835	0.994401	0.999974	0.999585	0.990888
0.999726	0	0.254181		0.952849	0.0389166	0.471515		0.999519	0.0179331	0.255598		0.959152	0.0529673	0.266255		0.999042	0.0511185	0.114733								1148	1	0.999993	0.994509	0.998737	0.837474	0.933286
0.999726	0	0.254237		0.952843	0.0390091	0.471515		0.999515	0.0179331	0.255995		0.959141	0.0530597	0.266255		0.999041	0.0512109	0.114789								1149	1	0.827124	0.979365	0.993641	0.903204	0.998726
0.999725	0	0.254918		0.952827	0.0390091	0.471572		0.999515	0.0180255	0.255995		0.959087	0.0530597	0.266481		0.999038	0.0512109	0.114903								1150	1	0.989751	0.993335	0.998578	0.852776	0.93546
0.999724	0	0.255144		0.952806	0.0391015	0.471572		0.999514	0.0180255	0.256108		0.959009	0.0531522	0.266481		0.999038	0.0513034	0.114903								1151	1	0.922729	0.994674	0.999911	0.978762	0.961277
0.999723	0	0.255258		0.952572	0.0391015	0.472139		0.999513	0.018118	0.256108		0.959006	0.0531522	0.266538		0.999033	0.0513034	0.115073								1152	1	0.991208	0.958258	0.999925	0.978418	0.999102
0.999723	0	0.255371		0.952557	0.0391939	0.472139		0.999512	0.018118	0.256221		0.958966	0.0532446	0.266538		0.999033	0.0513958	0.115073								1153	1	0.973441	0.2295	0.463374	0.0389314	0.885112
0.999723	0	0.255541		0.952551	0.0391939	0.472195		0.999512	0.0182104	0.256221		0.958964	0.0532446	0.266595		0.99903	0.0513958	0.115356								1154	1	0.967577	0.0434915	0.0144106	0.0147277	0.0520296
0.999723	0	0.255598		0.952551	0.0392864	0.472195		0.999511	0.0183028	0.256278		0.958931	0.053337	0.266595		0.999029	0.0513958	0.11547								1155	1	0.949237	0.881492	0.957126	0.675248	0.99984
0.999723	0	0.255711		0.952427	0.0392864	0.472762		0.999511	0.0183028	0.256335		0.958916	0.053337	0.266765		0.999029	0.0513958	0.115526								1156	1	0.989563	0.978144	0.999957	0.951616	0.81548
0.999722	0	0.255824		0.952419	0.0393788	0.472762		0.99951	0.0183953	0.256335		0.95889	0.0534295	0.266765		0.999029	0.0514883	0.115526								1157	1	0.996521	0.952254	0.749332	0.999534	0.99997
0.999722	0	0.255995		0.952243	0.0393788	0.473896		0.999509	0.0183953	0.256448		0.958835	0.0534295	0.266935		0.999025	0.0514883	0.115866								1158	1	0.98968	0.934474	0.882656	0.49842	0.905215
0.999721	0	0.256221		0.952175	0.0394713	0.473896		0.999508	0.0183953	0.256731		0.958768	0.0537068	0.266935		0.999021	0.0514883	0.11598								1159	1	0.999721	0.999912	0.999906	0.83143	0.971507
0.999721	0	0.256448		0.952092	0.0394713	0.474406		0.999507	0.0184877	0.256731		0.9587	0.0537068	0.267105		0.999021	0.0514883	0.116093								1160	1	0.999995	0.999969	1	0.919656	0.996465
0.99972	0	0.256675		0.952086	0.0395637	0.474406		0.999506	0.0184877	0.256902		0.958696	0.0537992	0.267105		0.99902	0.0515807	0.116093								1161	1	0.999931	0.999968	1	0.999138	0.995451
0.99972	0	0.256731		0.951988	0.0395637	0.474803		0.999506	0.0184877	0.257015		0.958545	0.0537992	0.267615		0.999015	0.0515807	0.11615								1162	1	0.396695	0.0377404	0.998818	0.994876	0.845339
0.999719	0	0.257072		0.951981	0.0397486	0.474803		0.999503	0.0184877	0.257355		0.958523	0.0540765	0.267615		0.999015	0.0516731	0.11615								1163	1	0.997986	0.970302	0.98645	0.76684	0.955688
0.999717	0	0.257412		0.951924	0.0397486	0.474916		0.999502	0.0184877	0.257468		0.958513	0.0540765	0.267729		0.999011	0.0516731	0.116377								1164	1	0.99918	0.999021	0.999999	0.993168	0.999681
0.999717	0	0.257525		0.951897	0.039841	0.474916		0.999502	0.0186726	0.257468		0.958479	0.054169	0.267729		0.999009	0.0517656	0.116377								1165	1	0.999941	0.999069	1	0.999683	0.998795
0.999716	0	0.257638		0.951719	0.039841	0.47554		0.999501	0.0186726	0.257638		0.958471	0.054169	0.267785		0.999008	0.0517656	0.116433								1166	1	0.998641	0.940219	0.993717	0.897192	0.983256
0.999716	0	0.257809		0.951714	0.0399334	0.47554		0.999501	0.018765	0.257638		0.958461	0.0542614	0.267785		0.999008	0.051858	0.116433								1167	1	0.998693	0.978924	0.998013	0.821036	0.996629
0.999716	0	0.257865		0.951708	0.0399334	0.47571		0.9995	0.018765	0.257695		0.958154	0.0542614	0.268295		0.999	0.051858	0.116717								1168	1	0.995951	0.97485	0.972069	0.903415	0.99538
0.999716	0	0.258092		0.951676	0.0400259	0.47571		0.9995	0.0188575	0.257695		0.958139	0.0543539	0.268295		0.999	0.051858	0.11683								1169	1	0.999997	0.994023	1	0.990456	0.996219
0.999715	0	0.258149		0.951628	0.0400259	0.47588		0.999496	0.0188575	0.257922		0.957855	0.0543539	0.269202		0.998995	0.051858	0.11717								1170	1	0.999391	0.979118	0.999305	0.860397	0.627336
0.999715	0	0.258262		0.951626	0.0401183	0.47588		0.999495	0.0189499	0.257922		0.957847	0.0544463	0.269202		0.998995	0.0519505	0.11717								1171	1	0.859651	0.830875	0.968035	0.946764	0.999983
0.999715	0	0.258319		0.951534	0.0401183	0.476277		0.999495	0.0189499	0.258035		0.957813	0.0544463	0.269259		0.998994	0.0519505	0.117284								1172	1	0.999414	0.752098	0.993193	0.767058	0.872378
0.999715	0	0.258432		0.951531	0.0402108	0.476277		0.999494	0.0190423	0.258035		0.95781	0.0545387	0.269259		0.998992	0.0519505	0.117397								1173	1	0.999149	0.999715	1	0.999937	0.981401
0.999715	0	0.258489		0.951453	0.0402108	0.476617		0.999492	0.0190423	0.258262		0.957788	0.0545387	0.269372		0.998992	0.0519505	0.11751								1174	1	0.998917	0.986945	0.955022	0.921054	0.998604
0.999714	0	0.258602		0.951444	0.0403032	0.476617		0.999492	0.0191348	0.258262		0.957768	0.0546312	0.269372		0.998988	0.0519505	0.11768								1175	1	0.897237	0.970391	0.557159	0.316019	0.999812
0.999714	0	0.258659		0.951407	0.0403032	0.4769		0.999491	0.0191348	0.258432		0.957761	0.0546312	0.269429		0.998987	0.0520429	0.11768								1176	1	0.981858	0.930929	0.99738	0.957989	0.998208
0.999714	0	0.258829		0.951403	0.0403956	0.4769		0.999491	0.0191348	0.258545		0.957689	0.054816	0.269429		0.998984	0.0520429	0.118077								1177	1	0.980527	0.995223	0.999644	0.978217	0.957361
0.999713	0	0.258886		0.951373	0.0403956	0.47707		0.999489	0.0191348	0.258715		0.957677	0.054816	0.269486		0.998984	0.0520429	0.118191								1178	1	0.999994	0.999914	1	0.989962	0.997981
0.999713	0	0.258999		0.951372	0.0404881	0.47707		0.999487	0.0191348	0.258942		0.957667	0.0549085	0.269486		0.998983	0.0520429	0.118247								1179	1	0.999995	0.980515	0.983564	0.492989	0.059063
0.999713	0	0.259056		0.95124	0.0404881	0.477354		0.999484	0.0191348	0.259169		0.957661	0.0549085	0.269543		0.998982	0.0521353	0.118247								1180	1	0.999995	0.995739	0.990054	0.964938	0.387365
0.999712	0	0.259169		0.951212	0.0405805	0.477354		0.999484	0.0191348	0.259282		0.957654	0.0550009	0.269543		0.998979	0.0521353	0.118417								1181	1	0.99723	0.938963	0.999024	0.212724	0.999228
0.999712	0	0.259452		0.951099	0.0405805	0.478034		0.999482	0.0193197	0.259282		0.957499	0.0550009	0.270223		0.998979	0.0523202	0.118417								1182	1	0.996315	0.995993	0.999951	0.997909	0.966936
0.999711	0	0.259566		0.951095	0.040673	0.478034		0.999482	0.0193197	0.259396		0.957487	0.0550934	0.270223		0.998974	0.0523202	0.118531								1183	1	0.999353	0.999943	0.999995	0.994268	0.997331
0.999709	0	0.259849		0.950892	0.040673	0.478431		0.999479	0.0193197	0.259622		0.957229	0.0550934	0.271016		0.998973	0.0524126	0.118531								1184	1	0.998476	0.980802	0.99513	0.990652	0.800686
0.999709	0	0.259963		0.950856	0.0407654	0.478431		0.999479	0.0193197	0.259736		0.95722	0.0551858	0.271016		0.998973	0.0524126	0.118587								1185	1	0.994747	0.909124	0.394025	0.0508668	0.997935
0.999708	0	0.260246		0.950848	0.0407654	0.478488		0.999479	0.0194121	0.259849		0.95721	0.0551858	0.271073		0.998973	0.0525051	0.118587								1186	1	0.995292	0.984247	0.702317	0.875086	0.94889
0.999708	0	0.260416		0.950843	0.0408578	0.478488		0.999478	0.0194121	0.259906		0.957199	0.0553707	0.271073		0.998961	0.0525051	0.119098								1187	1	0.999489	0.999118	0.998783	0.957161	0.989796
0.999708	0	0.260643		0.950823	0.0408578	0.478601		0.999478	0.0195045	0.259963		0.957074	0.0553707	0.27147		0.998961	0.0525975	0.119098								1188	1	0.999997	0.98594	0.996489	0.989671	0.922762
0.999707	0	0.26087		0.950822	0.0409503	0.478601		0.999477	0.0195045	0.260189		0.957067	0.0554631	0.27147		0.998956	0.0525975	0.119268								1189	1	0.980456	0.756488	0.943719	0.959725	0.982887
0.999707	0	0.260983		0.950821	0.0409503	0.478658		0.999465	0.0195045	0.261096		0.956958	0.0554631	0.27181		0.998955	0.0525975	0.119381								1190	1	0.99996	0.996835	0.997816	0.993475	0.999975
0.999707	0	0.26104		0.950815	0.0410427	0.478658		0.999465	0.0195045	0.26121		0.956956	0.0555556	0.27181		0.998953	0.0525975	0.119551								1191	1	0.997951	0.996472	0.996332	0.977648	0.990743
0.999706	0	0.261153		0.950629	0.0410427	0.479338		0.999465	0.019597	0.26121		0.956918	0.0555556	0.271867		0.998952	0.05269	0.119551								1192	1	0.879183	0.894837	0.990358	0.449666	0.998904
0.999706	0	0.261266		0.950602	0.0411351	0.479338		0.999462	0.019597	0.261493		0.956876	0.055648	0.271867		0.998946	0.05269	0.119721								1193	1	0.919665	0.964809	0.999748	0.997178	0.994625
0.999706	0	0.26138		0.950529	0.0411351	0.479508		0.999461	0.0196894	0.261493		0.956723	0.055648	0.272093		0.998945	0.05269	0.119834								1194	1	0.999951	0.999967	1	0.999891	0.983461
0.999705	0	0.26155		0.950504	0.04132	0.479508		0.999459	0.0196894	0.261777		0.956638	0.0558329	0.272093		0.998943	0.0527824	0.119834								1195	1	0.997112	0.994948	0.999997	0.974022	0.99974
0.999705	0	0.261663		0.950489	0.04132	0.479621		0.999459	0.0197818	0.261833		0.956531	0.0558329	0.272207		0.998941	0.0527824	0.120005								1196	1	0.999935	0.993473	0.999724	0.912238	0.997694
0.999704	0	0.261947		0.95048	0.0414125	0.479621		0.999458	0.0199667	0.261833		0.956505	0.0559253	0.272207		0.998941	0.0528748	0.120005								1197	1	0.994252	0.956103	0.999344	0.864354	0.982966
0.999704	0	0.26206		0.950369	0.0414125	0.479848		0.999458	0.0199667	0.261947		0.956385	0.0559253	0.27266		0.998928	0.0528748	0.120855								1198	1	0.992769	0.999027	0.999806	0.999043	0.99724
0.999703	0	0.262173		0.950339	0.0415049	0.479848		0.999457	0.0199667	0.26206		0.956384	0.0560177	0.27266		0.998926	0.0529673	0.120855								1199	1	0.00348572	0.000914315	0.0248158	0.00791996	0.282801
0.999703	0	0.262343		0.950103	0.0415049	0.480528		0.999457	0.0199667	0.262173		0.956244	0.0560177	0.273227		0.998908	0.0529673	0.121705								1200	1	0.995698	0.992404	0.999617	0.787204	0.996802
0.999703	0	0.262457		0.950078	0.0415973	0.480528		0.999457	0.0200592	0.262173		0.956234	0.0561102	0.273227		0.998906	0.0530597	0.121762								1201	1	0.945935	0.920886	0.993952	0.992365	0.992458
0.999703	0	0.262627		0.950052	0.0415973	0.480585		0.999444	0.0200592	0.26342		0.956137	0.0561102	0.273567		0.998904	0.0530597	0.121932								1202	1	0.999996	0.997493	1	0.999463	0.992072
0.999702	0	0.26274		0.950019	0.0416898	0.480642		0.999444	0.0201516	0.26342		0.956129	0.0562951	0.273567		0.998904	0.0531522	0.121932								1203	1	0.997974	0.903314	0.605971	0.557823	0.945313
0.999702	0	0.26291		0.949981	0.0416898	0.480755		0.99944	0.0201516	0.263931		0.95607	0.0562951	0.273794		0.998904	0.0531522	0.122045								1204	1	0.0720619	0.000173703	0.301245	0.151976	0.836059
0.999701	0	0.262967		0.949955	0.0417822	0.480755		0.99944	0.020244	0.263931		0.956015	0.0563875	0.273794		0.998903	0.0532446	0.122045								1205	1	0.998992	0.611203	0.981129	0.712931	0.281664
0.999701	0	0.263137		0.949911	0.0417822	0.480868		0.999432	0.020244	0.264668		0.955604	0.0563875	0.274474		0.998902	0.0532446	0.122159								1206	1	0.979076	0.996836	0.999981	0.943365	0.9997
0.999701	0	0.263307		0.949907	0.0418747	0.480868		0.999432	0.020244	0.264781		0.955535	0.0564799	0.274474		0.998902	0.053337	0.122159								1207	1	0.998563	0.989033	0.999741	0.949066	0.997544
0.999701	0	0.26342		0.949819	0.0418747	0.481095		0.999427	0.020244	0.265234		0.955523	0.0564799	0.274531		0.998891	0.053337	0.122555								1208	1	0.983355	0.694993	0.00115128	0.0181194	0.999994
0.9997	0	0.26359		0.949815	0.0419671	0.481095		0.999427	0.0203365	0.265234		0.955515	0.0565724	0.274531		0.998889	0.0534295	0.122555								1209	1	0.999996	0.999711	0.999843	0.877583	0.992418
0.999699	0	0.263704		0.949799	0.0419671	0.481209		0.999426	0.0203365	0.265348		0.955471	0.0565724	0.274644		0.998887	0.0534295	0.122669								1210	1	0.99125	0.999853	1	0.999432	0.999731
0.999698	0	0.263817		0.949765	0.0420595	0.481209		0.999426	0.0203365	0.265461		0.955424	0.0566648	0.274644		0.998887	0.0535219	0.122669								1211	1	0.999993	0.999088	0.999889	0.98509	0.974113
0.999697	0	0.264157		0.94948	0.0420595	0.482626		0.999424	0.0203365	0.265801		0.955007	0.0566648	0.275948		0.998884	0.0535219	0.122725								1212	1	0.686688	0.520754	0.85271	0.886553	0.987027
0.999697	0	0.264214		0.949463	0.042152	0.482626		0.999424	0.0204289	0.265858		0.954991	0.0567573	0.275948		0.998883	0.0537068	0.122782								1213	1	0.588721	0.985204	0.978168	0.979395	0.979211
0.999697	0	0.264327		0.949431	0.042152	0.482796		0.999424	0.0204289	0.265915		0.954519	0.0567573	0.277025		0.998882	0.0537068	0.122952								1214	1	0.984406	0.998914	0.995657	0.974896	0.998776
0.999697	0	0.264441		0.949424	0.0422444	0.482796		0.999423	0.0205214	0.265915		0.954516	0.0568497	0.277025		0.998878	0.0537992	0.122952								1215	1	0.999976	0.996625	0.899997	0.950382	0.930479
0.999696	0	0.264554		0.949403	0.0422444	0.483023		0.99942	0.0205214	0.266368		0.954465	0.0568497	0.277252		0.998878	0.0537992	0.123122								1216	1	0.831454	0.0679753	0.418183	0.0663997	0.999887
0.999696	0	0.264838		0.949402	0.0423368	0.483023		0.99942	0.0206138	0.266425		0.954449	0.0569421	0.277252		0.99887	0.0540765	0.123122								1217	1	0.995248	0.985265	0.757315	0.875305	0.526669
0.999696	0	0.264951		0.949315	0.0423368	0.483363		0.999418	0.0206138	0.266595		0.954363	0.0569421	0.277535		0.998867	0.0540765	0.123179								1218	1	0.997648	0.96226	0.997644	0.885223	0.91323
0.999694	0	0.265404		0.949313	0.0424293	0.483363		0.999414	0.0206138	0.266822		0.954337	0.057127	0.277535		0.998866	0.0543539	0.123179								1219	1	0.952189	0.486298	0.923906	0.463542	0.697924
0.999693	0	0.265518		0.949281	0.0424293	0.483419		0.999412	0.0206138	0.267048		0.954051	0.057127	0.278386		0.998862	0.0543539	0.123349								1220	1	0.998533	0.985343	0.999319	0.613114	0.983349
0.999693	0	0.265688		0.94928	0.0425217	0.483419		0.999411	0.0207062	0.267048		0.954043	0.0573119	0.278386		0.998859	0.0544463	0.123349								1221	1	0.998405	0.987016	0.999999	0.99618	0.998878
0.999693	0	0.265801		0.949117	0.0425217	0.483816		0.999406	0.0207062	0.267559		0.954036	0.0573119	0.278442		0.998855	0.0544463	0.123689								1222	1	0.999989	0.999646	0.999991	0.88026	0.946591
0.999691	0	0.266198		0.949117	0.0426142	0.483816		0.999405	0.0207062	0.267672		0.954007	0.0574043	0.278442		0.998855	0.0544463	0.123803								1223	1	0.999568	0.981162	0.995037	0.951765	0.998042
0.999691	0	0.266425		0.949108	0.0426142	0.483873		0.999403	0.0207062	0.267785		0.953968	0.0574043	0.278612		0.998854	0.0544463	0.123916								1224	1	0.980717	0.838015	0.988614	0.917496	0.998288
0.99969	0	0.266765		0.949101	0.0427066	0.483873		0.999403	0.0207987	0.267785		0.953948	0.0574968	0.278612		0.998853	0.0545387	0.123916								1225	1	0.999945	0.948739	0.999994	0.994958	0.97921
0.99969	0	0.266878		0.949004	0.0427066	0.484553		0.999402	0.0207987	0.267842		0.953853	0.0574968	0.279009		0.998853	0.0545387	0.123973								1226	1	0.029252	0.104499	0.363032	0.48158	0.997919
0.999689	0	0.267105		0.948984	0.042799	0.484553		0.999402	0.0208911	0.267842		0.953847	0.0575892	0.279009		0.998851	0.0547236	0.123973								1227	1	0.935298	0.971181	0.998394	0.981435	1
0.999688	0	0.267332		0.948934	0.042799	0.48478		0.999401	0.0208911	0.267955		0.953689	0.0575892	0.279463		0.998848	0.0547236	0.124029								1228	1	0.771891	0.864575	0.988507	0.965051	0.999787
0.999688	0	0.267445		0.948925	0.0428915	0.48478		0.999399	0.0208911	0.268295		0.953677	0.0576816	0.279463		0.998848	0.054816	0.124029								1229	1	0.999472	0.995757	0.999998	0.99878	0.999414
0.999688	0	0.267559		0.948821	0.0428915	0.485063		0.999398	0.0209835	0.268295		0.953656	0.0576816	0.279689		0.998847	0.054816	0.124086								1230	1	0.999488	0.999019	0.999911	0.923113	0.999737
0.999687	0	0.267729		0.948802	0.0429839	0.485063		0.999396	0.0209835	0.268466		0.953601	0.0577741	0.279689		0.998845	0.0550009	0.124086								1231	1	0.981115	0.99286	0.997135	0.944353	0.999598
0.999686	0	0.268069		0.948622	0.0429839	0.485857		0.999395	0.0209835	0.268636		0.953542	0.0577741	0.279859		0.998843	0.0550009	0.124143								1232	1	0.969578	0.991026	0.997652	0.994658	0.793982
0.999686	0	0.268182		0.948619	0.0430764	0.485857		0.999394	0.0209835	0.268806		0.953541	0.0578665	0.279859		0.998839	0.0550009	0.124256								1233	1	0.999476	0.990419	0.83837	0.0802997	0.401267
0.999685	0	0.268352		0.948317	0.0430764	0.486537		0.999393	0.0211684	0.268806		0.953541	0.0578665	0.279916		0.998834	0.0550009	0.124539								1234	1	0.999566	0.999875	0.99991	0.997088	0.981665
0.999685	0	0.268466		0.948309	0.0431688	0.486537		0.999393	0.0211684	0.268919		0.953524	0.057959	0.279916		0.998831	0.0551858	0.124539								1235	1	0.98814	0.983436	0.993589	0.906342	0.991837
0.999684	0	0.268692		0.948244	0.0431688	0.486877		0.999392	0.0211684	0.269032		0.953506	0.057959	0.279973		0.998829	0.0551858	0.124823								1236	1	0.998728	0.9949	0.992452	0.31986	0.977073
0.999684	0	0.268919		0.94824	0.0432612	0.486877		0.999392	0.0211684	0.269089		0.953479	0.0582363	0.279973		0.998828	0.0552782	0.124823								1237	1	0.736933	0.0189523	0.726251	0.193641	0.926687
0.999684	0	0.268976		0.948219	0.0432612	0.486934		0.99939	0.0212609	0.269089		0.953472	0.0582363	0.280029		0.998828	0.0552782	0.12488								1238	1	0.989216	0.811675	0.994234	0.992028	0.982655
0.999684	0	0.269146		0.948215	0.0433537	0.486934		0.99939	0.0212609	0.269202		0.953444	0.0583287	0.280029		0.998826	0.0554631	0.12488								1239	1	0.99952	0.994058	0.999979	0.927959	0.979267
0.999684	0	0.269259		0.948083	0.0433537	0.487387		0.99939	0.0213533	0.269202		0.953436	0.0583287	0.280086		0.998824	0.0554631	0.12505								1240	1	0.847968	0.935715	0.977243	0.934223	0.999908
0.999683	0	0.269486		0.948081	0.0434461	0.487387		0.99939	0.0213533	0.269259		0.953409	0.0585136	0.280086		0.998824	0.0555556	0.125106								1241	1	0.999999	0.999952	1	0.99963	0.999842
0.999682	0	0.269656		0.948044	0.0434461	0.487557		0.999388	0.0214457	0.269259		0.953371	0.0585136	0.280256		0.998822	0.0555556	0.125276								1242	1	0.999915	0.999265	1	0.99299	0.999628
0.999678	0	0.27045		0.94802	0.0435385	0.487557		0.999387	0.0214457	0.269486		0.953363	0.058606	0.280256		0.998822	0.055648	0.125276								1243	1	0.993621	0.968599	0.999975	0.99894	0.999131
0.999678	0	0.270563		0.947981	0.0435385	0.487727		0.999387	0.0214457	0.269599		0.953212	0.058606	0.280426		0.998817	0.055648	0.125333								1244	1	0.362462	0.942441	0.947815	0.888613	0.953712
0.999678	0	0.270676		0.947943	0.043631	0.487727		0.999375	0.0214457	0.27079		0.953177	0.0586985	0.280426		0.998817	0.0557404	0.125333								1245	1	0.999086	0.981732	0.999041	0.993975	0.966249
0.999678	0	0.27079		0.94793	0.043631	0.487841		0.999373	0.0216306	0.27079		0.953014	0.0586985	0.28088		0.998811	0.0557404	0.12556								1246	1	0.627119	0.58024	0.348052	0.98523	0.998477
0.999676	0	0.271243		0.947927	0.0437234	0.487841		0.999371	0.0216306	0.270903		0.953001	0.0587909	0.28088		0.99881	0.0558329	0.125616								1247	1	0.99189	0.935319	0.992079	0.582298	0.0033916
0.999675	0	0.271356		0.947612	0.0437234	0.488804		0.999371	0.0217231	0.27096		0.952946	0.0587909	0.28122		0.998809	0.0558329	0.125787								1248	1	0.997723	0.989918	0.999995	0.998087	0.999989
0.999674	0	0.271527		0.947607	0.0438159	0.488804		0.999371	0.0218155	0.27096		0.952927	0.0588833	0.28122		0.998808	0.0559253	0.125787								1249	1	0.997209	0.998928	0.985904	0.970081	0.999325
0.999674	0	0.27164		0.947518	0.0438159	0.489258		0.999366	0.0218155	0.271356		0.952883	0.0588833	0.281277		0.998803	0.0559253	0.126013								1250	1	1	0.999735	0.999984	0.97732	0.995106
0.999673	0	0.27198		0.947491	0.0439083	0.489258		0.999364	0.0219079	0.271356		0.952876	0.0589758	0.281277		0.998801	0.0561102	0.126013								1251	1	0.998527	0.985882	0.999184	0.921493	0.772062
0.999673	0	0.27215		0.947279	0.0439083	0.489882		0.999363	0.0219079	0.271527		0.952812	0.0589758	0.28156		0.998799	0.0561102	0.126183								1252	1	0.997371	0.987264	0.999075	0.991514	0.999127
0.999673	0	0.272263		0.947274	0.0440007	0.489882		0.999362	0.0219079	0.27164		0.952778	0.0590682	0.28156		0.998798	0.0562026	0.126183								1253	1	0.999318	0.983653	0.997033	0.600132	0.050736
0.999672	0	0.272377		0.947034	0.0440007	0.490902		0.999362	0.0219079	0.271697		0.952714	0.0590682	0.281787		0.998798	0.0562026	0.12624								1254	1	0.597593	2.65352e-05	0.513966	0.764704	0.596511
0.999672	0	0.27249		0.947028	0.0440932	0.490902		0.999361	0.0220004	0.271697		0.952668	0.0591607	0.281787		0.998797	0.0562026	0.126353								1255	1	0.998092	0.863647	0.983667	0.869877	0.999998
0.999671	0	0.272604		0.946878	0.0440932	0.491639		0.999357	0.0220004	0.272037		0.952572	0.0591607	0.281957		0.998795	0.0562026	0.126523								1256	1	0.998459	0.881977	0.966938	0.693108	0.731953
0.999671	0	0.272774		0.946855	0.0442781	0.491639		0.999356	0.0220004	0.27215		0.952552	0.0592531	0.281957		0.998793	0.0562026	0.126637								1257	1	0.906379	0.878955	0.982347	0.0503415	0.223686
0.999671	0	0.272887		0.946777	0.0442781	0.491979		0.999356	0.0220928	0.27215		0.95236	0.0592531	0.282297		0.99879	0.0562026	0.126693								1258	1	0.998568	0.997173	0.999597	0.923882	0.917683
0.999671	0	0.272944		0.946763	0.0443705	0.491979		0.999356	0.0220928	0.272207		0.952359	0.0593455	0.282297		0.998789	0.0563875	0.126693								1259	1	0.189575	0.0320554	0.0324249	0.0452493	0.403105
0.999671	0	0.27317		0.946562	0.0443705	0.492773		0.999356	0.0221852	0.272207		0.952331	0.0593455	0.282467		0.998789	0.0563875	0.12675								1260	1	0.990749	0.998364	0.999975	0.994286	0.97027
0.999671	0	0.273227		0.946554	0.0444629	0.492773		0.999353	0.0221852	0.272547		0.952301	0.059438	0.282467		0.998787	0.0564799	0.12675								1261	1	0.529539	0.493408	0.986775	0.624099	0.913875
0.99967	0	0.273567		0.946338	0.0444629	0.493566		0.999352	0.0222777	0.272547		0.952281	0.059438	0.282524		0.998786	0.0564799	0.126864								1262	1	0.997166	0.932317	0.998965	0.969754	0.951541
0.999666	0	0.274191		0.946335	0.0445554	0.493566		0.999343	0.0222777	0.273341		0.952227	0.0596229	0.282524		0.998785	0.0564799	0.126977								1263	1	0.999933	0.999999	1	0.999836	0.999612
0.999666	0	0.274361		0.946325	0.0445554	0.493623		0.999343	0.0222777	0.273454		0.952198	0.0596229	0.282637		0.998785	0.0565724	0.126977								1264	1	0.987561	0.989218	0.999967	0.973239	0.915577
0.999666	0	0.274531		0.946318	0.0446478	0.493623		0.999342	0.0223701	0.273454		0.952196	0.0597153	0.282637		0.998779	0.0565724	0.12709								1265	1	0.999971	0.965778	0.991735	0.863087	0.999642
0.999665	0	0.274644		0.946314	0.0446478	0.493679		0.999337	0.0223701	0.273964		0.952088	0.0597153	0.28292		0.998777	0.0567573	0.12709								1266	1	0.999033	0.967511	0.999962	0.986933	0.86026
0.999664	0	0.274928		0.946297	0.0447402	0.493679		0.999336	0.0224626	0.274021		0.95206	0.0599002	0.28292		0.998774	0.0567573	0.127317								1267	1	0.993024	0.978455	0.999923	0.996902	0.795767
0.999664	0	0.275041		0.946279	0.0447402	0.493736		0.999336	0.0224626	0.274077		0.951989	0.0599002	0.282977		0.998773	0.0568497	0.127317								1268	1	0.999361	0.961244	0.999151	0.679523	0.706179
0.999664	0	0.275381		0.946267	0.0448327	0.493736		0.999335	0.022555	0.274077		0.951979	0.0599926	0.282977		0.998766	0.0568497	0.12743								1269	1	0.995259	0.999938	1	0.999854	0.999015
0.999663	0	0.275495		0.946217	0.0448327	0.493963		0.999334	0.022555	0.274134		0.951945	0.0599926	0.283091		0.998762	0.0570346	0.12743								1270	1	0.999992	0.996161	0.999982	0.983859	0.72045
0.999663	0	0.275551		0.946205	0.0449251	0.493963		0.999333	0.0226474	0.274191		0.951915	0.060085	0.283091		0.998759	0.0570346	0.1276								1271	1	0.997999	0.863756	0.970976	0.418156	0.907497
0.999663	0	0.275665		0.946113	0.0449251	0.4947		0.999332	0.0226474	0.274361		0.951755	0.060085	0.283544		0.998754	0.057127	0.1276								1272	1	0.868971	0.975758	0.710632	0.095699	0.942403
0.99966	0	0.276175		0.946077	0.0450176	0.4947		0.99933	0.0227399	0.274361		0.951732	0.0601775	0.283544		0.998752	0.057127	0.127657								1273	1	0.999949	0.991628	0.999998	0.977458	0.632426
0.999659	0	0.276402		0.945875	0.0450176	0.49538		0.999329	0.0227399	0.274418		0.951616	0.0601775	0.283771		0.998751	0.0572194	0.127657								1274	1	0.804993	0.132757	0.495353	0.00117029	0.0183476
0.999658	0	0.276515		0.945869	0.04511	0.49538		0.999327	0.0228323	0.274418		0.951574	0.0601775	0.283884		0.99875	0.0572194	0.127714								1275	1	0.998781	0.990745	0.999934	0.816529	0.9913
0.999658	0	0.276628		0.945848	0.04511	0.495607		0.999325	0.0228323	0.274588		0.951444	0.0601775	0.284111		0.998746	0.0573119	0.127714								1276	1	0.769853	0.521622	0.964842	0.917615	0.507701
0.999657	0	0.276685		0.945848	0.0452024	0.495607		0.999324	0.0229248	0.274588		0.951416	0.0603624	0.284111		0.998745	0.0573119	0.127827								1277	1	1	0.999801	0.999822	0.983682	0.967118
0.999657	0	0.277025		0.945726	0.0452024	0.495834		0.999324	0.0229248	0.274644		0.951373	0.0603624	0.284168		0.998744	0.0574043	0.127827								1278	1	0.931584	0.948095	0.991759	0.916888	0.998721
0.999656	0	0.277138		0.945713	0.0452949	0.495834		0.999324	0.0229248	0.274758		0.951371	0.0604548	0.284168		0.998742	0.0574043	0.127997								1279	1	0.999992	0.983928	0.99999	0.979924	0.717539
0.999655	0	0.277252		0.945676	0.0452949	0.496004		0.999324	0.0229248	0.274814		0.951346	0.0604548	0.284281		0.998739	0.0575892	0.127997								1280	1	0.979038	0.57133	0.672691	0.448771	0.999846
0.999655	0	0.277309		0.94567	0.0453873	0.496004		0.999322	0.0231096	0.274814		0.951338	0.0605472	0.284281		0.998735	0.0575892	0.128111								1281	1	0.99059	0.98955	0.91866	0.284764	0.647957
0.999655	0	0.277535		0.945618	0.0453873	0.496287		0.999322	0.0231096	0.274871		0.951167	0.0605472	0.284848		0.998733	0.0577741	0.128111								1282	1	0.99941	0.992497	0.994742	0.183202	0.991607
0.999654	0	0.277762		0.945605	0.0454798	0.496287		0.999321	0.0232021	0.274871		0.951113	0.0607321	0.284848		0.998732	0.0577741	0.128224								1283	1	0.999923	0.783069	0.996505	0.838551	0.959342
0.999654	0	0.277989		0.945591	0.0454798	0.496344		0.99932	0.0232021	0.275098		0.951077	0.0607321	0.285018		0.998732	0.0577741	0.128281								1284	1	0.999866	0.990367	0.99998	0.985178	0.970335
0.999653	0	0.278159		0.945589	0.0455722	0.496344		0.999319	0.0232021	0.275211		0.951058	0.0608246	0.285018		0.998732	0.0578665	0.128281								1285	1	0.999598	0.881408	0.993258	0.799125	0.87813
0.999653	0	0.278386		0.945534	0.0455722	0.496514		0.999315	0.0232021	0.275495		0.950988	0.0608246	0.285245		0.998731	0.0578665	0.128394								1286	1	0.987904	0.972194	0.974207	0.93504	0.998955
0.999653	0	0.278442		0.945493	0.0457571	0.496514		0.999315	0.0232945	0.275495		0.950965	0.060917	0.285245		0.99873	0.057959	0.128394								1287	1	0.999999	0.999848	0.999965	0.99181	0.999582
0.999653	0	0.278556		0.945423	0.0457571	0.496797		0.999314	0.0232945	0.275551		0.950906	0.060917	0.285585		0.998722	0.057959	0.128678								1288	1	0.999855	0.992172	0.999606	0.996175	0.875673
0.999652	0	0.278839		0.945411	0.0458495	0.496797		0.999314	0.0232945	0.275665		0.9509	0.0610094	0.285585		0.998721	0.0581438	0.128678								1289	1	0.999919	0.999029	1	0.989958	0.926038
0.999652	0	0.278952		0.94536	0.0458495	0.497081		0.999314	0.0232945	0.275721		0.950873	0.0610094	0.285698		0.998717	0.0581438	0.129074								1290	1	0.999832	0.999276	1	0.983166	0.988446
0.999651	0	0.279122		0.945339	0.0459419	0.497081		0.999313	0.0232945	0.275835		0.950842	0.0611019	0.285698		0.998717	0.0582363	0.129074								1291	1	0.275094	0.982613	0.998643	0.748537	0.989057
0.999651	0	0.279293		0.945324	0.0459419	0.497194		0.999312	0.0232945	0.275891		0.950804	0.0611019	0.285755		0.998716	0.0582363	0.129188								1292	1	0.999998	0.997477	0.997687	0.728426	0.995133
0.999651	0	0.279406		0.945258	0.0461268	0.497194		0.999312	0.0233869	0.275891		0.950756	0.0611943	0.285755		0.998715	0.0583287	0.129188								1293	1	0.999798	0.99972	1	0.987829	0.999953
0.99965	0	0.279519		0.945213	0.0461268	0.497421		0.999308	0.0233869	0.276288		0.950552	0.0611943	0.286152		0.998715	0.0583287	0.129244								1294	1	0.741354	0.552431	0.922272	0.7054	0.400286
0.999649	0	0.280029		0.945186	0.0462193	0.497421		0.999307	0.0234794	0.276288		0.950531	0.0612867	0.286152		0.998712	0.0585136	0.129244								1295	1	0.999982	0.989286	0.991161	0.810435	0.993756
0.999649	0	0.280256		0.94508	0.0462193	0.497931		0.999306	0.0234794	0.276402		0.950382	0.0612867	0.286548		0.998711	0.0585136	0.129358								1296	1	0.999866	0.990373	0.999933	0.994419	0.999996
0.999647	0	0.28054		0.945078	0.0463117	0.497931		0.999305	0.0235718	0.276402		0.950347	0.0613792	0.286548		0.998706	0.0585136	0.129811								1297	1	0.999775	0.852762	0.999503	0.901506	0.9974
0.999647	0	0.280653		0.944984	0.0463117	0.498158		0.999305	0.0235718	0.276515		0.950027	0.0613792	0.287002		0.998706	0.058606	0.129811								1298	1	0.99993	0.995792	0.999933	0.848274	0.996469
0.999646	0	0.280766		0.944974	0.0464041	0.498158		0.999301	0.0235718	0.276912		0.950005	0.0613792	0.287115		0.998705	0.058606	0.129868								1299	1	0.999854	0.999099	0.999995	0.966287	0.980829
0.999646	0	0.28088		0.944972	0.0464041	0.498214		0.9993	0.0236643	0.276912		0.949965	0.0614716	0.287115		0.998704	0.0586985	0.129868								1300	1	0.999999	0.889287	0.999604	0.975867	0.941519
0.999645	0	0.280993		0.944958	0.0464966	0.498214		0.9993	0.0236643	0.276968		0.94992	0.0614716	0.287229		0.998704	0.0586985	0.129925								1301	1	0.99938	0.99987	0.999969	0.998838	0.961775
0.999645	0	0.281163		0.944944	0.0464966	0.498328		0.9993	0.0237567	0.276968		0.94988	0.0616565	0.287229		0.998703	0.0587909	0.129925								1302	1	0.996197	0.99919	1	0.998746	0.989892
0.999644	0	0.281277		0.944939	0.046589	0.498328		0.999299	0.0237567	0.277025		0.949868	0.0616565	0.287285		0.9987	0.0587909	0.130038								1303	1	0.999588	0.993692	0.987934	0.324635	0.93029
0.999644	0	0.28139		0.944853	0.046589	0.498725		0.999299	0.0238491	0.277025		0.949855	0.0617489	0.287285		0.9987	0.0588833	0.130038								1304	1	0.995132	0.907409	0.992432	0.940651	0.919008
0.999644	0	0.281617		0.944846	0.0466815	0.498725		0.999298	0.0238491	0.277082		0.94984	0.0617489	0.287342		0.998694	0.0588833	0.130265								1305	1	0.999987	0.999829	1	0.996938	0.99195
0.999643	0	0.28173		0.944807	0.0466815	0.498895		0.999298	0.0238491	0.277195		0.949792	0.0620263	0.287342		0.998692	0.0588833	0.130378								1306	1	0.999841	0.999793	0.99991	0.902326	0.999894
0.999643	0	0.2819		0.944803	0.0467739	0.498895		0.999295	0.0238491	0.277422		0.949777	0.0620263	0.287455		0.998692	0.0589758	0.130378								1307	1	0.999985	0.985874	0.996929	0.803111	0.392872
0.999641	0	0.282297		0.944793	0.0467739	0.499008		0.999294	0.0239416	0.277422		0.949663	0.0621187	0.287512		0.998684	0.0589758	0.130718								1308	1	0.934977	0.915222	0.989018	0.873451	0.993245
0.999641	0	0.282467		0.944789	0.0468663	0.499008		0.999288	0.0239416	0.278159		0.949454	0.0621187	0.287852		0.998684	0.0589758	0.130832								1309	1	0.872271	0.974968	0.967831	0.0811341	0.954739
0.999641	0	0.282524		0.944763	0.0468663	0.499235		0.999288	0.0239416	0.278272		0.949453	0.0622111	0.287852		0.998683	0.0589758	0.130888								1310	1	1	0.999989	0.999993	0.993809	0.983897
0.99964	0	0.282637		0.944758	0.0470512	0.499235		0.999286	0.0239416	0.278669		0.949391	0.0622111	0.287966		0.99868	0.0590682	0.131002								1311	1	0.926148	0.375798	0.72662	0.432522	0.997405
0.999638	0	0.283091		0.944568	0.0470512	0.499858		0.999285	0.024034	0.278669		0.949365	0.0623036	0.287966		0.99868	0.0590682	0.131115								1312	1	0.994594	0.983936	0.999985	0.995578	0.997751
0.999638	0	0.283261		0.944534	0.0472361	0.499858		0.999283	0.024034	0.278782		0.949339	0.0623036	0.288079		0.998675	0.0592531	0.131115								1313	1	0.958292	0.94134	0.454065	0.610407	0.998394
0.999638	0	0.283374		0.944429	0.0472361	0.500368		0.999283	0.0241265	0.278839		0.949306	0.062396	0.288079		0.998672	0.0592531	0.131285								1314	1	0.999872	0.993136	0.99983	0.931188	0.945565
0.999635	0	0.283941		0.944425	0.0473285	0.500368		0.999269	0.0241265	0.279916		0.949239	0.062396	0.288136		0.99867	0.0592531	0.131398								1315	1	0.999868	0.99839	0.999999	0.952883	0.997725
0.999635	0	0.284054		0.944402	0.0473285	0.500595		0.999268	0.0242189	0.279916		0.949226	0.0624884	0.288136		0.998668	0.0593455	0.131398								1316	1	0.94894	0.344075	0.576346	0.256115	0.612324
0.999633	0	0.284564		0.9444	0.047421	0.500595		0.999263	0.0242189	0.28054		0.94922	0.0624884	0.288192		0.998664	0.0593455	0.131569								1317	1	0.968637	0.961521	0.424276	0.198433	0.999529
0.999633	0	0.284678		0.94433	0.047421	0.500822		0.999263	0.0243113	0.28054		0.949214	0.0625809	0.288192		0.998664	0.059438	0.131569								1318	1	0.999674	0.998011	0.999997	0.996872	0.995466
0.999633	0	0.284904		0.944318	0.0475134	0.500822		0.99926	0.0243113	0.280936		0.949172	0.0625809	0.288249		0.998663	0.059438	0.131625								1319	1	0.989608	0.998822	0.999956	0.988969	0.99963
0.999632	0	0.285131		0.944287	0.0475134	0.500935		0.99926	0.0244038	0.280936		0.94915	0.0626733	0.288249		0.99866	0.0595304	0.131625								1320	1	0.526842	0.947477	0.992666	0.994111	0.999835
0.999629	0	0.285528		0.944271	0.0476058	0.500935		0.999259	0.0244038	0.281107		0.949149	0.0627658	0.288306		0.99866	0.0595304	0.131739								1321	1	0.998707	0.910935	0.99172	0.946624	0.994173
0.999629	0	0.285641		0.944244	0.0476058	0.500992		0.999259	0.0244962	0.281107		0.949116	0.0627658	0.288419		0.99866	0.0596229	0.131739								1322	1	1	0.999993	1	0.999677	0.999348
0.999629	0	0.285755		0.944244	0.0476983	0.500992		0.999257	0.0244962	0.281163		0.949103	0.0628582	0.288419		0.998658	0.0596229	0.131795								1323	1	0.998921	0.991525	0.999789	0.756585	0.999549
0.999629	0	0.285868		0.944112	0.0476983	0.501332		0.999256	0.0244962	0.281333		0.949014	0.0628582	0.288759		0.998657	0.0597153	0.131795								1324	1	0.985686	0.993071	0.995211	0.937928	0.861727
0.999629	0	0.285925		0.944096	0.0477907	0.501332		0.999253	0.0244962	0.28156		0.948987	0.0630431	0.288759		0.998654	0.0597153	0.131852								1325	1	0.998283	0.995745	0.99831	0.939171	0.687924
0.999628	0	0.286038		0.944007	0.0477907	0.501786		0.999253	0.0245886	0.281617		0.948983	0.0630431	0.288816		0.998654	0.0598077	0.131852								1326	1	0.999097	0.99638	0.99999	0.993331	0.888793
0.999627	0	0.286435		0.944005	0.0478832	0.501786		0.999251	0.0245886	0.28173		0.948943	0.0631355	0.288816		0.99865	0.0598077	0.132022								1327	1	0.998124	0.986377	1	0.997547	0.972093
0.999627	0	0.286548		0.943801	0.0478832	0.502466		0.999251	0.0246811	0.281787		0.948738	0.0631355	0.289213		0.998649	0.0599002	0.132022								1328	1	0.998704	0.997384	0.999554	0.995144	0.923013
0.999626	0	0.287002		0.943783	0.048068	0.502466		0.99925	0.0246811	0.2819		0.948727	0.0633204	0.289213		0.998647	0.0599002	0.132079								1329	1	0.993512	0.997571	0.99989	0.984177	0.999371
0.999625	0	0.287115		0.943662	0.048068	0.502636		0.999249	0.0247735	0.2819		0.948553	0.0633204	0.289723		0.998645	0.060085	0.132079								1330	1	0.65219	0.0499174	0.099865	0.153015	0.936427
0.999625	0	0.287172		0.943657	0.0481605	0.502636		0.999243	0.0247735	0.28241		0.948541	0.0634128	0.289723		0.998644	0.060085	0.132135								1331	1	0.713119	0.292672	0.996462	0.997874	0.997883
0.999624	0	0.287285		0.94358	0.0481605	0.502863		0.999242	0.024866	0.28241		0.948525	0.0634128	0.289893		0.998641	0.0601775	0.132135								1332	1	0.997142	0.773986	0.936988	0.511191	0.88726
0.999624	0	0.287455		0.943578	0.0482529	0.502863		0.999241	0.024866	0.282524		0.948485	0.0635053	0.289893		0.998629	0.0601775	0.132589								1333	1	0.999938	0.999311	0.999792	0.977995	0.958815
0.999624	0	0.287625		0.943536	0.0482529	0.503033		0.999241	0.0249584	0.282524		0.948454	0.0635053	0.290006		0.998628	0.0602699	0.132589								1334	1	0.999998	0.999997	0.999993	0.911073	0.99841
0.999623	0	0.287739		0.943528	0.0484378	0.503033		0.999241	0.0249584	0.28258		0.948443	0.0635977	0.290006		0.998623	0.0602699	0.132816								1335	1	0.999979	0.999941	0.999943	0.996396	0.970865
0.999623	0	0.287795		0.943509	0.0484378	0.503146		0.999241	0.0250508	0.28258		0.948123	0.0635977	0.290403		0.998623	0.0603624	0.132816								1336	1	0.999957	0.982181	0.897551	0.349164	0.600117
0.999622	0	0.288022		0.94347	0.0485302	0.503146		0.999241	0.0250508	0.282694		0.94797	0.0637826	0.290403		0.99862	0.0603624	0.132929								1337	1	0.891893	0.839894	0.987685	0.991048	0.989591
0.999622	0	0.288136		0.943466	0.0485302	0.503259		0.999237	0.0250508	0.28292		0.947923	0.0637826	0.290516		0.99862	0.0604548	0.132929								1338	1	0.999642	0.999629	1	0.999293	0.998558
0.999621	0	0.288362		0.943456	0.0486227	0.503259		0.999236	0.0251433	0.28292		0.947826	0.0639675	0.290516		0.998608	0.0604548	0.133439								1339	1	0.999281	0.977312	0.973438	0.941893	0.999143
0.999621	0	0.288476		0.943292	0.0486227	0.503656		0.999236	0.0251433	0.283034		0.947718	0.0639675	0.290743		0.998604	0.0604548	0.133553								1340	1	0.999999	0.993616	0.999809	0.698918	0.367617
0.999619	0	0.288702		0.943276	0.0487151	0.503656		0.999235	0.0252357	0.283034		0.94768	0.0640599	0.290743		0.998597	0.0604548	0.133893								1341	1	0.998032	0.989538	0.960167	0.765894	0.108244
0.999619	0	0.288929		0.943188	0.0487151	0.50377		0.999231	0.0252357	0.283487		0.947382	0.0640599	0.291764		0.998596	0.0605472	0.133893								1342	1	0.99847	0.906042	0.987352	0.949035	0.999327
0.999619	0	0.288986		0.943166	0.0488075	0.50377		0.99923	0.0252357	0.283601		0.947367	0.0641523	0.291764		0.998594	0.0605472	0.133949								1343	1	0.99888	0.995573	0.999893	0.96519	0.999403
0.999618	0	0.289156		0.943156	0.0488075	0.503996		0.999229	0.0252357	0.283657		0.947342	0.0641523	0.291877		0.998593	0.0606397	0.133949								1344	1	0.999976	0.999955	1	0.99994	0.999758
0.999618	0	0.289269		0.943135	0.0489	0.503996		0.999229	0.0252357	0.283771		0.947339	0.0642448	0.291877		0.998588	0.0606397	0.134063								1345	1	1	0.999999	1	0.999582	0.999712
0.999617	0	0.289553		0.943131	0.0489	0.504053		0.999228	0.0253282	0.283771		0.947313	0.0642448	0.29199		0.998588	0.0607321	0.134063								1346	1	0.999949	0.999983	1	0.999555	0.999931
0.999617	0	0.289666		0.943111	0.0489924	0.504053		0.999223	0.0253282	0.284168		0.94724	0.0643372	0.29199		0.998586	0.0607321	0.134119								1347	1	0.973643	0.990514	0.998589	0.963893	0.99586
0.999613	0	0.290516		0.943073	0.0489924	0.504166		0.999223	0.0254206	0.284168		0.947225	0.0643372	0.292047		0.998586	0.0607321	0.134233								1348	1	0.943629	0.071636	0.836952	0.661485	0.994341
0.999612	0	0.29063		0.943055	0.0492697	0.504166		0.999223	0.0254206	0.284281		0.947171	0.0645221	0.292047		0.998578	0.0607321	0.134516								1349	1	0.999705	0.999908	1	0.999784	0.999172
0.999611	0	0.290857		0.943	0.0492697	0.504336		0.999219	0.0254206	0.284508		0.946904	0.0645221	0.292614		0.998577	0.0608246	0.134516								1350	1	0.997374	0.968205	0.999979	0.935113	0.999617
0.99961	0	0.291197		0.94295	0.0493622	0.504336		0.999219	0.025513	0.284508		0.94684	0.064707	0.292614		0.998568	0.0608246	0.135083								1351	1	0.999947	0.999938	0.990407	0.971859	0.999029
0.999608	0	0.291537		0.942942	0.0493622	0.504393		0.999214	0.025513	0.284904		0.946826	0.064707	0.29267		0.998566	0.060917	0.135083								1352	1	0.998329	0.997067	0.999999	0.840894	0.837462
0.999608	0	0.291764		0.942851	0.0495471	0.504393		0.999213	0.0256055	0.284961		0.946816	0.0647994	0.29267		0.998565	0.060917	0.135196								1353	1	0.956077	0.99693	0.983648	0.965788	0.993003
0.999606	0	0.29216		0.942648	0.0495471	0.505243		0.999211	0.0256055	0.285245		0.946807	0.0647994	0.292784		0.998563	0.060917	0.13531								1354	1	0.745056	0.802535	0.0214459	0.644542	0.981819
0.999606	0	0.292274		0.942647	0.0496395	0.505243		0.999211	0.0256979	0.285245		0.946805	0.0648918	0.292784		0.998561	0.0611943	0.13531								1355	1	0.999153	0.520106	0.084091	0.0301093	0.958716
0.999606	0	0.29233		0.942582	0.0496395	0.505357		0.999209	0.0256979	0.285471		0.94676	0.0648918	0.293067		0.998552	0.0611943	0.135593								1356	1	0.311913	0.407278	0.0242031	0.174909	0.334162
0.999605	0	0.292557		0.942578	0.0497319	0.505357		0.999209	0.0257903	0.285471		0.946732	0.0649843	0.293067		0.998552	0.0612867	0.135593								1357	1	0.989609	0.99643	0.998063	0.923623	0.999524
0.9996	0	0.293294		0.942476	0.0497319	0.505697		0.999201	0.0257903	0.286152		0.946701	0.0649843	0.293181		0.998548	0.0612867	0.13582								1358	1	0.998374	0.999644	0.999983	0.989727	0.997287
0.9996	0	0.293407		0.942466	0.0498244	0.505697		0.999199	0.0258828	0.286152		0.946692	0.0650767	0.293181		0.998547	0.0613792	0.13582								1359	1	0.994002	0.959046	0.980985	0.52263	0.999451
0.9996	0	0.293464		0.942403	0.0498244	0.506094		0.999196	0.0258828	0.286322		0.946449	0.0650767	0.293804		0.998542	0.0613792	0.136217								1360	1	0.999992	0.939953	0.994387	0.657771	0.986243
0.9996	0	0.293577		0.942395	0.0499168	0.506094		0.999194	0.0259752	0.286322		0.94638	0.0651692	0.293804		0.99854	0.0614716	0.136217								1361	1	0.999947	0.998212	0.999993	0.9599	0.930708
0.999599	0	0.293691		0.942344	0.0499168	0.506207		0.999191	0.0259752	0.286548		0.946341	0.0651692	0.293861		0.998539	0.0614716	0.13633								1362	1	0.999398	0.996974	0.999886	0.933248	0.998496
0.999598	0	0.293804		0.942339	0.0500092	0.506207		0.999191	0.0261601	0.286548		0.94632	0.0652616	0.293861		0.998535	0.0616565	0.13633								1363	1	0.996936	0.960195	0.999059	0.992432	0.998239
0.999598	0	0.293861		0.942294	0.0500092	0.506321		0.999191	0.0261601	0.286605		0.946284	0.0652616	0.294258		0.998532	0.0616565	0.136387								1364	1	0.998495	0.971744	0.999785	0.830248	0.982337
0.999598	0	0.293974		0.94228	0.0501017	0.506321		0.999191	0.0262525	0.286605		0.94624	0.065354	0.294258		0.998531	0.0617489	0.136387								1365	1	0.999991	0.999836	0.999974	0.999669	0.99763
0.999597	0	0.294088		0.94221	0.0501017	0.506547		0.999188	0.0262525	0.286718		0.946073	0.065354	0.294711		0.998528	0.0617489	0.1365								1366	1	0.994205	0.926057	0.997027	0.911511	0.982383
0.999597	0	0.294201		0.942208	0.0501941	0.506547		0.999188	0.026345	0.286718		0.946051	0.0654465	0.294711		0.998527	0.0618414	0.1365								1367	1	0.999463	0.996235	0.999484	0.928359	0.999531
0.999597	0	0.294371		0.942199	0.0501941	0.506604		0.999181	0.026345	0.287172		0.946024	0.0654465	0.294768		0.998524	0.0618414	0.136727								1368	1	0.999976	0.978618	0.999989	0.986864	0.996819
0.999597	0	0.294484		0.942195	0.0502866	0.506604		0.999181	0.0264374	0.287172		0.945995	0.0655389	0.294768		0.998523	0.0619338	0.136727								1369	1	0.996054	0.782073	1	0.999889	0.999153
0.999596	0	0.294598		0.942142	0.0502866	0.506944		0.99917	0.0264374	0.287682		0.945942	0.0655389	0.294938		0.998522	0.0619338	0.136784								1370	1	0.999979	0.984117	0.997613	0.762272	0.875451
0.999595	0	0.294711		0.942136	0.050379	0.506944		0.999169	0.0265299	0.287739		0.945879	0.0656314	0.294938		0.998521	0.0620263	0.136784								1371	1	0.999781	0.999143	0.999894	0.994679	0.62002
0.999595	0	0.294768		0.941983	0.050379	0.507568		0.999168	0.0265299	0.287795		0.945851	0.0656314	0.295051		0.998508	0.0620263	0.137294								1372	1	0.999201	0.89025	0.99291	0.72845	0.121611
0.999594	0	0.294881		0.941958	0.0505639	0.507568		0.999167	0.0265299	0.287909		0.945833	0.0657238	0.295051		0.998504	0.0621187	0.137294								1373	1	0.000112879	2.79433e-05	0.00147417	0.000505645	0.00634155
0.999592	0	0.295335		0.941895	0.0505639	0.507681		0.999167	0.0266223	0.287909		0.94573	0.0657238	0.295278		0.9985	0.0621187	0.137407								1374	1	0.972719	0.906585	1	0.998381	0.971019
0.999592	0	0.295448		0.941894	0.0506563	0.507681		0.999153	0.0266223	0.288929		0.945691	0.0658162	0.295278		0.998499	0.0622111	0.137407								1375	1	0.99662	0.987135	0.999489	0.999388	0.999997
0.99959	0	0.295732		0.941846	0.0506563	0.507908		0.999153	0.0267147	0.288929		0.945366	0.0658162	0.296072		0.998495	0.0622111	0.137521								1376	1	0.998969	0.921995	0.988745	0.915191	0.992729
0.99959	0	0.295958		0.941804	0.0507488	0.507908		0.999143	0.0267147	0.289553		0.94535	0.0659087	0.296072		0.99849	0.062396	0.137521								1377	1	0.969275	0.990701	0.858525	0.948387	0.99372
0.999588	0	0.296298		0.941799	0.0507488	0.508021		0.999142	0.0268072	0.289609		0.945206	0.0659087	0.296468		0.998488	0.062396	0.137634								1378	1	0.982901	0.921022	0.770883	0.13481	0.735098
0.999588	0	0.296525		0.941783	0.0508412	0.508021		0.999127	0.0268072	0.290516		0.945172	0.0660011	0.296468		0.998488	0.0624884	0.137634								1379	1	0.999963	0.999065	0.99994	0.98314	0.979276
0.999586	0	0.296809		0.941773	0.0508412	0.508134		0.999127	0.0268996	0.290516		0.945125	0.0660011	0.296582		0.998486	0.0624884	0.137691								1380	1	0.994667	0.998631	0.999859	0.891242	0.988319
0.999586	0	0.296979		0.941768	0.0509336	0.508134		0.999125	0.0268996	0.2908		0.945109	0.0660935	0.296582		0.998485	0.0625809	0.137691								1381	1	0.999003	0.994616	0.999703	0.91874	0.997354
0.999586	0	0.297092		0.941692	0.0509336	0.508418		0.999124	0.0269921	0.290857		0.945061	0.0660935	0.296695		0.998481	0.0625809	0.137974								1382	1	0.863265	0.686858	0.997045	0.481944	0.972381
0.999585	0	0.297262		0.941647	0.0510261	0.508418		0.999121	0.0269921	0.291197		0.945033	0.066186	0.296695		0.998479	0.0626733	0.137974								1383	1	0.999912	0.983075	0.998896	0.715935	1.2837e-05
0.999585	0	0.297489		0.941552	0.0510261	0.508871		0.999121	0.0269921	0.29131		0.94501	0.066186	0.296752		0.998479	0.0626733	0.138031								1384	1	0.999722	0.997262	0.986948	0.894333	0.999008
0.999584	0	0.297602		0.941543	0.0511185	0.508871		0.999121	0.0269921	0.291367		0.944962	0.0662784	0.296752		0.998478	0.0627658	0.138031								1385	1	0.999909	0.990836	0.999948	0.994333	0.988095
0.999584	0	0.297716		0.941395	0.0511185	0.509098		0.99912	0.0270845	0.291423		0.944945	0.0662784	0.296809		0.998477	0.0627658	0.138087								1386	1	0.980837	0.99907	1	0.998165	0.999627
0.999584	0	0.297772		0.941388	0.0512109	0.509098		0.999116	0.0270845	0.291764		0.944944	0.0664633	0.296809		0.998477	0.0628582	0.138087								1387	1	0.998637	0.993891	1	0.999498	0.998443
0.999584	0	0.297942		0.941353	0.0512109	0.509211		0.999115	0.0271769	0.291764		0.944849	0.0664633	0.297092		0.998472	0.0628582	0.138371								1388	1	0.998826	0.967904	0.986564	0.964886	0.692694
0.999583	0	0.298056		0.941352	0.0513034	0.509211		0.999114	0.0271769	0.29182		0.944761	0.0667406	0.297092		0.99847	0.0629506	0.138371								1389	1	0.999994	0.999856	0.999989	0.795334	0.998
0.999583	0	0.298282		0.941328	0.0513034	0.509325		0.999114	0.0272694	0.29182		0.944705	0.0667406	0.297205		0.998466	0.0629506	0.138598								1390	1	0.943046	0.517307	0.937619	0.313663	0.728814
0.999583	0	0.298396		0.941291	0.0514883	0.509325		0.999113	0.0272694	0.292047		0.94468	0.0669255	0.297205		0.998465	0.0630431	0.138598								1391	1	0.999653	0.998719	0.999933	0.998736	0.955451
0.999582	0	0.298566		0.941227	0.0514883	0.509495		0.999112	0.0272694	0.29216		0.944561	0.0669255	0.297602		0.998464	0.0630431	0.138768								1392	1	0.970529	0.891592	0.995503	0.928042	0.999973
0.999581	0	0.298679		0.941205	0.0515807	0.509495		0.999112	0.0273618	0.29216		0.944553	0.0670179	0.297602		0.998464	0.0631355	0.138768								1393	1	0.716945	1.01957e-05	0.990479	0.992393	0.999728
0.999578	0	0.299189		0.941185	0.0515807	0.509608		0.999111	0.0273618	0.29233		0.944497	0.0670179	0.297716		0.998463	0.0631355	0.138824								1394	1	0.999524	0.985156	0.99914	0.641655	0.96989
0.999578	0	0.299359		0.941137	0.0517656	0.509608		0.99911	0.0274542	0.29233		0.944483	0.0671104	0.297716		0.998457	0.063228	0.138824								1395	1	0.995472	0.996226	0.988675	0.984325	0.999172
0.999576	0	0.299756		0.941121	0.0517656	0.509722		0.999104	0.0274542	0.292557		0.944076	0.0671104	0.298793		0.998443	0.063228	0.139675								1396	1	0.996296	0.787759	0.963065	0.535109	0.989598
0.999576	0	0.29987		0.941108	0.0519505	0.509722		0.999104	0.0275467	0.292557		0.944072	0.0672028	0.298793		0.998442	0.063228	0.139788								1397	1	0.992335	0.907012	0.999683	0.893933	0.9943
0.999575	0	0.299983		0.941021	0.0519505	0.510062		0.999102	0.0275467	0.292784		0.943937	0.0672028	0.299133		0.998437	0.063228	0.139958								1398	1	0.888835	0.11653	0.206723	0.208485	0.554698
0.999575	0	0.300096		0.940998	0.0521353	0.510062		0.999101	0.0276391	0.292784		0.943923	0.0672952	0.299133		0.998434	0.0633204	0.139958								1399	1	0.999073	0.96025	0.848925	0.556595	0.545795
0.999574	0	0.30038		0.940779	0.0521353	0.511082		0.999101	0.0276391	0.292897		0.943901	0.0672952	0.299246		0.998431	0.0633204	0.140128								1400	1	0.999961	0.999011	0.998928	0.993866	0.998454
0.999574	0	0.300493		0.940739	0.0523202	0.511082		0.9991	0.0276391	0.292954		0.943867	0.0674801	0.299246		0.998431	0.0634128	0.140128								1401	1	0.998083	0.989363	0.99675	0.981659	0.0721295
0.999571	0	0.300663		0.940537	0.0523202	0.511706		0.9991	0.0277316	0.292954		0.943704	0.0674801	0.2997		0.998426	0.0634128	0.140412								1402	1	0.999856	0.999972	1	0.999908	0.994311
0.999571	0	0.300777		0.940523	0.0524126	0.511706		0.999094	0.0277316	0.293351		0.943691	0.0675726	0.2997		0.998424	0.0634128	0.140525								1403	1	0.557764	0.843749	0.88544	0.585213	0.999787
0.99957	0	0.30089		0.940439	0.0524126	0.512159		0.999093	0.027824	0.293351		0.94368	0.0675726	0.299756		0.998424	0.0634128	0.140582								1404	1	0.998405	0.954949	0.999171	0.997969	0.998431
0.999569	0	0.301117		0.940418	0.0525051	0.512159		0.999088	0.027824	0.293577		0.943673	0.067665	0.299756		0.998421	0.0635977	0.140582								1405	1	0.999918	0.9945	0.962844	0.291177	0.466845
0.999569	0	0.301173		0.940416	0.0525051	0.512216		0.999088	0.0279164	0.293577		0.943619	0.067665	0.29987		0.998414	0.0635977	0.140922								1406	1	0.992354	0.960948	0.972362	0.168372	0.997213
0.999569	0	0.301287		0.940408	0.0525975	0.512216		0.999087	0.0279164	0.293748		0.943602	0.0677574	0.29987		0.998414	0.0636901	0.140922								1407	1	0.9993	0.998488	0.999988	0.999149	0.994322
0.999568	0	0.301343		0.940354	0.0525975	0.512443		0.999085	0.0280089	0.293748		0.943576	0.0677574	0.299926		0.998405	0.0636901	0.141375								1408	1	0.999921	0.989333	0.996664	0.839363	0.798147
0.999568	0	0.301457		0.940344	0.05269	0.512443		0.999078	0.0280089	0.294371		0.943541	0.0678499	0.299926		0.998405	0.0637826	0.141375								1409	1	1	0.984882	0.999882	0.47693	0.0941456
0.999567	0	0.301684		0.940313	0.05269	0.512499		0.999078	0.0281013	0.294371		0.943517	0.0678499	0.300096		0.998404	0.0637826	0.141489								1410	1	0.999996	0.997413	0.999912	0.761039	0.634076
0.999566	0	0.301797		0.940292	0.0528748	0.512499		0.999074	0.0281013	0.294768		0.943499	0.0679423	0.300096		0.998404	0.063875	0.141489								1411	1	0.906273	0.41055	0.989259	0.712932	0.995921
0.999566	0	0.301854		0.940216	0.0528748	0.512726		0.999074	0.0281013	0.294881		0.943484	0.0679423	0.300153		0.9984	0.063875	0.141659								1412	1	0.991788	0.983407	0.998499	0.885114	0.844011
0.999566	0	0.30208		0.940206	0.0529673	0.512726		0.999073	0.0281013	0.294938		0.943451	0.0680348	0.300153		0.998398	0.0639675	0.141659								1413	1	0.999971	0.916653	0.998609	0.946609	0.454655
0.999564	0	0.30242		0.940174	0.0529673	0.512896		0.999073	0.0281938	0.294938		0.943392	0.0680348	0.300266		0.998397	0.0639675	0.141772								1414	1	0.976086	0.94536	0.99965	0.59809	0.54947
0.999564	0	0.302534		0.940158	0.0530597	0.512896		0.99906	0.0281938	0.295675		0.943366	0.0681272	0.300266		0.998395	0.0641523	0.141772								1415	1	0.928092	0.106075	0.952618	0.597513	0.990776
0.999563	0	0.302647		0.940114	0.0530597	0.513066		0.99906	0.0282862	0.295675		0.943204	0.0681272	0.30055		0.998394	0.0641523	0.141885								1416	1	0.886593	0.871875	0.992895	0.988985	0.995638
0.999563	0	0.302761		0.94011	0.0531522	0.513066		0.999059	0.0282862	0.295788		0.943153	0.0682196	0.30055		0.998394	0.0641523	0.141942								1417	1	0.999178	0.999732	0.999984	0.994947	0.990053
0.999562	0	0.302931		0.939737	0.0531522	0.514653		0.999057	0.0283786	0.295788		0.942919	0.0682196	0.301117		0.998389	0.0642448	0.141942								1418	1	0.999983	0.999753	0.998797	0.998926	0.99782
0.999561	0	0.303157		0.939705	0.0532446	0.514653		0.999057	0.0283786	0.295902		0.94289	0.0684045	0.301117		0.998389	0.0642448	0.142055								1419	1	0.999958	0.999639	0.999954	0.989043	0.977896
0.999561	0	0.303327		0.939603	0.0532446	0.514993		0.999052	0.0283786	0.296298		0.942883	0.0684045	0.301173		0.998388	0.0643372	0.142055								1420	1	0.972959	0.942225	0.921068	0.864988	0.692081
0.99956	0	0.303554		0.939565	0.053337	0.514993		0.99905	0.0284711	0.296298		0.942866	0.0684969	0.301173		0.998386	0.0643372	0.142169								1421	1	0.999999	0.999766	0.9959	0.987891	0.983129
0.99956	0	0.303724		0.939461	0.053337	0.515447		0.999046	0.0284711	0.296468		0.942756	0.0684969	0.301457		0.998383	0.0644297	0.142169								1422	1	0.983445	0.905783	0.362737	0.516998	0.999975
0.999559	0	0.303894		0.93945	0.0534295	0.515447		0.999046	0.0284711	0.296582		0.942745	0.0685894	0.301457		0.998379	0.0644297	0.142452								1423	1	0.980803	0.999923	0.999995	0.990552	0.999521
0.999557	0	0.304234		0.939348	0.0534295	0.515787		0.999042	0.0284711	0.296752		0.942694	0.0685894	0.30157		0.998379	0.0645221	0.142452								1424	1	0.516327	0.236554	0.16808	0.669908	0.995621
0.999557	0	0.304291		0.939344	0.0535219	0.515787		0.999041	0.0284711	0.296865		0.942635	0.0687743	0.30157		0.998374	0.0645221	0.142622								1425	1	0.996659	0.781067	0.987797	0.75534	0.101354
0.999557	0	0.304405		0.939023	0.0535219	0.516751		0.999035	0.0284711	0.297262		0.942525	0.0687743	0.301684		0.998373	0.064707	0.142622								1426	1	0.990626	0.997573	0.999246	0.970691	0.996268
0.999556	0	0.304745		0.939014	0.0536143	0.516751		0.999034	0.0284711	0.297375		0.942502	0.0689591	0.301684		0.998372	0.064707	0.142679								1427	1	0.99927	0.978174	0.98121	0.360504	0.991333
0.999554	0	0.304971		0.938815	0.0536143	0.517601		0.999033	0.0284711	0.297489		0.942445	0.0689591	0.302024		0.998371	0.0647994	0.142679								1428	1	0.873212	0.891703	0.999837	0.996623	0.993122
0.999554	0	0.305141		0.938812	0.0537068	0.517601		0.999032	0.0285635	0.297489		0.942385	0.0690516	0.302024		0.998362	0.0647994	0.142962								1429	1	0.999645	0.967343	0.973058	0.791518	0.980618
0.999554	0	0.305255		0.938657	0.0537068	0.518225		0.999032	0.0285635	0.297545		0.942243	0.0690516	0.30225		0.998362	0.0648918	0.142962								1430	1	0.996546	0.871288	0.982592	0.491458	0.999968
0.999553	0	0.305425		0.938655	0.0537992	0.518225		0.999031	0.0286559	0.297545		0.942225	0.0690516	0.302364		0.998361	0.0648918	0.143019								1431	1	0.999257	0.86641	0.95371	0.633546	0.99995
0.999552	0	0.305538		0.938528	0.0537992	0.518621		0.999028	0.0286559	0.297829		0.942143	0.069144	0.302364		0.998359	0.0650767	0.143019								1432	1	0.64713	0.940663	0.427194	0.143335	0.0486056
0.999552	0	0.305652		0.938519	0.0538917	0.518678		0.999025	0.0287484	0.297829		0.942037	0.069144	0.302591		0.998351	0.0650767	0.143189								1433	1	0.999992	0.999812	1	0.999712	0.994515
0.999551	0	0.305822		0.938509	0.0538917	0.518848		0.999017	0.0287484	0.298452		0.941966	0.0693289	0.302591		0.99835	0.0652616	0.143189								1434	1	0.938934	0.907274	0.978243	0.274652	0.97531
0.999549	0	0.306162		0.938494	0.0539841	0.518848		0.999015	0.0288408	0.298452		0.94185	0.0693289	0.302761		0.998348	0.0652616	0.143416								1435	1	0.99463	0.910151	0.998021	0.413952	0.624992
0.999548	0	0.306332		0.93839	0.0539841	0.519132		0.999012	0.0288408	0.298623		0.941835	0.0694213	0.302761		0.998343	0.0654465	0.143416								1436	1	0.00195177	3.39002e-05	0.0194508	0.0434607	0.404556
0.999547	0	0.306559		0.938379	0.0540765	0.519132		0.999011	0.0289333	0.298623		0.941771	0.0694213	0.302931		0.998334	0.0654465	0.143643								1437	1	0.998338	0.967686	0.994968	0.828559	0.547783
0.999546	0	0.306785		0.937776	0.0540765	0.520209		0.999002	0.0289333	0.299076		0.941748	0.0695138	0.302931		0.998331	0.0657238	0.143643								1438	1	0.99871	0.999974	1	0.969469	0.999975
0.999546	0	0.306899		0.937652	0.0544463	0.520209		0.999	0.0290257	0.299133		0.941718	0.0695138	0.303044		0.998318	0.0657238	0.14421								1439	1	0.901608	0.569503	0.72115	0.041294	0.229253
0.999545	0	0.307012		0.937639	0.0544463	0.520265		0.998999	0.0290257	0.299359		0.941701	0.0696062	0.303044		0.998318	0.0658162	0.14421								1440	1	0.99996	0.999561	0.999974	0.995545	0.992306
0.999545	0	0.307125		0.937626	0.0545387	0.520265		0.998999	0.0291181	0.299359		0.941548	0.0696062	0.303157		0.998316	0.0658162	0.144266								1441	1	0.959474	0.977518	0.987664	0.99499	0.989291
0.999545	0	0.307182		0.937405	0.0545387	0.521342		0.998997	0.0291181	0.299586		0.941538	0.0696987	0.303157		0.998316	0.0659087	0.144266								1442	1	0.348317	0.277229	0.503297	0.686305	0.994209
0.999544	0	0.307409		0.937387	0.0546312	0.521342		0.998996	0.0291181	0.2997		0.941454	0.0696987	0.303384		0.998315	0.0659087	0.144323								1443	1	0.999997	0.973796	0.999725	0.99795	0.997836
0.999541	0	0.307919		0.937362	0.0546312	0.521456		0.998995	0.0292106	0.2997		0.941417	0.0697911	0.303384		0.998314	0.0660011	0.144323								1444	1	0.999757	0.992791	0.992447	0.999391	0.999264
0.99954	0	0.308032		0.937361	0.0547236	0.521456		0.998982	0.0292106	0.300266		0.941414	0.0697911	0.303498		0.998313	0.0660011	0.14438								1445	1	0.955359	0.9547	0.984689	0.880853	0.999996
0.999538	0	0.308543		0.937202	0.0547236	0.521966		0.998979	0.029303	0.300266		0.941393	0.0698835	0.303498		0.998313	0.0660935	0.14438								1446	1	0.929599	0.990973	0.99973	0.987188	0.993627
0.999537	0	0.308713		0.937192	0.054816	0.521966		0.998977	0.029303	0.300323		0.941358	0.0698835	0.303554		0.998312	0.0660935	0.144436								1447	1	0.982074	0.895667	0.999336	0.963949	0.965869
0.999537	0	0.308826		0.937045	0.054816	0.522476		0.998977	0.0293955	0.300323		0.941326	0.0700684	0.303554		0.998307	0.0662784	0.144436								1448	1	0.999931	0.997806	1	0.965657	0.994556
0.999537	0	0.308883		0.937025	0.0550009	0.522476		0.998974	0.0293955	0.30055		0.941274	0.0700684	0.303724		0.998305	0.0662784	0.144606								1449	1	0.997414	0.995109	0.999562	0.994139	0.918096
0.999537	0	0.308996		0.937005	0.0550009	0.522533		0.998973	0.0294879	0.30055		0.941246	0.0701608	0.303724		0.998304	0.0663709	0.144606								1450	1	0.996552	0.949804	0.977576	0.890908	0.727966
0.999534	0	0.30945		0.936986	0.0550934	0.522533		0.998965	0.0294879	0.30106		0.941132	0.0701608	0.303838		0.998304	0.0663709	0.144663								1451	1	0.999618	0.995659	0.997746	0.8832	0.9527
0.999533	0	0.309563		0.93687	0.0550934	0.52293		0.99896	0.0296728	0.30106		0.941026	0.0704382	0.303838		0.998303	0.0663709	0.144776								1452	1	0.997424	0.993503	0.999998	0.954064	0.99916
0.999532	0	0.310016		0.936867	0.0551858	0.52293		0.998956	0.0296728	0.3014		0.940996	0.0704382	0.304178		0.998301	0.0663709	0.144833								1453	1	0.99999	0.999978	0.999999	0.999173	0.971493
0.999532	0	0.31013		0.9367	0.0551858	0.52344		0.998954	0.0297652	0.3014		0.940911	0.070623	0.304178		0.998296	0.0666482	0.144833								1454	1	0.998859	0.996603	0.999854	0.924583	0.996451
0.999531	0	0.310186		0.936611	0.0553707	0.52344		0.998954	0.0297652	0.301457		0.940718	0.070623	0.304745		0.998294	0.0666482	0.14489								1455	1	0.944344	0.931093	1	0.999587	0.999822
0.999531	0	0.310357		0.936523	0.0553707	0.523837		0.998951	0.0298576	0.301457		0.940715	0.0707155	0.304745		0.998294	0.0667406	0.14489								1456	1	0.59158	0.594196	0.836302	0.411869	0.462963
0.99953	0	0.31047		0.936473	0.0555556	0.523837		0.998948	0.0298576	0.301684		0.940384	0.0707155	0.305425		0.998289	0.0667406	0.14523								1457	1	0.999998	0.999691	0.999981	0.999451	0.987991
0.999529	0	0.310697		0.936323	0.0555556	0.524403		0.998944	0.0300425	0.301684		0.940347	0.0708079	0.305425		0.998288	0.0667406	0.145343								1458	1	0.994739	0.990454	0.996954	0.761861	0.997546
0.999523	0	0.31166		0.936322	0.055648	0.524403		0.998938	0.0300425	0.302137		0.940227	0.0708079	0.305482		0.998287	0.0667406	0.1454								1459	1	0.999995	0.999936	0.999997	0.983722	0.997696
0.999523	0	0.311774		0.936295	0.055648	0.524517		0.998937	0.030135	0.302137		0.940211	0.0709004	0.305482		0.998287	0.0669255	0.1454								1460	1	0.999598	0.999569	1	0.999978	0.999564
0.999522	0	0.312114		0.936284	0.0557404	0.524517		0.998936	0.030135	0.302307		0.940151	0.0709004	0.305538		0.998284	0.0669255	0.145627								1461	1	0.999783	0.999694	0.999995	0.995599	0.996977
0.999522	0	0.312227		0.936229	0.0557404	0.524573		0.998935	0.0302274	0.302307		0.940148	0.0709928	0.305538		0.998279	0.0672952	0.145627								1462	1	0.960161	0.641694	0.998698	0.981451	0.999985
0.999519	0	0.312567		0.936226	0.0558329	0.524573		0.998934	0.0302274	0.30242		0.94003	0.0709928	0.305878		0.998279	0.0672952	0.145683								1463	1	0.981924	0.994728	0.979743	0.807007	0.981023
0.999518	0	0.312794		0.936131	0.0558329	0.52514		0.998933	0.0302274	0.302591		0.939976	0.0711777	0.305878		0.998278	0.0673877	0.145683								1464	1	0.999998	0.994807	1	0.98633	0.151554
0.999518	0	0.312851		0.936128	0.0559253	0.52514		0.998933	0.0303198	0.302591		0.939931	0.0711777	0.305992		0.998275	0.0673877	0.145797								1465	1	0.999999	0.999085	1	0.998676	0.924398
0.999518	0	0.312964		0.936123	0.0559253	0.525254		0.998931	0.0303198	0.302704		0.939918	0.0712701	0.305992		0.998271	0.0675726	0.145797								1466	1	0.999628	0.993852	1	0.978341	0.997386
0.999518	0	0.313077		0.93608	0.0559253	0.52548		0.998931	0.0304123	0.302704		0.939903	0.0712701	0.306048		0.998269	0.0675726	0.14608								1467	1	0.997535	0.996686	0.999563	0.998266	0.988322
0.999517	0	0.313191		0.936061	0.0560177	0.52548		0.998927	0.0304123	0.303101		0.939895	0.0713625	0.306048		0.998268	0.067665	0.14608								1468	1	0.999914	0.999619	0.999309	0.995355	0.999683
0.999515	0	0.313474		0.93604	0.0560177	0.525594		0.998925	0.0305972	0.303101		0.939864	0.0713625	0.306162		0.998265	0.0678499	0.14608								1469	1	0.64328	0.628	0.280377	0.386433	0.997466
0.999515	0	0.313588		0.935965	0.0560177	0.525764		0.998923	0.0305972	0.303271		0.939848	0.071455	0.306162		0.998262	0.0678499	0.146137								1470	1	0.999912	0.999846	0.999998	0.98196	0.973308
0.999513	0	0.313814		0.935962	0.0561102	0.525764		0.998921	0.030782	0.303271		0.939814	0.071455	0.306218		0.998261	0.0679423	0.146194								1471	1	0.999283	0.758719	0.799328	0.00130998	0.026397
0.999513	0	0.313928		0.935869	0.0561102	0.526161		0.998916	0.030782	0.303554		0.939812	0.0715474	0.306218		0.998259	0.0679423	0.146307								1472	1	0.999999	0.999999	1	0.999973	0.999218
0.999511	0	0.314098		0.935806	0.0562951	0.526161		0.998913	0.030782	0.303724		0.939798	0.0715474	0.306332		0.998257	0.0682196	0.146307								1473	1	0.999965	0.999857	0.999989	0.999316	0.999231
0.999511	0	0.314211		0.935677	0.0562951	0.526841		0.998911	0.030782	0.303951		0.93972	0.0716399	0.306389		0.998255	0.0682196	0.14642								1474	1	0.991908	0.980067	0.999882	0.996511	0.996968
0.99951	0	0.314495		0.935666	0.0563875	0.526841		0.998909	0.030782	0.304064		0.939717	0.0717323	0.306389		0.998252	0.0683121	0.14642								1475	1	0.999657	0.999446	1	0.999616	0.997756
0.99951	0	0.314608		0.935433	0.0563875	0.527294		0.998903	0.030782	0.304518		0.939715	0.0717323	0.306445		0.998252	0.0683121	0.146477								1476	1	0.29806	0.44188	0.993899	0.901914	0.986603
0.999509	0	0.314721		0.935425	0.0564799	0.527294		0.998901	0.030782	0.304745		0.939689	0.0718247	0.306445		0.998251	0.0684969	0.146477								1477	1	0.999026	0.997536	0.99257	0.97689	0.99898
0.999509	0	0.314835		0.935385	0.0564799	0.527408		0.9989	0.0308745	0.304745		0.939621	0.0718247	0.306559		0.99825	0.0684969	0.146534								1478	1	0.999876	0.999378	0.999976	0.999621	0.998217
0.999508	0	0.315118		0.935384	0.0565724	0.527408		0.998896	0.0308745	0.304858		0.939581	0.0719172	0.306559		0.998249	0.0685894	0.14659								1479	1	0.888593	0.885841	0.996141	0.990514	0.968349
0.999508	0	0.315232		0.93536	0.0565724	0.527578		0.998896	0.0308745	0.304971		0.939521	0.0719172	0.306672		0.998248	0.0685894	0.146704								1480	1	0.479011	0.00847205	0.986412	0.872691	0.995393
0.999507	0	0.315458		0.935327	0.0566648	0.527578		0.998895	0.0309669	0.305028		0.939516	0.0720096	0.306672		0.998241	0.0686818	0.146704								1481	1	0.999902	0.996852	0.998595	0.995958	0.997688
0.999507	0	0.315572		0.935285	0.0566648	0.527861		0.998895	0.0310593	0.305028		0.939432	0.0720096	0.306729		0.998239	0.0686818	0.146817								1482	1	1	0.999642	0.999999	0.853328	0.319666
0.999504	0	0.315855		0.935185	0.0568497	0.527861		0.998891	0.0310593	0.305255		0.93941	0.0721021	0.306729		0.998239	0.0687743	0.146817								1483	1	0.871492	0.757398	0.999554	0.837611	0.999714
0.999504	0	0.315968		0.935031	0.0568497	0.528258		0.998891	0.0311518	0.305311		0.939373	0.0721021	0.306785		0.998237	0.0687743	0.146874								1484	1	0.999991	0.999995	0.999999	0.921829	0.998786
0.999504	0	0.316025		0.934994	0.0570346	0.528258		0.99889	0.0311518	0.305425		0.939373	0.0721945	0.306785		0.998236	0.0688667	0.14693								1485	1	0.999456	0.99773	0.998022	0.998081	0.986417
0.999503	0	0.316139		0.934993	0.0570346	0.528315		0.998889	0.0312442	0.305425		0.939236	0.0721945	0.307125		0.998235	0.0689591	0.14693								1486	1	0.999975	0.996678	0.999832	0.99094	0.991614
0.999502	0	0.316422		0.934985	0.0570346	0.528428		0.998884	0.0312442	0.305708		0.9392	0.0722869	0.307125		0.998232	0.0689591	0.146987								1487	1	0.805859	0.847872	0.661105	0.659206	0.999119
0.999501	0	0.316535		0.934933	0.0570346	0.528712		0.998884	0.0313367	0.305708		0.939192	0.0722869	0.307239		0.998231	0.0690516	0.147044								1488	1	0.994893	0.907715	0.998323	0.854337	0.915058
0.999501	0	0.316649		0.93492	0.057127	0.528712		0.998881	0.0313367	0.305878		0.939188	0.0723794	0.307239		0.998229	0.0690516	0.147214								1489	1	0.999976	0.993705	0.985504	0.737247	0.999996
0.999501	0	0.316819		0.934838	0.057127	0.528995		0.998881	0.0314291	0.305878		0.939156	0.0723794	0.307466		0.998226	0.069144	0.147214								1490	1	0.994734	0.986965	0.974622	0.908817	0.813179
0.9995	0	0.316932		0.934831	0.0572194	0.528995		0.998878	0.0314291	0.305992		0.939154	0.0724718	0.307466		0.998221	0.069144	0.147327								1491	1	0.993878	0.994054	0.999949	0.887743	0.320728
0.9995	0	0.317046		0.934474	0.0572194	0.529505		0.998876	0.0315215	0.305992		0.939152	0.0724718	0.307522		0.998219	0.0692365	0.147327								1492	1	0.990423	0.936818	0.950382	0.779793	0.391167
0.9995	0	0.317216		0.934424	0.0573119	0.529505		0.998876	0.0315215	0.306105		0.939145	0.0725642	0.307522		0.9982	0.0692365	0.147781								1493	1	0.961333	0.965386	0.858722	0.55512	0.0526997
0.999496	0	0.317726		0.934421	0.0573119	0.529562		0.998873	0.0315215	0.306332		0.939026	0.0725642	0.308032		0.99819	0.0694213	0.147781								1494	1	0.492382	0.410966	0.701798	0.498439	0.999944
0.999496	0	0.317839		0.934415	0.0574043	0.529562		0.998873	0.031614	0.306332		0.93902	0.0725642	0.308146		0.998163	0.0694213	0.148404								1495	1	0.999858	0.997274	0.999962	0.998882	0.999739
0.999495	0	0.318066		0.934231	0.0574043	0.529902		0.998857	0.031614	0.307239		0.938989	0.0725642	0.308259		0.998158	0.0695138	0.148404								1496	1	0.976297	0.967168	0.999074	0.889254	0.99847
0.999495	0	0.318179		0.934229	0.0574968	0.529902		0.998853	0.0317989	0.307239		0.938881	0.0726567	0.308259		0.998147	0.0695138	0.148688								1497	1	0.840959	0.526649	0.217991	0.252451	0.987187
0.999495	0	0.318349		0.934164	0.0574968	0.530072		0.998852	0.0317989	0.307352		0.938637	0.0726567	0.308713		0.998145	0.0696062	0.148688								1498	1	0.999972	0.992227	0.999979	0.982755	0.686304
0.999492	0	0.318576		0.934141	0.0576816	0.530072		0.99885	0.0317989	0.307579		0.938596	0.0728416	0.308713		0.99813	0.0696062	0.149141								1499	1	0.999334	0.999487	0.999121	0.990819	0.999544
0.999491	0	0.318803		0.934096	0.0576816	0.530185		0.998849	0.0317989	0.307692		0.938563	0.0728416	0.308769		0.998126	0.0697911	0.149141								1500	1	0.00716236	0.0299706	0.998635	0.985935	0.996591
0.999491	0	0.318859		0.934086	0.0577741	0.530185		0.998847	0.0318913	0.307692		0.938392	0.072934	0.308769		0.998121	0.0697911	0.149255								1501	1	0.63621	0.989832	0.998623	0.983703	0.999832
0.999491	0	0.31903		0.933929	0.0577741	0.530582		0.998843	0.0318913	0.307919		0.938311	0.072934	0.308939		0.998121	0.0698835	0.149255								1502	1	0.784971	0.85873	0.985073	0.923861	0.998414
0.99949	0	0.319086		0.933851	0.057959	0.530582		0.998842	0.0319837	0.307919		0.938286	0.0731189	0.308939		0.99812	0.0698835	0.149311								1503	1	0.999728	0.997666	0.999972	0.967578	0.999025
0.999489	0	0.319256		0.933792	0.057959	0.530866		0.99883	0.0319837	0.308202		0.938219	0.0731189	0.308996		0.998115	0.069976	0.149311								1504	1	0.961675	0.918098	0.99929	0.991329	0.998484
[truncated: 26,954 more rows]

## Sheet: Fig7a
Generalized and rich feature representations of our models -- Gradually aligned features between different groups of datasets
[truncated: 2,003 more rows]

[truncated: 2 more sheets: Fig7b, Supplementary Fig3]
