# Supplementary material for: Robust whole slide image analysis for cervical cancer screening using deep learning
Source: Nat Commun. 2021 Sep 24;12:5639. doi: 10.1038/s41467-021-25296-x (PMC8463673; doi:10.1038/s41467-021-25296-x)
Supplement: Supplementary file 4 — Source Data [file 41467_2021_25296_MOESM4_ESM.zip › Fig6a_SourceData/Baseline_statistics.xlsx]

## Sheet: sum
	A	B	C	D	E	F
Summary	0.957546	0.930406	0.865102	0.702799	0.777762	0.837812
P	0.949722	0.960231	0.826054	0.433213	0.94649	0.72885
N	0.96537	0.900581	0.90415	0.972386	0.609035	0.946775

## Sheet: A
	txt_name	label	total_num	Acc
0	A_3d_sfy1_ASCUS.txt	1	1069	0.943873
1	A_3d_sfy1_HSIL.txt	1	1842	0.957655
2	A_3d_sfy1_LSIL.txt	1	868	0.940092
3	A_3d_sfy1_nplus.txt	0	3654	0.7285
4	A_3d_sfy1_n_n.txt	0	5000	0.9975
5	A_3d_sfy1_n_n_0.txt	0	5000	0.9605
6	A_3d_sfy1_n_n_1.txt	0	1966	0.788403
7	A_3d_sfy1_n_n_2.txt	0	2239	0.7115
8	A_3d_sfy1_n_n_5.txt	0	1073	0.578751
9	A_3d_sfy1_n_n_8.txt	0	170	0.476471
10	A_3d_sfy1_n_n_9.txt	0	34	0.323529
11	A_3d_sfy1_n_n_w.txt	0	5000	0.999

## Sheet: B
	txt_name	label	total_num	Acc
0	B_3d_sfy2_ASCUS.txt	1	652	0.934049
1	B_3d_sfy2_HSIL.txt	1	642	0.982866
2	B_3d_sfy2_LSIL.txt	1	89	0.988764
3	B_3d_sfy2_nplus.txt	0	809	0.26576
4	B_3d_sfy2_n_n.txt	0	5000	0.9855
5	B_3d_sfy2_n_n_0.txt	0	5000	0.966
6	B_3d_sfy2_n_n_1.txt	0	5000	0.6715
7	B_3d_sfy2_n_n_2.txt	0	5000	0.56
8	B_3d_sfy2_n_n_5.txt	0	5000	0.39
9	B_3d_sfy2_n_n_8.txt	0	5000	0.255
10	B_3d_sfy2_n_n_9.txt	0	1664	0.169471
11	B_3d_sfy2_n_n_w.txt	0	5000	1

## Sheet: C
	txt_name	label	total_num	Acc
0	C_our_20x_sfy3_ASCUS.txt	1	528	0.920455
1	C_our_20x_sfy3_HSIL.txt	1	101	0.950495
2	C_our_20x_sfy3_LSIL.txt	1	101	0.970297
3	C_our_20x_sfy3_nplus.txt	0	2040	0.3185
4	C_our_20x_sfy3_n_n.txt	0	21456	0.976
5	C_our_20x_sfy3_n_n_0.txt	0	4932	0.9365
6	C_our_20x_sfy3_n_n_1.txt	0	2819	0.511
7	C_our_20x_sfy3_n_n_2.txt	0	2663	0.4445
8	C_our_20x_sfy3_n_n_5.txt	0	991	0.355197
9	C_our_20x_sfy3_n_n_8.txt	0	268	0.30597
10	C_our_20x_sfy3_n_n_9.txt	0	120	0.0916667
11	C_our_20x_sfy3_n_n_w.txt	0	10308	0.9995
12	C_our_20x_sfy4_nplus.txt	0	2308	0.436
13	C_our_20x_sfy4_P.txt	1	371	0.873315
14	C_our_20x_sfy5_P.txt	1	227	0.409692

## Sheet: D
	txt_name	label	total_num	Acc
0	D_szsq_sdpc_tongji3_gamma_simple_ASCUS.txt	1	1386	0.369408
1	D_szsq_sdpc_tongji3_gamma_simple_HSIL.txt	1	33	0.939394
2	D_szsq_sdpc_tongji3_gamma_simple_LSIL.txt	1	111	0.765766
3	D_szsq_sdpc_tongji3_gamma_simple_nplus.txt	0	3863	0.8605
4	D_szsq_sdpc_tongji3_gamma_simple_n_n.txt	0	5000	0.9815
5	D_szsq_sdpc_tongji3_gamma_simple_n_n_0.txt	0	5000	0.988
6	D_szsq_sdpc_tongji3_gamma_simple_n_n_1.txt	0	5000	0.931
7	D_szsq_sdpc_tongji3_gamma_simple_n_n_2.txt	0	5000	0.9205
8	D_szsq_sdpc_tongji3_gamma_simple_n_n_5.txt	0	3152	0.8715
9	D_szsq_sdpc_tongji3_gamma_simple_n_n_8.txt	0	936	0.797009
10	D_szsq_sdpc_tongji3_gamma_simple_n_n_9.txt	0	355	0.71831
11	D_szsq_sdpc_tongji3_gamma_simple_n_n_w.txt	0	5000	0.9995
12	D_szsq_sdpc_tongji4_gamma_simple_ASCUS.txt	1	989	0.451972
13	D_szsq_sdpc_tongji4_gamma_simple_HSIL.txt	1	173	0.751445
14	D_szsq_sdpc_tongji4_gamma_simple_LSIL.txt	1	54	0.537037
15	D_szsq_sdpc_tongji4_gamma_simple_nplus.txt	0	2081	0.814
16	D_szsq_sdpc_tongji4_gamma_simple_n_n.txt	0	5000	0.9895
17	D_szsq_sdpc_tongji4_gamma_simple_n_n_0.txt	0	5000	0.992
18	D_szsq_sdpc_tongji4_gamma_simple_n_n_1.txt	0	3615	0.9605
19	D_szsq_sdpc_tongji4_gamma_simple_n_n_2.txt	0	3839	0.9565
20	D_szsq_sdpc_tongji4_gamma_simple_n_n_5.txt	0	1052	0.937262
21	D_szsq_sdpc_tongji4_gamma_simple_n_n_8.txt	0	187	0.919786
22	D_szsq_sdpc_tongji4_gamma_simple_n_n_9.txt	0	30	0.9
23	D_szsq_sdpc_tongji4_gamma_simple_n_n_w.txt	0	5000	0.999
24	D_szsq_sdpc_tongji5_gamma_simple_n_n.txt	0	5000	0.984
25	D_szsq_sdpc_tongji5_gamma_simple_n_n_0.txt	0	5000	0.9955
26	D_szsq_sdpc_tongji5_gamma_simple_n_n_1.txt	0	1829	0.97649
27	D_szsq_sdpc_tongji5_gamma_simple_n_n_2.txt	0	1809	0.969596
28	D_szsq_sdpc_tongji5_gamma_simple_n_n_5.txt	0	406	0.933498
29	D_szsq_sdpc_tongji5_gamma_simple_n_n_8.txt	0	132	0.886364
30	D_szsq_sdpc_tongji5_gamma_simple_n_n_9.txt	0	94	0.765957
31	D_szsq_sdpc_tongji5_gamma_simple_n_n_w.txt	0	5000	0.9995
32	D_szsq_sdpc_tongji5_gamma_simple_pos.txt	1	68	0.0882353
33	D_szsq_sdpc_tongji6_gamma_simple_n_n.txt	0	5000	0.9785
34	D_szsq_sdpc_tongji6_gamma_simple_n_n_0.txt	0	1876	0.994136
35	D_szsq_sdpc_tongji6_gamma_simple_n_n_1.txt	0	422	0.959716
36	D_szsq_sdpc_tongji6_gamma_simple_n_n_2.txt	0	365	0.915068
37	D_szsq_sdpc_tongji6_gamma_simple_n_n_5.txt	0	158	0.797468
38	D_szsq_sdpc_tongji6_gamma_simple_n_n_8.txt	0	58	0.758621
39	D_szsq_sdpc_tongji6_gamma_simple_n_n_9.txt	0	46	0.673913
40	D_szsq_sdpc_tongji6_gamma_simple_n_n_w.txt	0	5000	0.9985
41	D_szsq_sdpc_tongji6_gamma_simple_pos.txt	1	457	0.341357
42	D_szsq_sdpc_tongji7_gamma_simple_n_n.txt	0	5000	0.9785
43	D_szsq_sdpc_tongji7_gamma_simple_n_n_0.txt	0	5000	0.9915
44	D_szsq_sdpc_tongji7_gamma_simple_n_n_1.txt	0	1769	0.920859
45	D_szsq_sdpc_tongji7_gamma_simple_n_n_2.txt	0	1909	0.896805
46	D_szsq_sdpc_tongji7_gamma_simple_n_n_5.txt	0	728	0.820055
47	D_szsq_sdpc_tongji7_gamma_simple_n_n_8.txt	0	178	0.735955
48	D_szsq_sdpc_tongji7_gamma_simple_n_n_9.txt	0	140	0.607143
49	D_szsq_sdpc_tongji7_gamma_simple_n_n_w.txt	0	5000	0.998
50	D_szsq_sdpc_tongji7_gamma_simple_pos.txt	1	330	0.49697

## Sheet: E
	txt_name	label	total_num	Acc
0	E_szsq_sdpc_sfy5_gamma_simple_Imgs.txt	1	5000	0.935667
1	E_szsq_sdpc_sfy6_gamma_simple_n_n_0.txt	0	5000	0.5525
2	E_szsq_sdpc_sfy6_gamma_simple_n_n_1.txt	0	4686	0.473
3	E_szsq_sdpc_sfy6_gamma_simple_n_n_2.txt	0	5000	0.4065
4	E_szsq_sdpc_sfy6_gamma_simple_n_n_5.txt	0	3622	0.387
5	E_szsq_sdpc_sfy6_gamma_simple_n_n_8.txt	0	1269	0.372734
6	E_szsq_sdpc_sfy6_gamma_simple_n_n_9.txt	0	1042	0.306142
7	E_szsq_sdpc_sfy7_gamma_simple_Imgs.txt	1	3340	0.962333
8	E_szsq_sdpc_sfy7_gamma_simple_n_n_0.txt	0	5000	0.6125
9	E_szsq_sdpc_sfy7_gamma_simple_n_n_1.txt	0	3693	0.4795
10	E_szsq_sdpc_sfy7_gamma_simple_n_n_2.txt	0	4998	0.4445
11	E_szsq_sdpc_sfy7_gamma_simple_n_n_5.txt	0	3161	0.4155
12	E_szsq_sdpc_sfy7_gamma_simple_n_n_8.txt	0	1071	0.452848
13	E_szsq_sdpc_sfy7_gamma_simple_n_n_9.txt	0	884	0.36991
14	E_szsq_sdpc_sfy8_gamma_simple_n_n_0.txt	0	5000	0.7285
15	E_szsq_sdpc_sfy8_gamma_simple_n_n_1.txt	0	5000	0.564
16	E_szsq_sdpc_sfy8_gamma_simple_n_n_2.txt	0	5000	0.509
17	E_szsq_sdpc_sfy8_gamma_simple_n_n_5.txt	0	5000	0.4745
18	E_szsq_sdpc_sfy8_gamma_simple_n_n_8.txt	0	2793	0.4005
19	E_szsq_sdpc_sfy8_gamma_simple_n_n_9.txt	0	2703	0.3035
20	E_szsq_sdpc_sfy8_gamma_simple_pos_ascus_Imgs.txt	1	1067	0.90253
21	E_szsq_sdpc_sfy8_gamma_simple_pos_hsil_Imgs.txt	1	3692	0.981667
22	E_szsq_sdpc_sfy8_gamma_simple_pos_lsil_Imgs.txt	1	2602	0.915065

## Sheet: F
	txt_name	label	total_num	Acc
0	F_szsq_sdpc_xyw1_gamma_simple_n_n.txt	0	5000	0.9835
1	F_szsq_sdpc_xyw1_gamma_simple_n_n_0.txt	0	5000	0.9755
2	F_szsq_sdpc_xyw1_gamma_simple_n_n_1.txt	0	5000	0.8915
3	F_szsq_sdpc_xyw1_gamma_simple_n_n_2.txt	0	5000	0.851
4	F_szsq_sdpc_xyw1_gamma_simple_n_n_5.txt	0	5000	0.724
5	F_szsq_sdpc_xyw1_gamma_simple_n_n_8.txt	0	5000	0.645
6	F_szsq_sdpc_xyw1_gamma_simple_n_n_9.txt	0	5000	0.534
7	F_szsq_sdpc_xyw1_gamma_simple_n_n_w.txt	0	5000	0.9975
8	F_szsq_sdpc_xyw1_gamma_simple_pos.txt	1	3397	0.668
9	F_szsq_sdpc_xyw2_gamma_simple_n_n.txt	0	5000	0.962
10	F_szsq_sdpc_xyw2_gamma_simple_n_n_0.txt	0	5000	0.974
11	F_szsq_sdpc_xyw2_gamma_simple_n_n_1.txt	0	5000	0.8415
12	F_szsq_sdpc_xyw2_gamma_simple_n_n_2.txt	0	5000	0.776
13	F_szsq_sdpc_xyw2_gamma_simple_n_n_5.txt	0	5000	0.594
14	F_szsq_sdpc_xyw2_gamma_simple_n_n_8.txt	0	3334	0.4855
15	F_szsq_sdpc_xyw2_gamma_simple_n_n_9.txt	0	3910	0.3535
16	F_szsq_sdpc_xyw2_gamma_simple_n_n_w.txt	0	5000	0.997
17	F_szsq_sdpc_xyw2_gamma_simple_pos.txt	1	1972	0.833671
