# Supplementary material for: Robust whole slide image analysis for cervical cancer screening using deep learning
Source: Nat Commun. 2021 Sep 24;12:5639. doi: 10.1038/s41467-021-25296-x (PMC8463673; doi:10.1038/s41467-021-25296-x)
Supplement: Supplementary file 4 — Source Data [file 41467_2021_25296_MOESM4_ESM.zip › Fig6a_SourceData/Baseline_tile_probability.xlsx]

## Sheet: A_0
A_3d_sfy1_ASCUS	Label	Score
0	1	0.378807
1	1	0.995174
2	1	0.988468
3	1	0.988244
4	1	0.845367
5	1	0.854568
6	1	0.990224
7	1	0.96926
8	1	0.972878
9	1	0.999984
10	1	0.999886
11	1	0.886332
12	1	0.854455
13	1	0.970666
14	1	0.992665
15	1	0.939699
16	1	0.954739
17	1	0.967389
18	1	0.989861
19	1	0.948381
20	1	0.669721
21	1	0.999572
22	1	0.407425
23	1	0.757414
24	1	0.99193
25	1	0.998383
26	1	0.986318
27	1	0.91498
28	1	0.996424
29	1	0.997389
30	1	0.438497
31	1	0.958881
32	1	0.859927
33	1	0.961022
34	1	0.964816
35	1	0.999276
36	1	0.998531
37	1	0.971763
38	1	0.896845
39	1	0.947517
40	1	0.812646
41	1	0.973133
42	1	0.936676
43	1	0.864172
44	1	0.420999
45	1	0.83335
46	1	0.881795
47	1	0.994201
48	1	0.934556
49	1	0.998214
50	1	0.992631
51	1	0.997185
52	1	0.876501
53	1	0.806815
54	1	0.176414
55	1	0.997059
56	1	0.991214
57	1	0.991527
58	1	0.992435
59	1	0.904606
60	1	0.806431
61	1	0.99327
62	1	0.72362
63	1	0.972499
64	1	0.993748
65	1	0.977612
66	1	0.956533
67	1	0.998018
68	1	0.923124
69	1	0.207501
70	1	0.936612
71	1	0.978462
72	1	0.995997
73	1	0.874784
74	1	0.924364
75	1	0.745497
76	1	0.994948
77	1	0.920032
78	1	0.993667
79	1	0.93559
80	1	0.999405
81	1	0.98741
82	1	0.968759
83	1	0.983459
84	1	0.906325
85	1	0.989922
86	1	0.994621
87	1	0.921505
88	1	0.993453
89	1	0.867281
90	1	0.926198
91	1	0.979701
92	1	0.954196
93	1	0.894213
94	1	0.2729
95	1	0.986372
96	1	0.953522
97	1	0.956726
98	1	0.99908
99	1	0.995563
100	1	0.716787
101	1	0.97145
102	1	0.935324
103	1	0.934893
104	1	0.944786
105	1	0.982045
106	1	0.929178
107	1	0.990337
108	1	0.916986
109	1	0.973518
110	1	0.982908
111	1	0.800471
112	1	0.907557
113	1	0.941069
114	1	0.998377
115	1	0.996112
116	1	0.979361
117	1	0.956291
118	1	0.991048
119	1	0.972495
120	1	0.986213
121	1	0.97597
122	1	0.999994
123	1	0.530402
124	1	0.992475
125	1	0.998905
126	1	0.997867
127	1	0.986012
128	1	0.981346
129	1	0.784865
130	1	0.750641
131	1	0.894013
132	1	0.995314
133	1	0.904154
134	1	0.757558
135	1	0.92675
136	1	0.987167
137	1	0.996924
138	1	0.901824
139	1	0.966188
140	1	0.969217
141	1	0.993013
142	1	0.990259
143	1	0.684021
144	1	0.993045
145	1	0.887149
146	1	0.99781
147	1	0.75956
148	1	0.992212
149	1	0.992205
150	1	0.537735
151	1	0.986306
152	1	0.997593
153	1	0.128385
154	1	0.886581
155	1	0.976804
156	1	0.999693
157	1	0.94805
158	1	0.995102
159	1	0.999253
160	1	0.979412
161	1	0.978291
162	1	0.977337
163	1	0.993459
164	1	0.942481
165	1	0.921551
166	1	0.898041
167	1	0.98181
168	1	0.924524
169	1	0.996021
170	1	0.996457
171	1	0.998924
172	1	0.996108
173	1	0.993617
174	1	0.540426
175	1	0.876617
176	1	0.781044
177	1	0.977255
178	1	0.931308
179	1	0.976264
180	1	0.997493
181	1	0.998924
182	1	0.995799
183	1	0.923799
184	1	0.970267
185	1	0.943091
186	1	0.99878
187	1	0.996476
188	1	0.998723
189	1	0.912497
190	1	0.987839
191	1	0.64279
192	1	0.996446
193	1	0.829773
194	1	0.964512
195	1	0.989716
196	1	0.957297
197	1	0.995616
198	1	0.771852
199	1	0.983492
200	1	0.997495
201	1	0.93735
202	1	0.987671
203	1	0.855144
204	1	0.704811
205	1	0.979029
206	1	0.99935
207	1	0.998852
208	1	0.999426
209	1	0.892437
210	1	0.97061
211	1	0.999988
212	1	0.995284
213	1	0.896315
214	1	0.992601
215	1	0.999817
216	1	0.573688
217	1	0.963774
218	1	0.996836
219	1	0.883152
220	1	0.896369
221	1	0.95102
222	1	0.910344
223	1	0.967113
224	1	0.999458
225	1	0.928137
226	1	0.998214
227	1	0.770994
228	1	0.989475
229	1	0.509297
230	1	0.998948
231	1	0.978849
232	1	0.738192
233	1	0.973716
234	1	0.969931
235	1	0.99576
236	1	0.834138
237	1	0.98284
238	1	0.997308
239	1	0.978767
240	1	0.838024
241	1	0.983467
242	1	0.949051
243	1	0.907618
244	1	0.351362
245	1	0.964012
246	1	0.984957
247	1	0.863115
248	1	0.47761
249	1	0.998859
250	1	0.92691
251	1	0.951396
252	1	0.994668
253	1	0.997294
254	1	0.859479
255	1	0.992891
256	1	0.690258
257	1	0.996118
258	1	0.821925
259	1	0.99757
260	1	0.950068
261	1	0.997807
262	1	0.791209
263	1	0.809556
264	1	0.985272
265	1	0.933647
266	1	0.434935
267	1	0.998137
268	1	0.911769
269	1	0.963746
270	1	0.74946
271	1	0.875014
272	1	0.85947
273	1	0.994806
274	1	0.985442
275	1	0.978939
276	1	0.991359
277	1	0.881904
278	1	0.92299
279	1	0.993701
280	1	0.650319
281	1	0.999836
282	1	0.999976
283	1	0.960266
284	1	0.99024
285	1	0.808302
286	1	0.940593
287	1	0.883101
288	1	0.98591
289	1	0.908291
290	1	0.973432
291	1	0.940496
292	1	0.942219
293	1	0.91465
294	1	0.983242
295	1	0.991806
296	1	0.0735988
297	1	0.927729
298	1	0.991127
299	1	0.931732
300	1	0.730021
301	1	0.990884
302	1	0.969006
303	1	0.429774
304	1	0.990863
305	1	0.997011
306	1	0.842831
307	1	0.961518
308	1	0.927995
309	1	0.87562
310	1	0.911378
311	1	0.999577
312	1	0.796211
313	1	0.972345
314	1	0.849155
315	1	0.999364
316	1	0.854276
317	1	0.660415
318	1	0.894032
319	1	0.993743
320	1	0.995126
321	1	0.917805
322	1	0.95148
323	1	0.969236
324	1	0.996761
325	1	0.594489
326	1	0.983854
327	1	0.837318
328	1	0.990762
329	1	0.696791
330	1	0.998416
331	1	0.957795
332	1	0.96627
333	1	0.815702
334	1	0.543941
335	1	0.986805
336	1	0.770892
337	1	0.977803
338	1	0.934072
339	1	0.936032
340	1	0.815638
341	1	0.991603
342	1	0.992673
343	1	0.988515
344	1	0.928845
345	1	0.99982
346	1	0.995583
347	1	0.975546
348	1	0.988881
349	1	0.998891
350	1	0.951342
351	1	0.769595
352	1	0.890139
353	1	0.908065
354	1	0.973536
355	1	0.813201
356	1	0.998177
357	1	0.544367
358	1	0.926203
359	1	0.890419
360	1	0.917274
361	1	0.992846
362	1	0.763242
363	1	0.788458
364	1	0.988236
365	1	0.957585
366	1	0.736872
367	1	0.937237
368	1	0.937948
369	1	0.99057
370	1	0.994234
371	1	0.992851
372	1	0.788614
373	1	0.998044
374	1	0.948597
375	1	0.490147
376	1	0.981743
377	1	0.969197
378	1	0.92566
379	1	0.910398
380	1	0.896184
381	1	0.88916
382	1	0.991021
383	1	0.955347
384	1	0.955499
385	1	0.941145
386	1	0.0281903
387	1	0.736613
388	1	0.99682
389	1	0.886337
390	1	0.933495
391	1	0.421091
392	1	0.881005
393	1	0.989559
394	1	0.862402
395	1	0.888513
396	1	0.980247
397	1	0.997931
398	1	0.994403
399	1	0.967773
400	1	0.980703
401	1	0.990052
402	1	0.913944
403	1	0.975438
404	1	0.928116
405	1	0.920754
406	1	0.799777
407	1	0.99051
408	1	0.890184
409	1	0.994778
410	1	0.995833
411	1	0.998909
412	1	0.926814
413	1	0.910737
414	1	0.0257828
415	1	0.99349
416	1	0.977452
417	1	0.993317
418	1	0.962428
419	1	0.86279
420	1	0.856493
421	1	0.604104
422	1	0.918235
423	1	0.908342
424	1	0.804881
425	1	0.947328
426	1	0.975157
427	1	0.925641
428	1	0.0335894
429	1	0.957516
430	1	0.960841
431	1	0.897202
432	1	0.787949
433	1	0.949907
434	1	0.697463
435	1	0.993007
436	1	0.99032
437	1	0.991006
438	1	0.965263
439	1	0.999835
440	1	0.430423
441	1	0.988842
442	1	0.943259
443	1	0.799351
444	1	0.897614
445	1	0.96856
446	1	0.996086
447	1	0.995793
448	1	0.880112
449	1	0.95388
450	1	0.907029
451	1	0.9884
452	1	0.889295
453	1	0.990427
454	1	0.951935
455	1	0.469289
456	1	0.938408
457	1	0.925251
458	1	0.949687
459	1	0.969945
460	1	0.738483
461	1	0.998725
462	1	0.993297
463	1	0.894652
464	1	0.997449
465	1	0.995558
466	1	0.982888
467	1	0.913077
468	1	0.999882
469	1	0.530195
470	1	0.994882
471	1	0.854518
472	1	0.626714
473	1	0.957303
474	1	0.954287
475	1	0.658394
476	1	0.990593
477	1	0.950838
478	1	0.98056
479	1	0.959317
480	1	0.969771
481	1	0.872907
482	1	0.19947
483	1	0.804821
484	1	0.914199
485	1	0.976009
486	1	0.998426
487	1	0.98717
488	1	0.78438
489	1	0.985798
490	1	0.992902
491	1	0.780565
492	1	0.999761
493	1	0.991457
494	1	0.936271
495	1	0.978844
496	1	0.997059
497	1	0.0846734
498	1	0.301538
499	1	0.96013
500	1	0.990772
501	1	0.984458
502	1	0.663789
503	1	0.925588
504	1	0.82561
505	1	0.952679
506	1	0.99759
507	1	0.992629
508	1	0.855281
509	1	0.996867
510	1	0.189126
511	1	0.894667
512	1	0.901206
513	1	0.988459
514	1	0.904062
515	1	0.997056
516	1	0.965787
517	1	0.994752
518	1	0.918331
519	1	0.956993
520	1	0.791978
521	1	0.969697
522	1	0.610338
523	1	0.877619
524	1	0.89585
525	1	0.793124
526	1	0.982233
527	1	0.992495
528	1	0.105633
529	1	0.979027
530	1	0.99641
531	1	0.824954
532	1	0.764701
533	1	0.999458
534	1	0.973102
535	1	0.744376
536	1	0.718024
537	1	0.424236
538	1	0.986205
539	1	0.858817
540	1	0.795854
541	1	0.821499
542	1	0.998758
543	1	0.936712
544	1	0.712388
545	1	0.811322
546	1	0.394374
547	1	0.856528
548	1	0.0481745
549	1	0.995447
550	1	0.830383
551	1	0.982561
552	1	0.999681
553	1	0.992338
554	1	0.952152
555	1	0.880649
556	1	0.605047
557	1	0.959829
558	1	0.977275
559	1	0.985768
560	1	0.981157
561	1	0.857804
562	1	0.773117
563	1	0.983627
564	1	0.946212
565	1	0.988847
566	1	0.615778
567	1	0.980433
568	1	0.999221
569	1	0.799641
570	1	0.959258
571	1	0.995391
572	1	0.994944
573	1	0.978402
574	1	0.987464
575	1	0.818471
576	1	0.995355
577	1	0.934125
578	1	0.970432
579	1	0.788004
580	1	0.993345
581	1	0.998899
582	1	0.973042
583	1	0.834648
584	1	0.990244
585	1	0.958307
586	1	0.987008
587	1	0.850201
588	1	0.992726
589	1	0.971447
590	1	0.991841
591	1	0.999216
592	1	0.99989
593	1	0.998589
594	1	0.89521
595	1	0.974167
596	1	0.911234
597	1	0.997134
598	1	0.886725
599	1	0.788677
600	1	0.393623
601	1	0.888676
602	1	0.801223
603	1	0.971118
604	1	0.910996
605	1	0.991869
606	1	0.161025
607	1	0.19628
608	1	0.679664
609	1	0.940366
610	1	0.996703
611	1	0.947831
612	1	0.967878
613	1	0.950189
614	1	0.970302
615	1	0.944576
616	1	0.106841
617	1	0.970379
618	1	0.955548
619	1	0.949428
620	1	0.962033
621	1	0.875008
622	1	0.999629
623	1	0.974054
624	1	0.997063
625	1	0.920917
626	1	0.832671
627	1	0.976629
628	1	0.983856
629	1	0.9972
630	1	0.991356
631	1	0.996195
632	1	0.77183
633	1	0.931327
634	1	0.962722
635	1	0.925619
636	1	0.999212
637	1	0.914179
638	1	0.966204
639	1	0.934788
640	1	0.940632
641	1	0.737339
642	1	0.989996
643	1	0.921402
644	1	0.982172
645	1	0.629947
646	1	0.999532
647	1	0.991351
648	1	0.988878
649	1	0.982335
650	1	0.998514
651	1	0.937158
652	1	0.900376
653	1	0.371829
654	1	0.886464
655	1	0.973462
656	1	0.989472
657	1	0.88326
658	1	0.961328
659	1	0.998569
660	1	0.806871
661	1	0.994691
662	1	0.843153
663	1	0.997278
664	1	0.93909
665	1	0.234807
666	1	0.995503
667	1	0.8192
668	1	0.844217
669	1	0.985151
670	1	0.885543
671	1	0.972489
672	1	0.964173
673	1	0.996925
674	1	0.980061
675	1	0.983478
676	1	0.998776
677	1	0.99606
678	1	0.522388
679	1	0.955447
680	1	0.752258
681	1	0.979196
682	1	0.999985
683	1	0.951528
684	1	0.782262
685	1	0.606517
686	1	0.941945
687	1	0.948958
688	1	0.597992
689	1	0.971968
690	1	0.911633
691	1	0.999029
692	1	0.942417
693	1	0.990662
694	1	0.982919
695	1	0.951107
696	1	0.941603
697	1	0.943032
698	1	0.899684
699	1	0.989165
700	1	0.962381
701	1	0.639059
702	1	0.119048
703	1	0.996046
704	1	0.939694
705	1	0.829742
706	1	0.994166
707	1	0.996635
708	1	0.996015
709	1	0.994059
710	1	0.97367
711	1	0.997993
712	1	0.978881
713	1	0.980555
714	1	0.951423
715	1	0.993421
716	1	0.981692
717	1	0.999394
718	1	0.962163
719	1	0.998618
720	1	0.475541
721	1	0.9664
722	1	0.992871
723	1	0.0719421
724	1	0.680685
725	1	0.757941
726	1	0.956664
727	1	0.9305
728	1	0.994344
729	1	0.998652
730	1	0.424988
731	1	0.981293
732	1	0.95711
733	1	0.891352
734	1	0.105271
735	1	0.888299
736	1	0.993418
737	1	0.0720932
738	1	0.957316
739	1	0.302842
740	1	0.988209
741	1	0.973353
742	1	0.8822
743	1	0.828901
744	1	0.959249
745	1	0.841438
746	1	0.974891
747	1	0.775689
748	1	0.625695
749	1	0.951295
750	1	0.988785
751	1	0.948655
752	1	0.960009
753	1	0.981595
754	1	0.985029
755	1	0.996052
756	1	0.998637
757	1	0.991396
758	1	0.986154
759	1	0.889933
760	1	0.995697
761	1	0.920274
762	1	0.91804
763	1	0.942103
764	1	0.113299
765	1	0.991406
766	1	0.999019
767	1	0.964982
768	1	0.772437
769	1	0.985119
770	1	0.955749
771	1	0.994162
772	1	0.833599
773	1	0.994706
774	1	0.88418
775	1	0.990649
776	1	0.991351
777	1	0.865998
778	1	0.920659
779	1	0.856294
780	1	0.988012
781	1	0.998306
782	1	0.259084
783	1	0.942394
784	1	0.971009
785	1	0.935263
786	1	0.978779
787	1	0.98422
788	1	0.999516
789	1	0.84493
790	1	0.852742
791	1	0.955001
792	1	0.991067
793	1	0.966986
794	1	0.960762
795	1	0.996201
796	1	0.22375
797	1	0.94583
798	1	0.72128
799	1	0.764471
800	1	0.993359
801	1	0.219094
802	1	0.876056
803	1	0.999995
804	1	0.985554
805	1	0.856761
806	1	0.90266
807	1	0.985605
808	1	0.993692
809	1	0.998934
810	1	0.98357
811	1	0.978014
812	1	0.9263
813	1	0.906895
814	1	0.974136
815	1	0.930585
816	1	0.63927
817	1	0.974618
818	1	0.937911
819	1	0.83712
820	1	0.854244
821	1	0.916272
822	1	0.895921
823	1	0.971164
824	1	0.195082
825	1	0.997535
826	1	0.738252
827	1	0.465493
828	1	0.997524
829	1	0.864472
830	1	0.992662
831	1	0.996445
832	1	0.992044
833	1	0.981962
834	1	0.987051
835	1	0.995124
836	1	0.969128
837	1	0.926032
838	1	0.394328
839	1	0.174103
840	1	0.859781
841	1	0.995363
842	1	0.961316
843	1	0.996803
844	1	0.768507
845	1	0.915654
846	1	0.974202
847	1	0.353082
848	1	0.970643
849	1	0.872469
850	1	0.90386
851	1	0.971089
852	1	0.746064
853	1	0.887064
854	1	0.763599
855	1	0.799454
856	1	0.993888
857	1	0.999327
858	1	0.999733
859	1	0.994334
860	1	0.971291
861	1	0.926854
862	1	0.952241
863	1	0.984552
864	1	0.0758547
865	1	0.998936
866	1	0.977359
867	1	0.964085
868	1	0.104755
869	1	0.996998
870	1	0.996749
871	1	0.987306
872	1	0.961124
873	1	0.920221
874	1	0.896636
875	1	0.956585
876	1	0.995826
877	1	0.874055
878	1	0.96703
879	1	0.991958
880	1	0.169749
881	1	0.998964
882	1	0.988127
883	1	0.989437
884	1	0.53187
885	1	0.991674
886	1	0.999012
887	1	0.999449
888	1	0.986917
889	1	0.964241
890	1	0.75343
891	1	0.985928
892	1	0.0217782
893	1	0.936884
894	1	0.980296
895	1	0.538595
896	1	0.805246
897	1	0.95005
898	1	0.472607
899	1	0.0717124
900	1	0.976185
901	1	0.968861
902	1	0.987992
903	1	0.879114
904	1	0.803872
905	1	0.80785
906	1	0.996895
907	1	0.899293
908	1	0.937804
909	1	0.978715
910	1	0.997765
911	1	0.945837
912	1	0.830153
913	1	0.803562
914	1	0.95858
915	1	0.970898
916	1	0.834355
917	1	0.876335
918	1	0.964042
919	1	0.992815
920	1	0.498682
921	1	0.91802
922	1	0.944353
923	1	0.794276
924	1	0.924455
925	1	0.966617
926	1	0.997552
927	1	0.989796
928	1	0.965768
929	1	0.962188
930	1	0.997858
931	1	0.906798
932	1	0.995919
933	1	0.999956
934	1	0.979992
935	1	0.960434
936	1	0.993452
937	1	0.955642
938	1	0.731171
939	1	0.766058
940	1	0.989976
941	1	0.997052
942	1	0.991166
943	1	0.99291
944	1	0.991562
945	1	0.970304
946	1	0.977667
947	1	0.956708
948	1	0.943614
949	1	0.99064
950	1	0.970504
951	1	0.658572
952	1	0.845058
953	1	0.978547
954	1	0.817261
955	1	0.997612
956	1	0.779382
957	1	0.375919
958	1	0.998649
959	1	0.998525
960	1	0.822997
961	1	0.882399
962	1	0.926331
963	1	0.999693
964	1	0.999474
965	1	0.998806
966	1	0.838282
967	1	0.99836
968	1	0.958836
969	1	0.970373
970	1	0.88671
971	1	0.977446
972	1	0.99594
973	1	0.696991
974	1	0.999514
975	1	0.998927
976	1	0.994401
977	1	0.992894
978	1	0.916811
979	1	0.999821
980	1	0.95741
981	1	0.979589
982	1	0.928226
983	1	0.454683
984	1	0.928903
985	1	0.995911
986	1	0.878984
987	1	0.954179
988	1	0.989301
989	1	0.877838
990	1	0.922474
991	1	0.985054
992	1	0.992102
993	1	0.958989
994	1	0.898083
995	1	0.750451
996	1	0.956609
997	1	0.964415
998	1	0.991618
999	1	0.886283
1000	1	0.773469
1001	1	0.645884
1002	1	0.882858
1003	1	0.82683
1004	1	0.928038
1005	1	0.979803
1006	1	0.862621
1007	1	0.992405
1008	1	0.999631
1009	1	0.994389
1010	1	0.9807
1011	1	0.6232
1012	1	0.968979
1013	1	0.968136
1014	1	0.982234
1015	1	0.98468
1016	1	0.5457
1017	1	0.992145
1018	1	0.999949
1019	1	0.991978
1020	1	0.751401
1021	1	0.97438
1022	1	0.977631
1023	1	0.770345
1024	1	0.997538
1025	1	0.622538
1026	1	0.669795
1027	1	0.895885
1028	1	0.665539
1029	1	0.9927
1030	1	0.998951
1031	1	0.995971
1032	1	0.958471
1033	1	0.99953
1034	1	0.844772
1035	1	0.99272
1036	1	0.931933
1037	1	0.948925
1038	1	0.981985
1039	1	0.997593
1040	1	0.704922
1041	1	0.994276
1042	1	0.390483
1043	1	0.855811
1044	1	0.990285
1045	1	0.97139
1046	1	0.970217
1047	1	0.988573
1048	1	0.993928
1049	1	0.96789
1050	1	0.99357
1051	1	0.993898
1052	1	0.971882
1053	1	0.9446
1054	1	0.867417
1055	1	0.78177
1056	1	0.993679
1057	1	0.977459
1058	1	0.83711
1059	1	0.918761
1060	1	0.76511
1061	1	0.978247
1062	1	0.994714
1063	1	0.970838
1064	1	0.776595
1065	1	0.963569
1066	1	0.999994
1067	1	0.97501
1068	1	0.982672

## Sheet: A_1
A_3d_sfy1_HSIL	Label	Score
0	1	0.949269
1	1	0.987538
2	1	0.974936
3	1	0.935152
4	1	0.997838
5	1	0.978185
6	1	0.994779
7	1	0.022888
8	1	0.95974
9	1	0.993664
10	1	0.997817
11	1	0.910895
12	1	0.979263
13	1	0.999931
14	1	0.975116
15	1	0.997888
16	1	0.769516
17	1	0.974823
18	1	0.852609
19	1	0.991535
20	1	0.996786
21	1	0.999854
22	1	0.993498
23	1	0.712941
24	1	0.999118
25	1	0.98454
26	1	0.866175
27	1	0.825109
28	1	0.995707
29	1	0.939235
30	1	0.999328
31	1	0.998527
32	1	0.970714
33	1	0.98847
34	1	0.986103
35	1	0.928832
36	1	0.999698
37	1	0.994276
38	1	0.994924
39	1	0.963208
40	1	0.99657
41	1	0.983295
42	1	0.994898
43	1	0.991778
44	1	0.996619
45	1	0.834115
46	1	0.901287
47	1	0.912183
48	1	0.50773
49	1	0.99243
50	1	0.999652
51	1	0.972657
52	1	0.505158
53	1	0.820564
54	1	0.985631
55	1	0.972739
56	1	0.992036
57	1	0.999727
58	1	0.935587
59	1	0.747698
60	1	0.894111
61	1	0.998285
62	1	0.995223
63	1	0.999779
64	1	0.999957
65	1	0.999989
66	1	0.966088
67	1	0.997837
68	1	0.865982
69	1	0.99784
70	1	0.999601
71	1	0.984465
72	1	0.993774
73	1	0.993107
74	1	0.954064
75	1	0.995481
76	1	0.853358
77	1	0.903181
78	1	0.827604
79	1	0.981948
80	1	0.99071
81	1	0.996603
82	1	0.969019
83	1	0.994961
84	1	0.991135
85	1	0.999382
86	1	0.942626
87	1	0.999025
88	1	0.998564
89	1	0.99555
90	1	0.845654
91	1	0.529046
92	1	0.974878
93	1	0.952306
94	1	0.993324
95	1	0.765256
96	1	0.966046
97	1	0.980586
98	1	0.972392
99	1	0.999758
100	1	0.792423
101	1	0.885959
102	1	0.995191
103	1	0.992504
104	1	0.945141
105	1	0.999817
106	1	0.537137
107	1	0.996097
108	1	0.998739
109	1	0.998733
110	1	0.997926
111	1	0.9998
112	1	0.934347
113	1	0.977218
114	1	0.999965
115	1	0.746873
116	1	0.99889
117	1	0.85176
118	1	0.999934
119	1	0.917214
120	1	0.987406
121	1	0.973147
122	1	0.999475
123	1	0.283551
124	1	0.996678
125	1	0.991484
126	1	0.999952
127	1	0.976925
128	1	0.98979
129	1	0.982353
130	1	0.995331
131	1	0.971404
132	1	0.999975
133	1	0.976179
134	1	0.970035
135	1	0.993847
136	1	0.999902
137	1	0.727214
138	1	0.996022
139	1	0.999436
140	1	0.98498
141	1	0.886597
142	1	0.976288
143	1	0.999536
144	1	0.99358
145	1	0.99812
146	1	0.999018
147	1	0.853091
148	1	0.984287
149	1	0.659603
150	1	0.450532
151	1	0.989231
152	1	0.895595
153	1	0.998694
154	1	0.997617
155	1	0.997189
156	1	0.942636
157	1	0.999792
158	1	0.993789
159	1	0.987148
160	1	0.791414
161	1	0.715918
162	1	0.975135
163	1	0.665175
164	1	0.999168
165	1	0.99932
166	1	0.883113
167	1	0.994431
168	1	0.989994
169	1	0.952451
170	1	0.898627
171	1	0.581389
172	1	0.922911
173	1	0.847056
174	1	0.99879
175	1	0.993625
176	1	0.99904
177	1	0.996456
178	1	0.935373
179	1	0.982021
180	1	0.932848
181	1	0.962242
182	1	0.827191
183	1	0.995671
184	1	0.97843
185	1	0.998785
186	1	0.994114
187	1	0.99966
188	1	0.866234
189	1	0.972458
190	1	0.999255
191	1	0.279451
192	1	0.762633
193	1	0.995487
194	1	0.998478
195	1	0.105551
196	1	0.993582
197	1	0.918164
198	1	0.999833
199	1	0.99996
200	1	0.899379
201	1	0.978757
202	1	0.971543
203	1	0.99962
204	1	0.116634
205	1	0.999334
206	1	0.940346
207	1	0.963029
208	1	0.999747
209	1	0.990933
210	1	0.966895
211	1	0.958036
212	1	0.999923
213	1	0.882452
214	1	0.641935
215	1	0.906239
216	1	0.949184
217	1	0.319984
218	1	0.998812
219	1	0.268687
220	1	0.988913
221	1	0.905877
222	1	0.988447
223	1	0.994786
224	1	0.98803
225	1	0.83807
226	1	0.999615
227	1	0.974263
228	1	0.999764
229	1	0.997711
230	1	0.577323
231	1	0.283309
232	1	0.999996
233	1	0.99042
234	1	0.998569
235	1	0.999939
236	1	0.911314
237	1	0.997104
238	1	0.995158
239	1	0.992888
240	1	0.994755
241	1	0.961537
242	1	0.995887
243	1	0.269561
244	1	0.99766
245	1	0.778824
246	1	0.939108
247	1	0.99874
248	1	0.560507
249	1	0.998407
250	1	0.956339
251	1	0.999551
252	1	0.959596
253	1	0.964547
254	1	0.993909
255	1	0.968816
256	1	0.965335
257	1	0.997013
258	1	0.999809
259	1	0.998835
260	1	0.995581
261	1	0.999837
262	1	0.968578
263	1	0.941828
264	1	0.993618
265	1	0.976558
266	1	0.986297
267	1	0.32948
268	1	0.997477
269	1	0.953047
270	1	0.995381
271	1	0.998629
272	1	0.996691
273	1	0.925971
274	1	0.423352
275	1	0.541466
276	1	0.997313
277	1	0.978192
278	1	0.999963
279	1	0.873395
280	1	0.992288
281	1	0.998538
282	1	0.987898
283	1	0.833782
284	1	0.841601
285	1	0.983741
286	1	0.999758
287	1	0.811139
288	1	0.99169
289	1	0.681186
290	1	0.974148
291	1	0.978621
292	1	0.889549
293	1	0.991737
294	1	0.717447
295	1	0.995396
296	1	0.999445
297	1	0.995062
298	1	0.967779
299	1	0.999118
300	1	0.98577
301	1	0.996226
302	1	0.972593
303	1	0.786922
304	1	0.997492
305	1	0.99156
306	1	0.923943
307	1	0.999974
308	1	0.319687
309	1	0.99611
310	1	0.878765
311	1	0.989171
312	1	0.999678
313	1	0.954075
314	1	0.994858
315	1	0.814178
316	1	0.733555
317	1	0.92644
318	1	0.999275
319	1	0.81844
320	1	0.999242
321	1	0.999151
322	1	0.996646
323	1	0.997783
324	1	0.995352
325	1	0.586001
326	1	0.973531
327	1	0.99971
328	1	0.997906
329	1	0.977319
330	1	0.999912
331	1	0.990416
332	1	0.999667
333	1	0.249821
334	1	0.96985
335	1	0.981684
336	1	0.964313
337	1	0.993226
338	1	0.739088
339	1	0.991407
340	1	0.751819
341	1	0.99679
342	1	0.988772
343	1	0.989466
344	1	0.715431
345	1	0.867666
346	1	0.981685
347	1	0.999236
348	1	0.974652
349	1	0.9998
350	1	0.941793
351	1	0.99405
352	1	0.835154
353	1	0.97859
354	1	0.9993
355	1	0.998374
356	1	0.999224
357	1	0.99964
358	1	0.975393
359	1	0.995799
360	1	0.904977
361	1	0.854285
362	1	0.999892
363	1	0.999813
364	1	0.998593
365	1	0.999684
366	1	0.996234
367	1	0.990075
368	1	0.199203
369	1	0.992617
370	1	0.994305
371	1	0.964662
372	1	0.997789
373	1	0.998158
374	1	0.999999
375	1	0.995868
376	1	0.898582
377	1	0.811407
378	1	0.990303
379	1	0.98703
380	1	0.841131
381	1	0.992278
382	1	0.993931
383	1	0.934865
384	1	0.994888
385	1	0.989457
386	1	0.999283
387	1	0.999728
388	1	0.999965
389	1	0.995772
390	1	0.868952
391	1	0.996355
392	1	0.887415
393	1	0.986255
394	1	0.319973
395	1	0.990611
396	1	0.999651
397	1	0.881393
398	1	0.999288
399	1	0.74883
400	1	0.921083
401	1	0.998469
402	1	0.516199
403	1	0.998456
404	1	0.802572
405	1	0.975129
406	1	0.982254
407	1	0.927046
408	1	0.997539
409	1	0.999921
410	1	0.879196
411	1	0.928307
412	1	0.998486
413	1	0.99227
414	1	0.982835
415	1	0.999997
416	1	0.990472
417	1	0.917271
418	1	0.946151
419	1	0.914346
420	1	0.999838
421	1	0.991838
422	1	0.851984
423	1	0.837714
424	1	0.962245
425	1	0.995262
426	1	0.186917
427	1	0.98521
428	1	0.995215
429	1	0.998956
430	1	0.999818
431	1	0.973578
432	1	0.994257
433	1	0.997003
434	1	0.885326
435	1	0.944187
436	1	0.997871
437	1	0.996758
438	1	0.985411
439	1	0.98951
440	1	0.99917
441	1	0.913519
442	1	0.96396
443	1	0.992346
444	1	0.998498
445	1	0.99935
446	1	0.956086
447	1	0.994846
448	1	0.823164
449	1	0.991985
450	1	0.956537
451	1	0.996165
452	1	0.932056
453	1	0.999882
454	1	0.997563
455	1	0.999765
456	1	0.997871
457	1	0.960734
458	1	0.999709
459	1	0.998685
460	1	0.967783
461	1	0.999603
462	1	0.996377
463	1	0.994839
464	1	0.998855
465	1	0.530803
466	1	0.998268
467	1	0.999362
468	1	0.986915
469	1	0.276579
470	1	0.996375
471	1	0.999197
472	1	0.999498
473	1	0.279017
474	1	0.986509
475	1	0.99176
476	1	0.895009
477	1	0.999707
478	1	0.99977
479	1	0.0155334
480	1	0.981812
481	1	0.970504
482	1	0.992961
483	1	0.645997
484	1	0.926078
485	1	0.963061
486	1	0.96329
487	1	0.707428
488	1	0.989902
489	1	0.95712
490	1	0.981386
491	1	0.997818
492	1	0.998555
493	1	0.449041
494	1	0.999079
495	1	0.961564
496	1	0.997392
497	1	0.996635
498	1	0.984209
499	1	0.957494
500	1	0.987315
501	1	0.999811
502	1	0.9976
503	1	0.996635
504	1	0.990813
505	1	0.995468
506	1	0.991046
507	1	0.986813
508	1	0.999611
509	1	0.99705
510	1	0.999854
511	1	0.996211
512	1	0.996614
513	1	0.993781
514	1	0.972774
515	1	0.992605
516	1	0.966226
517	1	0.0380511
518	1	0.996083
519	1	0.957675
520	1	0.978318
521	1	0.919533
522	1	0.778212
523	1	0.995159
524	1	0.996272
525	1	0.99648
526	1	0.712075
527	1	0.91506
528	1	0.949589
529	1	0.977834
530	1	0.996819
531	1	0.974924
532	1	0.953697
533	1	0.982565
534	1	0.721908
535	1	0.999913
536	1	0.983041
537	1	0.996325
538	1	0.99979
539	1	0.999198
540	1	0.995999
541	1	0.994411
542	1	0.998243
543	1	0.406909
544	1	0.999707
545	1	0.996808
546	1	0.953099
547	1	0.994271
548	1	0.999992
549	1	0.992834
550	1	0.999892
551	1	0.99306
552	1	0.834222
553	1	0.999348
554	1	0.950849
555	1	0.99824
556	1	0.998776
557	1	0.962973
558	1	0.996402
559	1	0.988645
560	1	0.993214
561	1	0.998556
562	1	0.972868
563	1	0.969826
564	1	0.183164
565	1	0.997835
566	1	0.999949
567	1	0.997073
568	1	0.999623
569	1	0.94161
570	1	0.993136
571	1	0.0886194
572	1	0.999734
573	1	0.979929
574	1	0.998322
575	1	0.999388
576	1	0.720162
577	1	0.997906
578	1	0.99542
579	1	0.937801
580	1	0.982589
581	1	0.99686
582	1	0.904643
583	1	0.990842
584	1	0.992046
585	1	0.1911
586	1	0.912132
587	1	0.930992
588	1	0.99817
589	1	0.87629
590	1	0.988589
591	1	0.923692
592	1	0.990438
593	1	0.98847
594	1	0.964671
595	1	0.996797
596	1	0.957138
597	1	0.588256
598	1	0.997427
599	1	0.996373
600	1	0.999982
601	1	0.917229
602	1	0.999792
603	1	0.460684
604	1	0.881869
605	1	0.155151
606	1	0.258568
607	1	0.998914
608	1	0.979657
609	1	0.976081
610	1	0.990909
611	1	0.997564
612	1	0.999825
613	1	0.918438
614	1	0.999513
615	1	0.999767
616	1	0.99992
617	1	0.986165
618	1	0.990881
619	1	0.968612
620	1	0.997271
621	1	0.981536
622	1	0.999725
623	1	0.755387
624	1	0.999869
625	1	0.988257
626	1	0.99675
627	1	0.999426
628	1	0.997948
629	1	0.306261
630	1	0.771263
631	1	0.615093
632	1	0.991181
633	1	0.986735
634	1	0.996338
635	1	0.956076
636	1	0.999976
637	1	0.999924
638	1	0.855426
639	1	0.995062
640	1	0.999461
641	1	0.999068
642	1	0.000785394
643	1	0.881808
644	1	0.983522
645	1	0.969364
646	1	0.986827
647	1	0.997437
648	1	0.987298
649	1	0.963477
650	1	0.821101
651	1	0.999964
652	1	0.867713
653	1	0.972034
654	1	0.847411
655	1	0.998747
656	1	0.969237
657	1	0.926045
658	1	0.992428
659	1	0.997906
660	1	0.567683
661	1	0.264719
662	1	0.403199
663	1	0.986395
664	1	0.94835
665	1	0.940262
666	1	0.993801
667	1	0.796848
668	1	0.984517
669	1	0.999347
670	1	0.970686
671	1	0.998605
672	1	0.952438
673	1	0.983314
674	1	0.990656
675	1	0.998902
676	1	0.999858
677	1	0.99
678	1	0.873538
679	1	0.842313
680	1	0.552697
681	1	0.99929
682	1	0.999747
683	1	0.908425
684	1	0.998626
685	1	0.925084
686	1	0.990016
687	1	0.959215
688	1	0.990869
689	1	0.992059
690	1	0.984375
691	1	0.999974
692	1	0.609695
693	1	0.999789
694	1	0.997881
695	1	0.998658
696	1	0.992571
697	1	0.814802
698	1	0.998516
699	1	0.985988
700	1	0.997326
701	1	0.99682
702	1	0.997461
703	1	0.993496
704	1	0.999868
705	1	0.998967
706	1	0.284029
707	1	0.991583
708	1	0.999772
709	1	0.999879
710	1	0.594857
711	1	0.996456
712	1	0.995304
713	1	0.142719
714	1	0.531151
715	1	0.985901
716	1	0.739256
717	1	0.987938
718	1	0.995767
719	1	0.998231
720	1	0.803529
721	1	0.907767
722	1	0.997554
723	1	0.999597
724	1	0.0233653
725	1	0.943772
726	1	0.970259
727	1	0.630514
728	1	0.884814
729	1	0.973705
730	1	0.482601
731	1	0.98545
732	1	0.695056
733	1	0.901232
734	1	0.993367
735	1	0.808927
736	1	0.746824
737	1	0.707571
738	1	0.299669
739	1	0.950931
740	1	0.999709
741	1	0.998268
742	1	0.753537
743	1	0.902985
744	1	0.992827
745	1	0.899142
746	1	0.999953
747	1	0.99878
748	1	0.968743
749	1	0.995745
750	1	0.961935
751	1	0.455913
752	1	0.999129
753	1	0.999891
754	1	0.865939
755	1	0.990901
756	1	0.99337
757	1	0.997386
758	1	0.922702
759	1	0.997068
760	1	0.999247
761	1	0.0291845
762	1	0.943055
763	1	0.974199
764	1	0.886329
765	1	0.99742
766	1	0.996457
767	1	0.992085
768	1	0.414124
769	1	0.995453
770	1	0.968604
771	1	0.974715
772	1	0.999104
773	1	0.909682
774	1	0.998922
775	1	0.990776
776	1	0.967674
777	1	0.631114
778	1	0.993179
779	1	0.93386
780	1	0.983238
781	1	0.96473
782	1	0.934103
783	1	0.974881
784	1	0.898769
785	1	0.999728
786	1	0.763108
787	1	0.949923
788	1	0.871587
789	1	0.668896
790	1	0.755507
791	1	0.994181
792	1	0.986294
793	1	0.998709
794	1	0.988221
795	1	0.999635
796	1	0.973437
797	1	0.838841
798	1	0.988703
799	1	0.144663
800	1	0.999149
801	1	0.99204
802	1	0.936528
803	1	0.95328
804	1	0.99994
805	1	0.935203
806	1	0.102634
807	1	0.996419
808	1	0.946083
809	1	0.991175
810	1	0.999285
811	1	0.99074
812	1	0.999058
813	1	0.995162
814	1	0.960669
815	1	0.767327
816	1	0.990024
817	1	0.999057
818	1	0.936617
819	1	0.999928
820	1	0.998768
821	1	0.999492
822	1	0.999938
823	1	0.99737
824	1	0.999758
825	1	0.856363
826	1	0.902641
827	1	0.545022
828	1	0.953178
829	1	0.917337
830	1	0.986642
831	1	0.970219
832	1	0.911033
833	1	0.998903
834	1	0.969767
835	1	0.954534
836	1	0.999847
837	1	0.999106
838	1	0.996479
839	1	0.999992
840	1	0.332665
841	1	0.964236
842	1	0.99629
843	1	0.981567
844	1	0.999996
845	1	0.996617
846	1	0.998763
847	1	0.994547
848	1	0.999225
849	1	0.937055
850	1	0.999079
851	1	0.992267
852	1	0.947538
853	1	0.894331
854	1	0.989126
855	1	0.983626
856	1	0.999695
857	1	0.989276
858	1	0.905004
859	1	0.986343
860	1	0.999963
861	1	0.996902
862	1	0.987126
863	1	0.999117
864	1	0.908035
865	1	0.58064
866	1	0.998519
867	1	0.885578
868	1	0.997647
869	1	0.0448416
870	1	0.804347
871	1	0.9959
872	1	0.970203
873	1	0.611294
874	1	0.885617
875	1	0.921377
876	1	0.969364
877	1	0.986186
878	1	0.995016
879	1	0.768082
880	1	0.660106
881	1	0.919294
882	1	0.970433
883	1	0.73696
884	1	0.99423
885	1	0.993368
886	1	0.504054
887	1	0.995399
888	1	0.990275
889	1	0.986587
890	1	0.934499
891	1	0.74728
892	1	0.999582
893	1	0.750527
894	1	0.977818
895	1	0.997644
896	1	0.988128
897	1	0.999544
898	1	0.993063
899	1	0.993514
900	1	0.980869
901	1	0.797423
902	1	0.941299
903	1	0.813954
904	1	0.729345
905	1	0.984529
906	1	0.994272
907	1	0.99909
908	1	0.993769
909	1	0.999814
910	1	0.986763
911	1	0.985507
912	1	0.998435
913	1	0.996179
914	1	0.943238
915	1	0.934028
916	1	0.998153
917	1	0.972796
918	1	0.980284
919	1	0.999899
920	1	0.879326
921	1	0.989159
922	1	0.996738
923	1	0.97047
924	1	0.891448
925	1	0.988461
926	1	0.676701
927	1	0.997998
928	1	0.994831
929	1	0.822974
930	1	0.976107
931	1	0.625276
932	1	0.998566
933	1	0.999024
934	1	0.999959
935	1	0.997176
936	1	0.972813
937	1	0.993245
938	1	0.99877
939	1	0.601556
940	1	0.32788
941	1	0.99766
942	1	0.78755
943	1	0.987195
944	1	0.967056
945	1	0.999469
946	1	0.294811
947	1	0.996902
948	1	0.999905
949	1	0.207619
950	1	0.998518
951	1	0.989525
952	1	0.853361
953	1	0.999703
954	1	0.961115
955	1	0.996112
956	1	0.812382
957	1	0.942859
958	1	0.896487
959	1	0.999581
960	1	0.958562
961	1	0.655334
962	1	0.98291
963	1	0.999804
964	1	0.980991
965	1	0.991824
966	1	0.995081
967	1	0.946642
968	1	0.805272
969	1	0.967443
970	1	0.979458
971	1	0.992329
972	1	0.994391
973	1	0.990154
974	1	0.999592
975	1	0.995179
976	1	0.980325
977	1	0.98348
978	1	0.998829
979	1	0.662569
980	1	0.993796
981	1	0.959147
982	1	0.994317
983	1	0.0322971
984	1	0.910354
985	1	0.898499
986	1	0.768164
987	1	0.708492
988	1	0.998912
989	1	0.987211
990	1	0.996631
991	1	0.983426
992	1	0.997586
993	1	0.999724
994	1	0.932542
995	1	0.784426
996	1	0.965324
997	1	0.852387
998	1	0.907799
999	1	0.998658
1000	1	0.879448
1001	1	0.997217
1002	1	0.962834
1003	1	0.976398
1004	1	0.922965
1005	1	0.984592
1006	1	0.998903
1007	1	0.997128
1008	1	0.817436
1009	1	0.995486
1010	1	0.99742
1011	1	0.976518
1012	1	0.995113
1013	1	0.999885
1014	1	0.932132
1015	1	0.997606
1016	1	0.981527
1017	1	0.913327
1018	1	0.985748
1019	1	0.995421
1020	1	0.998903
1021	1	0.987513
1022	1	0.0662224
1023	1	0.912023
1024	1	0.999839
1025	1	0.991941
1026	1	0.612633
1027	1	0.998954
1028	1	0.893165
1029	1	0.995952
1030	1	0.990686
1031	1	0.999187
1032	1	0.999399
1033	1	0.998431
1034	1	0.299971
1035	1	0.980009
1036	1	0.988942
1037	1	0.999986
1038	1	0.999039
1039	1	0.946363
1040	1	0.999999
1041	1	0.974211
1042	1	0.993307
1043	1	0.993995
1044	1	0.229696
1045	1	0.988526
1046	1	0.94757
1047	1	0.967423
1048	1	0.964463
1049	1	0.995727
1050	1	0.932891
1051	1	0.997615
1052	1	0.565825
1053	1	0.981487
1054	1	0.981015
1055	1	0.99789
1056	1	0.997442
1057	1	0.999973
1058	1	0.998948
1059	1	0.940839
1060	1	0.996944
1061	1	0.943956
1062	1	0.712132
1063	1	0.985938
1064	1	0.98991
1065	1	0.998867
1066	1	0.980614
1067	1	0.887295
1068	1	0.986318
1069	1	0.999974
1070	1	0.977923
1071	1	0.844665
1072	1	0.881032
1073	1	0.975345
1074	1	0.992814
1075	1	0.99973
1076	1	0.994521
1077	1	0.870896
1078	1	0.884585
1079	1	0.485551
1080	1	0.171883
1081	1	0.931282
1082	1	0.7261
1083	1	0.998765
1084	1	0.99597
1085	1	0.998134
1086	1	0.995544
1087	1	0.771957
1088	1	0.915881
1089	1	0.631315
1090	1	0.997944
1091	1	0.991989
1092	1	0.972029
1093	1	0.995539
1094	1	0.947664
1095	1	0.98271
1096	1	0.999786
1097	1	0.981617
1098	1	0.893183
1099	1	0.996894
1100	1	0.908379
1101	1	0.831777
1102	1	0.68827
1103	1	0.999494
1104	1	0.981828
1105	1	0.934905
1106	1	0.997282
1107	1	0.996429
1108	1	0.89446
1109	1	0.990506
1110	1	0.602525
1111	1	0.999909
1112	1	0.868574
1113	1	0.971449
1114	1	0.994769
1115	1	0.970078
1116	1	0.97897
1117	1	0.947151
1118	1	0.670811
1119	1	0.155605
1120	1	0.998809
1121	1	0.998614
1122	1	0.999397
1123	1	0.534098
1124	1	0.970285
1125	1	0.999707
1126	1	0.881864
1127	1	0.99039
1128	1	0.966234
1129	1	0.993014
1130	1	0.989869
1131	1	0.971704
1132	1	0.951766
1133	1	0.996533
1134	1	0.962563
1135	1	0.99857
1136	1	0.952684
1137	1	0.291146
1138	1	0.984248
1139	1	0.941126
1140	1	0.999998
1141	1	0.971711
1142	1	0.990055
1143	1	0.929657
1144	1	0.999404
1145	1	0.997466
1146	1	0.999705
1147	1	0.999845
1148	1	0.931437
1149	1	0.990942
1150	1	0.99983
1151	1	0.95967
1152	1	0.999519
1153	1	0.977805
1154	1	0.678805
1155	1	0.931736
1156	1	0.995532
1157	1	0.998382
1158	1	0.970503
1159	1	0.987067
1160	1	0.996828
1161	1	0.42909
1162	1	0.692699
1163	1	0.996702
1164	1	0.982124
1165	1	0.681694
1166	1	0.671921
1167	1	0.999963
1168	1	0.993478
1169	1	0.958835
1170	1	0.99401
1171	1	0.288297
1172	1	0.999697
1173	1	0.929173
1174	1	0.997985
1175	1	0.937119
1176	1	0.918004
1177	1	0.936795
1178	1	0.98831
1179	1	0.999481
1180	1	0.99954
1181	1	0.64084
1182	1	0.999156
1183	1	0.906402
1184	1	0.998139
1185	1	0.479866
1186	1	0.99997
1187	1	0.999864
1188	1	0.844918
1189	1	0.910375
1190	1	0.971451
1191	1	0.990342
1192	1	0.995173
1193	1	0.998773
1194	1	0.9986
1195	1	0.980941
1196	1	0.78377
1197	1	0.997404
1198	1	0.994218
1199	1	0.997095
1200	1	0.96167
1201	1	0.992607
1202	1	0.331405
1203	1	0.999634
1204	1	0.996928
1205	1	0.999899
1206	1	0.958486
1207	1	0.977416
1208	1	0.998093
1209	1	0.942017
1210	1	0.990111
1211	1	0.999523
1212	1	0.834182
1213	1	0.960873
1214	1	0.86341
1215	1	0.99873
1216	1	0.998044
1217	1	0.995268
1218	1	0.99973
1219	1	0.995001
1220	1	0.614203
1221	1	0.993236
1222	1	0.993814
1223	1	0.999073
1224	1	0.999142
1225	1	0.687316
1226	1	0.980324
1227	1	0.961902
1228	1	0.934522
1229	1	0.995966
1230	1	0.996716
1231	1	0.890005
1232	1	0.975977
1233	1	0.943692
1234	1	0.979584
1235	1	0.999471
1236	1	0.987368
1237	1	0.998978
1238	1	0.997795
1239	1	0.993975
1240	1	0.914655
1241	1	0.999739
1242	1	0.999532
1243	1	0.941214
1244	1	0.996418
1245	1	0.996884
1246	1	0.981516
1247	1	0.996819
1248	1	0.99728
1249	1	0.999787
1250	1	0.987483
1251	1	0.982308
1252	1	0.975483
1253	1	0.987543
1254	1	0.999553
1255	1	0.952635
1256	1	0.979067
1257	1	0.961029
1258	1	0.948991
1259	1	0.976752
1260	1	0.957609
1261	1	0.987156
1262	1	0.0177958
1263	1	0.988654
1264	1	0.977964
1265	1	0.999973
1266	1	0.916817
1267	1	0.993245
1268	1	0.951099
1269	1	0.857744
1270	1	0.999535
1271	1	0.958263
1272	1	0.97473
1273	1	0.998847
1274	1	0.967964
1275	1	0.999496
1276	1	0.896815
1277	1	0.991503
1278	1	0.976452
1279	1	0.984969
1280	1	0.996918
1281	1	0.999345
1282	1	0.971492
1283	1	0.999873
1284	1	0.998387
1285	1	0.946127
1286	1	0.954262
1287	1	0.591647
1288	1	0.997781
1289	1	0.97708
1290	1	0.998293
1291	1	0.989937
1292	1	0.973884
1293	1	0.998656
1294	1	0.99777
1295	1	0.926202
1296	1	0.919713
1297	1	0.9904
1298	1	0.997782
1299	1	0.999693
1300	1	0.932778
1301	1	0.247303
1302	1	0.71812
1303	1	0.99907
1304	1	0.999921
1305	1	0.934279
1306	1	0.995218
1307	1	0.995871
1308	1	0.0274148
1309	1	0.979161
1310	1	0.99312
1311	1	0.999831
1312	1	0.990204
1313	1	0.914481
1314	1	0.900971
1315	1	0.98862
1316	1	0.994514
1317	1	0.99017
1318	1	0.995037
1319	1	0.994645
1320	1	0.653051
1321	1	0.979418
1322	1	0.999808
1323	1	0.829351
1324	1	0.823427
1325	1	0.999973
1326	1	0.596062
1327	1	0.978567
1328	1	0.986706
1329	1	0.999803
1330	1	0.838499
1331	1	0.979912
1332	1	0.997031
1333	1	0.976581
1334	1	0.787296
1335	1	0.999548
1336	1	0.9935
1337	1	0.943238
1338	1	0.965896
1339	1	0.90483
1340	1	0.989045
1341	1	0.968046
1342	1	0.997309
1343	1	0.999538
1344	1	0.999981
1345	1	0.97394
1346	1	0.904785
1347	1	0.996493
1348	1	0.724909
1349	1	0.984697
1350	1	0.885245
1351	1	0.996547
1352	1	0.989299
1353	1	0.999804
1354	1	0.998719
1355	1	0.993748
1356	1	0.982743
1357	1	0.995602
1358	1	0.990705
1359	1	0.2874
1360	1	0.964832
1361	1	0.997577
1362	1	0.869132
1363	1	0.834818
1364	1	0.999897
1365	1	0.85401
1366	1	0.999554
1367	1	0.992112
1368	1	0.998678
1369	1	0.52855
1370	1	0.999574
1371	1	0.999997
1372	1	0.988499
1373	1	0.795824
1374	1	0.995515
1375	1	1
1376	1	0.990574
1377	1	0.998257
1378	1	0.47062
1379	1	0.999663
1380	1	0.997746
1381	1	0.871468
1382	1	0.999997
1383	1	0.999039
1384	1	0.958091
1385	1	0.998769
1386	1	0.997428
1387	1	0.979653
1388	1	0.974624
1389	1	0.997534
1390	1	0.985275
1391	1	0.752192
1392	1	0.999856
1393	1	0.888243
1394	1	0.917604
1395	1	0.863066
1396	1	0.999824
1397	1	0.98955
1398	1	0.99992
1399	1	0.977502
1400	1	0.991877
1401	1	0.998043
1402	1	0.999116
1403	1	0.634988
1404	1	0.999988
1405	1	0.999736
1406	1	0.981521
1407	1	0.684129
1408	1	0.922767
1409	1	0.997352
1410	1	0.999617
1411	1	0.903337
1412	1	0.991711
1413	1	0.958008
1414	1	0.988152
1415	1	0.193568
1416	1	0.999924
1417	1	0.966817
1418	1	0.990959
1419	1	0.998396
1420	1	0.998567
1421	1	0.982971
1422	1	0.99758
1423	1	0.999993
1424	1	0.991738
1425	1	0.99061
1426	1	0.962724
1427	1	0.999524
1428	1	0.972695
1429	1	0.997251
1430	1	0.968621
1431	1	0.71989
1432	1	0.974702
1433	1	0.479855
1434	1	0.993441
1435	1	0.99928
1436	1	0.993158
1437	1	0.997219
1438	1	0.938501
1439	1	0.99737
1440	1	0.98158
1441	1	0.739049
1442	1	0.324316
1443	1	0.540831
1444	1	0.991387
1445	1	0.520347
1446	1	0.999783
1447	1	0.919427
1448	1	0.989863
1449	1	0.991975
1450	1	1
1451	1	0.896471
1452	1	0.945432
1453	1	0.999662
1454	1	0.998847
1455	1	0.993425
1456	1	0.998918
1457	1	0.986698
1458	1	0.965387
1459	1	0.876048
1460	1	0.999436
1461	1	0.997098
1462	1	0.998833
1463	1	0.966972
1464	1	0.99946
1465	1	0.985304
1466	1	0.96835
1467	1	0.985315
1468	1	0.996411
1469	1	0.603929
1470	1	0.917864
1471	1	0.998079
1472	1	0.00376367
1473	1	0.999951
1474	1	0.98802
1475	1	0.998128
1476	1	0.99921
1477	1	0.999896
1478	1	0.995203
1479	1	0.997598
1480	1	0.997095
1481	1	0.0591433
1482	1	0.99875
1483	1	0.908313
1484	1	0.923613
1485	1	0.987734
1486	1	0.999512
1487	1	0.991035
1488	1	0.121459
1489	1	0.99996
1490	1	0.999727
1491	1	0.240642
1492	1	0.6625
1493	1	0.997725
1494	1	0.995967
1495	1	0.996937
1496	1	0.999371
1497	1	0.218456
1498	1	0.117096
1499	1	0.973815
1500	1	0.997421
1501	1	0.999999
1502	1	0.985975
1503	1	0.960917
1504	1	0.988515
1505	1	0.891504
1506	1	0.996306
1507	1	0.999957
1508	1	0.928141
1509	1	0.984285
1510	1	0.999222
1511	1	0.994856
1512	1	0.912963
1513	1	0.996741
1514	1	0.984756
1515	1	0.992124
1516	1	0.999929
1517	1	0.988934
1518	1	0.999273
1519	1	0.958865
1520	1	0.996007
1521	1	0.99304
1522	1	0.989835
1523	1	0.996057
1524	1	0.996935
1525	1	0.822172
1526	1	0.967676
1527	1	0.996008
1528	1	0.986884
1529	1	0.985716
1530	1	0.998873
1531	1	0.762345
1532	1	0.998941
1533	1	0.994224
1534	1	0.999292
1535	1	0.927268
1536	1	0.980327
1537	1	0.988145
1538	1	0.999994
1539	1	0.958506
1540	1	0.999987
1541	1	0.986891
1542	1	0.999216
1543	1	0.999474
1544	1	0.995089
1545	1	0.959278
1546	1	0.222762
1547	1	0.999946
1548	1	0.980426
1549	1	0.944897
1550	1	0.985966
1551	1	0.998103
1552	1	0.792632
1553	1	0.798913
1554	1	0.990626
1555	1	0.999057
1556	1	1
1557	1	0.971172
1558	1	0.915583
1559	1	0.965254
1560	1	0.991697
1561	1	0.50849
1562	1	0.790145
1563	1	0.99636
1564	1	0.998155
1565	1	0.919976
1566	1	0.555966
1567	1	0.812755
1568	1	0.987648
1569	1	0.998906
1570	1	0.988506
1571	1	0.85341
1572	1	0.884092
1573	1	0.914155
1574	1	0.992672
1575	1	0.997869
1576	1	0.992512
1577	1	0.997721
1578	1	0.970856
1579	1	0.984771
1580	1	0.997694
1581	1	0.975067
1582	1	0.998326
1583	1	0.790995
1584	1	0.945626
1585	1	0.997961
1586	1	0.998042
1587	1	0.988987
1588	1	0.994148
1589	1	0.999608
1590	1	0.999241
1591	1	0.990934
1592	1	0.919951
1593	1	0.809363
1594	1	0.78132
1595	1	0.653124
1596	1	0.573482
1597	1	0.936866
1598	1	0.997375
1599	1	0.997786
1600	1	0.504708
1601	1	0.641101
1602	1	0.978717
1603	1	0.982775
1604	1	0.993315
1605	1	0.767559
1606	1	0.99155
1607	1	0.999523
1608	1	0.999362
1609	1	0.999341
1610	1	0.989145
1611	1	0.828341
1612	1	0.999335
1613	1	0.99996
1614	1	0.945
1615	1	0.99544
1616	1	0.979931
1617	1	0.997754
1618	1	0.997877
1619	1	0.739684
1620	1	0.970967
1621	1	0.979493
1622	1	0.999423
1623	1	0.973277
1624	1	0.578461
1625	1	0.889901
1626	1	0.998125
1627	1	0.945865
1628	1	0.56005
1629	1	0.947316
1630	1	0.937666
1631	1	0.876171
1632	1	0.999399
1633	1	0.984166
1634	1	0.971255
1635	1	0.998712
1636	1	0.99709
1637	1	0.561414
1638	1	0.725632
1639	1	0.856057
1640	1	0.999956
1641	1	0.996579
1642	1	0.961502
1643	1	0.971565
1644	1	0.710575
1645	1	0.923393
1646	1	0.997839
1647	1	0.943237
1648	1	0.999325
1649	1	0.945521
1650	1	0.993839
1651	1	0.997564
1652	1	0.960283
1653	1	0.964501
1654	1	0.99635
1655	1	0.999703
1656	1	0.879773
1657	1	0.798795
1658	1	0.940131
1659	1	0.999763
1660	1	0.67917
1661	1	0.951232
1662	1	0.952824
1663	1	0.891836
1664	1	0.984288
1665	1	0.998803
1666	1	0.993766
1667	1	0.971042
1668	1	0.99922
1669	1	0.796439
1670	1	0.989662
1671	1	0.99871
1672	1	0.999996
1673	1	0.994509
1674	1	0.999819
1675	1	0.999886
1676	1	0.991082
1677	1	0.999088
1678	1	0.999591
1679	1	0.99293
1680	1	0.999652
1681	1	0.999712
1682	1	0.995645
1683	1	0.876843
1684	1	0.937494
1685	1	0.991612
1686	1	0.992294
1687	1	0.965364
1688	1	0.990221
1689	1	0.989892
1690	1	0.973941
1691	1	0.999195
1692	1	1
1693	1	0.999975
1694	1	0.999999
1695	1	0.997984
1696	1	0.0808097
1697	1	0.706272
1698	1	0.998889
1699	1	0.999138
1700	1	0.902148
1701	1	0.869567
1702	1	0.990936
1703	1	0.583068
1704	1	0.995798
1705	1	0.972232
1706	1	0.998536
1707	1	0.632316
1708	1	0.714841
1709	1	0.983629
1710	1	0.978827
1711	1	0.984048
1712	1	0.214049
1713	1	0.997513
1714	1	0.951693
1715	1	0.994244
1716	1	0.949519
1717	1	0.95524
1718	1	0.995478
1719	1	0.971437
1720	1	0.862399
1721	1	0.999709
1722	1	0.88814
1723	1	0.991243
1724	1	0.943372
1725	1	0.975987
1726	1	0.971391
1727	1	0.766323
1728	1	0.970536
1729	1	1
1730	1	0.581284
1731	1	0.99311
1732	1	0.99543
1733	1	0.967128
1734	1	0.990447
1735	1	0.972878
1736	1	0.999762
1737	1	0.998689
1738	1	0.0675375
1739	1	0.997734
1740	1	0.997667
1741	1	0.995282
1742	1	0.99279
1743	1	0.992221
1744	1	0.980131
1745	1	0.999875
1746	1	0.998555
1747	1	0.913545
1748	1	0.945787
1749	1	0.999998
1750	1	0.75315
1751	1	0.999814
1752	1	0.993034
1753	1	0.999577
1754	1	0.938749
1755	1	0.987682
1756	1	0.999348
1757	1	0.99967
1758	1	0.897172
1759	1	0.987314
1760	1	0.952591
1761	1	0.993371
1762	1	0.998372
1763	1	0.996536
1764	1	0.582272
1765	1	0.964643
1766	1	0.981896
1767	1	0.996795
1768	1	0.986279
1769	1	0.956273
1770	1	0.995689
1771	1	0.996579
1772	1	0.999664
1773	1	0.996827
1774	1	0.919595
1775	1	0.984428
1776	1	0.714133
1777	1	0.99994
1778	1	0.989776
1779	1	0.976565
1780	1	0.993196
1781	1	0.995932
1782	1	0.999157
1783	1	0.508302
1784	1	0.999268
1785	1	0.636864
1786	1	0.951434
1787	1	0.780971
1788	1	0.795894
1789	1	0.959967
1790	1	0.994682
1791	1	0.992101
1792	1	0.885758
1793	1	0.998355
1794	1	0.773925
1795	1	0.999899
1796	1	0.983276
1797	1	0.811641
1798	1	0.599732
1799	1	0.999586
1800	1	0.998538
1801	1	0.996388
1802	1	0.962176
1803	1	0.995336
1804	1	0.999078
1805	1	0.999864
1806	1	0.999264
1807	1	0.990029
1808	1	0.999971
1809	1	0.70868
1810	1	0.672731
1811	1	0.992528
1812	1	0.999615
1813	1	0.999233
1814	1	0.947203
1815	1	0.999985
1816	1	0.893772
1817	1	0.98655
1818	1	0.87684
1819	1	0.986728
1820	1	0.890402
1821	1	0.999568
1822	1	0.998347
1823	1	0.997829
1824	1	0.999386
1825	1	0.999963
1826	1	0.996905
1827	1	0.990371
1828	1	0.998524
1829	1	0.989346
1830	1	0.930995
1831	1	0.976057
1832	1	0.929801
1833	1	0.992168
1834	1	0.991941
1835	1	0.900451
1836	1	0.998617
1837	1	0.993365
1838	1	0.81795
1839	1	0.874536
1840	1	0.999938
1841	1	0.918622

## Sheet: A_2
A_3d_sfy1_LSIL	Label	Score
0	1	0.955375
1	1	0.999945
2	1	0.918284
3	1	0.878859
4	1	0.555202
5	1	0.870852
6	1	0.986572
7	1	0.892123
8	1	0.999457
9	1	0.997495
10	1	0.89024
11	1	0.997669
12	1	0.999383
13	1	0.965021
14	1	0.977243
15	1	0.99737
16	1	0.972611
17	1	0.950298
18	1	0.988277
19	1	0.99404
20	1	0.999528
21	1	0.999951
22	1	0.999329
23	1	0.749365
24	1	0.99215
25	1	0.970841
26	1	0.999065
27	1	0.943188
28	1	0.996193
29	1	0.724089
30	1	0.999357
31	1	0.99188
32	1	0.973252
33	1	0.996361
34	1	0.987535
35	1	0.821174
36	1	0.998333
37	1	0.941612
38	1	0.986474
39	1	0.999929
40	1	0.942612
41	1	0.996727
42	1	0.986487
43	1	0.999339
44	1	0.980734
45	1	0.997464
46	1	0.731096
47	1	0.997906
48	1	0.976695
49	1	0.971104
50	1	0.979058
51	1	0.955353
52	1	0.998464
53	1	0.80285
54	1	0.979089
55	1	0.911138
56	1	0.99891
57	1	0.994782
58	1	0.963228
59	1	0.995044
60	1	0.944829
61	1	0.259059
62	1	0.216463
63	1	0.835419
64	1	0.982115
65	1	0.920186
66	1	0.879026
67	1	0.997682
68	1	0.958536
69	1	0.958694
70	1	0.33906
71	1	0.868998
72	1	0.921955
73	1	0.969099
74	1	0.848591
75	1	0.964412
76	1	0.970018
77	1	0.996413
78	1	0.998771
79	1	0.995573
80	1	0.994811
81	1	0.99897
82	1	0.993602
83	1	0.981592
84	1	0.996873
85	1	0.999205
86	1	0.934084
87	1	0.993658
88	1	0.765884
89	1	0.990454
90	1	0.998853
91	1	0.433461
92	1	0.948053
93	1	0.998935
94	1	0.883343
95	1	0.862788
96	1	0.991146
97	1	0.99122
98	1	0.984154
99	1	0.999188
100	1	0.997522
101	1	0.988607
102	1	0.994464
103	1	0.998278
104	1	0.980325
105	1	0.997519
106	1	0.979525
107	1	0.409178
108	1	0.923578
109	1	0.902929
110	1	0.999038
111	1	0.999569
112	1	0.985628
113	1	0.997953
114	1	0.993555
115	1	0.963161
116	1	0.897464
117	1	0.42261
118	1	0.985086
119	1	0.835984
120	1	0.42319
121	1	0.991077
122	1	0.97683
123	1	0.988999
124	1	0.992498
125	1	0.987734
126	1	0.993051
127	1	0.926026
128	1	0.990825
129	1	0.992676
130	1	0.977231
131	1	0.985503
132	1	0.92398
133	1	0.921973
134	1	0.963392
135	1	0.649291
136	1	0.656997
137	1	0.999743
138	1	0.993262
139	1	0.999434
140	1	0.98711
141	1	0.951583
142	1	0.829225
143	1	0.998922
144	1	0.987699
145	1	0.999746
146	1	0.94162
147	1	0.904518
148	1	0.994845
149	1	0.958822
150	1	0.957565
151	1	0.994676
152	1	0.990922
153	1	0.994
154	1	0.993431
155	1	0.996655
156	1	0.979653
157	1	0.994415
158	1	0.78252
159	1	0.999219
160	1	0.39796
161	1	0.991015
162	1	0.0327371
163	1	0.999824
164	1	0.151061
165	1	0.989027
166	1	0.986072
167	1	0.778741
168	1	0.989854
169	1	0.931657
170	1	0.829513
171	1	0.998423
172	1	0.997761
173	1	0.83181
174	1	0.986977
175	1	0.999372
176	1	0.941025
177	1	0.996455
178	1	0.982051
179	1	0.967198
180	1	0.944031
181	1	0.843853
182	1	0.992133
183	1	0.988392
184	1	0.938489
185	1	0.871944
186	1	0.998305
187	1	0.882574
188	1	0.907686
189	1	0.98537
190	1	0.999986
191	1	0.981634
192	1	0.999176
193	1	0.84229
194	1	0.859489
195	1	0.999204
196	1	0.990894
197	1	0.983642
198	1	0.999986
199	1	0.998981
200	1	0.98984
201	1	0.928871
202	1	0.947204
203	1	0.999024
204	1	0.825491
205	1	0.987707
206	1	0.992849
207	1	0.170652
208	1	0.831767
209	1	0.946692
210	1	0.793954
211	1	0.976234
212	1	0.979124
213	1	0.135756
214	1	0.987617
215	1	0.981226
216	1	0.976151
217	1	0.996316
218	1	0.927338
219	1	0.992549
220	1	0.986193
221	1	0.880014
222	1	0.984948
223	1	0.980297
224	1	0.915754
225	1	0.940284
226	1	0.966055
227	1	0.996671
228	1	0.997303
229	1	0.998505
230	1	0.994532
231	1	0.971331
232	1	0.978165
233	1	0.992998
234	1	0.997973
235	1	0.872489
236	1	0.994621
237	1	0.990121
238	1	0.896402
239	1	0.976277
240	1	0.818008
241	1	0.992159
242	1	0.998709
243	1	0.998703
244	1	0.998591
245	1	0.998074
246	1	0.493983
247	1	0.999634
248	1	0.96891
249	1	0.999679
250	1	0.984276
251	1	0.991458
252	1	0.991961
253	1	0.281086
254	1	0.924758
255	1	0.856187
256	1	0.907437
257	1	0.962655
258	1	0.988766
259	1	0.96789
260	1	0.625372
261	1	0.723811
262	1	0.995959
263	1	0.926824
264	1	0.970958
265	1	0.995348
266	1	0.988883
267	1	0.965316
268	1	0.948941
269	1	0.827801
270	1	0.4355
271	1	0.998729
272	1	0.958867
273	1	0.999701
274	1	0.932928
275	1	0.773503
276	1	0.662747
277	1	0.286849
278	1	0.973046
279	1	0.938554
280	1	0.96335
281	1	0.981016
282	1	0.99852
283	1	0.947068
284	1	0.929675
285	1	0.948744
286	1	0.99556
287	1	0.83807
288	1	0.709108
289	1	0.989627
290	1	0.871668
291	1	0.498141
292	1	0.996269
293	1	0.784375
294	1	0.927573
295	1	0.999513
296	1	0.987134
297	1	0.987331
298	1	0.999819
299	1	0.670774
300	1	0.995639
301	1	0.957887
302	1	0.426297
303	1	0.995025
304	1	0.999629
305	1	0.580774
306	1	0.55572
307	1	0.999959
308	1	0.414719
309	1	0.99396
310	1	0.998494
311	1	0.0340474
312	1	0.998624
313	1	0.963209
314	1	0.992278
315	1	0.937729
316	1	0.997809
317	1	0.999251
318	1	0.946472
319	1	0.96337
320	1	0.604963
321	1	0.898337
322	1	0.888903
323	1	0.973738
324	1	0.992596
325	1	0.999712
326	1	0.999714
327	1	0.987366
328	1	0.996947
329	1	0.920021
330	1	0.991254
331	1	0.989264
332	1	0.997642
333	1	0.902865
334	1	0.959107
335	1	0.998431
336	1	0.917351
337	1	0.676286
338	1	0.975019
339	1	0.975879
340	1	0.999803
341	1	0.998036
342	1	0.990082
343	1	0.998524
344	1	0.914221
345	1	0.90803
346	1	0.978461
347	1	0.999564
348	1	0.999852
349	1	0.972591
350	1	0.999403
351	1	0.483029
352	1	0.141584
353	1	0.994295
354	1	0.934771
355	1	0.983291
356	1	0.954639
357	1	0.965271
358	1	0.993776
359	1	0.999845
360	1	0.0575981
361	1	0.933363
362	1	0.957621
363	1	0.997526
364	1	0.83107
365	1	0.644336
366	1	0.965567
367	1	0.987155
368	1	0.491451
369	1	0.997999
370	1	0.932696
371	1	0.98811
372	1	0.948849
373	1	0.98914
374	1	0.972513
375	1	0.934429
376	1	0.850223
377	1	0.495097
378	1	0.916968
379	1	0.974626
380	1	0.999219
381	1	0.981932
382	1	0.242544
383	1	0.999949
384	1	0.980565
385	1	0.990135
386	1	0.91882
387	1	0.999736
388	1	0.998762
389	1	0.957585
390	1	0.941205
391	1	0.934129
392	1	0.991173
393	1	0.992846
394	1	0.979453
395	1	0.996294
396	1	0.613462
397	1	0.986309
398	1	0.998153
399	1	0.989211
400	1	0.848364
401	1	0.994727
402	1	0.980511
403	1	0.955607
404	1	0.995822
405	1	0.991211
406	1	0.999814
407	1	0.238506
408	1	0.511584
409	1	0.178738
410	1	0.681337
411	1	0.919502
412	1	0.982789
413	1	0.241652
414	1	0.984142
415	1	0.994048
416	1	0.85304
417	1	0.999422
418	1	0.950888
419	1	0.988476
420	1	0.916318
421	1	0.998467
422	1	0.974155
423	1	0.999114
424	1	0.956822
425	1	0.961956
426	1	0.99866
427	1	0.833945
428	1	0.997946
429	1	0.917937
430	1	0.999957
431	1	0.968426
432	1	0.988665
433	1	0.892154
434	1	0.999901
435	1	0.838099
436	1	0.99684
437	1	0.952925
438	1	0.281981
439	1	0.976897
440	1	0.985512
441	1	0.99892
442	1	0.954601
443	1	0.98349
444	1	0.852515
445	1	0.929533
446	1	0.922394
447	1	0.881433
448	1	0.94301
449	1	0.997488
450	1	0.987973
451	1	0.651554
452	1	0.999826
453	1	0.975807
454	1	0.987089
455	1	0.835102
456	1	0.829187
457	1	0.95875
458	1	0.079564
459	1	0.939812
460	1	0.99913
461	1	0.367239
462	1	0.971021
463	1	0.939793
464	1	0.993701
465	1	0.998248
466	1	0.90166
467	1	0.999162
468	1	0.984308
469	1	0.997237
470	1	0.730336
471	1	0.99517
472	1	0.999947
473	1	0.998976
474	1	0.957503
475	1	0.872139
476	1	0.991844
477	1	0.860136
478	1	0.835572
479	1	0.957498
480	1	0.997855
481	1	0.985548
482	1	0.768055
483	1	0.997635
484	1	0.987935
485	1	0.994122
486	1	0.994868
487	1	0.990827
488	1	0.904992
489	1	0.996089
490	1	0.63767
491	1	0.989842
492	1	0.924472
493	1	0.163977
494	1	0.49943
495	1	0.704641
496	1	0.999625
497	1	0.982118
498	1	0.984989
499	1	0.992244
500	1	0.904115
501	1	0.975885
502	1	0.998453
503	1	0.999858
504	1	0.967905
505	1	0.991024
506	1	0.945922
507	1	0.956949
508	1	0.98502
509	1	0.99703
510	1	0.949087
511	1	0.977498
512	1	0.9775
513	1	0.996769
514	1	0.893155
515	1	0.986967
516	1	0.982164
517	1	0.993896
518	1	0.527711
519	1	0.999806
520	1	0.657178
521	1	0.998674
522	1	0.945691
523	1	0.908463
524	1	0.579517
525	1	0.999654
526	1	0.999816
527	1	0.856268
528	1	0.962885
529	1	0.959057
530	1	0.999579
531	1	0.979502
532	1	0.99936
533	1	0.992535
534	1	0.965336
535	1	0.942142
536	1	0.910809
537	1	0.196434
538	1	0.991826
539	1	0.996287
540	1	0.821172
541	1	0.979196
542	1	0.935786
543	1	0.943953
544	1	0.959975
545	1	0.985308
546	1	0.973677
547	1	0.997895
548	1	0.999013
549	1	0.982496
550	1	0.999598
551	1	0.998764
552	1	0.999926
553	1	0.996044
554	1	0.982499
555	1	0.990665
556	1	0.999183
557	1	0.99633
558	1	0.960233
559	1	0.988394
560	1	0.686697
561	1	0.998963
562	1	0.909274
563	1	0.80807
564	1	0.990405
565	1	0.826819
566	1	0.0770085
567	1	0.938388
568	1	0.681201
569	1	0.930948
570	1	0.929367
571	1	0.982978
572	1	0.968012
573	1	0.953994
574	1	0.999987
575	1	0.984658
576	1	0.995888
577	1	0.949396
578	1	0.920471
579	1	0.998852
580	1	0.913578
581	1	0.945781
582	1	0.770466
583	1	0.841703
584	1	0.870098
585	1	0.904288
586	1	0.9879
587	1	0.835006
588	1	0.995815
589	1	0.995495
590	1	0.899836
591	1	0.976828
592	1	0.974802
593	1	0.962355
594	1	0.997249
595	1	0.99752
596	1	0.822682
597	1	0.0327666
598	1	0.974272
599	1	0.985562
600	1	0.978772
601	1	0.991125
602	1	0.260805
603	1	0.976961
604	1	0.90913
605	1	0.996892
606	1	0.323387
607	1	0.999783
608	1	0.980362
609	1	0.979504
610	1	0.714383
611	1	0.998943
612	1	0.99688
613	1	0.670248
614	1	0.999112
615	1	0.79291
616	1	0.999608
617	1	0.997505
618	1	0.947579
619	1	0.872333
620	1	0.993902
621	1	0.997173
622	1	0.997664
623	1	0.874119
624	1	0.999616
625	1	0.987601
626	1	0.999992
627	1	0.988883
628	1	0.998286
629	1	0.0417723
630	1	0.430701
631	1	0.605511
632	1	0.932211
633	1	0.999334
634	1	0.996225
635	1	0.999892
636	1	0.982451
637	1	0.998517
638	1	0.964464
639	1	0.998674
640	1	0.158455
641	1	0.152135
642	1	0.989409
643	1	0.994198
644	1	0.997348
645	1	0.981397
646	1	0.85764
647	1	0.989232
648	1	0.985725
649	1	0.829387
650	1	0.932099
651	1	0.99388
652	1	0.511232
653	1	0.999862
654	1	0.742104
655	1	0.970498
656	1	0.992787
657	1	0.999961
658	1	0.28286
659	1	0.984735
660	1	0.983079
661	1	0.718483
662	1	0.955843
663	1	0.999877
664	1	0.972941
665	1	0.860671
666	1	0.995735
667	1	0.900285
668	1	0.960234
669	1	0.986695
670	1	0.999976
671	1	0.946919
672	1	0.0383887
673	1	0.931757
674	1	0.999916
675	1	0.945038
676	1	0.830635
677	1	0.962251
678	1	0.979365
679	1	0.996691
680	1	0.806073
681	1	0.998262
682	1	0.9958
683	1	0.834423
684	1	0.950435
685	1	0.794195
686	1	0.986505
687	1	0.978879
688	1	0.984643
689	1	0.95911
690	1	0.997862
691	1	0.937366
692	1	0.998391
693	1	0.967956
694	1	0.971245
695	1	0.970059
696	1	0.99972
697	1	0.998497
698	1	0.976481
699	1	0.997704
700	1	0.983543
701	1	0.986155
702	1	0.987217
703	1	0.23047
704	1	0.988349
705	1	0.739649
706	1	0.469507
707	1	0.903287
708	1	0.782417
709	1	0.995863
710	1	0.999144
711	1	0.999252
712	1	0.998176
713	1	0.989071
714	1	0.987568
715	1	0.705646
716	1	0.955251
717	1	0.987943
718	1	0.994882
719	1	0.989504
720	1	0.999872
721	1	0.99925
722	1	0.121742
723	1	0.103829
724	1	0.984546
725	1	0.990091
726	1	0.929378
727	1	0.996645
728	1	0.896316
729	1	0.980572
730	1	0.999709
731	1	0.537202
732	1	0.999717
733	1	0.992515
734	1	0.931356
735	1	0.898347
736	1	0.944412
737	1	0.933282
738	1	0.912971
739	1	0.998428
740	1	0.985773
741	1	0.983379
742	1	0.299673
743	1	0.00995481
744	1	0.970916
745	1	0.953903
746	1	0.579544
747	1	0.99859
748	1	0.999916
749	1	0.509933
750	1	0.999588
751	1	0.999456
752	1	0.998486
753	1	0.980939
754	1	0.834324
755	1	0.99322
756	1	0.62851
757	1	0.998595
758	1	0.974228
759	1	0.799121
760	1	0.997161
761	1	0.993518
762	1	0.924861
763	1	0.893938
764	1	0.971511
765	1	0.946649
766	1	0.989043
767	1	0.998641
768	1	0.998823
769	1	0.926171
770	1	0.996019
771	1	0.999468
772	1	0.998899
773	1	0.998797
774	1	0.981117
775	1	0.988708
776	1	0.967823
777	1	0.874264
778	1	0.999808
779	1	0.887733
780	1	0.589438
781	1	0.934109
782	1	0.974526
783	1	0.907128
784	1	0.984264
785	1	0.998133
786	1	0.671871
787	1	0.99797
788	1	0.928607
789	1	0.809684
790	1	0.993285
791	1	0.989626
792	1	0.981863
793	1	0.814999
794	1	0.999877
795	1	0.55203
796	1	0.90592
797	1	0.9994
798	1	0.972819
799	1	0.551763
800	1	0.966872
801	1	0.693011
802	1	0.992413
803	1	0.996014
804	1	0.98737
805	1	0.908828
806	1	0.968756
807	1	0.992321
808	1	0.624891
809	1	0.997915
810	1	0.996364
811	1	0.998766
812	1	0.996857
813	1	0.999679
814	1	0.996142
815	1	0.97866
816	1	0.884431
817	1	0.994371
818	1	0.835024
819	1	0.934761
820	1	0.988755
821	1	0.997936
822	1	0.995603
823	1	0.29762
824	1	0.997691
825	1	0.809422
826	1	0.950139
827	1	0.638507
828	1	0.994997
829	1	0.994494
830	1	0.998862
831	1	0.997014
832	1	0.960922
833	1	0.998306
834	1	0.999305
835	1	0.967487
836	1	0.981939
837	1	0.894947
838	1	0.758067
839	1	0.999718
840	1	0.92678
841	1	0.998535
842	1	0.994913
843	1	0.993211
844	1	0.954149
845	1	0.965463
846	1	0.998683
847	1	0.998544
848	1	0.996259
849	1	0.994648
850	1	0.999007
851	1	0.761609
852	1	0.729497
853	1	0.999641
854	1	0.993471
855	1	0.97074
856	1	0.797332
857	1	0.958063
858	1	0.753363
859	1	0.928371
860	1	0.94602
861	1	0.629195
862	1	0.9237
863	1	0.967885
864	1	0.99154
865	1	0.994912
866	1	0.981692
867	1	0.960612

## Sheet: A_3
A_3d_sfy1_nplus	Label	Score
0	0	0.639187
1	0	0.0267253
2	0	0.754028
3	0	0.0125379
4	0	0.457045
5	0	0.342748
6	0	0.0483882
7	0	0.873335
8	0	0.542952
9	0	0.00252858
10	0	0.762486
11	0	0.0327393
12	0	0.541565
13	0	0.152052
14	0	0.264026
15	0	0.415707
16	0	0.731789
17	0	0.00104608
18	0	0.0191165
19	0	0.00144294
20	0	0.324858
21	0	0.0121946
22	0	0.00588341
23	0	0.30299
24	0	0.398238
25	0	0.561518
26	0	0.277294
27	0	0.43183
28	0	0.632883
29	0	0.073816
30	0	0.409574
31	0	0.0325374
32	0	0.493575
33	0	0.76684
34	0	0.043256
35	0	0.63449
36	0	0.741883
37	0	0.650831
38	0	0.0104351
39	0	0.0487399
40	0	0.0222595
41	0	0.0295004
42	0	0.593217
43	0	0.114663
44	0	0.677171
45	0	0.0111242
46	0	0.441422
47	0	0.498582
48	0	0.0327726
49	0	0.0305195
50	0	0.121783
51	0	0.49676
52	0	0.601408
53	0	0.0430133
54	0	0.137135
55	0	0.0380926
56	0	0.060945
57	0	0.0585362
58	0	0.211969
59	0	0.911625
60	0	0.104878
61	0	0.652693
62	0	0.121134
63	0	0.108511
64	0	0.468484
65	0	0.0788259
66	0	0.920835
67	0	0.579685
68	0	0.100057
69	0	0.721332
70	0	0.0786621
71	0	0.123802
72	0	0.113092
73	0	0.00366434
74	0	0.0152669
75	0	0.785844
76	0	2.11246e-06
77	0	0.519503
78	0	0.723186
79	0	0.000550014
80	0	0.588381
81	0	0.0389581
82	0	0.7273
83	0	0.000881324
84	0	0.254026
85	0	0.0101822
86	0	0.155868
87	0	0.00904095
88	0	0.350071
89	0	0.003213
90	0	0.811356
91	0	0.491829
92	0	0.193958
93	0	0.0152948
94	0	0.00306679
95	0	0.754681
96	0	0.216965
97	0	0.447611
98	0	0.126112
99	0	0.157817
100	0	0.0363823
101	0	0.414719
102	0	0.161327
103	0	0.0290019
104	0	0.284262
105	0	0.246238
106	0	0.0120139
107	0	0.065544
108	0	0.185565
109	0	0.382241
110	0	0.627515
111	0	0.442896
112	0	0.507097
113	0	0.261714
114	0	0.32988
115	0	0.689731
116	0	0.127961
117	0	0.0166208
118	0	0.814917
119	0	0.468592
120	0	0.821061
121	0	0.00161948
122	0	0.171351
123	0	0.667902
124	0	0.329328
125	0	0.0134545
126	0	0.497407
127	0	0.0444578
128	0	0.7922
129	0	0.548314
130	0	0.0154628
131	0	0.0981302
132	0	0.00128657
133	0	0.0711674
134	0	0.435568
135	0	0.404313
136	0	0.0910764
137	0	0.549412
138	0	0.00629204
139	0	0.467558
140	0	0.519061
141	0	0.15068
142	0	0.15002
143	0	0.764136
144	0	0.00238813
145	0	0.0587231
146	0	0.803383
147	0	0.607104
148	0	0.509782
149	0	0.00646163
150	0	0.0109009
151	0	0.00388206
152	0	0.0191987
153	0	0.575065
154	0	0.0546592
155	0	0.449744
156	0	0.0576859
157	0	0.00765775
158	0	0.174514
159	0	0.934963
160	0	0.229294
161	0	0.0219239
162	0	0.850379
163	0	0.0726428
164	0	0.0267017
165	0	0.285091
166	0	0.00221749
167	0	0.0525953
168	0	0.0791055
169	0	0.00819022
170	0	0.647026
171	0	0.3575
172	0	0.375061
173	0	0.75183
174	0	0.676922
175	0	0.108733
176	0	0.46673
177	0	0.0051606
178	0	0.29438
179	0	0.65267
180	0	0.021428
181	0	0.019476
182	0	0.688631
183	0	0.590564
184	0	0.207399
185	0	0.200149
186	0	0.00208267
187	0	0.00422214
188	0	0.377757
189	0	0.640037
190	0	0.31832
191	0	0.560749
192	0	0.00436345
193	0	0.0500412
194	0	0.871314
195	0	0.395275
196	0	0.00132671
197	0	0.00254717
198	0	0.130867
199	0	0.7272
200	0	1.16391e-05
201	0	0.105019
202	0	0.822588
203	0	0.921679
204	0	0.834689
205	0	0.52491
206	0	0.00076618
207	0	0.444429
208	0	0.00509384
209	0	0.552397
210	0	0.000344962
211	0	0.0461397
212	0	0.00547021
213	0	0.00512641
214	0	0.0717129
215	0	0.704681
216	0	0.18803
217	0	0.0617981
218	0	0.150515
219	0	0.724965
220	0	0.000235741
221	0	0.586903
222	0	0.0152813
223	0	0.414479
224	0	0.691026
225	0	0.169659
226	0	0.0146038
227	0	0.00542745
228	0	0.189859
229	0	0.603274
230	0	0.933952
231	0	0.0621729
232	0	7.97435e-06
233	0	0.000235316
234	0	0.541408
235	0	0.00254355
236	0	0.0733781
237	0	0.0102673
238	0	0.0578515
239	0	0.630388
240	0	0.139761
241	0	0.00102994
242	0	0.838096
243	0	0.739487
244	0	0.341738
245	0	0.206012
246	0	0.525258
247	0	0.00308332
248	0	0.00675727
249	0	0.0807157
250	0	0.588454
251	0	0.504616
252	0	0.400345
253	0	0.359989
254	0	0.000103886
255	0	0.00898307
256	0	0.00271318
257	0	0.894355
258	0	0.229678
259	0	0.0177086
260	0	0.507786
261	0	0.639132
262	0	0.680389
263	0	0.0723446
264	0	0.421666
265	0	0.0018392
266	0	0.00298102
267	0	0.0925298
268	0	0.683259
269	0	0.137728
270	0	0.0425276
271	0	0.0469955
272	0	0.047012
273	0	0.000938568
274	0	0.606199
275	0	0.00624921
276	0	0.544759
277	0	0.0656793
278	0	0.955144
279	0	0.318497
280	0	0.610105
281	0	0.097061
282	0	0.0751542
283	0	0.833571
284	0	0.0666544
285	0	0.615445
286	0	0.00269473
287	0	0.0206739
288	0	0.069
289	0	0.683093
290	0	0.36355
291	0	0.468895
292	0	0.0835315
293	0	0.117824
294	0	0.382729
295	0	0.125543
296	0	0.22759
297	0	0.446951
298	0	0.003613
299	0	0.268861
300	0	0.551809
301	0	0.577994
302	0	0.116389
303	0	0.0240877
304	0	0.196171
305	0	0.152167
306	0	0.0738251
307	0	0.00139537
308	0	0.198442
309	0	0.241698
310	0	0.00176119
311	0	0.00448199
312	0	0.66791
313	0	0.00023095
314	0	0.41968
315	0	0.244705
316	0	0.128887
317	0	0.262109
318	0	0.117922
319	0	0.00140685
320	0	0.00157453
321	0	0.236335
322	0	3.02918e-05
323	0	0.140667
324	0	0.345345
325	0	0.813368
326	0	0.212634
327	0	0.00672883
328	0	0.0500467
329	0	0.0132304
330	0	0.116677
331	0	0.0321722
332	0	0.808716
333	0	0.0421594
334	0	0.144279
335	0	0.00356265
336	0	0.762557
337	0	0.00770288
338	0	0.0433227
339	0	0.67809
340	0	0.00050327
341	0	0.681675
342	0	0.358217
343	0	0.868874
344	0	7.92715e-05
345	0	0.694656
346	0	0.70734
347	0	0.777098
348	0	0.810189
349	0	0.475664
350	0	0.044568
351	0	0.0820218
352	0	0.00615234
353	0	0.762109
354	0	0.524997
355	0	0.00840051
356	0	0.00338513
357	0	0.666754
358	0	2.44853e-09
359	0	4.86786e-06
360	0	0.531471
361	0	0.492423
362	0	0.623404
363	0	0.0207138
364	0	0.0101192
365	0	0.269522
366	0	0.00537852
367	0	0.0166282
368	0	0.178942
369	0	0.198838
370	0	0.00038168
371	0	0.24225
372	0	0.211564
373	0	0.746941
374	0	0.0111046
375	0	0.000642512
376	0	0.00100529
377	0	0.696676
378	0	0.0592273
379	0	0.0922402
380	0	0.584182
381	0	0.00220228
382	0	0.0351956
383	0	0.123807
384	0	0.182594
385	0	0.064682
386	0	0.139654
387	0	0.451672
388	0	0.556765
389	0	0.758141
390	0	0.725738
391	0	0.76154
392	0	0.909703
393	0	0.0127096
394	0	0.0176176
395	0	0.108163
396	0	0.000132175
397	0	0.0030719
398	0	0.347769
399	0	0.00777066
400	0	0.466301
401	0	0.186699
402	0	0.0586871
403	0	0.729521
404	0	0.614018
405	0	0.154291
406	0	0.763535
407	0	0.139486
408	0	0.658486
409	0	0.341548
410	0	0.00661799
411	0	0.114071
412	0	0.938927
413	0	0.808158
414	0	0.107999
415	0	0.182541
416	0	0.354156
417	0	0.0339971
418	0	0.00986989
419	0	0.833024
420	0	4.92415e-06
421	0	0.0098955
422	0	0.0118813
423	0	0.53504
424	0	0.0504585
425	0	0.73911
426	0	0.413749
427	0	0.21189
428	0	0.59062
429	0	0.0656089
430	0	0.314073
431	0	0.0035254
432	0	0.13641
433	0	0.208008
434	0	0.512584
435	0	0.233831
436	0	0.542555
437	0	0.34872
438	0	0.0419147
439	0	0.585514
440	0	0.00599796
441	0	0.0742117
442	0	0.25541
443	0	0.0839823
444	0	0.352342
445	0	0.739847
446	0	0.0717148
447	0	0.083274
448	0	0.0372722
449	0	0.338572
450	0	0.130581
451	0	0.0489314
452	0	0.663616
453	0	0.0505915
454	0	0.0108778
455	0	0.663304
456	0	0.514018
457	0	0.216722
458	0	0.0546929
459	0	0.00245011
460	0	0.00193091
461	0	0.00676855
462	0	0.0249451
463	0	0.0448655
464	0	0.0324359
465	0	0.30102
466	0	0.593386
467	0	0.00263447
468	0	0.0289969
469	0	0.0112556
470	0	0.599803
471	0	0.0417599
472	0	0.00345787
473	0	0.410369
474	0	0.514174
475	0	0.0117307
476	0	0.891161
477	0	0.00137095
478	0	0.52582
479	0	0.83935
480	0	0.246822
481	0	0.065241
482	0	0.000143849
483	0	0.508294
484	0	0.219489
485	0	0.283096
486	0	0.15384
487	0	0.196881
488	0	0.0983957
489	0	9.65751e-05
490	0	0.0802003
491	0	0.314165
492	0	0.352304
493	0	0.00363317
494	0	9.36266e-07
495	0	0.00265804
496	0	0.547862
497	0	0.0216755
498	0	0.846001
499	0	0.0712728
500	0	0.133007
501	0	0.00435992
502	0	0.314967
503	0	0.222333
504	0	0.338006
505	0	0.0217343
506	0	0.897414
507	0	0.00393348
508	0	0.5317
509	0	0.0218756
510	0	0.00433387
511	0	0.0191978
512	0	0.0164876
513	0	0.71589
514	0	0.779027
515	0	0.615062
516	0	0.134212
517	0	0.125238
518	0	0.486023
519	0	0.985721
520	0	0.000217264
521	0	0.141318
522	0	0.843267
523	0	0.82211
524	0	0.42492
525	0	0.960551
526	0	0.0259139
527	0	0.679087
528	0	0.093377
529	0	0.128471
530	0	0.678996
531	0	0.00398393
532	0	3.47172e-05
533	0	0.56919
534	0	0.148601
535	0	0.700948
536	0	0.00102591
537	0	0.622626
538	0	0.0033384
539	0	0.0244736
540	0	0.128252
541	0	0.0408134
542	0	0.189891
543	0	2.26683e-07
544	0	0.160704
545	0	0.800184
546	0	0.723862
547	0	0.112548
548	0	0.196335
549	0	0.166978
550	0	0.00344612
551	0	0.654628
552	0	0.00992668
553	0	0.630946
554	0	0.977139
555	0	0.217125
556	0	0.00423652
557	0	0.0560374
558	0	0.0328713
559	0	0.843773
560	0	0.312274
561	0	0.189128
562	0	0.0175262
563	0	0.0614834
564	0	0.0946887
565	0	0.860636
566	0	0.0665463
567	0	9.29921e-05
568	0	0.963213
569	0	3.57295e-05
570	0	0.000967568
571	0	0.00484933
572	0	0.175373
573	0	0.923833
574	0	0.891954
575	0	0.0142008
576	0	0.205153
577	0	0.137285
578	0	0.0455684
579	0	0.538874
580	0	0.703394
581	0	0.826844
582	0	0.720492
583	0	0.360148
584	0	0.188441
585	0	0.381107
586	0	0.00767901
587	0	0.171892
588	0	0.106016
589	0	0.24443
590	0	0.0896719
591	0	0.622326
592	0	0.00165844
593	0	0.105821
594	0	0.388189
595	0	0.089852
596	0	0.47872
597	0	0.0783234
598	0	0.224177
599	0	0.344243
600	0	0.872093
601	0	0.573582
602	0	0.379917
603	0	0.451386
604	0	0.231084
605	0	0.00035272
606	0	0.0962919
607	0	0.5798
608	0	0.523473
609	0	0.519722
610	0	0.374083
611	0	0.0528307
612	0	0.0818085
613	0	0.457523
614	0	0.593301
615	0	0.0170025
616	0	0.00559761
617	0	0.806032
618	0	0.177802
619	0	0.0510784
620	0	0.0286674
621	0	0.00266237
622	0	0.0112761
623	0	0.0738745
624	0	0.00163367
625	0	0.000345665
626	0	0.696407
627	0	0.0256513
628	0	0.490493
629	0	0.0240327
630	0	1.72087e-07
631	0	0.74487
632	0	0.00708239
633	0	0.310207
634	0	0.544615
635	0	0.285043
636	0	0.0774335
637	0	1.56347e-06
638	0	0.0793075
639	0	0.263147
640	0	0.0625353
641	0	0.569782
642	0	0.0608189
643	0	0.438505
644	0	0.0169106
645	0	0.0542939
646	0	0.741592
647	0	0.714414
648	0	0.264036
649	0	0.0215131
650	0	0.158691
651	0	0.90258
652	0	0.00168192
653	0	0.235614
654	0	0.0839043
655	0	0.299182
656	0	0.668467
657	0	0.0549852
658	0	0.126379
659	0	0.144667
660	0	0.541617
661	0	0.738141
662	0	0.51934
663	0	0.619495
664	0	0.0966328
665	0	0.0220554
666	0	0.784151
667	0	0.877138
668	0	0.392812
669	0	0.0489803
670	0	0.000260422
671	0	0.129486
672	0	0.00120329
673	0	0.378936
674	0	0.725892
675	0	0.743454
676	0	0.0192774
677	0	0.00343167
678	0	0.128622
679	0	0.285122
680	0	0.47918
681	0	0.0085555
682	0	0.000521204
683	0	0.457839
684	0	0.0412771
685	0	0.0031936
686	0	0.426165
687	0	0.0355972
688	0	0.390813
689	0	0.792848
690	0	0.74017
691	0	0.159609
692	0	0.0513857
693	0	0.760908
694	0	0.532789
695	0	0.745741
696	0	0.306957
697	0	0.276505
698	0	0.72138
699	0	0.0632727
700	0	0.744483
701	0	0.229836
702	0	0.601036
703	0	0.305133
704	0	0.311571
705	0	0.0796085
706	0	0.902763
707	0	0.761902
708	0	0.634308
709	0	0.0183583
710	0	0.763829
711	0	0.346301
712	0	0.00189593
713	0	0.407104
714	0	0.911328
715	0	0.652554
716	0	6.98331e-05
717	0	0.12464
718	0	0.213447
719	0	0.83505
720	0	0.858664
721	0	0.031044
722	0	0.0510483
723	0	0.719562
724	0	0.805324
725	0	0.810786
726	0	0.200936
727	0	0.744767
728	0	0.775464
729	0	0.0802246
730	0	0.0599774
731	0	0.0596381
732	0	0.640501
733	0	0.451822
734	0	0.00044371
735	0	0.000688243
736	0	0.140351
737	0	0.122207
738	0	0.832114
739	0	0.0109461
740	0	0.00116683
741	0	0.0744028
742	0	0.000576535
743	0	0.000718271
744	0	0.687631
745	0	0.817491
746	0	0.283408
747	0	0.051982
748	0	0.650695
749	0	0.882979
750	0	0.580298
751	0	0.739066
752	0	0.0392415
753	0	0.12517
754	0	0.459678
755	0	0.0123143
756	0	0.0317488
757	0	0.816247
758	0	0.457498
759	0	0.0591679
760	0	0.156769
761	0	0.737052
762	0	0.491349
763	0	0.000859959
764	0	0.192839
765	0	0.000748186
766	0	0.491651
767	0	0.309699
768	0	0.427372
769	0	0.00479483
770	0	0.00832173
771	0	0.122252
772	0	0.282903
773	0	0.0183351
774	0	0.425202
775	0	0.397121
776	0	0.0060643
777	0	0.1409
778	0	0.000123518
779	0	0.449872
780	0	0.853352
781	0	0.0700185
782	0	0.00312043
783	0	0.546025
784	0	0.0633901
785	0	0.0304166
786	0	0.823748
787	0	0.189136
788	0	0.237493
789	0	0.00746422
790	0	0.608931
791	0	3.88822e-06
792	0	0.00692657
793	0	0.71958
794	0	0.515359
795	0	0.00661348
796	0	0.118093
797	0	0.775102
798	0	0.00721187
799	0	0.00963958
800	0	0.0188576
801	0	0.486499
802	0	0.456668
803	0	0.00207967
804	0	0.283955
805	0	0.858713
806	0	0.537513
807	0	0.483971
808	0	0.358612
809	0	0.0546542
810	0	0.855808
811	0	0.667779
812	0	0.144735
813	0	0.662223
814	0	0.522594
815	0	0.560486
816	0	0.109247
817	0	0.00224614
818	0	0.316176
819	0	0.238998
820	0	0.807447
821	0	1.30634e-06
822	0	0.00976232
823	0	0.00210541
824	0	0.219506
825	0	0.000411188
826	0	0.0181229
827	0	0.378439
828	0	0.479459
829	0	7.6133e-05
830	0	0.49327
831	0	0.00326352
832	0	0.775992
833	0	0.213048
834	0	0.267008
835	0	0.0237804
836	0	0.338355
837	0	0.438075
838	0	0.480887
839	0	0.0839081
840	0	0.941532
841	0	0.369438
842	0	0.00649686
843	0	0.668223
844	0	0.69586
845	0	0.236697
846	0	0.346498
847	0	0.381506
848	0	0.597118
849	0	0.0231757
850	0	0.442271
851	0	0.0460757
852	0	0.663815
853	0	0.712482
854	0	0.192668
855	0	0.00407847
856	0	0.00681357
857	0	0.16286
858	0	0.058019
859	0	0.509043
860	0	0.00343518
861	0	0.682409
862	0	0.441351
863	0	0.251978
864	0	0.00185695
865	0	0.492497
866	0	0.193882
867	0	0.779649
868	0	0.58263
869	0	0.0632366
870	0	0.0516153
871	0	0.344756
872	0	0.353002
873	0	0.414614
874	0	0.0963535
875	0	0.567946
876	0	0.692327
877	0	0.0129747
878	0	0.0116964
879	0	0.217662
880	0	0.413233
881	0	0.492625
882	0	0.069291
883	0	0.000519843
884	0	0.0505703
885	0	0.0189572
886	0	0.63928
887	0	0.0192344
888	0	0.0581847
889	0	0.0969912
890	0	0.895792
891	0	0.0378936
892	0	0.000664549
893	0	0.3501
894	0	0.518723
895	0	0.166094
896	0	0.318401
897	0	0.856196
898	0	0.799468
899	0	0.00445579
900	0	0.550947
901	0	0.0083294
902	0	0.00872666
903	0	0.00218341
904	0	0.691632
905	0	0.46391
906	0	0.00106004
907	0	0.686025
908	0	0.000127644
909	0	0.366137
910	0	0.51862
911	0	0.00409313
912	0	0.101259
913	0	0.403759
914	0	0.291743
915	0	0.0119653
916	0	0.19799
917	0	0.668922
918	0	0.410237
919	0	2.13724e-05
920	0	0.633026
921	0	0.0509437
922	0	0.808126
923	0	3.41051e-06
924	0	0.0514018
925	0	0.00636793
926	0	0.0489882
927	0	0.339274
928	0	0.101031
929	0	0.0203041
930	0	0.0267139
931	0	0.0274894
932	0	0.677541
933	0	0.0313795
934	0	0.110324
935	0	0.644801
936	0	0.0211305
937	0	0.107316
938	0	0.0430801
939	0	0.653632
940	0	0.0062763
941	0	7.78791e-06
942	0	0.663479
943	0	0.0168393
944	0	0.279654
945	0	0.290172
946	0	0.512766
947	0	0.183686
948	0	0.000824247
949	0	0.0829503
950	0	0.351873
951	0	0.80797
952	0	0.644631
953	0	0.523017
954	0	0.00161887
955	0	0.0269608
956	0	0.632885
957	0	0.136006
958	0	0.00956926
959	0	0.143247
960	0	0.804088
961	0	0.0150951
962	0	0.0264919
963	0	0.332506
964	0	0.00231302
965	0	0.376765
966	0	0.0180548
967	0	0.394826
968	0	0.00185301
969	0	0.643545
970	0	0.00248673
971	0	0.292213
972	0	0.730497
973	0	0.0427531
974	0	0.123089
975	0	0.0264142
976	0	0.505916
977	0	0.788871
978	0	0.000200828
979	0	0.710491
980	0	4.85658e-07
981	0	0.0936505
982	0	0.814016
983	0	0.0205957
984	0	0.23656
985	0	0.472858
986	0	0.0206577
987	0	0.272404
988	0	0.00359294
989	0	0.323226
990	0	0.174812
991	0	0.0263692
992	0	6.12103e-10
993	0	0.0356289
994	0	0.00817898
995	0	0.856177
996	0	0.0623275
997	0	0.599157
998	0	0.397454
999	0	0.00676353
1000	0	0.369084
1001	0	0.117211
1002	0	0.0382008
1003	0	0.00629381
1004	0	0.179319
1005	0	0.501984
1006	0	0.150856
1007	0	0.0449557
1008	0	0.110595
1009	0	0.00121183
1010	0	0.617304
1011	0	0.477805
1012	0	0.147125
1013	0	0.216467
1014	0	0.000202393
1015	0	0.739505
1016	0	0.0137747
1017	0	0.337541
1018	0	0.00788142
1019	0	0.553455
1020	0	0.44113
1021	0	0.297333
1022	0	0.804508
1023	0	0.217573
1024	0	0.130899
1025	0	0.267495
1026	0	0.521985
1027	0	1.63441e-06
1028	0	0.702309
1029	0	0.295667
1030	0	1.77164e-06
1031	0	0.00343505
1032	0	0.537709
1033	0	0.54024
1034	0	0.246984
1035	0	0.0279628
1036	0	0.508231
1037	0	0.111212
1038	0	0.000299208
1039	0	0.00423525
1040	0	0.00298604
1041	0	0.593044
1042	0	0.000734253
1043	0	0.0627658
1044	0	0.0183071
1045	0	0.518197
1046	0	0.0276219
1047	0	6.1972e-05
1048	0	0.402226
1049	0	0.00330658
1050	0	0.863042
1051	0	0.223066
1052	0	5.36139e-05
1053	0	0.956507
1054	0	0.074243
1055	0	0.0432603
1056	0	0.70515
1057	0	0.000113638
1058	0	0.0048566
1059	0	0.201348
1060	0	0.146843
1061	0	0.152145
1062	0	0.809764
1063	0	0.537797
1064	0	0.410874
1065	0	0.213202
1066	0	0.00606411
1067	0	0.672535
1068	0	0.000274188
1069	0	0.000816222
1070	0	0.0101344
1071	0	0.764474
1072	0	0.143923
1073	0	0.114752
1074	0	0.438115
1075	0	0.0719714
1076	0	0.262105
1077	0	0.128908
1078	0	0.946229
1079	0	0.649748
1080	0	0.218531
1081	0	0.819535
1082	0	0.129514
1083	0	0.0530764
1084	0	0.027726
1085	0	0.150864
1086	0	0.903506
1087	0	0.105197
1088	0	0.053843
1089	0	0.809237
1090	0	0.522548
1091	0	0.670751
1092	0	0.668585
1093	0	0.672734
1094	0	0.00765368
1095	0	0.114354
1096	0	0.0742852
1097	0	0.271897
1098	0	0.107939
1099	0	0.958526
1100	0	0.0885925
1101	0	0.000826896
1102	0	0.0228006
1103	0	0.00386256
1104	0	0.0146233
1105	0	0.834611
1106	0	0.456298
1107	0	0.182879
1108	0	0.80437
1109	0	0.370861
1110	0	0.0440628
1111	0	0.277455
1112	0	0.00247246
1113	0	0.823123
1114	0	0.298022
1115	0	0.457161
1116	0	0.478464
1117	0	0.447926
1118	0	0.377319
1119	0	0.337628
1120	0	7.08938e-06
1121	0	0.0111226
1122	0	0.156359
1123	0	0.00251275
1124	0	0.972333
1125	0	0.00710043
1126	0	0.11992
1127	0	0.278173
1128	0	0.0792259
1129	0	0.396064
1130	0	0.137437
1131	0	0.337606
1132	0	0.00954122
1133	0	0.813762
1134	0	0.420263
1135	0	0.00819885
1136	0	0.1475
1137	0	0.00646191
1138	0	0.0415713
1139	0	0.00142032
1140	0	0.683153
1141	0	0.0380263
1142	0	0.170431
1143	0	0.000238191
1144	0	0.733693
1145	0	0.00228693
1146	0	0.048851
1147	0	0.389039
1148	0	0.227196
1149	0	0.0274797
1150	0	0.00141833
1151	0	1.96858e-07
1152	0	0.454419
1153	0	0.716242
1154	0	0.949059
1155	0	0.0122272
1156	0	0.0158452
1157	0	0.00807215
1158	0	0.289989
1159	0	0.000426699
1160	0	0.00154315
1161	0	0.000617594
1162	0	0.51778
1163	0	0.467573
1164	0	0.479759
1165	0	0.00859894
1166	0	0.305146
1167	0	0.84207
1168	0	0.00125607
1169	0	0.00878056
1170	0	0.817075
1171	0	0.148996
1172	0	0.00207518
1173	0	0.786954
1174	0	0.0510928
1175	0	0.361158
1176	0	0.0630623
1177	0	0.231052
1178	0	0.398
1179	0	0.166563
1180	0	0.0183209
1181	0	0.0019943
1182	0	0.0464826
1183	0	0.789652
1184	0	0.0190712
1185	0	0.00442385
1186	0	0.00571081
1187	0	0.00068378
1188	0	0.0224895
1189	0	0.00239222
1190	0	0.761005
1191	0	0.237371
1192	0	0.0055823
1193	0	0.0809682
1194	0	0.331754
1195	0	0.00523135
1196	0	0.478936
1197	0	0.0340657
1198	0	0.882313
1199	0	0.703824
1200	0	0.0164107
1201	0	0.639585
1202	0	0.203991
1203	0	0.0760798
1204	0	0.161603
1205	0	0.652955
1206	0	0.790985
1207	0	0.744421
1208	0	0.208177
1209	0	0.129054
1210	0	0.322354
1211	0	0.530307
1212	0	0.00570546
1213	0	0.855514
1214	0	2.88932e-07
1215	0	0.0532019
1216	0	0.020753
1217	0	0.507501
1218	0	0.138728
1219	0	0.0035133
1220	0	0.745168
1221	0	0.0557913
1222	0	0.000911354
1223	0	0.238981
1224	0	0.332992
1225	0	0.0478059
1226	0	0.549588
1227	0	0.2703
1228	0	0.0320942
1229	0	0.891277
1230	0	0.645654
1231	0	0.9249
1232	0	0.0030248
1233	0	0.148478
1234	0	0.873512
1235	0	0.308444
1236	0	0.286061
1237	0	0.0200149
1238	0	0.631368
1239	0	0.159728
1240	0	0.0210281
1241	0	0.000349773
1242	0	0.013085
1243	0	0.38724
1244	0	0.319232
1245	0	0.156919
1246	0	0.00177559
1247	0	0.0478267
1248	0	2.08652e-06
1249	0	0.22614
1250	0	0.643851
1251	0	0.396881
1252	0	0.0826814
1253	0	0.00141027
1254	0	0.725204
1255	0	0.390599
1256	0	0.161131
1257	0	0.221361
1258	0	0.747932
1259	0	0.166953
1260	0	0.819515
1261	0	0.695438
1262	0	0.00887481
1263	0	0.73682
1264	0	0.00100646
1265	0	0.0272291
1266	0	0.2934
1267	0	0.965528
1268	0	0.142841
1269	0	0.289236
1270	0	0.629866
1271	0	0.000395025
1272	0	0.807737
1273	0	0.587413
1274	0	0.00378636
1275	0	0.000526557
1276	0	0.00652326
1277	0	0.036527
1278	0	0.0260409
1279	0	0.464959
1280	0	0.596384
1281	0	0.0847091
1282	0	0.0821221
1283	0	0.129063
1284	0	0.775394
1285	0	0.986373
1286	0	0.845308
1287	0	0.0111634
1288	0	0.645283
1289	0	0.000267026
1290	0	0.00140186
1291	0	0.124462
1292	0	0.00288969
1293	0	0.158126
1294	0	0.169139
1295	0	0.50503
1296	0	0.050331
1297	0	0.781497
1298	0	0.670792
1299	0	0.308521
1300	0	0.914765
1301	0	0.841372
1302	0	0.699748
1303	0	0.0518036
1304	0	0.00102754
1305	0	0.235712
1306	0	0.342062
1307	0	0.188772
1308	0	0.586969
1309	0	0.666493
1310	0	0.253941
1311	0	0.0764934
1312	0	0.289065
1313	0	0.00361744
1314	0	0.331524
1315	0	0.191112
1316	0	0.775375
1317	0	0.00388557
1318	0	0.0925605
1319	0	0.541575
1320	0	0.413887
1321	0	0.448179
1322	0	0.869638
1323	0	0.000151659
1324	0	0.00278324
1325	0	0.0432199
1326	0	0.00469126
1327	0	0.493519
1328	0	0.264454
1329	0	0.0307716
1330	0	0.51034
1331	0	0.0738152
1332	0	0.0614365
1333	0	0.2645
1334	0	0.843093
1335	0	0.861472
1336	0	0.184688
1337	0	0.0951893
1338	0	0.477391
1339	0	0.18135
1340	0	2.25387e-05
1341	0	0.809783
1342	0	0.223639
1343	0	0.688578
1344	0	0.103035
1345	0	0.165845
1346	0	0.000511945
1347	0	0.000809174
1348	0	0.731506
1349	0	0.11164
1350	0	0.417963
1351	0	0.407048
1352	0	0.672272
1353	0	0.00260803
1354	0	0.000391318
1355	0	0.0660414
1356	0	0.612888
1357	0	0.483159
1358	0	0.40434
1359	0	0.000908153
1360	0	0.83061
1361	0	0.130695
1362	0	0.367437
1363	0	0.268041
1364	0	0.880726
1365	0	0.0261215
1366	0	0.000231402
1367	0	0.731793
1368	0	0.172809
1369	0	0.65561
1370	0	0.276675
1371	0	0.000341567
1372	0	0.149623
1373	0	0.0517261
1374	0	0.00717756
1375	0	0.742354
1376	0	0.000354177
1377	0	0.173142
1378	0	0.0273398
1379	0	0.0736504
1380	0	0.0147893
1381	0	0.730672
1382	0	0.601909
1383	0	0.763497
1384	0	0.013141
1385	0	0.331171
1386	0	0.0667555
1387	0	0.731449
1388	0	0.0342886
1389	0	0.69857
1390	0	0.0406174
1391	0	0.00953246
1392	0	0.52523
1393	0	0.37541
1394	0	0.0309891
1395	0	0.449758
1396	0	0.0430999
1397	0	0.188179
1398	0	0.0229009
1399	0	3.10779e-05
1400	0	0.752606
1401	0	0.0033903
1402	0	0.775785
1403	0	0.747264
1404	0	0.124616
1405	0	0.851816
1406	0	0.380352
1407	0	0.876541
1408	0	0.308125
1409	0	0.267812
1410	0	0.43354
1411	0	0.0409511
1412	0	0.303634
1413	0	4.01846e-07
1414	0	0.0114069
1415	0	0.671504
1416	0	0.551332
1417	0	0.0182239
1418	0	0.239832
1419	0	0.0249285
1420	0	0.422058
1421	0	0.850233
1422	0	0.167902
1423	0	0.0420039
1424	0	0.373731
1425	0	0.0338144
1426	0	0.607904
1427	0	0.172966
1428	0	0.266215
1429	0	0.158018
1430	0	0.479612
1431	0	0.293258
1432	0	0.171096
1433	0	0.260948
1434	0	0.0173553
1435	0	0.00975862
1436	0	0.0456649
1437	0	0.0234143
1438	0	0.201544
1439	0	0.0106163
1440	0	0.641178
1441	0	0.00643211
1442	0	0.0200556
1443	0	0.000598048
1444	0	0.0908355
1445	0	0.520965
1446	0	0.802933
1447	0	0.798213
1448	0	0.0291631
1449	0	0.231255
1450	0	0.00317162
1451	0	0.742531
1452	0	0.00876456
1453	0	0.81877
1454	0	0.463781
1455	0	0.402342
1456	0	0.159207
1457	0	0.114099
1458	0	0.0369668
1459	0	0.837397
1460	0	0.494296
1461	0	0.818214
1462	0	0.800991
1463	0	0.197155
1464	0	0.147102
1465	0	0.479833
1466	0	0.00169509
1467	0	0.00329453
1468	0	0.0143999
1469	0	0.244828
1470	0	0.0269721
1471	0	0.83027
1472	0	0.361652
1473	0	0.0471803
1474	0	0.768798
1475	0	2.80976e-08
1476	0	0.00450941
1477	0	0.0137404
1478	0	0.181977
1479	0	0.527445
1480	0	0.0131933
1481	0	0.0374631
1482	0	0.347997
1483	0	0.00493338
1484	0	0.387018
1485	0	0.0291042
1486	0	0.733994
1487	0	2.89342e-06
1488	0	0.362716
1489	0	0.738165
1490	0	0.263439
1491	0	0.878674
1492	0	0.383014
1493	0	0.0132349
1494	0	0.536428
1495	0	0.131572
1496	0	0.0858803
1497	0	0.180728
1498	0	0.15474
1499	0	0.259954
1500	0	0.0193172
1501	0	0.0158177
1502	0	0.778937
1503	0	0.0349322
1504	0	0.082784
1505	0	0.770568
1506	0	0.782679
1507	0	0.190432
1508	0	0.124724
1509	0	0.762955
1510	0	0.975685
1511	0	0.321417
1512	0	0.000505395
1513	0	0.453168
1514	0	0.0833234
1515	0	0.360414
1516	0	0.457604
1517	0	0.743431
1518	0	0.0760107
1519	0	0.647324
1520	0	0.542129
1521	0	0.213603
1522	0	0.180234
1523	0	0.493401
1524	0	0.000825798
1525	0	0.00272494
1526	0	0.44261
1527	0	0.353904
1528	0	0.0543777
1529	0	0.632975
1530	0	0.0797935
1531	0	0.00724203
1532	0	0.100875
1533	0	0.666928
1534	0	0.615988
1535	0	0.266562
1536	0	0.721231
1537	0	0.55083
1538	0	0.456925
1539	0	0.266056
1540	0	0.00513426
1541	0	0.0102999
1542	0	0.313749
1543	0	0.431982
1544	0	0.0199465
1545	0	0.320619
1546	0	0.0286254
1547	0	0.190942
1548	0	0.727979
1549	0	0.859772
1550	0	0.0426042
1551	0	0.0200408
1552	0	0.0497991
1553	0	0.657122
1554	0	0.212518
1555	0	0.09709
1556	0	0.520275
1557	0	0.74651
1558	0	0.630614
1559	0	0.0286737
1560	0	0.0340887
1561	0	0.15089
1562	0	0.840725
1563	0	0.209816
1564	0	0.1478
1565	0	0.845294
1566	0	0.74156
1567	0	0.0793603
1568	0	0.515381
1569	0	0.107557
1570	0	0.643244
1571	0	0.000588582
1572	0	0.00348189
1573	0	0.702986
1574	0	0.00588233
1575	0	0.00118303
1576	0	0.0578285
1577	0	0.000133604
1578	0	0.298007
1579	0	0.620992
1580	0	0.459307
1581	0	0.499223
1582	0	0.0262135
1583	0	0.301322
1584	0	0.0822642
1585	0	0.0581462
1586	0	0.00900006
1587	0	0.0283375
1588	0	0.0056781
1589	0	0.0528809
1590	0	0.236027
1591	0	0.0865407
1592	0	0.585168
1593	0	0.0118539
1594	0	0.619852
1595	0	0.000474452
1596	0	0.110207
1597	0	0.65568
1598	0	0.484302
1599	0	0.726773
1600	0	0.0005182
1601	0	0.435975
1602	0	0.00247037
1603	0	0.00475199
1604	0	0.757885
1605	0	0.0133008
1606	0	0.0823553
1607	0	1.31325e-06
1608	0	0.287485
1609	0	0.0666653
1610	0	0.00211863
1611	0	8.07492e-07
1612	0	0.654881
1613	0	0.113517
1614	0	0.549973
1615	0	0.543104
1616	0	0.115964
1617	0	0.897622
1618	0	0.654082
1619	0	0.444915
1620	0	0.0162878
1621	0	0.487985
1622	0	7.07038e-06
1623	0	0.746358
1624	0	0.347222
1625	0	0.0113912
1626	0	0.594216
1627	0	0.000694241
1628	0	0.0899235
1629	0	0.567352
1630	0	0.0117633
1631	0	0.697252
1632	0	0.0973343
1633	0	0.0288364
1634	0	0.0864401
1635	0	0.020112
1636	0	0.714457
1637	0	0.2043
1638	0	0.147876
1639	0	0.402336
1640	0	0.000242356
1641	0	0.00332673
1642	0	0.760905
1643	0	0.0268743
1644	0	0.0463379
1645	0	0.912796
1646	0	0.0734031
1647	0	2.15445e-05
1648	0	0.512743
1649	0	0.288542
1650	0	0.32435
1651	0	0.243874
1652	0	0.00669241
1653	0	0.00725364
1654	0	8.23318e-05
1655	0	0.11403
1656	0	0.0864638
1657	0	0.526542
1658	0	0.000299698
1659	0	0.0394865
1660	0	0.905582
1661	0	0.11151
1662	0	0.00145751
1663	0	0.590961
1664	0	0.298963
1665	0	0.751569
1666	0	0.000141954
1667	0	0.0114821
1668	0	0.00142352
1669	0	0.351225
1670	0	0.0291986
1671	0	0.711352
1672	0	0.569588
1673	0	0.111446
1674	0	0.482766
1675	0	5.17599e-05
1676	0	0.000694881
1677	0	0.0262321
1678	0	0.22064
1679	0	0.187007
1680	0	0.000102538
1681	0	0.0013481
1682	0	0.308263
1683	0	0.291461
1684	0	0.00275797
1685	0	0.106393
1686	0	0.141854
1687	0	0.00162759
1688	0	0.865528
1689	0	0.973114
1690	0	0.757398
1691	0	0.877956
1692	0	0.312903
1693	0	0.0460399
1694	0	1.1837e-06
1695	0	0.0473776
1696	0	0.022012
1697	0	0.644901
1698	0	0.00133856
1699	0	0.242757
1700	0	0.755185
1701	0	0.799523
1702	0	0.118193
1703	0	0.715207
1704	0	0.42039
1705	0	0.0621414
1706	0	0.037392
1707	0	0.192666
1708	0	0.0143915
1709	0	0.0924347
1710	0	0.418876
1711	0	0.0608661
1712	0	0.147263
1713	0	0.307411
1714	0	0.223511
1715	0	0.300122
1716	0	0.734985
1717	0	0.212528
1718	0	0.0637426
1719	0	0.350473
1720	0	0.0375184
1721	0	0.611103
1722	0	0.0649987
1723	0	0.461739
1724	0	0.0352173
1725	0	0.000474525
1726	0	0.488676
1727	0	0.27945
1728	0	0.842519
1729	0	0.0331528
1730	0	0.247419
1731	0	0.160898
1732	0	0.721235
1733	0	0.102296
1734	0	0.0214476
1735	0	0.336493
1736	0	0.0491061
1737	0	0.111266
1738	0	0.0178271
1739	0	0.322435
1740	0	0.136929
1741	0	0.65347
1742	0	0.295956
1743	0	0.500057
1744	0	0.0115537
1745	0	0.469128
1746	0	0.845018
1747	0	0.471573
1748	0	0.00122478
1749	0	0.00765361
1750	0	0.156808
1751	0	0.191011
1752	0	0.460109
1753	0	0.39924
1754	0	0.0102487
1755	0	0.0662544
1756	0	0.29676
1757	0	0.312192
1758	0	0.568953
1759	0	0.159969
1760	0	0.510786
1761	0	0.397378
1762	0	0.083785
1763	0	0.0389346
1764	0	0.564164
1765	0	0.222179
1766	0	0.0473319
1767	0	0.15138
1768	0	0.558879
1769	0	0.71762
1770	0	0.485599
1771	0	0.483509
1772	0	0.837366
1773	0	0.0967435
1774	0	0.130314
1775	0	0.428442
1776	0	0.889846
1777	0	0.896604
1778	0	0.795616
1779	0	0.0795844
1780	0	0.00246844
1781	0	0.00915493
1782	0	0.487019
1783	0	0.678234
1784	0	0.288433
1785	0	0.435307
1786	0	0.000285079
1787	0	0.186559
1788	0	0.088906
1789	0	0.144869
1790	0	0.299772
1791	0	0.666665
1792	0	0.807566
1793	0	0.217328
1794	0	0.0440994
1795	0	0.0244828
1796	0	0.843879
1797	0	1.34619e-05
1798	0	0.000412123
1799	0	0.68108
1800	0	0.0964306
1801	0	0.0294366
1802	0	0.122544
1803	0	0.509995
1804	0	3.40367e-05
1805	0	4.54188e-06
1806	0	0.827111
1807	0	0.200484
1808	0	0.133931
1809	0	0.0154982
1810	0	0.136593
1811	0	0.065833
1812	0	0.356015
1813	0	0.0116329
1814	0	0.31661
1815	0	0.0662749
1816	0	0.00444269
1817	0	0.115643
1818	0	0.39602
1819	0	0.0153018
1820	0	0.0807753
1821	0	0.526669
1822	0	0.00360846
1823	0	0.772073
1824	0	0.502064
1825	0	0.0671834
1826	0	0.711161
1827	0	0.749301
1828	0	0.756108
1829	0	0.0746637
1830	0	0.204618
1831	0	7.57109e-05
1832	0	0.176833
1833	0	0.763323
1834	0	0.751027
1835	0	0.818004
1836	0	0.832212
1837	0	0.476195
1838	0	0.208851
1839	0	0.896507
1840	0	0.266146
1841	0	0.00941136
1842	0	0.0900775
1843	0	0.0305817
1844	0	6.20734e-05
1845	0	0.108182
1846	0	0.873252
1847	0	0.000363147
1848	0	0.123997
1849	0	0.263552
1850	0	0.864871
1851	0	0.0243784
1852	0	0.0564099
1853	0	0.635382
1854	0	0.0115766
1855	0	0.869918
1856	0	0.563841
1857	0	0.365174
1858	0	0.729207
1859	0	0.534931
1860	0	0.535143
1861	0	0.561078
1862	0	0.930593
1863	0	0.00682246
1864	0	0.701623
1865	0	0.00624047
1866	0	0.254913
1867	0	0.193711
1868	0	0.45431
1869	0	0.742539
1870	0	0.0692213
1871	0	0.300325
1872	0	0.555762
1873	0	0.879919
1874	0	0.350761
1875	0	0.841845
1876	0	0.00128139
1877	0	0.785943
1878	0	0.713669
1879	0	0.106223
1880	0	0.74804
1881	0	0.000587857
1882	0	0.0851287
1883	0	0.335077
1884	0	0.90209
1885	0	0.00201417
1886	0	0.373298
1887	0	0.0441536
1888	0	0.305195
1889	0	0.183419
1890	0	0.000391263
1891	0	0.0294007
1892	0	0.018063
1893	0	0.205939
1894	0	0.038369
1895	0	0.875139
1896	0	0.746044
1897	0	0.00085647
1898	0	0.301238
1899	0	0.0402373
1900	0	1.15661e-05
1901	0	0.000281458
1902	0	0.0651772
1903	0	0.790148
1904	0	0.445285
1905	0	0.880755
1906	0	0.138462
1907	0	0.00510872
1908	0	0.898172
1909	0	0.261245
1910	0	0.104428
1911	0	0.26948
1912	0	0.760204
1913	0	0.00343719
1914	0	0.479196
1915	0	0.763882
1916	0	0.372487
1917	0	0.376196
1918	0	0.0427236
1919	0	0.123196
1920	0	0.00072889
1921	0	0.217162
1922	0	0.23999
1923	0	0.316381
1924	0	0.0481116
1925	0	0.492127
1926	0	0.488848
1927	0	0.132382
1928	0	0.360797
1929	0	0.277621
1930	0	0.000621736
1931	0	0.00373522
1932	0	0.568179
1933	0	0.0469776
1934	0	0.463528
1935	0	5.02697e-05
1936	0	0.289183
1937	0	0.287164
1938	0	0.747302
1939	0	0.0530965
1940	0	0.00026802
1941	0	0.0446295
1942	0	0.0205929
1943	0	0.615606
1944	0	0.0192411
1945	0	0.125346
1946	0	0.362038
1947	0	0.00175058
1948	0	0.0245638
1949	0	0.73229
1950	0	0.367088
1951	0	0.190111
1952	0	0.583351
1953	0	0.335522
1954	0	0.000318433
1955	0	0.762229
1956	0	0.0570454
1957	0	0.000242106
1958	0	0.344661
1959	0	0.694266
1960	0	0.0603092
1961	0	0.854751
1962	0	0.229825
1963	0	0.147296
1964	0	0.244937
1965	0	0.000158228
1966	0	4.35214e-05
1967	0	0.0258346
1968	0	0.617081
1969	0	0.0322456
1970	0	0.162139
1971	0	0.0427364
1972	0	0.303463
1973	0	0.00370929
1974	0	6.07564e-06
1975	0	0.887832
1976	0	1.86105e-07
1977	0	0.357594
1978	0	0.893778
1979	0	0.358744
1980	0	0.088607
1981	0	0.0389584
1982	0	0.266282
1983	0	0.894115
1984	0	0.585141
1985	0	0.0761359
1986	0	0.00194611
1987	0	0.3333
1988	0	0.0375762
1989	0	0.189065
1990	0	0.760471
1991	0	0.804744
1992	0	0.155387
1993	0	1.54384e-07
1994	0	0.720385
1995	0	0.25485
1996	0	0.21074
1997	0	0.0160038
1998	0	0.0121128
[truncated: 1 more rows]

## Sheet: A_4
A_3d_sfy1_n_n	Label	Score
0	0	2.36729e-05
1	0	1.15396e-07
2	0	0.102309
3	0	2.39035e-05
4	0	8.04995e-06
5	0	1.49383e-06
6	0	1.30729e-08
7	0	3.22454e-07
8	0	0.00231773
9	0	4.17609e-07
10	0	3.95448e-06
11	0	1.01182e-05
12	0	2.97244e-06
13	0	0.0813814
14	0	8.6277e-07
15	0	2.72333e-06
16	0	0.0186908
17	0	2.34618e-05
18	0	1.74002e-07
19	0	8.4033e-06
20	0	0.940954
21	0	2.36707e-06
22	0	7.15215e-07
23	0	3.28002e-07
24	0	3.90188e-07
25	0	0.0244201
26	0	8.07286e-06
27	0	6.81092e-05
28	0	2.31543e-05
29	0	2.02368e-05
30	0	0.00194652
31	0	1.78646e-05
32	0	1.46025e-05
33	0	1.76829e-05
34	0	1.35054e-05
35	0	6.26182e-05
36	0	9.88874e-07
37	0	0.00058215
38	0	0.00370108
39	0	5.13855e-06
40	0	3.16777e-05
41	0	7.87627e-06
42	0	1.78705e-05
43	0	6.61452e-05
44	0	0.000258055
45	0	0.00184452
46	0	0.00469844
47	0	4.85219e-05
48	0	1.68895e-07
49	0	6.9747e-06
50	0	0.00022842
51	0	1.15729e-06
52	0	1.97291e-06
53	0	4.30875e-05
54	0	2.12624e-05
55	0	8.93997e-06
56	0	0.00069204
57	0	0.000351498
58	0	2.05378e-05
59	0	5.48092e-06
60	0	2.6036e-05
61	0	0.107029
62	0	4.59757e-06
63	0	2.88903e-09
64	0	1.08451e-06
65	0	1.77665e-06
66	0	2.66537e-07
67	0	1.92789e-05
68	0	0.0763552
69	0	8.99834e-07
70	0	0.0276634
71	0	0.00372117
72	0	2.67144e-05
73	0	0.00144702
74	0	0.00300155
75	0	0.0323763
76	0	4.52159e-07
77	0	4.73413e-06
78	0	0.000689205
79	0	1.1431e-05
80	0	0.000257546
81	0	0.496649
82	0	3.33092e-07
83	0	1.6498e-05
84	0	0.000191433
85	0	5.22784e-07
86	0	2.19262e-06
87	0	0.00214628
88	0	0.000299057
89	0	0.0535868
90	0	7.48762e-06
91	0	3.12133e-05
92	0	3.71717e-05
93	0	1.66139e-05
94	0	0.269377
95	0	9.0428e-08
96	0	9.00683e-06
97	0	0.000624664
98	0	0.00112517
99	0	4.44601e-06
100	0	0.000263879
101	0	4.45656e-06
102	0	4.97116e-06
103	0	0.174445
104	0	5.25696e-07
105	0	1.52355e-05
106	0	2.60492e-05
107	0	9.10235e-05
108	0	4.37257e-05
109	0	3.03364e-06
110	0	7.93486e-06
111	0	0.000810798
112	0	9.15428e-05
113	0	1.07876e-06
114	0	1.22562e-05
115	0	6.60127e-06
116	0	0.0298108
117	0	0.0176812
118	0	0.000130741
119	0	2.26135e-06
120	0	1.14685e-05
121	0	1.06514e-05
122	0	3.39328e-07
123	0	3.96895e-07
124	0	0.0103385
125	0	0.000948403
126	0	0.00466049
127	0	2.90232e-06
128	0	3.92552e-05
129	0	0.014791
130	0	3.03095e-05
131	0	1.05613e-05
132	0	5.52024e-05
133	0	1.81524e-06
134	0	8.99782e-06
135	0	1.38445e-05
136	0	0.119523
137	0	6.10725e-05
138	0	5.71693e-07
139	0	0.00438237
140	0	4.01969e-05
141	0	0.00462623
142	0	2.74724e-07
143	0	4.68887e-06
144	0	3.65769e-06
145	0	3.76411e-05
146	0	1.1685e-06
147	0	0.0211934
148	0	0.000262136
149	0	1.63183e-05
150	0	1.00531e-05
151	0	0.0139606
152	0	1.04206e-06
153	0	2.76336e-05
154	0	0.000126409
155	0	0.0385667
156	0	7.00944e-06
157	0	0.000285085
158	0	8.88284e-05
159	0	0.000114155
160	0	4.40881e-05
161	0	0.00128946
162	0	0.0487654
163	0	0.0273123
164	0	1.62958e-05
165	0	4.4427e-06
166	0	8.48671e-06
167	0	3.52279e-05
168	0	0.00414317
169	0	0.0163538
170	0	0.00142604
171	0	1.23938e-05
172	0	7.53398e-05
173	0	0.412153
174	0	1.82206e-05
175	0	2.18667e-05
176	0	1.76134e-05
177	0	1.65049e-05
178	0	4.46352e-07
179	0	2.30403e-06
180	0	0.00251273
181	0	0.0311214
182	0	2.04758e-05
183	0	3.85999e-06
184	0	4.02263e-05
185	0	3.09236e-05
186	0	1.07586e-05
187	0	2.90721e-06
188	0	6.32731e-06
189	0	2.16876e-06
190	0	2.66162e-05
191	0	2.26393e-05
192	0	3.67668e-06
193	0	0.000226528
194	0	3.92913e-05
195	0	4.5845e-07
196	0	0.000365549
197	0	5.7434e-05
198	0	1.37732e-06
199	0	0.047456
200	0	2.86894e-06
201	0	1.9665e-06
202	0	6.00709e-06
203	0	0.0012117
204	0	0.000333374
205	0	0.026362
206	0	3.55635e-07
207	0	0.000198074
208	0	1.78549e-05
209	0	5.68196e-07
210	0	0.000118432
211	0	0.000338266
212	0	2.91601e-05
213	0	0.0313696
214	0	0.00607225
215	0	2.55247e-05
216	0	0.00656072
217	0	3.27173e-06
218	0	8.76375e-06
219	0	1.45162e-07
220	0	4.62677e-06
221	0	0.00102628
222	0	0.0107902
223	0	6.82779e-08
224	0	7.62193e-05
225	0	4.35661e-05
226	0	0.0271318
227	0	0.000847278
228	0	0.000286794
229	0	0.264834
230	0	1.50329e-05
231	0	4.2938e-07
232	0	4.27762e-05
233	0	3.32379e-05
234	0	2.12346e-05
235	0	0.00654199
236	0	5.01065e-05
237	0	2.43827e-05
238	0	2.0372e-06
239	0	0.000393289
240	0	1.01732e-05
241	0	1.54653e-08
242	0	0.0031432
243	0	3.90034e-07
244	0	0.000120883
245	0	0.00843005
246	0	0.000436213
247	0	0.000783384
248	0	1.0476e-05
249	0	0.000445382
250	0	1.18933e-05
251	0	1.57503e-06
252	0	0.192603
253	0	1.05629e-06
254	0	3.68604e-07
255	0	0.12541
256	0	2.15728e-05
257	0	0.000251948
258	0	0.00218233
259	0	0.0161292
260	0	4.30187e-07
261	0	0.142927
262	0	1.77502e-05
263	0	1.52398e-06
264	0	0.000117125
265	0	1.34984e-05
266	0	0.00139277
267	0	2.73781e-05
268	0	2.58366e-05
269	0	4.99639e-06
270	0	2.45351e-05
271	0	3.46719e-06
272	0	3.5671e-06
273	0	0.000239315
274	0	0.000301675
275	0	2.58008e-06
276	0	4.31234e-07
277	0	1.33531e-06
278	0	9.22054e-07
279	0	0.0741982
280	0	0.00514074
281	0	7.27022e-07
282	0	0.000678726
283	0	0.0523107
284	0	6.25712e-05
285	0	2.41087e-07
286	0	1.65393e-06
287	0	0.00102851
288	0	0.0275353
289	0	5.52201e-05
290	0	1.08963e-05
291	0	1.06596e-06
292	0	2.02081e-05
293	0	1.20321e-06
294	0	0.0136179
295	0	1.04751e-05
296	0	0.827367
297	0	0.00556001
298	0	3.70596e-06
299	0	2.70685e-06
300	0	1.53668e-06
301	0	0.000105348
302	0	0.0165066
303	0	2.13667e-05
304	0	1.58862e-08
305	0	2.64814e-06
306	0	2.63196e-07
307	0	5.07758e-06
308	0	2.88187e-06
309	0	6.45479e-06
310	0	3.3111e-06
311	0	4.61749e-06
312	0	0.00328278
313	0	0.00267933
314	0	9.91097e-05
315	0	2.01188e-05
316	0	7.84305e-06
317	0	0.000298261
318	0	0.169391
319	0	1.70716e-05
320	0	4.19977e-07
321	0	0.00249386
322	0	1.47609e-05
323	0	4.07e-06
324	0	0.0407682
325	0	4.12903e-07
326	0	0.000145207
327	0	1.56091e-05
328	0	2.81713e-07
329	0	5.35984e-05
330	0	3.45645e-05
331	0	0.00206444
332	0	1.77849e-06
333	0	0.00190539
334	0	4.36444e-09
335	0	0.000810221
336	0	0.188651
337	0	0.000265513
338	0	1.93942e-05
339	0	0.00113764
340	0	4.6745e-05
341	0	8.38763e-06
342	0	0.0540149
343	0	1.89152e-05
344	0	2.7456e-06
345	0	1.22319e-05
346	0	2.77115e-05
347	0	0.252449
348	0	0.471641
349	0	7.36871e-06
350	0	1.63123e-05
351	0	4.99118e-07
352	0	3.88316e-05
353	0	2.67845e-06
354	0	0.000232549
355	0	0.000961466
356	0	0.00174241
357	0	0.00267394
358	0	0.000636104
359	0	2.52267e-05
360	0	4.18513e-07
361	0	2.48834e-05
362	0	3.18978e-06
363	0	1.38004e-05
364	0	0.00369634
365	0	1.04017e-05
366	0	0.194459
367	0	0.0315283
368	0	1.30104e-05
369	0	2.41112e-05
370	0	2.20856e-05
371	0	0.000632353
372	0	1.11253e-05
373	0	2.422e-05
374	0	9.31585e-07
375	0	2.80439e-06
376	0	8.63652e-07
377	0	7.54066e-06
378	0	8.38134e-06
379	0	0.000604692
380	0	8.17763e-05
381	0	0.00294567
382	0	9.1801e-05
383	0	2.64505e-05
384	0	0.000271535
385	0	0.00508895
386	0	5.5797e-08
387	0	0.0181828
388	0	2.51953e-06
389	0	0.00013181
390	0	4.34992e-05
391	0	1.74673e-06
392	0	0.00100769
393	0	0.0106236
394	0	1.5175e-06
395	0	0.0150939
396	0	2.31541e-05
397	0	4.50178e-05
398	0	7.45066e-07
399	0	0.000505725
400	0	0.000235429
401	0	0.00185108
402	0	0.133689
403	0	0.000745049
404	0	0.00264917
405	0	0.000637508
406	0	0.00607999
407	0	3.02366e-05
408	0	0.00562078
409	0	7.8966e-06
410	0	1.83656e-05
411	0	3.89996e-06
412	0	6.76698e-07
413	0	5.96927e-06
414	0	1.98793e-07
415	0	1.54559e-05
416	0	2.19649e-07
417	0	3.26092e-05
418	0	1.11856e-06
419	0	3.98953e-05
420	0	5.68165e-08
421	0	0.0199941
422	0	1.76511e-06
423	0	1.75899e-05
424	0	0.00424976
425	0	0.0674496
426	0	1.10171e-06
427	0	3.37557e-06
428	0	1.58763e-06
429	0	0.0263053
430	0	5.22694e-05
431	0	2.50977e-05
432	0	1.20499e-05
433	0	0.0397213
434	0	1.92129e-05
435	0	5.73678e-07
436	0	3.28265e-05
437	0	1.33312e-05
438	0	8.2442e-06
439	0	2.48727e-07
440	0	5.05442e-05
441	0	0.00408086
442	0	5.51307e-05
443	0	3.38458e-07
444	0	1.48531e-05
445	0	0.00171494
446	0	4.77838e-07
447	0	2.4011e-05
448	0	1.02041e-06
449	0	3.51054e-06
450	0	9.1084e-06
451	0	0.00163446
452	0	3.01485e-06
453	0	0.000136216
454	0	1.37686e-05
455	0	6.83562e-05
456	0	0.00185163
457	0	4.12311e-06
458	0	5.35167e-08
459	0	0.0384643
460	0	2.22534e-05
461	0	3.92278e-05
462	0	8.30617e-05
463	0	0.00127064
464	0	3.75549e-06
465	0	2.63406e-07
466	0	0.00741048
467	0	0.0275259
468	0	0.000456357
469	0	0.0043403
470	0	5.42739e-05
471	0	3.25108e-05
472	0	5.6273e-05
473	0	9.13891e-07
474	0	2.47903e-07
475	0	0.0210927
476	0	1.96074e-05
477	0	1.59469e-06
478	0	8.88751e-06
479	0	7.00392e-06
480	0	2.64874e-07
481	0	3.18048e-09
482	0	4.95027e-08
483	0	2.63699e-07
484	0	0.00010839
485	0	8.70936e-06
486	0	4.60654e-05
487	0	4.96438e-06
488	0	1.5995e-06
489	0	8.37732e-05
490	0	8.21745e-06
491	0	9.08709e-07
492	0	3.79356e-05
493	0	2.08777e-06
494	0	0.00420673
495	0	2.26934e-06
496	0	6.91632e-06
497	0	1.86029e-06
498	0	0.00840106
499	0	4.1471e-05
500	0	3.33846e-05
501	0	6.96376e-07
502	0	0.00859664
503	0	6.43774e-06
504	0	1.70568e-05
505	0	7.43075e-05
506	0	2.90854e-06
507	0	0.00625593
508	0	1.73249e-05
509	0	0.00445349
510	0	4.08595e-08
511	0	9.84188e-06
512	0	0.00112459
513	0	9.61037e-06
514	0	1.46615e-07
515	0	3.77034e-06
516	0	3.08892e-07
517	0	0.0847051
518	0	1.46068e-09
519	0	0.001653
520	0	0.0117294
521	0	0.0134901
522	0	2.88953e-05
523	0	2.31137e-06
524	0	5.80163e-07
525	0	2.58661e-06
526	0	3.46935e-06
527	0	4.41092e-08
528	0	4.47595e-07
529	0	0.00449656
530	0	5.87151e-06
531	0	5.34958e-06
532	0	0.0190976
533	0	1.44492e-05
534	0	4.71245e-06
535	0	7.24504e-06
536	0	0.0900295
537	0	2.6346e-06
538	0	1.67477e-06
539	0	0.0019584
540	0	0.000351379
541	0	0.00798449
542	0	0.000835468
543	0	6.52753e-05
544	0	0.000277719
545	0	3.61114e-05
546	0	0.134091
547	0	2.11142e-05
548	0	4.25878e-05
549	0	0.0581771
550	0	1.37057e-07
551	0	2.92078e-06
552	0	4.49692e-06
553	0	5.09127e-05
554	0	0.0111985
555	0	0.000142138
556	0	0.000323055
557	0	7.64373e-07
558	0	9.70351e-06
559	0	3.9763e-06
560	0	0.00241371
561	0	6.15169e-06
562	0	9.88451e-06
563	0	3.44876e-05
564	0	0.00125108
565	0	0.0779806
566	0	0.0044005
567	0	7.23147e-08
568	0	9.34505e-07
569	0	3.59575e-05
570	0	1.43298e-05
571	0	4.45548e-05
572	0	1.52743e-05
573	0	3.13955e-05
574	0	1.20397e-05
575	0	1.03847e-05
576	0	0.000260085
577	0	0.00449527
578	0	4.10723e-06
579	0	1.72204e-05
580	0	0.013894
581	0	8.57484e-08
582	0	1.97816e-07
583	0	0.000315743
584	0	0.0115112
585	0	3.14073e-05
586	0	1.92252e-05
587	0	0.0338632
588	0	4.87983e-07
589	0	0.000675146
590	0	9.47893e-06
591	0	1.81153e-05
592	0	0.00143389
593	0	5.63523e-06
594	0	0.000275306
595	0	9.17691e-05
596	0	0.00719006
597	0	5.46843e-05
598	0	0.120173
599	0	7.86142e-06
600	0	8.1721e-06
601	0	1.54288e-05
602	0	6.01074e-06
603	0	1.11531e-05
604	0	5.76189e-06
605	0	0.000511948
606	0	1.09892e-05
607	0	0.000124423
608	0	3.69198e-07
609	0	2.94695e-06
610	0	0.000172188
611	0	0.00628805
612	0	0.0128614
613	0	0.000682605
614	0	1.06581e-06
615	0	5.5832e-05
616	0	0.00505941
617	0	3.33215e-06
618	0	1.63165e-05
619	0	1.85124e-05
620	0	6.43589e-07
621	0	1.83831e-06
622	0	3.23317e-05
623	0	4.62995e-06
624	0	7.46478e-07
625	0	1.41157e-05
626	0	0.00115128
627	0	3.62447e-05
628	0	3.58978e-06
629	0	2.11083e-06
630	0	2.87728e-05
631	0	2.5459e-06
632	0	1.97028e-05
633	0	2.20349e-07
634	0	0.000782696
635	0	0.00129364
636	0	2.45517e-07
637	0	2.38453e-06
638	0	0.0222515
639	0	0.00287761
640	0	9.5919e-06
641	0	5.47254e-06
642	0	3.85414e-05
643	0	6.4816e-06
644	0	1.38093e-06
645	0	1.2234e-07
646	0	4.08146e-05
647	0	0.00308271
648	0	1.10242e-05
649	0	3.00243e-05
650	0	1.27278e-06
651	0	1.18348e-06
652	0	4.43262e-05
653	0	1.99638e-05
654	0	0.00892797
655	0	1.27485e-05
656	0	1.30684e-06
657	0	8.94403e-06
658	0	1.08558e-05
659	0	0.0002997
660	0	7.71989e-05
661	0	0.000169999
662	0	3.95648e-06
663	0	1.97501e-05
664	0	2.51657e-06
665	0	0.00658411
666	0	0.000156584
667	0	0.000415536
668	0	8.64267e-08
669	0	4.73529e-05
670	0	4.94951e-05
671	0	6.50209e-06
672	0	2.33229e-07
673	0	8.85857e-06
674	0	0.00179789
675	0	2.94121e-05
676	0	0.00223806
677	0	4.3011e-08
678	0	6.67025e-07
679	0	0.0552128
680	0	4.023e-05
681	0	1.09619e-05
682	0	0.00276357
683	0	0.000230408
684	0	0.000153012
685	0	1.33959e-05
686	0	1.0199e-05
687	0	4.05198e-06
688	0	5.5352e-05
689	0	3.67139e-05
690	0	0.00299695
691	0	1.70091e-05
692	0	0.0505519
693	0	0.34008
694	0	0.00283375
695	0	6.93127e-06
696	0	0.0312165
697	0	1.07373e-07
698	0	0.0386339
699	0	8.64393e-07
700	0	1.16588e-05
701	0	1.02868e-05
702	0	6.18538e-06
703	0	0.000118005
704	0	0.411603
705	0	9.47661e-07
706	0	4.71263e-05
707	0	0.000426958
708	0	2.65556e-05
709	0	8.33012e-06
710	0	5.97027e-07
711	0	3.50167e-05
712	0	0.00106702
713	0	2.54919e-05
714	0	0.0398613
715	0	7.23449e-06
716	0	5.16474e-05
717	0	3.71659e-05
718	0	4.87456e-07
719	0	0.0752117
720	0	4.48781e-06
721	0	0.088163
722	0	1.29026e-06
723	0	5.61294e-05
724	0	0.0465947
725	0	2.25197e-05
726	0	2.74426e-06
727	0	1.00533e-10
728	0	0.000173575
729	0	8.58639e-06
730	0	2.38213e-05
731	0	0.00155757
732	0	2.87886e-05
733	0	1.42487e-05
734	0	6.05242e-06
735	0	8.95598e-07
736	0	0.0980164
737	0	1.20383e-05
738	0	2.38189e-05
739	0	9.89191e-07
740	0	2.73261e-05
741	0	3.85535e-06
742	0	0.017729
743	0	4.03785e-06
744	0	0.000263238
745	0	2.38527e-06
746	0	9.48908e-05
747	0	7.54444e-05
748	0	6.97189e-08
749	0	4.59821e-07
750	0	0.00853897
751	0	3.28657e-05
752	0	4.50276e-05
753	0	3.47799e-06
754	0	2.41033e-05
755	0	2.60683e-06
756	0	1.46848e-05
757	0	2.24659e-05
758	0	0.0126094
759	0	9.93989e-08
760	0	2.07345e-05
761	0	0.0413305
762	0	1.00055e-05
763	0	2.73152e-05
764	0	3.71507e-05
765	0	9.61244e-06
766	0	1.5253e-05
767	0	0.000133863
768	0	1.56727e-05
769	0	0.10176
770	0	4.0421e-06
771	0	3.30008e-06
772	0	0.0334179
773	0	0.000243221
774	0	5.16153e-05
775	0	6.3084e-06
776	0	8.8576e-05
777	0	5.82706e-05
778	0	1.25112e-05
779	0	0.0358094
780	0	0.0101633
781	0	3.21443e-05
782	0	4.02268e-06
783	0	1.67629e-05
784	0	0.00116584
785	0	0.0171306
786	0	5.22025e-07
787	0	0.00879768
788	0	2.7443e-05
789	0	9.3919e-06
790	0	1.68874e-05
791	0	8.80396e-06
792	0	4.62963e-07
793	0	1.00598e-05
794	0	0.000639671
795	0	5.57293e-05
796	0	5.91622e-06
797	0	5.4215e-05
798	0	5.57313e-05
799	0	2.7942e-05
800	0	1.85503e-06
801	0	9.24631e-05
802	0	0.00651497
803	0	0.0018842
804	0	2.24073e-07
805	0	0.000684243
806	0	1.84221e-05
807	0	8.52621e-07
808	0	3.22193e-05
809	0	5.65021e-05
810	0	3.08787e-05
811	0	1.406e-06
812	0	2.3883e-06
813	0	1.21965e-05
814	0	4.4434e-06
815	0	7.82949e-07
816	0	6.34423e-06
817	0	4.25778e-06
818	0	0.00434563
819	0	4.22791e-07
820	0	2.63482e-05
821	0	4.89435e-07
822	0	5.24196e-06
823	0	7.29228e-05
824	0	3.42063e-06
825	0	2.29891e-05
826	0	4.8671e-10
827	0	6.433e-07
828	0	1.84113e-05
829	0	2.23077e-06
830	0	0.00462415
831	0	0.109612
832	0	0.0338427
833	0	7.18494e-06
834	0	0.00836777
835	0	0.0180292
836	0	2.9392e-06
837	0	0.00562692
838	0	4.50714e-07
839	0	0.0101012
840	0	1.27834e-06
841	0	2.9092e-05
842	0	0.000866002
843	0	4.30132e-06
844	0	2.88919e-07
845	0	3.95083e-05
846	0	5.70897e-05
847	0	4.13221e-08
848	0	2.27277e-05
849	0	0.00438149
850	0	1.71308e-06
851	0	2.36342e-05
852	0	3.00936e-06
853	0	0.0114593
854	0	1.27658e-05
855	0	1.99394e-05
856	0	0.000555642
857	0	0.000121275
858	0	8.72545e-06
859	0	4.90298e-05
860	0	9.9906e-06
861	0	3.50915e-06
862	0	1.56098e-05
863	0	0.000301656
864	0	2.09697e-05
865	0	5.86166e-06
866	0	9.9479e-07
867	0	0.0174605
868	0	0.486441
869	0	0.234107
870	0	0.00421791
871	0	2.21985e-05
872	0	0.000129799
873	0	9.91261e-05
874	0	1.44767e-06
875	0	1.03412e-05
876	0	0.00708681
877	0	1.5286e-06
878	0	5.06276e-07
879	0	7.79845e-06
880	0	2.20335e-05
881	0	1.62844e-07
882	0	1.63443e-06
883	0	1.18616e-05
884	0	0.055744
885	0	3.2227e-06
886	0	6.62222e-05
887	0	0.00421392
888	0	1.95519e-05
889	0	3.15232e-05
890	0	1.85363e-06
891	0	1.5438e-06
892	0	0.309783
893	0	1.05404e-05
894	0	5.35946e-06
895	0	2.2243e-06
896	0	7.39604e-06
897	0	6.88246e-07
898	0	5.58758e-07
899	0	0.104282
900	0	2.01316e-05
901	0	0.000472965
902	0	0.0475952
903	0	4.77319e-06
904	0	0.00559094
905	0	1.27314e-05
906	0	5.96058e-07
907	0	2.82045e-07
908	0	1.6032e-05
909	0	0.0190862
910	0	1.1668e-08
911	0	0.000751488
912	0	2.30113e-07
913	0	5.25969e-05
914	0	3.99001e-06
915	0	5.63769e-06
916	0	6.65633e-05
917	0	4.76797e-05
918	0	0.00203932
919	0	0.00933041
920	0	0.000370924
921	0	2.26074e-05
922	0	9.74613e-05
923	0	4.28706e-05
924	0	3.02628e-05
925	0	2.18006e-07
926	0	9.90243e-06
927	0	2.58991e-06
928	0	0.0091259
929	0	1.81798e-05
930	0	4.47257e-06
931	0	0.156744
932	0	0.0302736
933	0	0.000103636
934	0	7.7941e-05
935	0	0.0125324
936	0	0.0160273
937	0	4.54397e-06
938	0	7.45982e-06
939	0	0.0236359
940	0	2.47747e-06
941	0	4.22936e-05
942	0	0.151458
943	0	2.89964e-05
944	0	9.85193e-07
945	0	4.1634e-06
946	0	2.42925e-07
947	0	0.679375
948	0	0.00348237
949	0	3.51913e-06
950	0	8.60064e-08
951	0	1.09917e-05
952	0	2.87691e-05
953	0	5.73567e-06
954	0	3.64426e-07
955	0	1.07085e-05
956	0	1.45143e-05
957	0	0.000396231
958	0	0.0153532
959	0	3.47288e-05
960	0	1.58084e-06
961	0	5.11782e-07
962	0	2.26808e-07
963	0	3.74349e-05
964	0	7.87606e-08
965	0	0.0289292
966	0	0.024008
967	0	3.25554e-05
968	0	7.50784e-06
969	0	2.86355e-05
970	0	0.000119256
971	0	6.61947e-06
972	0	2.03602e-05
973	0	3.54061e-07
974	0	2.91365e-07
975	0	1.15899e-05
976	0	7.20177e-06
977	0	3.26836e-06
978	0	0.0152247
979	0	9.4323e-08
980	0	1.51914e-06
981	0	9.88837e-06
982	0	6.47005e-06
983	0	3.31727e-05
984	0	0.000170985
985	0	5.76993e-06
986	0	1.39327e-06
987	0	0.000693659
988	0	0.0223551
989	0	4.94735e-06
990	0	1.55341e-05
991	0	0.00899211
992	0	5.23189e-06
993	0	3.60055e-05
994	0	9.1588e-05
995	0	1.10174e-05
996	0	0.000680283
997	0	0.0212063
998	0	1.284e-07
999	0	1.52752e-05
1000	0	2.83802e-06
1001	0	2.2908e-05
1002	0	6.46783e-06
1003	0	9.52782e-06
1004	0	0.000102664
1005	0	1.8599e-07
1006	0	0.00149554
1007	0	3.4586e-05
1008	0	8.44038e-05
1009	0	2.89415e-05
1010	0	5.54659e-05
1011	0	0.00017852
1012	0	9.43218e-05
1013	0	4.04699e-06
1014	0	3.20105e-06
1015	0	0.000984827
1016	0	0.000154444
1017	0	5.65414e-06
1018	0	0.0308685
1019	0	0.0005463
1020	0	0.00013402
1021	0	8.91461e-05
1022	0	9.4133e-06
1023	0	2.45482e-06
1024	0	5.8401e-06
1025	0	0.000471188
1026	0	4.77589e-07
1027	0	0.00672905
1028	0	2.82755e-06
1029	0	1.38772e-06
1030	0	2.69088e-06
1031	0	0.000264496
1032	0	9.52768e-05
1033	0	4.0154e-05
1034	0	0.115145
1035	0	2.49313e-05
1036	0	1.28561e-05
1037	0	2.94613e-05
1038	0	0.00305044
1039	0	9.46609e-07
1040	0	0.144082
1041	0	1.34938e-05
1042	0	2.9037e-07
1043	0	0.00233151
1044	0	4.60985e-06
1045	0	0.00293661
1046	0	4.13848e-05
1047	0	0.00486939
1048	0	2.24067e-05
1049	0	5.72086e-05
1050	0	0.00105352
1051	0	0.00205527
1052	0	8.75e-07
1053	0	1.38511e-05
1054	0	0.00870212
1055	0	0.00861227
1056	0	5.23665e-05
1057	0	3.96573e-05
1058	0	8.2228e-07
1059	0	8.73748e-05
1060	0	0.00117555
1061	0	1.88963e-05
1062	0	1.18116e-05
1063	0	0.000316268
1064	0	0.000744996
1065	0	4.29217e-06
1066	0	2.93411e-06
1067	0	7.0833e-06
1068	0	1.14956e-06
1069	0	3.35872e-06
1070	0	1.87276e-06
1071	0	1.26251e-05
1072	0	1.45031e-06
1073	0	2.51467e-06
1074	0	6.1548e-05
1075	0	7.2654e-06
1076	0	6.19691e-06
1077	0	0.000252264
1078	0	0.0022939
1079	0	2.10598e-07
1080	0	2.96704e-06
1081	0	0.00108801
1082	0	1.30215e-06
1083	0	1.93953e-07
1084	0	3.00372e-06
1085	0	3.43004e-06
1086	0	0.00296108
1087	0	0.000805452
1088	0	7.48003e-05
1089	0	0.00352208
1090	0	1.80214e-05
1091	0	0.00081522
1092	0	3.07781e-06
1093	0	7.2609e-05
1094	0	8.43362e-06
1095	0	1.2646e-05
1096	0	3.01125e-05
1097	0	3.53962e-05
1098	0	2.13361e-06
1099	0	7.95056e-07
1100	0	6.40191e-05
1101	0	0.00052094
1102	0	0.00210613
1103	0	4.15231e-05
1104	0	3.84488e-05
1105	0	1.71329e-05
1106	0	0.397462
1107	0	5.8342e-07
1108	0	5.24131e-06
1109	0	6.91279e-06
1110	0	1.79782e-05
1111	0	4.61228e-08
1112	0	4.23555e-05
1113	0	9.87418e-06
1114	0	2.84378e-08
1115	0	2.67442e-05
1116	0	2.51063e-05
1117	0	9.21492e-07
1118	0	0.298085
1119	0	1.59107e-05
1120	0	2.4685e-07
1121	0	1.58246e-05
1122	0	1.3498e-05
1123	0	0.00176385
1124	0	2.36854e-05
1125	0	0.00575904
1126	0	0.000819681
1127	0	4.66804e-06
1128	0	0.000399155
1129	0	6.0066e-06
1130	0	0.407266
1131	0	2.81186e-06
1132	0	3.6808e-07
1133	0	0.000511421
1134	0	1.13728e-07
1135	0	8.98772e-08
1136	0	3.89841e-05
1137	0	0.00203943
1138	0	3.56899e-06
1139	0	3.1468e-06
1140	0	8.51615e-06
1141	0	0.0039545
1142	0	4.91196e-06
1143	0	4.26818e-06
1144	0	1.21245e-05
1145	0	4.00178e-05
1146	0	0.000297849
1147	0	2.05412e-05
1148	0	0.00136941
1149	0	0.000415407
1150	0	0.16359
1151	0	2.32342e-05
1152	0	5.28298e-06
1153	0	0.259572
1154	0	1.25699e-05
1155	0	0.269408
1156	0	3.94312e-05
1157	0	1.83608e-06
1158	0	6.99096e-05
1159	0	1.35185e-06
1160	0	8.2738e-06
1161	0	0.00999847
1162	0	2.46368e-05
1163	0	0.00779925
1164	0	3.71003e-05
1165	0	2.41578e-05
1166	0	0.0321667
1167	0	9.42532e-05
1168	0	0.0208959
1169	0	0.324069
1170	0	2.30596e-05
1171	0	3.53565e-06
1172	0	5.84314e-06
1173	0	2.76624e-07
1174	0	4.44129e-06
1175	0	5.46059e-06
1176	0	0.00025561
1177	0	2.37836e-07
1178	0	0.00442341
1179	0	1.04411e-05
1180	0	2.43223e-05
1181	0	5.19383e-06
1182	0	0.0226421
1183	0	1.78435e-06
1184	0	2.23783e-05
1185	0	3.67695e-06
1186	0	6.57247e-05
1187	0	2.90376e-05
1188	0	1.4903e-06
1189	0	9.45824e-06
1190	0	7.19761e-07
1191	0	1.35095e-05
1192	0	4.19682e-05
1193	0	2.07047e-07
1194	0	0.000342789
1195	0	1.40623e-06
1196	0	3.52851e-06
1197	0	1.92455e-07
1198	0	9.24373e-07
1199	0	1.74111e-05
1200	0	0.000388728
1201	0	1.21093e-05
1202	0	1.81225e-06
1203	0	8.77662e-05
1204	0	3.97841e-05
1205	0	7.78769e-05
1206	0	2.93293e-06
1207	0	9.45212e-07
1208	0	7.00388e-08
1209	0	2.28501e-06
1210	0	9.21609e-05
1211	0	1.27768e-05
1212	0	0.0345275
1213	0	3.80685e-07
1214	0	1.68459e-06
1215	0	1.18248e-05
1216	0	0.0902809
1217	0	0.00365141
1218	0	4.75399e-06
1219	0	0.108365
1220	0	3.07819e-05
1221	0	0.0161719
1222	0	0.00781865
1223	0	3.90277e-05
1224	0	2.49364e-06
1225	0	0.000127003
1226	0	1.64747e-05
1227	0	0.0016487
1228	0	0.00431638
1229	0	7.81147e-06
1230	0	3.19098e-06
1231	0	2.29192e-05
1232	0	0.00126131
1233	0	5.16509e-05
1234	0	4.50654e-06
1235	0	1.17233e-06
1236	0	4.43357e-07
1237	0	1.24982e-07
1238	0	8.48891e-06
1239	0	0.00957256
1240	0	8.01949e-06
1241	0	0.000656372
1242	0	0.00985687
1243	0	0.0259113
1244	0	4.94808e-05
1245	0	3.70117e-05
1246	0	2.27743e-05
1247	0	1.2244e-05
1248	0	1.08204e-06
1249	0	0.0208062
1250	0	0.000104558
1251	0	3.49004e-06
1252	0	0.000190588
1253	0	8.59467e-06
1254	0	1.89011e-07
1255	0	9.59607e-07
1256	0	9.05928e-05
1257	0	0.0043422
1258	0	1.04042e-05
1259	0	0.00789725
1260	0	0.0704826
1261	0	2.32048e-07
1262	0	3.21588e-05
1263	0	2.62249e-06
1264	0	0.000773359
1265	0	4.615e-05
1266	0	1.40269e-05
1267	0	0.0363516
1268	0	0.000134086
1269	0	3.87856e-06
1270	0	0.00730199
1271	0	4.09235e-06
1272	0	2.05554e-05
1273	0	8.62559e-07
1274	0	0.00033773
1275	0	1.00199e-05
1276	0	0.021342
1277	0	5.50967e-05
1278	0	4.95996e-05
1279	0	2.55365e-05
1280	0	1.5442e-06
1281	0	0.00164188
1282	0	1.29774e-06
1283	0	6.24337e-06
1284	0	5.66011e-06
1285	0	1.89866e-06
1286	0	6.10046e-07
1287	0	0.00323521
1288	0	5.73268e-07
1289	0	0.0784683
1290	0	1.62063e-06
1291	0	0.0453283
1292	0	0.00822755
1293	0	0.178684
1294	0	0.000312594
1295	0	0.000126113
1296	0	1.80624e-05
1297	0	1.12642e-06
1298	0	2.55215e-05
1299	0	9.49108e-05
1300	0	2.27593e-07
1301	0	3.47999e-06
1302	0	0.00494705
1303	0	0.00571683
1304	0	1.55345e-05
1305	0	1.45681e-05
1306	0	4.46261e-05
1307	0	2.62935e-06
1308	0	4.64458e-05
1309	0	1.89955e-06
1310	0	0.000477938
1311	0	4.13919e-06
1312	0	2.61664e-06
1313	0	0.000221822
1314	0	2.76917e-05
1315	0	3.1517e-05
1316	0	1.08665e-05
1317	0	6.59541e-06
1318	0	0.0163451
1319	0	0.033731
1320	0	3.77787e-07
1321	0	1.30416e-06
1322	0	1.88225e-05
1323	0	8.49039e-05
1324	0	2.25039e-06
1325	0	7.59935e-06
1326	0	4.91614e-06
1327	0	1.0734e-05
1328	0	1.26884e-06
1329	0	0.0403882
1330	0	5.91263e-07
1331	0	1.63628e-05
1332	0	3.80628e-06
1333	0	5.98814e-06
1334	0	1.69311e-05
1335	0	2.42355e-05
1336	0	2.13758e-06
1337	0	2.08879e-05
1338	0	4.29158e-05
1339	0	0.00138532
1340	0	9.90589e-06
1341	0	9.31485e-06
1342	0	0.0190916
1343	0	5.38848e-06
1344	0	2.13644e-09
1345	0	0.0307835
1346	0	0.00358329
1347	0	0.00275572
1348	0	5.06893e-05
1349	0	0.00596108
1350	0	1.65095e-05
1351	0	0.00146134
1352	0	0.000162901
1353	0	2.46713e-06
1354	0	0.0281363
1355	0	1.39914e-05
1356	0	0.000807833
1357	0	3.74447e-07
1358	0	2.66414e-05
1359	0	2.76763e-05
1360	0	2.3718e-05
1361	0	0.000122968
1362	0	2.35091e-05
1363	0	1.33477e-05
1364	0	3.05493e-06
1365	0	2.38503e-05
1366	0	4.57569e-06
1367	0	2.4172e-05
1368	0	8.56176e-06
1369	0	3.83608e-05
1370	0	6.68173e-06
1371	0	0.0202762
1372	0	4.70146e-05
1373	0	3.58453e-06
1374	0	1.60354e-06
1375	0	0.00284413
1376	0	3.40358e-05
1377	0	3.30473e-05
1378	0	1.58407e-05
1379	0	0.34181
1380	0	0.0528539
1381	0	5.89637e-05
1382	0	1.46938e-05
1383	0	2.94677e-05
1384	0	1.19283e-06
1385	0	3.79524e-05
1386	0	0.021015
1387	0	9.03509e-06
1388	0	1.92038e-06
1389	0	8.89132e-08
1390	0	1.60887e-05
1391	0	1.22096e-06
1392	0	0.335725
1393	0	0.537494
1394	0	6.56209e-08
1395	0	6.02472e-06
1396	0	4.10909e-05
1397	0	0.000360225
1398	0	0.0349677
1399	0	6.20413e-06
1400	0	3.34144e-05
1401	0	4.88294e-07
1402	0	4.75039e-05
1403	0	0.0480636
1404	0	0.05894
1405	0	0.00014316
1406	0	1.49111e-05
1407	0	2.56424e-05
1408	0	0.000216401
1409	0	5.49817e-07
1410	0	7.68678e-06
1411	0	6.00291e-07
1412	0	0.0070706
1413	0	2.23325e-07
1414	0	0.00144994
1415	0	0.000271234
1416	0	2.36599e-05
1417	0	1.96486e-07
1418	0	2.69474e-07
1419	0	2.57564e-05
1420	0	5.58864e-05
1421	0	4.42456e-05
1422	0	3.74945e-06
1423	0	2.19552e-06
1424	0	5.86771e-06
1425	0	0.0242842
1426	0	2.80859e-05
1427	0	2.43748e-06
1428	0	2.78275e-06
1429	0	2.7076e-05
1430	0	0.159209
1431	0	1.00745e-05
1432	0	0.040974
1433	0	0.128094
1434	0	8.35485e-09
1435	0	0.00312767
1436	0	5.04201e-07
1437	0	1.09973e-07
1438	0	0.00489508
1439	0	0.0255981
1440	0	1.65022e-05
1441	0	2.31049e-05
1442	0	3.11551e-05
1443	0	0.00294078
1444	0	1.56974e-05
1445	0	1.97004e-05
1446	0	1.08715e-05
1447	0	0.0291258
1448	0	2.19415e-05
1449	0	0.0011183
1450	0	0.00616399
1451	0	0.000605126
1452	0	9.96616e-05
1453	0	0.0115229
1454	0	0.0123376
1455	0	9.85055e-07
1456	0	4.16497e-06
1457	0	6.17288e-06
1458	0	0.0042648
1459	0	8.16105e-08
1460	0	7.00936e-07
1461	0	4.3062e-05
1462	0	0.0158655
1463	0	1.93141e-05
1464	0	2.1877e-05
1465	0	1.2218e-05
1466	0	4.76667e-06
1467	0	9.23267e-05
1468	0	9.6574e-05
1469	0	9.6462e-06
1470	0	7.51434e-08
1471	0	1.11315e-05
1472	0	0.0716219
1473	0	3.14168e-06
1474	0	2.0823e-05
1475	0	6.72674e-06
1476	0	1.01344e-06
1477	0	3.43919e-05
1478	0	3.00649e-05
1479	0	2.76222e-05
1480	0	0.000860185
1481	0	2.80022e-06
1482	0	5.64011e-08
1483	0	2.71794e-05
1484	0	1.04665e-06
1485	0	0.000194881
1486	0	1.23712e-05
1487	0	3.65511e-05
1488	0	2.30962e-06
1489	0	1.28524e-05
1490	0	1.05582e-05
1491	0	0.157304
1492	0	0.00462071
1493	0	0.00413374
1494	0	0.00342732
1495	0	0.188664
1496	0	1.91154e-05
1497	0	0.000186637
1498	0	1.04707e-05
1499	0	1.22672e-05
1500	0	0.0160456
1501	0	0.000294144
1502	0	0.0144272
1503	0	6.36721e-06
1504	0	2.33413e-05
1505	0	6.17386e-06
1506	0	4.81849e-06
1507	0	0.0424745
1508	0	3.1892e-06
1509	0	4.1387e-05
1510	0	1.50781e-06
1511	0	2.16081e-05
1512	0	5.00166e-07
1513	0	0.0121193
1514	0	5.66839e-06
1515	0	2.26866e-06
1516	0	0.000114313
1517	0	1.60489e-05
1518	0	0.0391203
1519	0	4.05224e-05
1520	0	1.14582e-07
1521	0	0.00313433
1522	0	0.0702598
1523	0	2.36787e-07
1524	0	9.46984e-06
1525	0	1.48236e-06
1526	0	8.07986e-05
1527	0	0.00313018
1528	0	0.00130369
1529	0	3.45408e-05
1530	0	3.10845e-05
1531	0	5.48274e-05
1532	0	0.0023984
1533	0	0.0081609
1534	0	4.08568e-06
1535	0	1.13064e-05
1536	0	0.0477987
1537	0	3.25075e-06
1538	0	0.00022345
1539	0	3.24617e-07
1540	0	7.9402e-05
1541	0	3.93525e-05
1542	0	1.28928e-05
1543	0	0.00220238
1544	0	1.57939e-05
1545	0	1.64798e-05
1546	0	0.00175584
1547	0	0.00331818
1548	0	1.03345e-05
1549	0	5.29932e-06
1550	0	0.000339964
1551	0	1.22194e-05
1552	0	7.56333e-06
1553	0	4.33615e-06
1554	0	2.19613e-07
1555	0	0.00022319
1556	0	3.42889e-06
1557	0	4.79493e-05
1558	0	0.0658527
1559	0	6.79326e-06
1560	0	1.30481e-05
1561	0	4.91428e-05
1562	0	1.01788e-05
1563	0	5.80515e-06
1564	0	4.92427e-07
1565	0	1.56075e-06
1566	0	1.94729e-07
1567	0	6.80967e-06
1568	0	8.64526e-08
1569	0	1.49021e-05
1570	0	1.66916e-06
1571	0	1.45361e-07
1572	0	3.36677e-05
1573	0	3.06213e-05
1574	0	3.12553e-05
1575	0	1.74354e-06
1576	0	3.2673e-05
1577	0	0.00639048
1578	0	0.0107476
1579	0	0.00373781
1580	0	5.89096e-07
1581	0	5.42576e-05
1582	0	0.115393
1583	0	5.29375e-05
1584	0	5.10902e-05
1585	0	4.26131e-06
1586	0	1.48109e-05
1587	0	0.0230364
1588	0	1.78261e-07
1589	0	3.30031e-05
1590	0	0.0591772
1591	0	7.08972e-08
1592	0	0.000661047
1593	0	1.14488e-06
1594	0	0.0249705
1595	0	0.0071029
1596	0	0.160206
1597	0	3.13153e-06
1598	0	1.21589e-05
1599	0	4.36152e-07
1600	0	0.00130596
1601	0	0.0653827
1602	0	0.00527122
1603	0	1.1247e-05
1604	0	9.50403e-08
1605	0	3.91672e-05
1606	0	8.15203e-07
1607	0	5.36934e-07
1608	0	0.00014093
1609	0	3.54651e-05
1610	0	6.96742e-07
1611	0	1.13087e-06
1612	0	0.000146487
1613	0	7.52059e-05
1614	0	0.00304316
1615	0	8.7377e-07
1616	0	2.99671e-05
1617	0	1.3056e-05
1618	0	6.48264e-05
1619	0	0.00010718
1620	0	8.24819e-07
1621	0	0.0121721
1622	0	3.51278e-06
1623	0	0.00119652
1624	0	8.84103e-06
1625	0	0.00119675
1626	0	1.02494e-07
1627	0	1.88128e-06
1628	0	0.000381405
1629	0	7.23494e-06
1630	0	0.000171551
1631	0	0.000321445
1632	0	0.0457537
1633	0	9.55266e-06
1634	0	1.72001e-07
1635	0	4.66548e-05
1636	0	9.33623e-07
1637	0	2.8231e-05
1638	0	0.001422
1639	0	2.36078e-06
1640	0	2.31998e-05
1641	0	1.99699e-05
1642	0	3.48509e-06
1643	0	0.0027494
1644	0	3.21087e-06
1645	0	3.3574e-05
1646	0	2.34248e-05
1647	0	7.44995e-06
1648	0	5.7488e-07
1649	0	1.33272e-05
1650	0	0.000427855
1651	0	0.000348178
1652	0	0.00714947
1653	0	2.34938e-06
1654	0	6.41348e-07
1655	0	0.00117501
1656	0	0.0839946
1657	0	0.0134567
1658	0	6.34197e-06
1659	0	4.11309e-07
1660	0	2.56478e-06
1661	0	2.68172e-06
1662	0	2.23764e-06
1663	0	3.39955e-05
1664	0	1.48203e-05
1665	0	0.000345782
1666	0	0.0450187
1667	0	1.92845e-06
1668	0	1.30803e-06
1669	0	5.27919e-07
1670	0	0.00746632
1671	0	0.00830398
1672	0	0.00563785
1673	0	0.015668
1674	0	7.82068e-07
1675	0	3.49277e-06
1676	0	1.76507e-07
1677	0	0.138274
1678	0	5.18113e-05
1679	0	0.00305143
1680	0	0.000114146
1681	0	0.00962226
1682	0	0.0323423
1683	0	0.00011191
1684	0	0.0358992
1685	0	1.47346e-05
1686	0	1.58207e-05
1687	0	2.35207e-05
1688	0	0.000110641
1689	0	1.59447e-06
1690	0	5.15755e-05
1691	0	0.0321886
1692	0	1.16794e-05
1693	0	5.1984e-06
1694	0	1.07803e-05
1695	0	0.00999446
1696	0	2.44458e-05
1697	0	0.0327374
1698	0	8.4424e-06
1699	0	2.21535e-05
1700	0	0.00300407
1701	0	2.22683e-06
1702	0	2.43524e-06
1703	0	3.4117e-05
1704	0	1.96632e-05
1705	0	0.000193935
1706	0	1.4253e-06
1707	0	6.04504e-07
1708	0	1.92859e-05
1709	0	8.06707e-06
1710	0	0.0112179
1711	0	4.20585e-06
1712	0	0.0125482
1713	0	0.0296953
1714	0	4.81987e-05
1715	0	1.94171e-07
1716	0	6.15563e-06
1717	0	0.00314632
1718	0	0.456067
1719	0	1.93627e-07
1720	0	0.0136756
1721	0	0.000218294
1722	0	0.0122815
1723	0	1.2035e-06
1724	0	2.73126e-05
1725	0	3.03163e-06
1726	0	0.00010972
1727	0	5.43004e-05
1728	0	0.000487112
1729	0	0.000217206
1730	0	1.49972e-08
1731	0	0.00126091
1732	0	4.27674e-05
1733	0	4.362e-05
1734	0	0.00497305
1735	0	2.5449e-07
1736	0	0.000946976
1737	0	1.06127e-07
1738	0	0.147311
1739	0	1.44261e-06
1740	0	5.76594e-06
1741	0	0.0435818
1742	0	0.000393803
1743	0	0.146516
1744	0	6.6128e-06
1745	0	4.7426e-05
1746	0	3.60703e-05
1747	0	3.4776e-05
1748	0	5.59809e-06
1749	0	0.0476297
1750	0	1.28019e-05
1751	0	0.0194674
1752	0	0.00036108
1753	0	0.000440244
1754	0	3.41563e-05
1755	0	4.31304e-06
1756	0	2.05812e-05
1757	0	1.92562e-05
1758	0	0.0351688
1759	0	0.00103116
1760	0	5.47027e-05
1761	0	3.65855e-05
1762	0	3.14497e-05
1763	0	3.83687e-05
1764	0	4.28892e-05
1765	0	1.81326e-06
1766	0	2.98388e-05
1767	0	8.92191e-07
1768	0	1.31225e-08
1769	0	1.36755e-05
1770	0	0.0129871
1771	0	1.04736e-05
1772	0	0.00399575
1773	0	0.127181
1774	0	0.0361413
1775	0	0.000401631
1776	0	3.30815e-05
1777	0	0.0117934
1778	0	7.19729e-06
1779	0	7.9244e-05
1780	0	5.63156e-07
1781	0	0.0617565
1782	0	0.00610891
1783	0	8.2822e-06
1784	0	5.87935e-08
1785	0	8.713e-05
1786	0	1.68499e-05
1787	0	3.81857e-06
1788	0	1.90902e-05
1789	0	1.02757e-06
1790	0	7.13504e-05
1791	0	3.36485e-05
1792	0	1.88618e-06
1793	0	7.55279e-07
1794	0	0.000435105
1795	0	9.80229e-07
1796	0	9.20391e-06
1797	0	0.0360691
1798	0	2.11914e-05
1799	0	7.51785e-08
1800	0	1.39897e-05
1801	0	0.000290965
1802	0	0.0159089
1803	0	7.92677e-05
1804	0	0.00140703
1805	0	2.5654e-06
1806	0	2.99284e-05
1807	0	7.39641e-06
1808	0	1.17374e-05
1809	0	6.11965e-05
1810	0	5.6565e-05
1811	0	1.0141e-07
1812	0	5.48543e-07
1813	0	8.47576e-06
1814	0	1.88136e-05
1815	0	0.00896993
1816	0	9.72524e-07
1817	0	2.1657e-05
1818	0	1.70643e-08
1819	0	0.00170714
1820	0	5.82748e-06
1821	0	0.00020162
1822	0	4.1572e-08
1823	0	0.000295352
1824	0	0.0150437
1825	0	6.32626e-06
1826	0	0.000232568
1827	0	3.25747e-06
1828	0	0.000910644
1829	0	6.15592e-06
1830	0	0.00169803
1831	0	0.000795373
1832	0	3.51974e-05
1833	0	3.0347e-06
1834	0	3.69529e-05
1835	0	4.24636e-08
1836	0	3.46511e-06
1837	0	3.36543e-06
1838	0	2.31091e-06
1839	0	8.94305e-06
1840	0	0.186738
1841	0	0.0194919
1842	0	4.43171e-06
1843	0	0.000329389
1844	0	0.0637831
1845	0	0.000728524
1846	0	1.34442e-05
1847	0	3.34134e-05
1848	0	6.60582e-06
1849	0	4.98385e-06
1850	0	7.8146e-06
1851	0	3.01318e-05
1852	0	0.44586
1853	0	1.39913e-05
1854	0	1.85067e-05
1855	0	1.98185e-06
1856	0	0.00713438
1857	0	1.53913e-06
1858	0	7.5451e-05
1859	0	3.97785e-07
1860	0	0.000339301
1861	0	0.000132976
1862	0	7.63685e-08
1863	0	2.22477e-06
1864	0	2.72476e-05
1865	0	2.31808e-07
1866	0	0.0632604
1867	0	0.000970335
1868	0	3.60932e-06
1869	0	1.61218e-05
1870	0	1.87711e-06
1871	0	1.09161e-06
1872	0	1.70595e-06
1873	0	6.36711e-05
1874	0	0.0124221
1875	0	1.95553e-06
1876	0	2.07274e-05
1877	0	3.72866e-05
1878	0	3.57222e-05
1879	0	6.61568e-06
1880	0	0.185666
1881	0	0.00231227
1882	0	0.000204801
1883	0	0.30247
1884	0	1.61309e-06
1885	0	8.72698e-05
1886	0	7.44666e-09
1887	0	1.57075e-06
1888	0	2.16775e-05
1889	0	0.273369
1890	0	3.74005e-08
1891	0	0.000120058
1892	0	1.15589e-06
1893	0	5.20658e-08
1894	0	1.37155e-05
1895	0	1.97591e-05
1896	0	0.0047695
1897	0	1.34114e-06
1898	0	4.02181e-05
1899	0	0.0159233
1900	0	0.00026996
1901	0	5.92143e-06
1902	0	2.84123e-08
1903	0	0.00106488
1904	0	5.08422e-05
1905	0	1.26075e-07
1906	0	4.716e-09
1907	0	6.89148e-07
1908	0	3.62489e-06
1909	0	3.07648e-05
1910	0	1.0548e-05
1911	0	4.69003e-07
1912	0	2.25529e-05
1913	0	0.00150908
1914	0	1.84951e-06
1915	0	0.000497723
1916	0	0.0835464
1917	0	5.7505e-06
1918	0	5.89093e-06
1919	0	1.53121e-05
1920	0	1.37369e-05
1921	0	0.00591601
1922	0	5.97489e-07
1923	0	2.20371e-05
1924	0	2.93948e-06
1925	0	0.00731304
1926	0	1.95383e-06
1927	0	9.77997e-06
1928	0	7.19033e-06
1929	0	0.000174443
1930	0	0.00162139
1931	0	7.6841e-06
1932	0	1.38687e-05
1933	0	6.24932e-07
1934	0	0.00206562
1935	0	5.15532e-06
1936	0	0.00656496
1937	0	1.67376e-05
1938	0	4.93373e-05
1939	0	5.55705e-07
1940	0	2.47956e-05
1941	0	5.95538e-07
1942	0	3.2641e-05
1943	0	0.000207046
1944	0	0.00137465
1945	0	0.00616465
1946	0	6.62887e-07
1947	0	1.42143e-05
1948	0	1.24448e-05
1949	0	2.62821e-06
1950	0	0.0042965
1951	0	3.43387e-05
1952	0	7.11906e-09
1953	0	2.63697e-06
1954	0	0.00363352
1955	0	1.16725e-06
1956	0	4.67853e-06
1957	0	6.07391e-05
1958	0	0.000205897
1959	0	5.45944e-06
1960	0	0.000907198
1961	0	0.0178076
1962	0	0.00346283
1963	0	1.00869e-05
1964	0	4.80531e-05
1965	0	0.670429
1966	0	1.42866e-05
1967	0	0.0357243
1968	0	3.58975e-06
1969	0	4.1067e-06
1970	0	0.000828447
1971	0	0.0110135
1972	0	1.80451e-06
1973	0	5.29488e-07
1974	0	1.99912e-06
1975	0	0.000152781
1976	0	0.0814592
1977	0	1.64541e-06
1978	0	0.00323803
1979	0	3.38129e-05
1980	0	1.6363e-06
1981	0	8.39583e-06
1982	0	6.41381e-09
1983	0	0.000937932
1984	0	1.24527e-06
1985	0	0.0493689
1986	0	1.45671e-06
1987	0	1.38313e-05
1988	0	0.0578061
1989	0	1.85096e-05
1990	0	0.0024376
1991	0	4.43591e-07
1992	0	0.0212524
1993	0	1.87204e-05
1994	0	0.00030505
1995	0	0.270251
1996	0	0.00315323
1997	0	0.00115988
1998	0	3.85861e-06
[truncated: 1 more rows]

## Sheet: A_5
A_3d_sfy1_n_n_0	Label	Score
0	0	9.50412e-06
1	0	8.50721e-06
2	0	4.06949e-07
3	0	3.53015e-05
4	0	0.000150438
5	0	4.44894e-05
6	0	0.00315458
7	0	0.291107
8	0	2.10777e-06
9	0	0.00565221
10	0	4.3975e-06
11	0	0.00750333
12	0	3.80025e-06
13	0	0.788119
14	0	1.17013e-07
15	0	0.000541096
16	0	0.00208717
17	0	3.49081e-08
18	0	1.33183e-05
19	0	0.569718
20	0	2.45102e-05
21	0	1.35315e-05
22	0	0.151803
23	0	2.34102e-06
24	0	2.70091e-05
25	0	2.9217e-06
26	0	3.94805e-05
27	0	2.27449e-05
28	0	0.0306187
29	0	0.027745
30	0	4.14563e-06
31	0	1.8672e-06
32	0	6.00253e-06
33	0	6.49481e-05
34	0	0.00212051
35	0	0.101815
36	0	0.00226215
37	0	1.07482e-07
38	0	2.83632e-06
39	0	5.97398e-06
40	0	5.17387e-05
41	0	0.0145509
42	0	2.77499e-05
43	0	1.8672e-06
44	0	0.136434
45	0	0.0013794
46	0	0.020963
47	0	2.52837e-06
48	0	1.8672e-06
49	0	2.10823e-05
50	0	4.82045e-07
51	0	4.18773e-05
52	0	3.27318e-05
53	0	0.184645
54	0	0.00292893
55	0	0.0156685
56	0	0.0317683
57	0	0.000611701
58	0	1.42076e-05
59	0	0.000172269
60	0	7.41826e-07
61	0	0.0403309
62	0	0.02534
63	0	1.60449e-05
64	0	0.000101643
65	0	0.718126
66	0	1.83803e-06
67	0	8.89825e-05
68	0	3.68346e-05
69	0	9.36554e-06
70	0	5.37513e-09
71	0	4.1639e-06
72	0	3.21492e-05
73	0	0.00338746
74	0	0.100241
75	0	8.87698e-06
76	0	5.55525e-05
77	0	1.81285e-05
78	0	0.0907318
79	0	2.4107e-05
80	0	0.00506397
81	0	3.88912e-05
82	0	0.010192
83	0	5.62296e-05
84	0	0.50875
85	0	1.83338e-05
86	0	0.00321558
87	0	0.753279
88	0	5.47307e-05
89	0	1.08599e-05
90	0	0.169338
91	0	1.51672e-05
92	0	4.51897e-06
93	0	0.0991821
94	0	6.55835e-08
95	0	5.57814e-05
96	0	0.000106092
97	0	3.00987e-05
98	0	0.00338357
99	0	3.40585e-05
100	0	0.000106148
101	0	0.457768
102	0	1.46717e-05
103	0	5.08695e-05
104	0	5.55248e-07
105	0	6.54024e-06
106	0	3.19299e-05
107	0	1.21447e-05
108	0	3.28882e-08
109	0	3.76544e-05
110	0	1.8672e-06
111	0	3.89806e-12
112	0	0.00292945
113	0	6.40998e-07
114	0	0.000218077
115	0	2.40211e-05
116	0	0.000566815
117	0	4.25608e-05
118	0	0.0263951
119	0	6.58689e-06
120	0	0.000416073
121	0	6.73088e-06
122	0	1.31445e-06
123	0	1.51126e-05
124	0	5.68823e-06
125	0	0.000942273
126	0	0.714498
127	0	1.86679e-05
128	0	0.00616705
129	0	1.443e-05
130	0	7.64512e-05
131	0	0.0361218
132	0	7.18647e-05
133	0	2.01764e-06
134	0	0.000324959
135	0	1.93296e-05
136	0	1.8672e-06
137	0	3.33197e-05
138	0	2.26161e-06
139	0	2.63477e-06
140	0	0.159031
141	0	0.000179657
142	0	0.0930737
143	0	0.000198851
144	0	0.738688
145	0	2.61253e-05
146	0	1.59643e-05
147	0	2.92072e-06
148	0	0.217413
149	0	1.06561e-05
150	0	3.43445e-05
151	0	0.307584
152	0	0.00168781
153	0	1.8672e-06
154	0	0.00271604
155	0	0.00347538
156	0	8.71187e-07
157	0	6.39486e-05
158	0	0.00305996
159	0	3.76616e-05
160	0	3.27208e-05
161	0	0.0409631
162	0	0.00864426
163	0	0.0880129
164	0	3.14937e-07
165	0	0.0118295
166	0	2.44447e-05
167	0	2.6396e-06
168	0	2.95578e-06
169	0	9.53304e-08
170	0	3.19332e-06
171	0	0.0951027
172	0	2.136e-05
173	0	3.18187e-05
174	0	1.36441e-05
175	0	1.22931e-05
176	0	0.000549522
177	0	3.56608e-05
178	0	7.98853e-06
179	0	3.1202e-05
180	0	0.000241179
181	0	5.94314e-07
182	0	0.00250841
183	0	5.3886e-06
184	0	0.00122
185	0	0.517785
186	0	1.31634e-05
187	0	6.6588e-06
188	0	0.188618
189	0	0.619402
190	0	1.97275e-05
191	0	0.246158
192	0	2.86152e-06
193	0	0.346049
194	0	1.28399e-07
195	0	0.00259827
196	0	2.40728e-05
197	0	2.09299e-05
198	0	0.311575
199	0	1.30145e-05
200	0	5.92643e-06
201	0	4.20206e-05
202	0	1.57427e-05
203	0	2.13864e-07
204	0	1.84933e-05
205	0	4.55958e-06
206	0	1.8672e-06
207	0	0.0274753
208	0	0.0167572
209	0	8.91542e-07
210	0	6.73238e-05
211	0	0.186246
212	0	0.0453333
213	0	3.18538e-05
214	0	0.0645185
215	0	0.0402916
216	0	5.15045e-05
217	0	6.5693e-06
218	0	1.67351e-05
219	0	0.0343614
220	0	0.000109039
221	0	3.96704e-06
222	0	0.447394
223	0	1.51967e-05
224	0	4.72553e-05
225	0	0.608531
226	0	0.032633
227	0	3.3485e-05
228	0	4.16628e-07
229	0	0.0461004
230	0	0.000606148
231	0	0.630481
232	0	8.92189e-06
233	0	1.85028e-05
234	0	0.419178
235	0	1.8192e-07
236	0	0.00115766
237	0	1.15225e-05
238	0	0.00351985
239	0	8.68978e-05
240	0	2.2064e-07
241	0	8.79489e-05
242	0	0.153233
243	0	0.0487606
244	0	1.75246e-06
245	0	0.106271
246	0	0.0633588
247	0	0.00846353
248	0	1.20573e-05
249	0	3.20869e-05
250	0	0.0296146
251	0	5.94234e-05
252	0	7.695e-06
253	0	0.00155332
254	0	2.19023e-06
255	0	3.81465e-05
256	0	3.47386e-05
257	0	0.0245643
258	0	0.651749
259	0	3.46495e-06
260	0	1.00002e-05
261	0	2.51566e-05
262	0	0.00144919
263	0	2.39772e-06
264	0	4.01111e-05
265	0	0.0437234
266	0	3.17752e-05
267	0	1.98787e-05
268	0	7.96999e-05
269	0	0.0712917
270	0	2.58715e-05
271	0	0.00537039
272	0	0.00538592
273	0	0.0150448
274	0	1.8672e-06
275	0	3.22447e-05
276	0	0.00352666
277	0	8.85775e-06
278	0	0.0136837
279	0	0.000982444
280	0	3.44825e-07
281	0	0.000924287
282	0	5.98853e-07
283	0	2.51454e-06
284	0	2.67782e-05
285	0	1.80508e-08
286	0	0.839042
287	0	1.8672e-06
288	0	9.39282e-06
289	0	0.509205
290	0	0.24071
291	0	5.44674e-06
292	0	0.523476
293	0	5.37722e-07
294	0	0.106098
295	0	0.0771729
296	0	1.68232e-05
297	0	8.09786e-05
298	0	4.54913e-05
299	0	1.4247e-06
300	0	1.45731e-05
301	0	5.98475e-06
302	0	4.76207e-06
303	0	1.8672e-06
304	0	0.958446
305	0	3.27154e-06
306	0	1.8672e-06
307	0	3.16878e-05
308	0	3.31999e-05
309	0	1.8672e-06
310	0	0.0130602
311	0	0.264005
312	0	4.30225e-05
313	0	4.91372e-05
314	0	0.762464
315	0	0.00166386
316	0	6.59842e-05
317	0	2.32918e-05
318	0	7.95276e-06
319	0	9.44117e-06
320	0	0.0101114
321	0	6.52477e-06
322	0	1.16396e-05
323	0	2.1437e-05
324	0	2.48565e-05
325	0	5.3463e-05
326	0	4.55851e-05
327	0	9.80706e-05
328	0	0.000315479
329	0	0.255944
330	0	0.00433583
331	0	0.000292183
332	0	1.8672e-06
333	0	0.000418956
334	0	1.62791e-05
335	0	3.4926e-06
336	0	1.08112e-05
337	0	2.9863e-08
338	0	1.3618e-05
339	0	4.43169e-05
340	0	0.00528297
341	0	0.00117893
342	0	0.00248372
343	0	1.59611e-05
344	0	0.724888
345	0	0.0390627
346	0	0.00887409
347	0	2.11281e-05
348	0	2.54382e-05
349	0	0.000873682
350	0	0.0141058
351	0	2.43756e-05
352	0	6.18835e-05
353	0	5.84983e-05
354	0	0.00251483
355	0	0.00569607
356	0	1.30229e-05
357	0	1.26971e-05
358	0	0.000114617
359	0	0.427322
360	0	2.21518e-05
361	0	0.00103331
362	0	0.000138502
363	0	0.0113064
364	0	3.31561e-06
365	0	1.20293e-05
366	0	0.761042
367	0	3.57034e-05
368	0	0.225864
369	0	1.62706e-05
370	0	5.34121e-06
371	0	0.100153
372	0	1.04683e-06
373	0	3.64649e-08
374	0	0.00107585
375	0	4.11799e-07
376	0	1.7235e-05
377	0	6.56943e-05
378	0	5.83783e-06
379	0	1.34336e-05
380	0	0.253964
381	0	2.98715e-05
382	0	3.53109e-06
383	0	0.317808
384	0	2.3226e-06
385	0	3.22513e-05
386	0	1.79727e-05
387	0	2.29446e-06
388	0	1.27752e-05
389	0	3.60353e-05
390	0	0.000155749
391	0	0.00775087
392	0	2.11347e-05
393	0	0.157572
394	0	0.000113
395	0	8.21613e-06
396	0	0.00882284
397	0	0.0215394
398	0	0.000109006
399	0	4.358e-05
400	0	2.80031e-05
401	0	1.8672e-06
402	0	0.138265
403	0	0.000957623
404	0	1.78474e-05
405	0	0.0121886
406	0	9.52483e-06
407	0	0.000207835
408	0	0.0205237
409	0	0.0423474
410	0	2.6077e-05
411	0	3.95523e-05
412	0	0.178506
413	0	8.23198e-07
414	0	3.48391e-06
415	0	3.74472e-05
416	0	0.00120033
417	0	0.155075
418	0	4.77076e-05
419	0	0.115882
420	0	0.372808
421	0	1.07913e-05
422	0	1.1742e-05
423	0	0.0715759
424	0	0.00786158
425	0	0.00303866
426	0	0.643331
427	0	0.0207247
428	0	0.0203359
429	0	2.53744e-06
430	0	0.0480407
431	0	1.65671e-07
432	0	1.74943e-07
433	0	0.00734978
434	0	0.00197548
435	0	1.27105e-05
436	0	6.62476e-06
437	0	2.6763e-05
438	0	0.00143224
439	0	5.51344e-06
440	0	1.236e-06
441	0	1.8672e-06
442	0	5.32075e-05
443	0	0.0404049
444	0	1.8672e-06
445	0	0.0159263
446	0	0.000467651
447	0	7.4041e-06
448	0	0.474128
449	0	0.00227914
450	0	0.0124911
451	0	3.7646e-05
452	0	1.84737e-06
453	0	2.49684e-05
454	0	2.16015e-07
455	0	0.183062
456	0	0.000986866
457	0	3.61453e-05
458	0	1.33145e-05
459	0	5.53368e-05
460	0	4.07728e-06
461	0	4.51159e-06
462	0	5.11168e-06
463	0	0.00750897
464	0	0.00500449
465	0	1.69968e-05
466	0	0.000538259
467	0	8.85209e-05
468	0	0.00924777
469	0	0.0392216
470	0	8.10906e-05
471	0	1.8672e-06
472	0	0.000111636
473	0	0.00113182
474	0	0.742176
475	0	6.72267e-06
476	0	0.000612094
477	0	2.29891e-05
478	0	1.56763e-05
479	0	2.01306e-05
480	0	0.0187788
481	0	0.661843
482	0	3.52255e-07
483	0	3.67628e-05
484	0	0.000285079
485	0	9.47438e-05
486	0	0.000313562
487	0	1.16503e-05
488	0	4.12525e-05
489	0	1.322e-06
490	0	2.34867e-05
491	0	0.0863293
492	0	5.06398e-07
493	0	0.871782
494	0	0.00157322
495	0	1.90924e-05
496	0	4.85829e-05
497	0	3.46195e-05
498	0	0.0389444
499	0	0.0710196
500	0	0.00575091
501	0	6.20443e-06
502	0	4.67264e-05
503	0	2.402e-05
504	0	2.14436e-05
505	0	3.06845e-05
506	0	0.104992
507	0	1.8672e-06
508	0	1.50421e-06
509	0	1.24996e-05
510	0	4.7203e-05
511	0	4.01715e-05
512	0	0.0143126
513	0	3.48414e-06
514	0	4.65645e-06
515	0	0.0292619
516	0	1.03754e-06
517	0	3.76826e-05
518	0	0.00383858
519	0	2.68016e-05
520	0	9.91679e-06
521	0	0.000149321
522	0	1.8672e-06
523	0	0.000247741
524	0	1.02897e-05
525	0	1.80594e-05
526	0	0.038288
527	0	1.8672e-06
528	0	1.39791e-06
529	0	2.78244e-06
530	0	0.000163901
531	0	6.602e-07
532	0	1.37367e-05
533	0	0.139475
534	0	0.000107852
535	0	9.90014e-06
536	0	3.03261e-05
537	0	3.15048e-08
538	0	0.962828
539	0	3.8398e-05
540	0	0.000807774
541	0	6.10456e-09
542	0	9.64219e-06
543	0	4.76228e-06
544	0	4.26829e-06
545	0	0.00939638
546	0	1.70564e-05
547	0	1.1571e-05
548	0	3.72511e-07
549	0	0.26081
550	0	0.382468
551	0	1.8672e-06
552	0	1.22147e-07
553	0	1.18843e-05
554	0	0.000279208
555	0	0.000540948
556	0	1.56451e-05
557	0	3.03185e-05
558	0	4.28601e-07
559	0	7.95352e-06
560	0	4.17108e-05
561	0	0.0898847
562	0	0.0259519
563	0	5.86294e-07
564	0	1.8672e-06
565	0	3.49634e-06
566	0	2.8113e-08
567	0	1.8672e-06
568	0	0.000342001
569	0	4.69504e-05
570	0	0.0180717
571	0	2.29985e-06
572	0	0.304283
573	0	3.1871e-06
574	0	3.56503e-06
575	0	0.000272038
576	0	0.00723918
577	0	2.59193e-06
578	0	3.66821e-06
579	0	0.0170933
580	0	1.8672e-06
581	0	4.21715e-05
582	0	1.35038e-06
583	0	1.90673e-07
584	0	8.7785e-08
585	0	1.02787e-05
586	0	1.41226e-08
587	0	1.8672e-06
588	0	0.0133875
589	0	9.34443e-06
590	0	2.98046e-05
591	0	3.44048e-06
592	0	3.6247e-06
593	0	1.38088e-05
594	0	0.34668
595	0	0.031628
596	0	1.16166e-05
597	0	2.85453e-05
598	0	0.00248041
599	0	0.000410522
600	0	0.0987721
601	0	1.1634e-06
602	0	7.63585e-07
603	0	0.000198075
604	0	1.79366e-05
605	0	0.192153
606	0	0.0024727
607	0	0.583186
608	0	0.0825427
609	0	6.0559e-07
610	0	0.0147865
611	0	2.41572e-05
612	0	2.0623e-06
613	0	0.061061
614	0	0.00652095
615	0	2.74283e-05
616	0	3.6831e-07
617	0	1.8672e-06
618	0	1.27848e-05
619	0	2.83014e-05
620	0	0.0176338
621	0	9.10988e-07
622	0	0.0594969
623	0	1.64821e-06
624	0	1.8672e-06
625	0	1.59934e-05
626	0	1.61275e-05
627	0	7.21529e-08
628	0	8.83513e-05
629	0	2.08476e-05
630	0	1.8672e-06
631	0	7.2055e-06
632	0	0.00300267
633	0	4.06022e-06
634	0	1.46258e-05
635	0	7.34609e-05
636	0	0.00153794
637	0	2.00727e-05
638	0	0.0160933
639	0	0.0242778
640	0	2.15106e-05
641	0	0.00018677
642	0	0.00018908
643	0	1.98733e-05
644	0	0.0147337
645	0	0.00234216
646	0	1.8672e-06
647	0	0.561286
648	0	0.0178233
649	0	0.00157275
650	0	2.99113e-05
651	0	3.54914e-05
652	0	5.5533e-06
653	0	0.000314462
654	0	2.17099e-05
655	0	0.0123437
656	0	1.72923e-07
657	0	0.185979
658	0	0.00160856
659	0	0.215819
660	0	0.00728368
661	0	2.26086e-07
662	0	2.82939e-05
663	0	3.02812e-05
664	0	0.132023
665	0	8.42211e-07
666	0	2.0659e-06
667	0	2.65796e-05
668	0	3.07786e-05
669	0	6.40727e-06
670	0	2.78303e-05
671	0	0.00182439
672	0	0.132885
673	0	0.000101522
674	0	1.13342e-06
675	0	0.00245853
676	0	1.41457e-05
677	0	6.8213e-06
678	0	0.00713138
679	0	0.55117
680	0	1.38971e-05
681	0	2.0341e-05
682	0	0.028901
683	0	2.72072e-05
684	0	3.12286e-05
685	0	6.98506e-06
686	0	9.30329e-06
687	0	1.41621e-06
688	0	4.08449e-07
689	0	0.00181977
690	0	0.790712
691	0	4.70253e-05
692	0	3.41874e-05
693	0	1.69743e-05
694	0	3.19721e-05
695	0	0.140512
696	0	3.11826e-06
697	0	0.0900249
698	0	4.14069e-05
699	0	2.93423e-05
700	0	1.1419e-05
701	0	0.00111421
702	0	0.421848
703	0	0.000189583
704	0	0.338739
705	0	1.9535e-05
706	0	4.6717e-08
707	0	1.8672e-06
708	0	1.8672e-06
709	0	0.000123298
710	0	2.79163e-05
711	0	2.44061e-05
712	0	2.14566e-06
713	0	2.32205e-05
714	0	2.64485e-05
715	0	0.801189
716	0	5.85853e-06
717	0	0.693257
718	0	1.86432e-05
719	0	7.95481e-05
720	0	0.0151705
721	0	5.18193e-07
722	0	0.0847871
723	0	0.00433522
724	0	2.70667e-05
725	0	1.3362e-05
726	0	0.0037838
727	0	0.00986981
728	0	3.72857e-05
729	0	1.65898e-05
730	0	9.31267e-08
731	0	1.84239e-05
732	0	6.48537e-05
733	0	1.33999e-05
734	0	0.0959282
735	0	4.63399e-05
736	0	1.59647e-05
737	0	3.56092e-05
738	0	4.32048e-05
739	0	1.32517e-08
740	0	4.55348e-06
741	0	2.92305e-05
742	0	2.1513e-05
743	0	1.50594e-06
744	0	1.43572e-05
745	0	6.6936e-06
746	0	0.0895043
747	0	0.00206281
748	0	8.78428e-06
749	0	5.99634e-05
750	0	0.0946823
751	0	0.000195759
752	0	0.812314
753	0	3.24142e-05
754	0	0.00979096
755	0	1.52376e-06
756	0	5.50529e-06
757	0	3.24187e-05
758	0	0.229149
759	0	3.06805e-05
760	0	1.8672e-06
761	0	0.337368
762	0	9.56331e-08
763	0	0.128994
764	0	0.0987128
765	0	8.20558e-06
766	0	1.8672e-06
767	0	2.07636e-05
768	0	6.69752e-06
769	0	1.8672e-06
770	0	0.276171
771	0	1.0648e-06
772	0	6.56103e-05
773	0	0.011398
774	0	0.0019401
775	0	1.25976e-05
776	0	0.192363
777	0	5.36033e-05
778	0	0.0421356
779	0	1.54422e-06
780	0	4.09948e-05
781	0	0.198214
782	0	3.40795e-05
783	0	0.234486
784	0	0.0347697
785	0	1.83763e-08
786	0	7.99333e-07
787	0	4.13595e-05
788	0	1.48202e-05
789	0	1.97826e-05
790	0	1.8672e-06
791	0	0.00254057
792	0	3.98081e-05
793	0	4.56894e-08
794	0	2.02038e-05
795	0	3.49601e-07
796	0	1.90394e-05
797	0	0.385884
798	0	4.86716e-05
799	0	0.00944512
800	0	0.278531
801	0	5.83443e-06
802	0	0.000193721
803	0	4.86969e-05
804	0	3.13613e-05
805	0	1.4836e-08
806	0	2.35034e-05
807	0	2.77405e-07
808	0	0.166148
809	0	1.22186e-05
810	0	0.000754815
811	0	1.05299e-05
812	0	2.26656e-05
813	0	0.353084
814	0	1.0345e-06
815	0	0.00534648
816	0	8.5379e-08
817	0	5.0443e-05
818	0	1.5956e-05
819	0	0.771802
820	0	0.000181929
821	0	5.80418e-05
822	0	1.40544e-07
823	0	0.00761952
824	0	0.00316508
825	0	8.19613e-06
826	0	5.94638e-05
827	0	1.71959e-05
828	0	0.0183408
829	0	1.48741e-05
830	0	0.00793673
831	0	0.929506
832	0	0.485263
833	0	0.0444768
834	0	1.8672e-06
835	0	1.8672e-06
836	0	2.86444e-05
837	0	0.0782302
838	0	1.50736e-05
839	0	0.287809
840	0	3.65438e-05
841	0	1.48816e-05
842	0	0.000703816
843	0	3.41579e-05
844	0	0
845	0	0.165526
846	0	3.16454e-05
847	0	2.916e-06
848	0	0.679109
849	0	0.000610181
850	0	5.13732e-05
851	0	1.68753e-05
852	0	1.8672e-06
853	0	1.75708e-05
854	0	2.31544e-05
855	0	7.90781e-05
856	0	1.8672e-06
857	0	9.64366e-05
858	0	1.79797e-05
859	0	0.212926
860	0	0.144861
861	0	1.0277e-06
862	0	0.0111038
863	0	0.00850579
864	0	5.41917e-06
865	0	4.98186e-07
866	0	1.8672e-06
867	0	3.7223e-05
868	0	1.8672e-06
869	0	4.94798e-05
870	0	1.8672e-06
871	0	3.867e-05
872	0	2.33638e-05
873	0	0.650111
874	0	0.00151538
875	0	0.850043
876	0	0.00104522
877	0	5.88062e-05
878	0	4.62572e-05
879	0	0.550092
880	0	0.810876
881	0	1.27046e-06
882	0	1.8672e-06
883	0	1.98686e-05
884	0	0.145555
885	0	1.41946e-05
886	0	5.50646e-05
887	0	0.413678
888	0	2.87757e-05
889	0	0.56041
890	0	1.0423e-05
891	0	0.113807
892	0	1.32052e-05
893	0	7.48437e-05
894	0	0.299128
895	0	4.44122e-07
896	0	4.23956e-06
897	0	3.71357e-07
898	0	5.60471e-06
899	0	3.35913e-06
900	0	2.32872e-06
901	0	4.65812e-05
902	0	3.72011e-05
903	0	1.8672e-06
904	0	0.000244829
905	0	0.248603
906	0	0.00550267
907	0	3.15734e-06
908	0	3.07892e-05
909	0	0.111282
910	0	3.50133e-06
911	0	0.0107869
912	0	6.8068e-07
913	0	1.8672e-06
914	0	1.46492e-05
915	0	2.74094e-05
916	0	0.00360706
917	0	1.72668e-05
918	0	5.27781e-06
919	0	6.58169e-07
920	0	4.00135e-05
921	0	0.00427741
922	0	4.71874e-06
923	0	1.34731e-05
924	0	0.0137218
925	0	3.03442e-06
926	0	1.12981e-05
927	0	1.10389e-06
928	0	0.0155115
929	0	0.0106045
930	0	1.61682e-05
931	0	1.71536e-06
932	0	1.8672e-06
933	0	2.17116e-05
934	0	0.392328
935	0	1.28844e-05
936	0	6.60979e-06
937	0	1.8672e-06
938	0	0.0606083
939	0	0.11427
940	0	0.18492
941	0	0.00132358
942	0	1.8672e-06
943	0	8.36711e-09
944	0	0.000258996
945	0	0.000773202
946	0	1.02274e-05
947	0	5.70534e-05
948	0	2.5581e-05
949	0	6.5284e-06
950	0	1.8672e-06
951	0	2.99863e-05
952	0	9.6206e-06
953	0	1.8672e-06
954	0	1.8672e-06
955	0	7.48647e-06
956	0	1.98561e-05
957	0	1.65548e-05
958	0	2.61439e-05
959	0	6.22322e-05
960	0	2.969e-06
961	0	0.0176624
962	0	0.842506
963	0	7.80296e-06
964	0	2.98787e-05
965	0	0.0454702
966	0	3.11802e-05
967	0	1.32384e-05
968	0	0.576189
969	0	0.00150034
970	0	1.42759e-05
971	0	2.75621e-05
972	0	7.38447e-07
973	0	1.28116e-05
974	0	0.00148199
975	0	0.0338417
976	0	4.62468e-07
977	0	5.58028e-05
978	0	8.82204e-05
979	0	0.271266
980	0	1.65519e-05
981	0	1.23424e-05
982	0	0.000101037
983	0	1.8672e-06
984	0	6.08948e-05
985	0	1.34648e-05
986	0	0.118932
987	0	1.22854e-07
988	0	4.32035e-05
989	0	4.51178e-05
990	0	1.85744e-05
991	0	0.118253
992	0	2.96037e-06
993	0	5.98397e-07
994	0	0.125733
995	0	4.0225e-07
996	0	2.16569e-05
997	0	1.19865e-06
998	0	1.8672e-06
999	0	3.21501e-06
1000	0	1.64931e-06
1001	0	1.8672e-06
1002	0	0.0145477
1003	0	1.8572e-07
1004	0	4.03918e-06
1005	0	6.83939e-06
1006	0	0.420877
1007	0	7.15748e-07
1008	0	3.27125e-05
1009	0	1.43269e-05
1010	0	6.44334e-06
1011	0	2.74989e-05
1012	0	2.17555e-06
1013	0	7.75156e-05
1014	0	2.73905e-07
1015	0	2.38535e-05
1016	0	8.51459e-05
1017	0	0.0510074
1018	0	2.60811e-05
1019	0	0.0249482
1020	0	1.09031e-05
1021	0	6.96616e-07
1022	0	2.25913e-05
1023	0	1.8672e-06
1024	0	8.85141e-06
1025	0	0.00124588
1026	0	1.8672e-06
1027	0	2.72421e-06
1028	0	2.7033e-05
1029	0	0.0117723
1030	0	2.30416e-05
1031	0	0.00951829
1032	0	1.23573e-05
1033	0	1.5241e-05
1034	0	9.29181e-05
1035	0	0.00236431
1036	0	8.85707e-05
1037	0	1.8672e-06
1038	0	0.000522542
1039	0	1.8672e-06
1040	0	4.0908e-05
1041	0	0.068662
1042	0	4.5986e-06
1043	0	0.0450793
1044	0	2.67475e-05
1045	0	8.64424e-06
1046	0	3.70114e-06
1047	0	1.22123e-05
1048	0	1.0075e-05
1049	0	3.87729e-05
1050	0	0.000268301
1051	0	0.000777538
1052	0	4.42488e-06
1053	0	1.9984e-06
1054	0	0.679751
1055	0	9.6517e-06
1056	0	1.43782e-05
1057	0	2.23168e-06
1058	0	1.31307e-05
1059	0	2.05208e-05
1060	0	8.84647e-08
1061	0	4.99606e-05
1062	0	1.62826e-06
1063	0	0.4234
1064	0	1.8672e-06
1065	0	5.19843e-05
1066	0	1.56874e-05
1067	0	2.16366e-06
1068	0	0.00265547
1069	0	1.03818e-05
1070	0	0.000220675
1071	0	1.02393e-05
1072	0	0.000148111
1073	0	4.43747e-05
1074	0	2.25404e-05
1075	0	1.8672e-06
1076	0	8.51026e-07
1077	0	0.252619
1078	0	9.52071e-05
1079	0	3.00059e-05
1080	0	0.00721657
1081	0	0.00360807
1082	0	0.027468
1083	0	0.000159737
1084	0	0.251362
1085	0	0.000233626
1086	0	2.67935e-06
1087	0	5.13234e-05
1088	0	0.0139556
1089	0	1.29558e-05
1090	0	1.8672e-06
1091	0	7.29299e-06
1092	0	0.00101259
1093	0	0.00024951
1094	0	3.51919e-05
1095	0	2.25354e-05
1096	0	0.530535
1097	0	2.08163e-06
1098	0	0.120326
1099	0	4.18599e-06
1100	0	2.58929e-05
1101	0	0.504264
1102	0	0.210789
1103	0	4.62959e-07
1104	0	6.17349e-07
1105	0	7.92356e-06
1106	0	0.00847669
1107	0	1.8672e-06
1108	0	1.42765e-05
1109	0	2.80663e-06
1110	0	0.0692612
1111	0	0.00257653
1112	0	2.74831e-06
1113	0	0.277879
1114	0	2.11023e-05
1115	0	3.52615e-05
1116	0	9.234e-06
1117	0	0.0066814
1118	0	0.00012698
1119	0	3.31157e-05
1120	0	7.46804e-06
1121	0	9.51224e-05
1122	0	6.53733e-05
1123	0	1.09124e-05
1124	0	3.08312e-07
1125	0	0.0911864
1126	0	1.6265e-05
1127	0	1.30719e-05
1128	0	0.00098227
1129	0	5.73182e-06
1130	0	9.01915e-08
1131	0	0.00103076
1132	0	0.0343942
1133	0	1.93468e-06
1134	0	1.25048e-06
1135	0	2.35571e-05
1136	0	0.0316287
1137	0	3.51615e-05
1138	0	5.48907e-07
1139	0	2.82537e-05
1140	0	4.09314e-07
1141	0	1.8672e-06
1142	0	0.0368239
1143	0	2.30695e-05
1144	0	0.0329437
1145	0	1.90741e-07
1146	0	7.23624e-06
1147	0	0.000554072
1148	0	5.88784e-06
1149	0	0.651314
1150	0	0.00141326
1151	0	2.91929e-05
1152	0	8.26272e-05
1153	0	0.128379
1154	0	4.86457e-05
1155	0	0.0597816
1156	0	1.17576e-05
1157	0	0.00426123
1158	0	2.16581e-05
1159	0	6.40236e-06
1160	0	1.18768e-06
1161	0	6.849e-05
1162	0	6.69385e-06
1163	0	0.238352
1164	0	7.08681e-07
1165	0	0.17074
1166	0	3.24532e-07
1167	0	4.70499e-05
1168	0	0.00347495
1169	0	1.46506e-05
1170	0	0.0103223
1171	0	1.8672e-06
1172	0	0.000765738
1173	0	1.75576e-05
1174	0	8.57389e-07
1175	0	1.74778e-05
1176	0	6.54078e-05
1177	0	2.5588e-05
1178	0	0.0131924
1179	0	5.7204e-08
1180	0	3.49405e-05
1181	0	0.253381
1182	0	2.74194e-05
1183	0	0.0486183
1184	0	0.0608631
1185	0	0.0161293
1186	0	5.16036e-07
1187	0	8.74786e-06
1188	0	0.0161935
1189	0	0.00433668
1190	0	2.45076e-05
1191	0	0.000353227
1192	0	0.18131
1193	0	0.136595
1194	0	2.31637e-05
1195	0	0.000120198
1196	0	1.09136e-05
1197	0	1.42497e-05
1198	0	0.291818
1199	0	1.69444e-05
1200	0	0.641234
1201	0	0.000154586
1202	0	0.00202921
1203	0	2.59981e-05
1204	0	0.819944
1205	0	1.72314e-05
1206	0	0.126532
1207	0	3.95711e-06
1208	0	0.579825
1209	0	1.21997e-08
1210	0	0.139959
1211	0	0.000755501
1212	0	1.11733e-05
1213	0	1.19846e-05
1214	0	2.01295e-15
1215	0	1.44335e-05
1216	0	8.01675e-05
1217	0	0.00337118
1218	0	6.27159e-05
1219	0	1.57118e-05
1220	0	1.61237e-05
1221	0	1.15887e-06
1222	0	0.956065
1223	0	2.1669e-07
1224	0	0.340542
1225	0	8.66867e-06
1226	0	6.21948e-07
1227	0	0.372333
1228	0	0.00190504
1229	0	9.34387e-05
1230	0	0.156266
1231	0	0.0823019
1232	0	3.73044e-05
1233	0	1.15953e-05
1234	0	1.81861e-06
1235	0	0.0689199
1236	0	2.84165e-05
1237	0	3.04156e-06
1238	0	5.5667e-07
1239	0	3.97176e-06
1240	0	0.0638646
1241	0	0.00641078
1242	0	1.14597e-05
1243	0	9.34235e-06
1244	0	9.06711e-06
1245	0	0.00279064
1246	0	0.000152107
1247	0	0.00124444
1248	0	4.59132e-05
1249	0	1.8672e-06
1250	0	0.801169
1251	0	0.00865942
1252	0	2.31199e-05
1253	0	5.46153e-06
1254	0	1.8672e-06
1255	0	2.01684e-05
1256	0	2.86149e-05
1257	0	2.79004e-05
1258	0	2.92285e-05
1259	0	0.0179331
1260	0	0.106749
1261	0	0.0177507
1262	0	5.27582e-05
1263	0	2.0571e-05
1264	0	0.00014524
1265	0	6.10451e-06
1266	0	3.7287e-05
1267	0	0.101018
1268	0	0.742647
1269	0	0.0314829
1270	0	6.89061e-07
1271	0	0.148569
1272	0	1.8672e-06
1273	0	1.69744e-05
1274	0	1.44324e-06
1275	0	1.57853e-05
1276	0	1.86898e-05
1277	0	4.2177e-07
1278	0	0.000117945
1279	0	0.593688
1280	0	0.0320421
1281	0	4.27594e-06
1282	0	3.3421e-06
1283	0	2.6047e-06
1284	0	0.000818539
1285	0	7.77379e-05
1286	0	0.280421
1287	0	0.0193439
1288	0	0.000112934
1289	0	1.8672e-06
1290	0	1.11334e-06
1291	0	0.336829
1292	0	3.10497e-05
1293	0	0.0169767
1294	0	7.80259e-05
1295	0	7.47357e-06
1296	0	0.11994
1297	0	8.32643e-05
1298	0	2.47979e-05
1299	0	4.41649e-07
1300	0	9.60031e-06
1301	0	0.710925
1302	0	0.00270406
1303	0	0.00140983
1304	0	4.80627e-05
1305	0	0.00110569
1306	0	0.00130683
1307	0	0.00014851
1308	0	2.90703e-05
1309	0	3.42036e-06
1310	0	2.1864e-06
1311	0	3.49862e-05
1312	0	0.00106184
1313	0	0.0214321
1314	0	0.0302952
1315	0	0.300864
1316	0	1.09493e-06
1317	0	0.0496962
1318	0	6.86726e-05
1319	0	0.136167
1320	0	0.00327191
1321	0	0.0417374
1322	0	3.36965e-05
1323	0	6.55667e-05
1324	0	0.0315876
1325	0	5.85029e-05
1326	0	0.351686
1327	0	7.65944e-05
1328	0	1.8672e-06
1329	0	4.45741e-05
1330	0	4.05366e-05
1331	0	6.27592e-05
1332	0	1.24309e-05
1333	0	0.00195494
1334	0	0.000106152
1335	0	0.0530254
1336	0	0.171018
1337	0	0.393296
1338	0	5.20993e-06
1339	0	6.39125e-05
1340	0	0.000115219
1341	0	4.43525e-05
1342	0	1.16404e-05
1343	0	6.3005e-06
1344	0	3.85768e-05
1345	0	1.89237e-05
1346	0	2.45076e-06
1347	0	1.98507e-05
1348	0	1.7434e-05
1349	0	3.70673e-05
1350	0	0.0405564
1351	0	1.52392e-06
1352	0	3.03723e-05
1353	0	0.00316632
1354	0	2.28971e-05
1355	0	0.146486
1356	0	0.67453
1357	0	2.61943e-05
1358	0	3.35344e-06
1359	0	9.66136e-08
1360	0	4.18701e-06
1361	0	1.74516e-06
1362	0	1.8672e-06
1363	0	6.54015e-05
1364	0	3.73115e-05
1365	0	0.00421497
1366	0	0.0761834
1367	0	5.71464e-05
1368	0	1.8672e-06
1369	0	0.817662
1370	0	3.18734e-05
1371	0	4.88668e-08
1372	0	0.000215941
1373	0	1.64054e-05
1374	0	1.64182e-05
1375	0	1.07366e-05
1376	0	0.0668396
1377	0	1.66437e-05
1378	0	4.78885e-07
1379	0	8.10569e-06
1380	0	1.03512e-05
1381	0	8.37976e-06
1382	0	0.00365792
1383	0	1.48049e-05
1384	0	0.0197148
1385	0	1.1488e-05
1386	0	6.26684e-05
1387	0	0.00588554
1388	0	0.000253266
1389	0	4.247e-06
1390	0	7.04279e-05
1391	0	8.04921e-06
1392	0	0.0412455
1393	0	0.715594
1394	0	4.35541e-06
1395	0	1.48793e-05
1396	0	1.5338e-06
1397	0	3.64278e-06
1398	0	9.60524e-06
1399	0	0.150589
1400	0	3.61552e-05
1401	0	6.94082e-06
1402	0	0.000234045
1403	0	1.24349e-05
1404	0	0.000296383
1405	0	5.49177e-05
1406	0	3.2365e-05
1407	0	3.65508e-05
1408	0	5.74693e-05
1409	0	0.0818524
1410	0	1.36254e-05
1411	0	1.29515e-05
1412	0	1.5756e-05
1413	0	0.0139835
1414	0	9.61398e-05
1415	0	1.65961e-05
1416	0	2.02263e-05
1417	0	0.013059
1418	0	2.75354e-05
1419	0	0.0974666
1420	0	0.00210482
1421	0	3.94529e-07
1422	0	0.000582203
1423	0	2.35636e-06
1424	0	2.02012e-05
1425	0	0.120176
1426	0	3.31786e-09
1427	0	7.84088e-06
1428	0	4.41712e-05
1429	0	5.52429e-05
1430	0	0.000134573
1431	0	0.000260618
1432	0	1.8672e-06
1433	0	1.8672e-06
1434	0	0.0373914
1435	0	3.47384e-05
1436	0	1.86458e-06
1437	0	8.81751e-06
1438	0	0.552231
1439	0	1.8672e-06
1440	0	4.29908e-06
1441	0	2.67777e-06
1442	0	1.8672e-06
1443	0	1.03999e-05
1444	0	1.93721e-05
1445	0	0.000268942
1446	0	1.30003e-05
1447	0	0.00523858
1448	0	0.567851
1449	0	1.8672e-06
1450	0	2.80232e-05
1451	0	0.120176
1452	0	0.045945
1453	0	3.28351e-06
1454	0	0.000385885
1455	0	9.27245e-05
1456	0	0.00983168
1457	0	2.97193e-05
1458	0	0.103794
1459	0	0.19317
1460	0	0.0280455
1461	0	6.67771e-08
1462	0	4.51745e-05
1463	0	2.22055e-06
1464	0	4.20308e-06
1465	0	1.31348e-05
1466	0	7.54991e-05
1467	0	0.00582969
1468	0	1.41449e-06
1469	0	0.00665543
1470	0	3.28013e-06
1471	0	3.37252e-07
1472	0	5.59153e-05
1473	0	3.2259e-06
1474	0	1.59733e-05
1475	0	0.037191
1476	0	2.71917e-05
1477	0	1.8672e-06
1478	0	1.8672e-06
1479	0	1.72525e-05
1480	0	0.00132661
1481	0	0.000110142
1482	0	0.00647141
1483	0	0.0225133
1484	0	0.0122893
1485	0	0.217834
1486	0	6.64561e-06
1487	0	5.25201e-06
1488	0	1.54035e-05
1489	0	1.8672e-06
1490	0	1.3879e-06
1491	0	0.45892
1492	0	0.000119963
1493	0	0.0034684
1494	0	3.27716e-05
1495	0	0.000208368
1496	0	1.17695e-06
1497	0	0.000553768
1498	0	0.00996628
1499	0	7.70228e-05
1500	0	3.18351e-05
1501	0	4.80358e-07
1502	0	4.10653e-06
1503	0	2.16756e-07
1504	0	0.00034524
1505	0	1.51053e-05
1506	0	1.61551e-05
1507	0	1.68345e-06
1508	0	7.7091e-07
1509	0	0.000748946
1510	0	0.00263607
1511	0	4.56886e-05
1512	0	0.739231
1513	0	0.0633478
1514	0	0.055709
1515	0	0.00612477
1516	0	0.000747613
1517	0	0.00404287
1518	0	3.7086e-08
1519	0	3.56842e-06
1520	0	0.390747
1521	0	0.0139758
1522	0	8.80487e-05
1523	0	0.00166807
1524	0	2.50572e-05
1525	0	0.000219458
1526	0	2.9978e-05
1527	0	1.01211e-05
1528	0	6.45994e-06
1529	0	0.0267994
1530	0	1.42018e-06
1531	0	0.543748
1532	0	3.33255e-05
1533	0	1.44763e-05
1534	0	3.68657e-05
1535	0	1.8672e-06
1536	0	1.39986e-05
1537	0	5.98268e-06
1538	0	4.07512e-06
1539	0	0.0199033
1540	0	0.53735
1541	0	0.000482981
1542	0	0.0127243
1543	0	3.07077e-05
1544	0	0.00571173
1545	0	0.000944168
1546	0	0.513271
1547	0	1.30413e-05
1548	0	1.8672e-06
1549	0	0.324204
1550	0	0.359361
1551	0	0.000415919
1552	0	1.18159e-06
1553	0	0.00234894
1554	0	7.88229e-05
1555	0	0.00909975
1556	0	3.7833e-06
1557	0	7.51599e-06
1558	0	4.05755e-05
1559	0	3.37542e-05
1560	0	2.16487e-05
1561	0	5.79679e-05
1562	0	6.48607e-05
1563	0	0.000264993
1564	0	0.000118732
1565	0	2.17088e-05
1566	0	0.00895341
1567	0	1.71613e-05
1568	0	0.000106657
1569	0	2.00299e-05
1570	0	0.0915489
1571	0	2.44027e-06
1572	0	8.07353e-06
1573	0	9.9866e-06
1574	0	1.83934e-05
1575	0	4.83447e-05
1576	0	0.0517888
1577	0	1.3832e-06
1578	0	3.3375e-05
1579	0	0.621206
1580	0	5.40551e-05
1581	0	1.8672e-06
1582	0	5.16205e-05
1583	0	0.0150092
1584	0	1.8672e-06
1585	0	1.8672e-06
1586	0	7.09122e-06
1587	0	0.0130331
1588	0	0.04117
1589	0	1.8544e-05
1590	0	0.00397771
1591	0	2.1454e-05
1592	0	1.11355e-06
1593	0	0.00276542
1594	0	1.23599e-05
1595	0	1.8672e-06
1596	0	0.00149245
1597	0	0.787159
1598	0	4.3608e-08
1599	0	0.00504706
1600	0	0.0114665
1601	0	1.99385e-05
1602	0	0.0088464
1603	0	6.15266e-05
1604	0	9.67371e-06
1605	0	6.12608e-06
1606	0	1.15015e-05
1607	0	2.30497e-05
1608	0	0.132782
1609	0	0.00198751
1610	0	0.0487132
1611	0	3.01123e-05
1612	0	1.74584e-05
1613	0	4.3073e-07
1614	0	0.628043
1615	0	1.1383e-05
1616	0	3.6465e-05
1617	0	0.347948
1618	0	2.36819e-06
1619	0	0.706637
1620	0	1.56926e-05
1621	0	0.139001
1622	0	2.86948e-05
1623	0	1.8672e-06
1624	0	0.0754217
1625	0	0.010285
1626	0	0.0469598
1627	0	9.06767e-06
1628	0	2.07215e-05
1629	0	0.00497007
1630	0	1.19068e-06
1631	0	1.22096e-05
1632	0	7.66219e-05
1633	0	0.0116686
1634	0	3.15626e-05
1635	0	0.0301139
1636	0	1.09478e-05
1637	0	2.55967e-06
1638	0	4.46331e-06
1639	0	0.00105917
1640	0	4.36751e-05
1641	0	1.23879e-05
1642	0	0.185541
1643	0	0.0654166
1644	0	2.12672e-06
1645	0	0.015649
1646	0	0.000327588
1647	0	1.98763e-05
1648	0	1.16485e-05
1649	0	0.000872903
1650	0	1.92005e-05
1651	0	1.8672e-06
1652	0	0.00348961
1653	0	0.301798
1654	0	2.81446e-05
1655	0	2.17277e-06
1656	0	0.0871882
1657	0	2.21062e-05
1658	0	3.79551e-08
1659	0	1.8672e-06
1660	0	7.50531e-08
1661	0	0.0283625
1662	0	5.25946e-07
1663	0	2.41399e-05
1664	0	4.69281e-06
1665	0	1.8672e-06
1666	0	0.0100361
1667	0	1.37478e-06
1668	0	8.50614e-06
1669	0	2.55557e-05
1670	0	1.69945e-05
1671	0	1.01924e-05
1672	0	9.70985e-07
1673	0	0.011148
1674	0	6.76511e-05
1675	0	0.176455
1676	0	1.03768e-05
1677	0	8.30342e-05
1678	0	0.0434865
1679	0	5.11426e-06
1680	0	1.8672e-06
1681	0	0.00366884
1682	0	7.79446e-06
1683	0	0.0141209
1684	0	3.99559e-05
1685	0	0.00614281
1686	0	2.38029e-06
1687	0	1.8672e-06
1688	0	0.0313884
1689	0	0.0366692
1690	0	0.655241
1691	0	0.133977
1692	0	4.55298e-07
1693	0	3.30558e-05
1694	0	1.8672e-06
1695	0	0.000780047
1696	0	8.03275e-06
1697	0	0.0132558
1698	0	1.48903e-05
1699	0	0.136408
1700	0	0.00488901
1701	0	5.93346e-06
1702	0	0.000426861
1703	0	0.0128329
1704	0	7.99304e-07
1705	0	3.05377e-06
1706	0	0.111102
1707	0	5.22352e-05
1708	0	7.03048e-05
1709	0	1.8672e-06
1710	0	0.364927
1711	0	0.0001149
1712	0	0.143683
1713	0	0.718126
1714	0	1.21854e-05
1715	0	1.026e-06
1716	0	5.97263e-06
1717	0	3.8679e-05
1718	0	2.45326e-05
1719	0	1.8672e-06
1720	0	0.01982
1721	0	0.00460032
1722	0	1.26395e-05
1723	0	1.94758e-06
1724	0	0.00704521
1725	0	1.8672e-06
1726	0	6.09673e-05
1727	0	1.8672e-06
1728	0	0.768331
1729	0	0.112451
1730	0	0.00263143
1731	0	0.0510373
1732	0	1.20606e-05
1733	0	8.30962e-05
1734	0	0.109543
1735	0	0.0208665
1736	0	2.40871e-05
1737	0	2.93517e-06
1738	0	7.34906e-06
1739	0	2.98185e-05
1740	0	0.132825
1741	0	0.108239
1742	0	1.8672e-06
1743	0	0.0334249
1744	0	7.61968e-06
1745	0	2.98871e-05
1746	0	0.380241
1747	0	7.13795e-05
1748	0	0.00241886
1749	0	9.58773e-07
1750	0	0.000331568
1751	0	5.26006e-09
1752	0	2.25323e-05
1753	0	5.8368e-05
1754	0	0.00131004
1755	0	0.566419
1756	0	1.10018e-05
1757	0	1.18762e-06
1758	0	0.0211979
1759	0	1.31421e-05
1760	0	2.64719e-05
1761	0	1.10143e-05
1762	0	3.15942e-05
1763	0	8.42049e-06
1764	0	3.18387e-06
1765	0	0.000266547
1766	0	0.00762483
1767	0	0.0163921
1768	0	3.12517e-05
1769	0	1.08551e-05
1770	0	1.35627e-06
1771	0	0.00118756
1772	0	1.83016e-06
1773	0	3.67265e-05
1774	0	5.39312e-05
1775	0	0.279987
1776	0	2.12607e-05
1777	0	0.0381509
1778	0	0.0289537
1779	0	0.00709328
1780	0	1.8672e-06
1781	0	5.98437e-05
1782	0	0.0300685
1783	0	3.57775e-05
1784	0	2.46773e-06
1785	0	0.00026626
1786	0	2.84856e-07
1787	0	7.50131e-07
1788	0	3.1333e-05
1789	0	0.000187528
1790	0	2.97067e-07
1791	0	1.39257e-05
1792	0	4.2172e-06
1793	0	1.8672e-06
1794	0	3.92963e-06
1795	0	0.270568
1796	0	5.5519e-06
1797	0	2.7516e-05
1798	0	2.42346e-05
1799	0	0.069152
1800	0	0.0658989
1801	0	2.50737e-05
1802	0	2.45326e-05
1803	0	2.65481e-05
1804	0	1.8672e-06
1805	0	6.12945e-07
1806	0	3.83893e-05
1807	0	1.8672e-06
1808	0	8.93337e-06
1809	0	7.82759e-06
1810	0	1.8672e-06
1811	0	0.0681717
1812	0	9.65262e-06
1813	0	0.00028024
1814	0	4.58852e-06
1815	0	2.21681e-05
1816	0	0.309697
1817	0	2.54911e-05
1818	0	0.00877189
1819	0	0.0179758
1820	0	1.50575e-05
1821	0	1.90179e-07
1822	0	0.696568
1823	0	5.31064e-06
1824	0	0.0404011
1825	0	3.8463e-05
1826	0	1.8672e-06
1827	0	3.86643e-06
1828	0	2.68768e-05
1829	0	0.00019884
1830	0	0.126784
1831	0	0.00567224
1832	0	0.69245
1833	0	0.000130088
1834	0	0.00271964
1835	0	1.59941e-07
1836	0	3.95999e-05
1837	0	0.00136794
1838	0	0.0375376
1839	0	3.31182e-05
1840	0	0.338441
1841	0	0.000621593
1842	0	1.8672e-06
1843	0	0.0112865
1844	0	0.293936
1845	0	3.1934e-05
1846	0	5.34144e-05
1847	0	0.0150468
1848	0	5.44319e-05
1849	0	0.933548
1850	0	3.05361e-05
1851	0	2.56075e-06
1852	0	1.91021e-05
1853	0	6.71622e-07
1854	0	0.00408018
1855	0	1.18077e-05
1856	0	0.000137386
1857	0	1.87064e-05
1858	0	1.13024e-07
1859	0	2.85587e-05
1860	0	1.8672e-06
1861	0	1.22167e-05
1862	0	0.0104477
1863	0	0.00305509
1864	0	1.40167e-06
1865	0	3.60276e-05
1866	0	7.64597e-06
1867	0	5.76557e-06
1868	0	3.74391e-05
1869	0	7.65557e-06
1870	0	0.000862337
1871	0	0.0130516
1872	0	0.0199599
1873	0	1.8672e-06
1874	0	0.0117941
1875	0	2.19018e-05
1876	0	7.92204e-08
1877	0	4.66124e-05
1878	0	3.38138e-05
1879	0	3.57179e-05
1880	0	4.1648e-06
1881	0	1.8672e-06
1882	0	3.72922e-07
1883	0	2.32677e-06
1884	0	0.814564
1885	0	3.22885e-05
1886	0	0.00344179
1887	0	4.94583e-06
1888	0	2.34171e-06
1889	0	2.59576e-05
1890	0	6.11466e-06
1891	0	2.39291e-06
1892	0	1.61209e-06
1893	0	9.01292e-07
1894	0	2.16991e-05
1895	0	9.90911e-05
1896	0	0.000155221
1897	0	0.00919094
1898	0	3.80812e-05
1899	0	0.431267
1900	0	0.000273029
1901	0	5.14527e-07
1902	0	0.528706
1903	0	0.00568439
1904	0	8.36801e-05
1905	0	2.88625e-05
1906	0	1.7766e-05
1907	0	5.97296e-07
1908	0	0.380036
1909	0	2.1071e-05
1910	0	4.19601e-05
1911	0	1.70771e-05
1912	0	0.637426
1913	0	0.00449961
1914	0	6.45536e-09
1915	0	0.000145421
1916	0	0.000154608
1917	0	0.866341
1918	0	1.14993e-05
1919	0	1.59841e-05
1920	0	0.000529433
1921	0	1.2655e-05
1922	0	1.8672e-06
1923	0	3.41614e-05
1924	0	0.0216334
1925	0	1.29389e-05
1926	0	4.03931e-05
1927	0	5.4845e-08
1928	0	1.27999e-07
1929	0	9.59304e-06
1930	0	0.00308611
1931	0	0.00480861
1932	0	0.877348
1933	0	4.36023e-05
1934	0	0.0173477
1935	0	5.23625e-05
1936	0	8.6314e-07
1937	0	3.38015e-06
1938	0	6.29776e-05
1939	0	0.0413199
1940	0	0.0288442
1941	0	2.23465e-06
1942	0	2.86816e-05
1943	0	4.27686e-05
1944	0	0.271021
1945	0	0.682205
1946	0	0.143983
1947	0	3.11547e-07
1948	0	0.00433236
1949	0	3.15066e-05
1950	0	5.72675e-06
1951	0	1.36074e-06
1952	0	0.00218313
1953	0	3.47328e-06
1954	0	0.000493313
1955	0	1.8672e-06
1956	0	0.00014776
1957	0	5.32041e-05
1958	0	0.0191693
1959	0	3.50276e-05
1960	0	4.44697e-06
1961	0	1.4851e-08
1962	0	0.000501695
1963	0	1.54455e-07
1964	0	0.105983
1965	0	0.0481794
1966	0	0.0457491
1967	0	2.86111e-05
1968	0	3.36602e-05
1969	0	2.85919e-05
1970	0	2.15759e-05
1971	0	7.78329e-06
1972	0	0.0588133
1973	0	5.00897e-07
1974	0	8.45e-05
1975	0	4.96873e-06
1976	0	2.24519e-05
1977	0	3.83314e-05
1978	0	1.20143e-05
1979	0	0.000169646
1980	0	0.214434
1981	0	6.18367e-05
1982	0	7.6733e-05
1983	0	0.0114949
1984	0	8.36211e-06
1985	0	7.28862e-06
1986	0	1.1666e-05
1987	0	2.88401e-05
1988	0	0.00188273
1989	0	0.00184821
1990	0	1.50825e-05
1991	0	1.90235e-05
1992	0	0.000410836
1993	0	2.561e-05
1994	0	0.0144865
1995	0	0.000383297
1996	0	0.31305
1997	0	1.97023e-06
1998	0	0.0693777
[truncated: 1 more rows]

## Sheet: A_6
A_3d_sfy1_n_n_1	Label	Score
0	0	0.0186677
1	0	0.016162
2	0	0.522568
3	0	0.348764
4	0	0.493085
5	0	0.258103
6	0	0.0164952
7	0	0.0855893
8	0	0.312551
9	0	0.00162931
10	0	0.47165
11	0	0.908221
12	0	0.951262
13	0	0.00172477
14	0	0.003443
15	0	0.693192
16	0	0.271655
17	0	0.00847918
18	0	0.00272815
19	0	0.0810754
20	0	0.0044351
21	0	0.0870122
22	0	0.0148643
23	0	0.153531
24	0	0.178162
25	0	0.0322639
26	0	0.49285
27	0	0.73052
28	0	0.366529
29	0	0.204358
30	0	0.182166
31	0	0.194523
32	0	8.94568e-05
33	0	0.619117
34	0	0.0347873
35	0	0.415828
36	0	0.383566
37	0	0.852902
38	0	0.102472
39	0	0.0740834
40	0	0.866692
41	0	0.12312
42	0	0.348314
43	0	0.000725474
44	0	0.00636381
45	0	0.0743462
46	0	0.567546
47	0	0.302202
48	0	0.0438535
49	0	0.0044659
50	0	0.164032
51	0	0.0206694
52	0	0.0103666
53	0	0.859027
54	0	0.278439
55	0	1.9262e-06
56	0	0.000644704
57	0	0.905512
58	0	0.123552
59	0	0.248643
60	0	0.545403
61	0	0.577916
62	0	0.526756
63	0	0.0010532
64	0	0.801374
65	0	0.101501
66	0	0.0150623
67	0	0.0117301
68	0	0.632817
69	0	0.724077
70	0	0.011481
71	0	0.42222
72	0	0.0497199
73	0	0.772457
74	0	0.0528358
75	0	0.0126316
76	0	0.737497
77	0	0.0087505
78	0	0.000179066
79	0	0.00758909
80	0	0.552516
81	0	0.879319
82	0	0.172321
83	0	0.002548
84	0	0.0158961
85	0	0.299712
86	0	0.899808
87	0	0.171965
88	0	0.00169375
89	0	0.0920055
90	0	0.0823582
91	0	0.0197272
92	0	0.402076
93	0	0.596583
94	0	0.0571014
95	0	0.142765
96	0	0.368802
97	0	0.818077
98	0	0.152331
99	0	0.052459
100	0	0.00334328
101	0	0.60373
102	0	0.467679
103	0	0.819613
104	0	0.00181813
105	0	0.363441
106	0	0.0640984
107	0	0.630159
108	0	0.122342
109	0	0.0606452
110	0	0.597376
111	0	0.0224317
112	0	0.00641955
113	0	0.0164908
114	0	0.0903566
115	0	0.414538
116	0	0.920136
117	0	0.0211557
118	0	0.0257056
119	0	0.000994671
120	0	0.601341
121	0	0.0632185
122	0	0.01576
123	0	0.162089
124	0	0.324106
125	0	0.000119712
126	0	0.760542
127	0	0.359177
128	0	0.879516
129	0	0.348165
130	0	0.0930252
131	0	0.0227445
132	0	0.185827
133	0	0.917074
134	0	0.463621
135	0	0.006393
136	0	0.00425664
137	0	0.133659
138	0	0.0323846
139	0	0.18388
140	0	0.704334
141	0	0.117264
142	0	0.0292059
143	0	0.0318461
144	0	0.0858883
145	0	0.187002
146	0	0.319133
147	0	0.247879
148	0	0.0436188
149	0	0.971695
150	0	0.658285
151	0	0.735243
152	0	0.460572
153	0	0.52038
154	0	0.694692
155	0	0.0154883
156	0	0.0184793
157	0	0.566418
158	0	0.168484
159	0	0.00265089
160	0	0.170183
161	0	3.32658e-07
162	0	0.0197853
163	0	0.299777
164	0	0.768694
165	0	0.230902
166	0	0.134884
167	0	0.583102
168	0	0.014006
169	0	0.104066
170	0	0.621897
171	0	0.00595771
172	0	0.00473755
173	0	0.474606
174	0	0.178981
175	0	0.448851
176	0	0.179188
177	0	0.142821
178	0	0.0543368
179	0	0.11462
180	0	0.212511
181	0	0.247857
182	0	0.0657196
183	0	0.247965
184	0	0.582382
185	0	0.0383268
186	0	0.133432
187	0	0.690742
188	0	0.972289
189	0	0.176441
190	0	0.157692
191	0	0.520559
192	0	0.475541
193	0	0.038976
194	0	0.111653
195	0	0.658254
196	0	0.0153052
197	0	0.154973
198	0	0.00124075
199	0	0.263914
200	0	0.490407
201	0	0.717015
202	0	0.438453
203	0	0.818547
204	0	0.38004
205	0	0.27085
206	0	0.00214035
207	0	0.0133409
208	0	0.452952
209	0	0.0310911
210	0	0.892138
211	0	0.0293949
212	0	0.362065
213	0	0.229423
214	0	0.0769638
215	0	0.791332
216	0	0.672001
217	0	0.661796
218	0	0.908468
219	0	0.861736
220	0	0.0663032
221	0	0.719447
222	0	0.545682
223	0	0.00430104
224	0	0.231651
225	0	0.0644404
226	0	0.711987
227	0	0.510731
228	0	0.00926834
229	0	0.464183
230	0	0.658021
231	0	0.536062
232	0	0.076868
233	0	0.0184875
234	0	0.554072
235	0	0.527728
236	0	0.00487358
237	0	0.725502
238	0	0.185554
239	0	0.567548
240	0	0.682805
241	0	0.0931493
242	0	0.0072657
243	0	0.438822
244	0	0.111653
245	0	0.292731
246	0	0.00906078
247	0	0.166331
248	0	0.000455831
249	0	0.00707417
250	0	0.500546
251	0	0.0570963
252	0	0.111305
253	0	0.616106
254	0	0.020509
255	0	0.0679079
256	0	0.0378627
257	0	0.674414
258	0	0.0110898
259	0	0.222391
260	0	0.0802603
261	0	0.125389
262	0	0.176199
263	0	0.406811
264	0	0.000382741
265	0	0.0435382
266	0	0.67957
267	0	0.301506
268	0	0.0101835
269	0	0.0242005
270	0	0.0482733
271	0	0.00297397
272	0	0.167826
273	0	0.00190042
274	0	0.306154
275	0	0.13825
276	0	0.0121033
277	0	0.051111
278	0	0.00600666
279	0	0.167612
280	0	0.150221
281	0	0.24833
282	0	0.200201
283	0	0.171802
284	0	0.101934
285	0	0.0448395
286	0	0.0218535
287	0	0.136467
288	0	0.53143
289	0	0.000150225
290	0	0.672583
291	0	0.308907
292	0	0.434166
293	0	0.000547699
294	0	0.550541
295	0	1.9014e-06
296	0	0.558256
297	0	0.816882
298	0	0.33761
299	0	0.584664
300	0	0.774836
301	0	0.0448932
302	0	0.653031
303	0	0.152991
304	0	0.179775
305	0	0.585038
306	0	0.0911399
307	0	0.00567995
308	0	0.0905307
309	0	0.146405
310	0	0.0498798
311	0	0.117919
312	0	0.0752623
313	0	0.782281
314	0	0.276501
315	0	0.33677
316	0	0.108468
317	0	0.57491
318	0	0.0105168
319	0	0.0442626
320	0	0.0607021
321	0	0.169011
322	0	0.354427
323	0	0.0957732
324	0	0.10895
325	0	0.0179797
326	0	0.857399
327	0	5.44415e-07
328	0	0.321111
329	0	0.421425
330	0	0.000113077
331	0	0.68673
332	0	0.0384415
333	0	0.6063
334	0	0.729848
335	0	0.29529
336	0	0.0357693
337	0	0.295711
338	0	0.749005
339	0	0.0700986
340	0	0.360248
341	0	0.0632566
342	0	0.46825
343	0	0.321642
344	0	0.000317711
345	0	0.00220849
346	0	0.00710098
347	0	0.842807
348	0	0.490548
349	0	0.100889
350	0	0.348702
351	0	0.0134433
352	0	0.362278
353	0	0.428025
354	0	0.0357878
355	0	5.27225e-09
356	0	0.000454177
357	0	0.182652
358	0	0.28865
359	0	0.0612835
360	0	0.0112671
361	0	0.655515
362	0	0.0273082
363	0	3.58602e-07
364	0	0.00701049
365	0	0.138671
366	0	0.107743
367	0	0.131091
368	0	0.224769
369	0	0.228312
370	0	0.0104769
371	0	0.0572768
372	0	0.132772
373	0	0.173128
374	0	0.0935668
375	0	0.225596
376	0	0.200852
377	0	7.15194e-09
378	0	0.13657
379	0	0.435528
380	0	0.437083
381	0	0.526475
382	0	0.163736
383	0	0.169848
384	0	0.00108404
385	0	0.092794
386	0	0.00801908
387	0	4.9238e-05
388	0	0.458299
389	0	0.0493043
390	0	0.342719
391	0	0.26467
392	0	0.245934
393	0	0.0955659
394	0	0.122641
395	0	0.0113683
396	0	0.878566
397	0	0.380119
398	0	0.0743242
399	0	0.449824
400	0	0.00929872
401	0	0.00744787
402	0	0.881662
403	0	0.185726
404	0	0.0130185
405	0	0.372859
406	0	0.525311
407	0	0.537423
408	0	0.0049274
409	0	0.0717581
410	0	0.587515
411	0	0.0808195
412	0	0.458275
413	0	0.0425973
414	0	0.704476
415	0	0.5207
416	0	0.839811
417	0	0.285325
418	0	0.0604772
419	0	0.545471
420	0	0.0101076
421	0	0.404512
422	0	0.445255
423	0	0.0261524
424	0	0.759329
425	0	0.729102
426	0	0.0333827
427	0	0.66444
428	0	0.39036
429	0	0.000652742
430	0	0.00286511
431	0	0.863934
432	0	0.514764
433	0	0.766679
434	0	0.00252837
435	0	0.731632
436	0	0.00656437
437	0	0.44778
438	0	0.00273831
439	0	0.0343527
440	0	0.00855516
441	0	0.0205483
442	0	0.724261
443	0	0.212505
444	0	0.21468
445	0	0.3203
446	0	0.160829
447	0	0.233555
448	0	0.0326904
449	0	0.0118808
450	0	0.0403339
451	0	0.178441
452	0	0.0259987
453	0	0.0209259
454	0	0.739337
455	0	0.0804353
456	0	0.219507
457	0	0.513022
458	0	0.827389
459	0	0.0862117
460	0	0.139588
461	0	0.307506
462	0	0.538054
463	0	8.62997e-05
464	0	0.82254
465	0	0.00340922
466	0	0.040199
467	0	0.153176
468	0	0.140041
469	0	0.0673185
470	0	0.0766048
471	0	0.236679
472	0	0.56296
473	0	0.0542922
474	0	0.444014
475	0	0.00344169
476	0	0.492522
477	0	1.19578e-06
478	0	0.02245
479	0	0.00889292
480	0	0.148487
481	0	0.383066
482	0	0.0030996
483	0	0.461964
484	0	0.00117037
485	0	0.557207
486	0	0.0264918
487	0	0.630435
488	0	0.111203
489	0	0.0221737
490	0	0.884249
491	0	0.35033
492	0	0.285719
493	0	0.121323
494	0	0.00958542
495	0	0.511304
496	0	0.871474
497	0	0.798196
498	0	0.0579412
499	0	0.0371136
500	0	0.0394361
501	0	0.369538
502	0	0.0205741
503	0	0.102585
504	0	0.347019
505	0	0.565858
506	0	0.676421
507	0	0.0328996
508	0	0.498751
509	0	0.000309683
510	0	0.00467446
511	0	0.0122697
512	0	0.0244262
513	0	0.358764
514	0	0.00116223
515	0	0.00660755
516	0	0.00178547
517	0	0.0771835
518	0	8.34491e-05
519	0	0.121307
520	0	0.00350326
521	0	0.676562
522	0	0.248165
523	0	0.745621
524	0	0.0583279
525	0	0.289627
526	0	0.0649293
527	0	0.0135326
528	0	6.67669e-05
529	0	0.150522
530	0	0.171685
531	0	0.00112507
532	0	0.390927
533	0	0.00401326
534	0	0.160024
535	0	0.0150416
536	0	0.0641131
537	0	0.00092708
538	0	0.015669
539	0	0.000906715
540	0	0.45007
541	0	0.223915
542	0	0.139457
543	0	2.47879e-05
544	0	0.0237058
545	0	0.706471
546	0	0.0493434
547	0	0.183009
548	0	0.147818
549	0	0.0875121
550	0	0.668883
551	0	0.0464957
552	0	0.622033
553	0	0.0112252
554	0	0.0128678
555	0	1.9881e-05
556	0	0.00957503
557	0	0.646308
558	0	0.0271547
559	0	0.459154
560	0	0.0125822
561	0	1.53147e-06
562	0	0.556642
563	0	0.00547132
564	0	0.333672
565	0	0.117027
566	0	0.0475405
567	0	0.0458326
568	0	0.00406238
569	0	0.0194996
570	0	0.864084
571	0	0.237123
572	0	0.00424557
573	0	0.00118049
574	0	0.151448
575	0	0.174975
576	0	0.577751
577	0	0.111485
578	0	0.625261
579	0	0.0676363
580	0	0.377528
581	0	0.726864
582	0	0.0731885
583	0	0.00863037
584	0	0.0726915
585	0	0.232601
586	0	0.105883
587	0	0.398588
588	0	0.177131
589	0	0.0484612
590	0	0.75408
591	0	0.00221414
592	0	0.0319092
593	0	0.0685813
594	0	0.676268
595	0	0.172029
596	0	0.206882
597	0	0.141031
598	0	0.02643
599	0	0.00300075
600	0	0.0413443
601	0	0.338023
602	0	0.204253
603	0	0.00702135
604	0	0.160091
605	0	0.190071
606	0	0.0380688
607	0	0.213312
608	0	0.15138
609	0	0.00543739
610	0	0.373435
611	0	0.773056
612	0	0.768436
613	0	0.00346682
614	0	0.37123
615	0	0.0141444
616	0	0.467316
617	0	0.222872
618	0	0.954798
619	0	0.250893
620	0	0.200465
621	0	0.417904
622	0	0.0281987
623	0	0.337757
624	0	0.125517
625	0	0.0883593
626	0	0.105145
627	0	0.34369
628	0	0.765606
629	0	0.917045
630	0	0.205674
631	0	0.724595
632	0	0.000427538
633	0	0.244259
634	0	2.25422e-05
635	0	0.576794
636	0	0.0829861
637	0	0.039986
638	0	0.0154097
639	0	0.740925
640	0	0.0821608
641	0	0.242743
642	0	0.230467
643	0	0.0996258
644	0	0.32646
645	0	0.0203853
646	0	0.0107935
647	0	0.0385729
648	0	0.188487
649	0	0.132158
650	0	0.349343
651	0	0.637919
652	0	0.1273
653	0	0.0523014
654	0	0.846853
655	0	0.644543
656	0	0.672319
657	0	0.221971
658	0	0.617505
659	0	0.654796
660	0	8.26531e-07
661	0	0.411019
662	0	0.109447
663	0	0.544293
664	0	0.068899
665	0	0.862298
666	0	0.00221633
667	0	0.23414
668	0	0.00766469
669	0	0.018811
670	0	0.345997
671	0	0.39904
672	0	0.6163
673	0	0.000362865
674	0	0.217067
675	0	0.725693
676	0	0.638336
677	0	0.000112853
678	0	0.149417
679	0	0.707866
680	0	0.150475
681	0	0.788722
682	0	0.337853
683	0	0.0583058
684	0	0.350882
685	0	0.460805
686	0	0.803845
687	0	0.00233846
688	0	0.166236
689	0	0.490502
690	0	0.3136
691	0	0.598686
692	0	0.0444374
693	0	0.676998
694	0	0.389977
695	0	0.136059
696	0	0.647416
697	0	0.83957
698	0	0.155941
699	0	0.181561
700	0	0.601087
701	0	0.10499
702	0	0.464208
703	0	0.178689
704	0	0.664748
705	0	0.163573
706	0	0.236852
707	0	0.635355
708	0	0.0122214
709	0	0.469864
710	0	0.135653
711	0	0.0171261
712	0	0.0180241
713	0	0.6176
714	0	0.562374
715	0	0.171959
716	0	0.577985
717	0	0.468426
718	0	0.278464
719	0	0.000468523
720	0	0.0799612
721	0	0.00895231
722	0	0.0253207
723	0	0.0534896
724	0	0.138382
725	0	0.0871811
726	0	0.271463
727	0	0.777917
728	0	0.268369
729	0	0.458781
730	0	0.0470589
731	0	0.138621
732	0	0.00342571
733	0	0.78676
734	0	0.924575
735	0	0.493921
736	0	0.00580128
737	0	0.126968
738	0	0.021845
739	0	0.824004
740	0	0.0220193
741	0	0.803942
742	0	0.011174
743	0	0.124754
744	0	0.0100702
745	0	0.25471
746	0	0.00345553
747	0	0.0194212
748	0	0.486348
749	0	0.24775
750	0	0.688318
751	0	0.469364
752	0	1.88762e-06
753	0	0.972744
754	0	0.884118
755	0	0.346776
756	0	0.070618
757	0	0.260531
758	0	0.0630487
759	0	0.543294
760	0	0.105845
761	0	0.248639
762	0	0.20081
763	0	0.010765
764	0	0.504485
765	0	0.118443
766	0	0.00105148
767	0	0.685763
768	0	0.170332
769	0	0.0302256
770	0	0.0709166
771	0	0.642553
772	0	0.0373906
773	0	0.0420848
774	0	0.0384736
775	0	0.114916
776	0	0.82374
777	0	0.014021
778	0	0.0139169
779	0	0.0287255
780	0	0.716496
781	0	0.139193
782	0	0.809296
783	0	0.373412
784	0	0.0793674
785	0	0.0397947
786	0	0.00450166
787	0	0.00111137
788	0	0.269626
789	0	0.147765
790	0	0.000274955
791	0	0.0043154
792	0	0.0690388
793	0	0.436336
794	0	0.931273
795	0	0.0551085
796	0	0.080464
797	0	0.578257
798	0	0.223095
799	0	0.280947
800	0	0.44742
801	0	0.00926341
802	0	0.0551544
803	0	0.389904
804	0	0.037929
805	0	0.00392912
806	0	0.144415
807	0	0.0060706
808	0	0.503481
809	0	0.956169
810	0	0.975442
811	0	0.280422
812	0	0.349974
813	0	0.26632
814	0	0.0498689
815	0	0.202516
816	0	0.0110821
817	0	0.69297
818	0	0.00288905
819	0	0.000899195
820	0	0.0147726
821	0	0.687108
822	0	0.404948
823	0	0.375079
824	0	0.353158
825	0	0.0464241
826	0	0.740441
827	0	0.0219919
828	0	0.183453
829	0	0.00302591
830	0	0.617164
831	0	0.200628
832	0	0.00140913
833	0	0.868758
834	0	0.00855038
835	0	0.266304
836	0	0.0219199
837	0	0.00152122
838	0	0.268811
839	0	0.609432
840	0	0.382992
841	0	0.593948
842	0	0.798682
843	0	0.00104306
844	0	0.856083
845	0	0.071119
846	0	0.0734036
847	0	0.120662
848	0	0.00543841
849	0	0.00856203
850	0	0.00172901
851	0	0.0789478
852	0	0.321277
853	0	0.0613237
854	0	0.197131
855	0	0.174653
856	0	0.358323
857	0	0.695309
858	0	0.0126693
859	0	0.839821
860	0	0.0363492
861	0	0.00251829
862	0	0.514817
863	0	0.0116689
864	0	0.00273536
865	0	0.439268
866	0	3.26404e-05
867	0	0.487088
868	0	0.872055
869	0	0.113855
870	0	0.244603
871	0	0.420205
872	0	0.396199
873	0	0.0386828
874	0	0.0848269
875	0	0.503095
876	0	0.235962
877	0	0.587442
878	0	0.547937
879	0	0.0126194
880	0	0.261549
881	0	0.217645
882	0	0.517302
883	0	0.402676
884	0	0.196068
885	0	0.874161
886	0	0.12476
887	0	0.01092
888	0	0.609673
889	0	0.349778
890	0	0.193975
891	0	0.0340209
892	0	0.151492
893	0	0.0903464
894	0	0.777968
895	0	0.0917678
896	0	0.477932
897	0	0.731859
898	0	7.45913e-05
899	0	0.342271
900	0	0.0867337
901	0	0.232
902	0	0.0208706
903	0	0.199659
904	0	0.500408
905	0	0.0268659
906	0	0.00427177
907	0	0.133344
908	0	0.236456
909	0	0.0133797
910	0	0.512052
911	0	0.0506285
912	0	0.188078
913	0	0.31773
914	0	0.835024
915	0	0.64037
916	0	0.0105931
917	0	0.148295
918	0	0.0187063
919	0	0.162126
920	0	0.449978
921	0	0.101371
922	0	2.81604e-07
923	0	0.281086
924	0	0.187058
925	0	0.0263424
926	0	0.225671
927	0	0.00215914
928	0	0.434365
929	0	0.0281248
930	0	0.00585075
931	0	0.00800308
932	0	0.0107857
933	0	0.0249321
934	0	0.465331
935	0	0.867524
936	0	0.000326915
937	0	0.216747
938	0	0.0592106
939	0	0.122849
940	0	0.60314
941	0	0.0662913
942	0	0.113985
943	0	0.671192
944	0	0.00818684
945	0	0.0323657
946	0	0.010375
947	0	0.04941
948	0	0.817203
949	0	0.786744
950	0	0.000449513
951	0	0.643038
952	0	0.733899
953	0	0.866153
954	0	0.421016
955	0	0.172396
956	0	0.0186077
957	0	0.0320946
958	0	0.0742006
959	0	0.191642
960	0	0.0840814
961	0	0.0365927
962	0	0.0200279
963	0	0.0567496
964	0	0.00339089
965	0	0.00508986
966	0	0.00443663
967	0	0.0759126
968	0	0.0038277
969	0	0.632425
970	0	0.732223
971	0	0.000209002
972	0	0.0510767
973	0	0.0119607
974	0	0.0151471
975	0	0.0214632
976	0	0.0307043
977	0	0.00401064
978	0	0.504308
979	0	0.0325873
980	0	0.00562784
981	0	0.00320917
982	0	0.0291878
983	0	0.807533
984	0	0.392457
985	0	0.0104538
986	0	0.0257741
987	0	0.0588792
988	0	0.520808
989	0	0.631332
990	0	0.00492377
991	0	7.1888e-08
992	0	0.832036
993	0	0.129187
994	0	0.276027
995	0	0.000714044
996	0	0.26662
997	0	0.808432
998	0	0.164064
999	0	0.873344
1000	0	0.613597
1001	0	0.364301
1002	0	0.346122
1003	0	0.759977
1004	0	0.0259052
1005	0	0.00632693
1006	0	0.765264
1007	0	0.144019
1008	0	0.530887
1009	0	0.150696
1010	0	0.485716
1011	0	0.080793
1012	0	0.177135
1013	0	0.331549
1014	0	0.000976382
1015	0	0.120372
1016	0	0.410074
1017	0	0.369059
1018	0	0.00234168
1019	0	0.0152502
1020	0	0.0159825
1021	0	0.0222906
1022	0	0.750843
1023	0	0.00622879
1024	0	0.0904752
1025	0	0.432634
1026	0	0.394154
1027	0	0.00793807
1028	0	0.219175
1029	0	0.541673
1030	0	0.055879
1031	0	0.17725
1032	0	0.441583
1033	0	0.584929
1034	0	0.00365537
1035	0	0.958117
1036	0	0.0764379
1037	0	0.0551861
1038	0	0.0399821
1039	0	0.0055547
1040	0	0.817808
1041	0	0.00643593
1042	0	0.161933
1043	0	0.518821
1044	0	0.00253627
1045	0	0.188599
1046	0	0.322055
1047	0	0.00432353
1048	0	0.00372474
1049	0	0.000533192
1050	0	0.350006
1051	0	0.00957516
1052	0	0.448666
1053	0	0.00805396
1054	0	0.000512122
1055	0	3.27392e-05
1056	0	0.0281932
1057	0	0.851282
1058	0	0.15861
1059	0	0.000658216
1060	0	0.897348
1061	0	0.00201136
1062	0	0.000155667
1063	0	0.00127896
1064	0	0.00419224
1065	0	0.578584
1066	0	0.0482623
1067	0	0.43868
1068	0	0.0210316
1069	0	0.0295604
1070	0	0.885642
1071	0	0.109326
1072	0	0.733744
1073	0	0.00249325
1074	0	0.0801967
1075	0	0.302605
1076	0	0.163223
1077	0	0.00682873
1078	0	0.580386
1079	0	0.372974
1080	0	0.0235123
1081	0	0.0039842
1082	0	0.00055421
1083	0	0.374815
1084	0	0.567038
1085	0	0.280039
1086	0	0.842269
1087	0	0.112193
1088	0	0.0396873
1089	0	0.522202
1090	0	0.00426016
1091	0	0.267455
1092	0	0.0421236
1093	0	0.0839903
1094	0	0.269805
1095	0	0.281713
1096	0	0.00326777
1097	0	0.0163714
1098	0	0.122051
1099	0	0.0466533
1100	0	0.375685
1101	0	0.018193
1102	0	0.000831295
1103	0	0.409288
1104	0	0.151333
1105	0	0.0910961
1106	0	0.00457776
1107	0	0.422261
1108	0	0.024497
1109	0	0.39324
1110	0	8.86909e-05
1111	0	0.728795
1112	0	0.226015
1113	0	0.520281
1114	0	0.138636
1115	0	0.00416397
1116	0	0.061043
1117	0	0.000588844
1118	0	0.035142
1119	0	0.0163921
1120	0	0.0752137
1121	0	0.00849558
1122	0	0.130459
1123	0	0.00192653
1124	0	0.279056
1125	0	0.621276
1126	0	0.0238228
1127	0	0.341289
1128	0	0.0004772
1129	0	0.343997
1130	0	0.408931
1131	0	0.433729
1132	0	0.206485
1133	0	0.0162725
1134	0	0.0359473
1135	0	0.0135894
1136	0	0.212927
1137	0	0.259504
1138	0	0.0377818
1139	0	0.455379
1140	0	0.0048825
1141	0	0.477044
1142	0	0.106152
1143	0	0.341219
1144	0	0.230434
1145	0	0.0614892
1146	0	0.0107575
1147	0	0.00377105
1148	0	0.0325405
1149	0	0.312387
1150	0	0.351193
1151	0	0.126183
1152	0	0.00493452
1153	0	0.98263
1154	0	0.000800516
1155	0	0.870586
1156	0	0.544798
1157	0	0.113698
1158	0	0.29085
1159	0	0.873425
1160	0	0.468869
1161	0	0.726146
1162	0	0.893481
1163	0	0.107416
1164	0	0.300776
1165	0	0.0267388
1166	0	0.0051246
1167	0	0.148699
1168	0	0.730521
1169	0	0.888428
1170	0	0.0595029
1171	0	0.00244167
1172	0	0.630223
1173	0	0.0456197
1174	0	0.982567
1175	0	0.0223827
1176	0	0.282259
1177	0	0.652601
1178	0	0.145168
1179	0	0.0213235
1180	0	0.155309
1181	0	0.209257
1182	0	0.240814
1183	0	0.0511103
1184	0	0.717667
1185	0	0.0970164
1186	0	0.00352422
1187	0	0.300496
1188	0	0.872879
1189	0	0.678317
1190	0	0.000339858
1191	0	0.294744
1192	0	0.0503841
1193	0	0.301042
1194	0	0.905229
1195	0	0.722671
1196	0	0.0166738
1197	0	0.00963139
1198	0	0.149225
1199	0	0.642618
1200	0	0.691708
1201	0	0.158373
1202	0	0.121626
1203	0	0.0170563
1204	0	0.709982
1205	0	2.22742e-07
1206	0	0.0514243
1207	0	0.800238
1208	0	0.77428
1209	0	0.00149922
1210	0	0.0487797
1211	0	1.00269e-05
1212	0	0.844708
1213	0	0.00343713
1214	0	0.414599
1215	0	0.275772
1216	0	0.0157108
1217	0	0.41755
1218	0	0.692124
1219	0	0.00919453
1220	0	0.011297
1221	0	0.371063
1222	0	0.0163148
1223	0	0.00027311
1224	0	0.0166393
1225	0	0.837313
1226	0	0.0744722
1227	0	0.0223354
1228	0	0.18579
1229	0	0.00548369
1230	0	0.620403
1231	0	9.28516e-05
1232	0	0.181805
1233	0	0.0262163
1234	0	0.393809
1235	0	0.0268179
1236	0	0.0641543
1237	0	0.293721
1238	0	0.131509
1239	0	0.0429733
1240	0	0.0481668
1241	0	0.0359109
1242	0	0.49478
1243	0	0.040109
1244	0	0.289827
1245	0	0.0695707
1246	0	0.0445444
1247	0	0.284795
1248	0	0.00225319
1249	0	0.142862
1250	0	0.0124724
1251	0	0.931172
1252	0	0.573926
1253	0	0.217977
1254	0	0.836748
1255	0	0.00296442
1256	0	0.00294249
1257	0	0.661686
1258	0	0.336054
1259	0	0.0793547
1260	0	0.485338
1261	0	0.506414
1262	0	0.002717
1263	0	0.0592904
1264	0	0.532732
1265	0	0.000393064
1266	0	0.0333888
1267	0	0.108675
1268	0	0.00632919
1269	0	0.0741785
1270	0	0.0168068
1271	0	0.00108243
1272	0	0.300449
1273	0	0.0225443
1274	0	0.407907
1275	0	0.411614
1276	0	0.00973477
1277	0	0.775756
1278	0	0.487601
1279	0	0.0057448
1280	0	0.349996
1281	0	0.604197
1282	0	0.240523
1283	0	4.91523e-06
1284	0	0.0357217
1285	0	0.0608005
1286	0	0.554183
1287	0	0.910809
1288	0	0.102651
1289	0	0.718637
1290	0	0.00194132
1291	0	0.0598735
1292	0	0.0850768
1293	0	0.101716
1294	0	0.25076
1295	0	0.0132007
1296	0	0.167058
1297	0	0.0136093
1298	0	0.64745
1299	0	0.772401
1300	0	0.95045
1301	0	0.00197639
1302	0	0.0277281
1303	0	0.23892
1304	0	0.522991
1305	0	0.190726
1306	0	0.54368
1307	0	0.636051
1308	0	0.0576091
1309	0	0.302918
1310	0	0.647938
1311	0	0.00449392
1312	0	0.611742
1313	0	0.483253
1314	0	0.239949
1315	0	0.93303
1316	0	0.187048
1317	0	0.306439
1318	0	0.358113
1319	0	0.455598
1320	0	0.0017759
1321	0	0.423329
1322	0	0.0132491
1323	0	0.0149261
1324	0	0.00114141
1325	0	0.00552985
1326	0	0.01819
1327	0	0.116316
1328	0	0.246586
1329	0	0.545601
1330	0	0.33468
1331	0	0.215158
1332	0	0.00536046
1333	0	0.0958409
1334	0	0.0749557
1335	0	0.678617
1336	0	0.338059
1337	0	0.0165749
1338	0	0.0160565
1339	0	0.14433
1340	0	0.000682961
1341	0	0.192777
1342	0	0.59287
1343	0	5.89958e-06
1344	0	0.343001
1345	0	0.169783
1346	0	0.0262614
1347	0	0.16136
1348	0	0.00345638
1349	0	0.23705
1350	0	0.415669
1351	0	0.352313
1352	0	0.0241237
1353	0	0.593708
1354	0	0.708126
1355	0	0.313063
1356	0	0.00522824
1357	0	0.0423261
1358	0	0.642973
1359	0	0.0227075
1360	0	0.00495248
1361	0	0.327717
1362	0	0.419343
1363	0	0.00471682
1364	0	0.0893984
1365	0	0.00910278
1366	0	0.0234221
1367	0	0.598956
1368	0	0.0214751
1369	0	0.542908
1370	0	0.0260506
1371	0	0.0521715
1372	0	0.681115
1373	0	0.000299696
1374	0	0.878917
1375	0	0.00297065
1376	0	0.0149916
1377	0	0.281365
1378	0	0.0644093
1379	0	0.320345
1380	0	0.0743231
1381	0	0.200917
1382	0	0.0117715
1383	0	0.502982
1384	0	0.75822
1385	0	0.645211
1386	0	0.0289466
1387	0	0.00362364
1388	0	0.124105
1389	0	0.14561
1390	0	0.191682
1391	0	0.235953
1392	0	0.0512543
1393	0	0.223915
1394	0	0.0302706
1395	0	0.0317411
1396	0	0.741809
1397	0	0.00011476
1398	0	0.0180645
1399	0	0.434153
1400	0	0.133014
1401	0	0.245606
1402	0	0.355626
1403	0	0.455644
1404	0	0.00502162
1405	0	0.0337409
1406	0	0.814507
1407	0	0.00830185
1408	0	0.00178467
1409	0	0.0531558
1410	0	0.00593917
1411	0	0.0672723
1412	0	0.19706
1413	0	0.0213302
1414	0	0.0116844
1415	0	0.271599
1416	0	0.708181
1417	0	0.106386
1418	0	0.0139896
1419	0	0.00543761
1420	0	0.0019113
1421	0	0.729742
1422	0	0.0176873
1423	0	0.000795265
1424	0	0.332323
1425	0	0.111684
1426	0	0.846174
1427	0	0.544328
1428	0	0.0114477
1429	0	0.0428462
1430	0	0.00793594
1431	0	0.013638
1432	0	0.0317768
1433	0	0.0580468
1434	0	0.182338
1435	0	0.849245
1436	0	0.0394892
1437	0	0.00156626
1438	0	0.00349824
1439	0	0.166461
1440	0	0.506574
1441	0	0.301176
1442	0	0.562969
1443	0	0.663179
1444	0	0.272013
1445	0	0.569641
1446	0	0.0778032
1447	0	0.416482
1448	0	0.0119267
1449	0	1.94032e-05
1450	0	0.201999
1451	0	0.336759
1452	0	0.757996
1453	0	0.477509
1454	0	0.00600563
1455	0	0.4774
1456	0	0.137939
1457	0	0.781809
1458	0	0.162749
1459	0	0.130681
1460	0	0.563994
1461	0	0.0693658
1462	0	0.698004
1463	0	0.623413
1464	0	0.444416
1465	0	0.239998
1466	0	0.0244814
1467	0	0.0285232
1468	0	0.0130324
1469	0	0.0226097
1470	0	0.0994421
1471	0	0.0165578
1472	0	0.00827437
1473	0	0.055561
1474	0	0.0018317
1475	0	2.75646e-05
1476	0	0.138253
1477	0	0.00161929
1478	0	0.306453
1479	0	0.525117
1480	0	0.834824
1481	0	0.13508
1482	0	0.0316309
1483	0	0.967934
1484	0	0.0540002
1485	0	0.0374044
1486	0	0.018797
1487	0	0.0300215
1488	0	0.00567272
1489	0	0.398562
1490	0	0.189224
1491	0	0.854319
1492	0	0.339773
1493	0	0.0219634
1494	0	0.226683
1495	0	0.0663835
1496	0	0.992115
1497	0	0.792415
1498	0	0.833269
1499	0	0.139647
1500	0	0.190347
1501	0	0.0592015
1502	0	0.0756807
1503	0	0.360044
1504	0	0.0648973
1505	0	4.56623e-06
1506	0	0.00845527
1507	0	0.510569
1508	0	0.00818477
1509	0	0.715337
1510	0	0.45423
1511	0	0.0568519
1512	0	0.821879
1513	0	0.000856532
1514	0	0.0805081
1515	0	0.959984
1516	0	0.165377
1517	0	0.134511
1518	0	0.045561
1519	0	0.0221728
1520	0	0.579591
1521	0	0.350131
1522	0	0.345571
1523	0	0.00588054
1524	0	0.923264
1525	0	0.345613
1526	0	0.133456
1527	0	0.0978792
1528	0	0.147267
1529	0	0.0182075
1530	0	0.456055
1531	0	0.727313
1532	0	0.0257731
1533	0	0.0301718
1534	0	5.38305e-07
1535	0	0.339765
1536	0	0.466299
1537	0	0.250089
1538	0	0.698377
1539	0	0.12034
1540	0	0.00557378
1541	0	9.78367e-06
1542	0	0.322845
1543	0	0.148473
1544	0	0.630477
1545	0	0.502692
1546	0	0.0555912
1547	0	0.0535697
1548	0	0.961579
1549	0	0.59581
1550	0	0.673159
1551	0	0.439167
1552	0	0.463599
1553	0	0.297749
1554	0	0.109632
1555	0	0.124109
1556	0	0.408678
1557	0	0.646545
1558	0	0.30959
1559	0	0.174952
1560	0	0.312519
1561	0	0.87614
1562	0	0.246293
1563	0	0.00131476
1564	0	0.299727
1565	0	0.479969
1566	0	0.53847
1567	0	0.00977863
1568	0	0.00021806
1569	0	0.165189
1570	0	0.0377708
1571	0	0.413225
1572	0	0.00229133
1573	0	6.85872e-05
1574	0	0.474175
1575	0	0.0792668
1576	0	0.933661
1577	0	0.144319
1578	0	0.26566
1579	0	0.0266734
1580	0	0.00248769
1581	0	0.168502
1582	0	0.35462
1583	0	0.000709881
1584	0	0.162383
1585	0	0.0206312
1586	0	0.641922
1587	0	0.731278
1588	0	0.030499
1589	0	0.128145
1590	0	0.191921
1591	0	0.818393
1592	0	0.0280455
1593	0	0.280339
1594	0	0.186685
1595	0	0.0359729
1596	0	0.000238543
1597	0	0.000927036
1598	0	0.718345
1599	0	0.567782
1600	0	0.240613
1601	0	0.218823
1602	0	0.406283
1603	0	0.522013
1604	0	0.0761903
1605	0	0.917197
1606	0	0.430684
1607	0	0.213978
1608	0	0.0469307
1609	0	0.509615
1610	0	0.0835856
1611	0	0.504215
1612	0	0.0114212
1613	0	0.424365
1614	0	0.0583486
1615	0	0.436935
1616	0	0.0192086
1617	0	0.38257
1618	0	0.83764
1619	0	0.86261
1620	0	0.357038
1621	0	0.0828908
1622	0	0.183354
1623	0	0.318124
1624	0	0.0251997
1625	0	0.318515
1626	0	0.189007
1627	0	0.808585
1628	0	0.244044
1629	0	0.133078
1630	0	0.213595
1631	0	0.331521
1632	0	0.00793422
1633	0	0.00118986
1634	0	0.0385618
1635	0	0.0499087
1636	0	0.000839158
1637	0	0.0096216
1638	0	0.727964
1639	0	0.448712
1640	0	0.0172512
1641	0	0.104978
1642	0	0.914137
1643	0	0.225327
1644	0	0.0935011
1645	0	0.0015837
1646	0	0.00485066
1647	0	0.26355
1648	0	0.0354691
1649	0	1.76281e-05
1650	0	0.602515
1651	0	0.0135652
1652	0	0.473283
1653	0	0.264936
1654	0	0.0510734
1655	0	9.35206e-09
1656	0	0.10814
1657	0	0.00454635
1658	0	0.59702
1659	0	0.0688385
1660	0	0.140452
1661	0	0.000843157
1662	0	0.0793117
1663	0	0.801857
1664	0	0.0954267
1665	0	0.00354104
1666	0	0.00112232
1667	0	5.46046e-06
1668	0	0.65216
1669	0	0.295822
1670	0	0.0714082
1671	0	0.0327264
1672	0	0.0159399
1673	0	0.268016
1674	0	0.000488216
1675	0	0.0187423
1676	0	0.1448
1677	0	0.355873
1678	0	1.70007e-07
1679	0	0.347637
1680	0	0.135345
1681	0	0.0370681
1682	0	0.26036
1683	0	0.137218
1684	0	7.01425e-05
1685	0	0.0149288
1686	0	0.824911
1687	0	0.192748
1688	0	0.0907248
1689	0	0.319989
1690	0	0.0120504
1691	0	0.822772
1692	0	0.0208555
1693	0	0.0472107
1694	0	0.814484
1695	0	0.00716147
1696	0	0.0954851
1697	0	0.0197889
1698	0	0.210361
1699	0	0.137441
1700	0	0.00341133
1701	0	0.0164666
1702	0	0.789406
1703	0	0.497294
1704	0	0.000268657
1705	0	0.134792
1706	0	0.0538712
1707	0	0.145485
1708	0	0.00507338
1709	0	0.0448159
1710	0	0.692745
1711	0	0.015578
1712	0	0.457877
1713	0	0.508678
1714	0	0.00147184
1715	0	0.467719
1716	0	0.0195053
1717	0	0.164823
1718	0	0.0512259
1719	0	0.350545
1720	0	0.457019
1721	0	0.269905
1722	0	0.371176
1723	0	0.979027
1724	0	0.199287
1725	0	0.0525833
1726	0	0.322839
1727	0	0.133538
1728	0	0.000772796
1729	0	0.588725
1730	0	0.187904
1731	0	0.0441623
1732	0	0.086327
1733	0	0.187301
1734	0	0.0891747
1735	0	0.223356
1736	0	0.100001
1737	0	0.0238179
1738	0	0.397815
1739	0	0.370994
1740	0	0.267134
1741	0	0.329938
1742	0	0.0039752
1743	0	0.916226
1744	0	0.295347
1745	0	0.0552015
1746	0	0.560965
1747	0	0.578251
1748	0	0.075769
1749	0	0.276997
1750	0	0.0165334
1751	0	0.459494
1752	0	0.426599
1753	0	0.00315385
1754	0	0.0978273
1755	0	0.0310653
1756	0	0.425418
1757	0	0.176763
1758	0	0.489834
1759	0	0.222348
1760	0	0.0867916
1761	0	0.0145113
1762	0	0.00604807
1763	0	0.375686
1764	0	0.653393
1765	0	0.239899
1766	0	0.0749127
1767	0	0.326497
1768	0	0.18921
1769	0	0.309972
1770	0	0.750868
1771	0	0.0620628
1772	0	0.0106605
1773	0	0.014329
1774	0	0.250475
1775	0	1.21061e-05
1776	0	0.133663
1777	0	0.0120618
1778	0	0.00687269
1779	0	0.00017536
1780	0	0.00635452
1781	0	0.64628
1782	0	0.191389
1783	0	0.387612
1784	0	0.515819
1785	0	0.508481
1786	0	0.0672758
1787	0	0.0222529
1788	0	0.495148
1789	0	0.00457707
1790	0	0.0633012
1791	0	0.0113517
1792	0	0.0993663
1793	0	0.310468
1794	0	0.0153621
1795	0	0.426143
1796	0	0.0826597
1797	0	0.139135
1798	0	0.0145673
1799	0	0.404588
1800	0	0.00761496
1801	0	0.00539672
1802	0	0.439365
1803	0	0.422963
1804	0	0.00343334
1805	0	0.00255933
1806	0	0.0224607
1807	0	3.10538e-07
1808	0	0.339376
1809	0	0.0852476
1810	0	0.458111
1811	0	1.71146e-05
1812	0	0.928837
1813	0	0.165457
1814	0	0.314816
1815	0	0.342989
1816	0	0.0322589
1817	0	0.167546
1818	0	0.579727
1819	0	0.827015
1820	0	0.227149
1821	0	0.605052
1822	0	0.00248241
1823	0	0.000420216
1824	0	0.103374
1825	0	0.216777
1826	0	0.15066
1827	0	0.00522846
1828	0	0.0199814
1829	0	0.114096
1830	0	0.222938
1831	0	0.01792
1832	0	0.340841
1833	0	0.0500085
1834	0	0.739088
1835	0	0.00932223
1836	0	0.0917827
1837	0	0.287613
1838	0	0.0996638
1839	0	0.838219
1840	0	0.532641
1841	0	0.279097
1842	0	0.277521
1843	0	0.838465
1844	0	0.213465
1845	0	0.343191
1846	0	0.396021
1847	0	0.252572
1848	0	0.218417
1849	0	0.689424
1850	0	0.0847384
1851	0	0.0274816
1852	0	2.45239e-07
1853	0	0.0677468
1854	0	0.00157347
1855	0	0.484843
1856	0	0.517188
1857	0	0.606273
1858	0	0.500389
1859	0	0.0132861
1860	0	0.320272
1861	0	0.475886
1862	0	0.0198251
1863	0	0.158817
1864	0	0.013639
1865	0	0.287502
1866	0	0.737596
1867	0	0.0116647
1868	0	0.888242
1869	0	0.086801
1870	0	0.00238257
1871	0	0.0140915
1872	0	0.0571684
1873	0	0.0243055
1874	0	0.459592
1875	0	0.126453
1876	0	0.320312
1877	0	0.573133
1878	0	0.604033
1879	0	0.00816391
1880	0	0.336663
1881	0	0.534205
1882	0	0.640005
1883	0	0.13647
1884	0	0.510332
1885	0	0.461852
1886	0	0.0972382
1887	0	0.114716
1888	0	0.233466
1889	0	0.0836568
1890	0	0.30028
1891	0	0.776285
1892	0	0.569965
1893	0	0.783
1894	0	0.735617
1895	0	0.681675
1896	0	0.00150881
1897	0	0.207708
1898	0	0.00234076
1899	0	0.0437784
1900	0	0.015304
1901	0	0.899284
1902	0	0.940974
1903	0	0.152151
1904	0	0.359277
1905	0	0.526291
1906	0	0.557391
1907	0	0.472944
1908	0	0.0351224
1909	0	0.138628
1910	0	0.0060692
1911	0	0.00695441
1912	0	0.122882
1913	0	0.00632245
1914	0	0.0444432
1915	0	0.136794
1916	0	0.504221
1917	0	0.89923
1918	0	0.00145648
1919	0	0.328718
1920	0	0.00529039
1921	0	0.0867803
1922	0	0.022342
1923	0	0.294893
1924	0	0.00019392
1925	0	0.266225
1926	0	0.0530364
1927	0	0.459454
1928	0	0.278828
1929	0	0.327999
1930	0	0.0498364
1931	0	0.0990468
1932	0	0.170718
1933	0	0.000786596
1934	0	0.507601
1935	0	0.445735
1936	0	0.105544
1937	0	0.616559
1938	0	0.000527636
1939	0	0.254189
1940	0	0.787995
1941	0	0.0121046
1942	0	0.184674
1943	0	0.435062
1944	0	0.331299
1945	0	0.0516591
1946	0	0.44744
1947	0	0.385173
1948	0	0.409086
1949	0	0.0624041
1950	0	0.000232095
1951	0	0.440616
1952	0	0.377416
1953	0	0.0605368
1954	0	0.26106
1955	0	0.277275
1956	0	0.00724279
1957	0	0.121568
1958	0	0.034679
1959	0	0.21516
1960	0	0.00435493
1961	0	0.510329
1962	0	0.111696
1963	0	0.0341368
1964	0	0.00256478
1965	0	0.143105

## Sheet: A_7
A_3d_sfy1_n_n_2	Label	Score
0	0	0.714327
1	0	0.0691024
2	0	0.0685076
3	0	0.247609
4	0	0.557038
5	0	0.54208
6	0	0.375758
7	0	0.495768
8	0	0.685189
9	0	0.708625
10	0	0.0462592
11	0	0.118693
12	0	4.42348e-05
13	0	0.228203
14	0	0.620452
15	0	0.633138
16	0	5.04818e-06
17	0	0.0158637
18	0	0.0102194
19	0	0.705495
20	0	0.0149059
21	0	0.328835
22	0	0.0152759
23	0	0.871697
24	0	0.41812
25	0	0.588858
26	0	0.634812
27	0	0.827419
28	0	0.33035
29	0	0.129651
30	0	0.0563637
31	0	0.5331
32	0	0.554237
33	0	0.401677
34	0	0.584289
35	0	0.00196218
36	0	0.759015
37	0	0.0439858
38	0	0.00103074
39	0	0.0108767
40	0	0.206535
41	0	0.641775
42	0	0.000272639
43	0	0.0416404
44	0	0.216555
45	0	0.400358
46	0	0.0213224
47	0	0.229599
48	0	0.118343
49	0	0.0217211
50	0	0.104132
51	0	0.00741762
52	0	0.891076
53	0	0.689866
54	0	0.191751
55	0	0.607565
56	0	0.216238
57	0	0.0597546
58	0	0.374584
59	0	0.000669668
60	0	2.47037e-09
61	0	0.837471
62	0	0.0946603
63	0	0.00155256
64	0	0.00406935
65	0	0.00445291
66	0	0.0995827
67	0	0.143265
68	0	0.801353
69	0	0.238366
70	0	0.0713601
71	0	0.303614
72	0	0.898974
73	0	0.799364
74	0	0.0331984
75	0	0.805103
76	0	0.46565
77	0	0.176777
78	0	0.519689
79	0	0.00126456
80	0	0.00166222
81	0	0.318469
82	0	0.00363921
83	0	0.20693
84	0	0.52333
85	0	0.858956
86	0	0.0163475
87	0	0.720598
88	0	0.0271127
89	0	0.00190474
90	0	0.142406
91	0	0.612821
92	0	0.931616
93	0	0.389593
94	0	0.558617
95	0	0.00110271
96	0	0.520861
97	0	0.0901582
98	0	0.0546179
99	0	0.704995
100	0	0.832262
101	0	0.0370638
102	0	0.242481
103	0	0.00872761
104	0	0.521999
105	0	0.332205
106	0	0.117696
107	0	0.0242744
108	0	0.0649378
109	0	0.56721
110	0	0.151078
111	0	0.0113853
112	0	0.000330115
113	0	0.114353
114	0	0.103508
115	0	0.92644
116	0	0.762375
117	0	0.0933984
118	0	0.261563
119	0	0.802167
120	0	0.8576
121	0	0.00144187
122	0	0.935929
123	0	0.951406
124	0	0.317361
125	0	0.00144541
126	0	0.270948
127	0	0.800255
128	0	0.19826
129	0	4.25761e-06
130	0	0.758393
131	0	0.00340976
132	0	0.00234965
133	0	0.231213
134	0	0.405789
135	0	0.13793
136	0	0.000184172
137	0	0.597494
138	0	0.437266
139	0	0.636373
140	0	0.619932
141	0	0.0138324
142	0	0.000746409
143	0	0.217434
144	0	3.69761e-06
145	0	0.874703
146	0	0.377073
147	0	0.923863
148	0	0.0174626
149	0	0.0823252
150	0	0.411722
151	0	0.661699
152	0	0.0494823
153	0	0.575013
154	0	0.257898
155	0	0.852574
156	0	0.151882
157	0	0.460236
158	0	0.000264476
159	0	0.274409
160	0	0.0579227
161	0	0.00014209
162	0	0.00651424
163	0	0.203108
164	0	0.215192
165	0	1.4618e-05
166	0	0.0527551
167	0	0.405784
168	0	0.368166
169	0	0.140672
170	0	0.442646
171	0	0.0526061
172	0	0.510973
173	0	0.0426471
174	0	0.319648
175	0	0.0220189
176	0	2.87343e-07
177	0	0.00649429
178	0	0.00445888
179	0	0.786457
180	0	0.247677
181	0	0.0856394
182	0	0.510551
183	0	0.26414
184	0	5.2132e-06
185	0	0.019106
186	0	0.638318
187	0	0.313989
188	0	0.213897
189	0	0.449811
190	0	0.252671
191	0	0.7795
192	0	0.416911
193	0	2.05751e-06
194	0	0.658312
195	0	0.168428
196	0	0.5195
197	0	0.789033
198	0	0.141462
199	0	0.610195
200	0	0.000407334
201	0	0.0210038
202	0	0.634739
203	0	0.141661
204	0	0.782253
205	0	0.345246
206	0	0.0277236
207	0	0.0321037
208	0	0.0404732
209	0	0.0617532
210	0	0.0812193
211	0	0.0710344
212	0	0.447186
213	0	0.00843527
214	0	0.000628193
215	0	0.326613
216	0	0.857956
217	0	0.890969
218	0	0.256666
219	0	0.539849
220	0	0.00269144
221	0	0.874197
222	0	0.0648619
223	0	0.406141
224	0	0.262657
225	0	0.676801
226	0	0.0955365
227	0	0.291126
228	0	0.355567
229	0	0.652722
230	0	0.568172
231	0	0.0525213
232	0	0.0353577
233	0	0.00392213
234	0	0.770574
235	0	0.313492
236	0	0.246421
237	0	0.0236273
238	0	0.00800538
239	0	0.27439
240	0	0.808868
241	0	0.141929
242	0	0.453195
243	0	0.0195713
244	0	0.413236
245	0	0.0409034
246	0	0.00121379
247	0	0.00189494
248	0	0.838052
249	0	0.12886
250	0	0.687017
251	0	0.186716
252	0	0.862488
253	0	0.589671
254	0	0.122629
255	0	0.272035
256	0	0.0811426
257	0	0.380544
258	0	0.565573
259	0	0.228651
260	0	0.360669
261	0	0.493618
262	0	0.0195294
263	0	0.753687
264	0	0.0175787
265	0	0.0133926
266	0	0.320005
267	0	0.0267293
268	0	0.667347
269	0	0.456902
270	0	0.121631
271	0	0.0126917
272	0	0.647872
273	0	0.263279
274	0	0.0940064
275	0	0.000788016
276	0	0.134576
277	0	0.532079
278	0	0.23228
279	0	0.00173127
280	0	0.572457
281	0	0.411112
282	0	0.327727
283	0	0.892903
284	0	0.640348
285	0	0.0291519
286	0	0.0844774
287	0	0.0492801
288	0	0.375943
289	0	0.264648
290	0	0.00497605
291	0	0.00948634
292	0	0.403595
293	0	0.062621
294	0	0.783677
295	0	0.513965
296	0	0.00384511
297	0	0.233252
298	0	0.0164998
299	0	0.073504
300	0	0.420274
301	0	0.120986
302	0	0.0117486
303	0	0.00132395
304	0	0.00667418
305	0	0.0231781
306	0	0.26595
307	0	0.0236514
308	0	0.152776
309	0	0.697692
310	0	0.344656
311	0	0.399388
312	0	0.367028
313	0	0.506059
314	0	0.0825702
315	0	0.684353
316	0	0.00653886
317	0	0.000811854
318	0	0.882168
319	0	0.0087743
320	0	0.0456154
321	0	0.0644069
322	0	0.584857
323	0	0.628762
324	0	0.400777
325	0	0.00129425
326	0	0.0523743
327	0	0.01463
328	0	0.0921156
329	0	1.63823e-07
330	0	0.0579998
331	0	0.00263635
332	0	0.584987
333	0	0.0479467
334	0	0.653112
335	0	0.784429
336	0	0.0856206
337	0	0.00279448
338	0	0.2996
339	0	0.00432437
340	0	0.00685251
341	0	0.817119
342	0	0.236844
343	0	0.537087
344	0	0.278338
345	0	0.207507
346	0	0.0136468
347	0	0.620809
348	0	0.0125971
349	0	0.192223
350	0	0.41851
351	0	0.00452746
352	0	0.0411351
353	0	0.0512962
354	0	0.000251058
355	0	0.143503
356	0	0.0226635
357	0	0.748148
358	0	0.000172993
359	0	0.930871
360	0	0.702195
361	0	0.0974352
362	0	0.0435865
363	0	0.195319
364	0	0.314306
365	0	0.853717
366	0	0.400053
367	0	0.149884
368	0	0.612839
369	0	0.106773
370	0	0.919752
371	0	0.0710505
372	0	0.000378986
373	0	0.0633656
374	0	0.532426
375	0	0.186752
376	0	0.435641
377	0	0.0589548
378	0	0.301548
379	0	0.0140549
380	0	0.584938
381	0	0.801818
382	0	0.0139327
383	0	0.456258
384	0	0.174658
385	0	0.656298
386	0	0.0522959
387	0	0.00866331
388	0	0.192799
389	0	0.00282501
390	0	0.342417
391	0	0.0189016
392	0	0.165392
393	0	0.00119185
394	0	0.908346
395	0	0.0803092
396	0	0.655115
397	0	0.776886
398	0	0.00324924
399	0	0.553409
400	0	0.00789121
401	0	0.438791
402	0	0.911081
403	0	0.571004
404	0	0.475335
405	0	0.0094986
406	0	0.0326805
407	0	0.398719
408	0	3.40251e-06
409	0	0.00371047
410	0	0.387908
411	0	0.0606528
412	0	0.595405
413	0	0.104273
414	0	5.89514e-06
415	0	0.092609
416	0	0.00821919
417	0	0.194093
418	0	0.906672
419	0	0.175372
420	0	0.000379468
421	0	0.950273
422	0	0.902685
423	0	0.878952
424	0	0.709003
425	0	0.143856
426	0	0.125275
427	0	0.551137
428	0	0.897251
429	0	0.272727
430	0	0.0387132
431	0	0.0292643
432	0	0.0103596
433	0	0.00351747
434	0	0.700279
435	0	0.144855
436	0	0.790941
437	0	0.0164545
438	0	0.616855
439	0	0.0211729
440	0	0.00112463
441	0	0.354857
442	0	0.601423
443	0	0.220297
444	0	0.071301
445	0	0.000252824
446	0	0.139709
447	0	1.8482e-05
448	0	0.833623
449	0	0.0903956
450	0	0.0321511
451	0	0.00757442
452	0	0.0653394
453	0	0.720101
454	0	3.67558e-06
455	0	0.125493
456	0	0.46119
457	0	0.0286079
458	0	0.530362
459	0	0.00905326
460	0	0.350138
461	0	0.746035
462	0	0.393774
463	0	0.351067
464	0	0.773626
465	0	0.147584
466	0	0.431767
467	0	0.213364
468	0	0.00383979
469	0	0.848884
470	0	0.280852
471	0	0.353837
472	0	0.019996
473	0	0.00406797
474	0	0.00940815
475	0	0.0423927
476	0	0.458579
477	0	0.697506
478	0	0.722572
479	0	0.0242785
480	0	0.911751
481	0	0.230555
482	0	0.932129
483	0	0.169868
484	0	0.00167142
485	0	0.116551
486	0	0.892046
487	0	0.25053
488	0	0.284197
489	0	0.676666
490	0	0.0396475
491	0	0.332066
492	0	0.0375171
493	0	0.763525
494	0	0.4729
495	0	0.827218
496	0	0.233102
497	0	0.462176
498	0	0.735381
499	0	0.0229262
500	0	0.00433031
501	0	0.747612
502	0	0.087545
503	0	0.317756
504	0	0.0447772
505	0	0.376688
506	0	0.79237
507	0	0.873035
508	0	0.00188768
509	0	0.206672
510	0	0.734003
511	0	0.714963
512	0	0.703027
513	0	0.486555
514	0	0.0598867
515	0	0.72441
516	0	0.611513
517	0	0.622668
518	0	0.678474
519	0	0.0865599
520	0	8.47325e-06
521	0	0.800118
522	0	0.0244799
523	0	0.16194
524	0	0.036003
525	0	0.852209
526	0	0.52522
527	0	0.10434
528	0	0.339328
529	0	0.012093
530	0	0.312039
531	0	0.533186
532	0	0.0214279
533	0	0.115294
534	0	0.535437
535	0	0.351778
536	0	0.0200526
537	0	0.0135311
538	0	0.56599
539	0	0.406015
540	0	0.402054
541	0	0.627745
542	0	0.917769
543	0	0.29401
544	0	0.676955
545	0	0.780259
546	0	0.841876
547	0	0.283313
548	0	0.549022
549	0	0.140319
550	0	0.002605
551	0	0.0937308
552	0	0.0365025
553	0	0.552916
554	0	0.49174
555	0	0.479454
556	0	0.038476
557	0	0.343107
558	0	0.057443
559	0	0.00259103
560	0	0.118384
561	0	0.499462
562	0	0.853785
563	0	0.000780816
564	0	0.114586
565	0	0.411025
566	0	0.0625826
567	0	0.0597306
568	0	0.593359
569	0	0.0261087
570	0	0.0526953
571	0	0.296499
572	0	0.023649
573	0	0.68088
574	0	0.00582825
575	0	0.517533
576	0	0.429033
577	0	0.861306
578	0	0.0453577
579	0	0.0288284
580	0	0.0702494
581	0	0.768598
582	0	0.112365
583	0	0.694291
584	0	0.00136879
585	0	0.0288606
586	0	0.0697605
587	0	0.222523
588	0	0.121675
589	0	0.128454
590	0	0.495641
591	0	0.0159694
592	0	0.255493
593	0	0.151144
594	0	0.0551999
595	0	0.622028
596	0	0.286362
597	0	0.329016
598	0	0.884921
599	0	0.826052
600	0	0.175467
601	0	0.15227
602	0	0.209873
603	0	0.111823
604	0	0.799732
605	0	0.131494
606	0	0.176535
607	0	0.024031
608	0	0.121563
609	0	0.711874
610	0	0.150377
611	0	0.0235899
612	0	0.0995604
613	0	0.0622146
614	0	0.00403019
615	0	0.886542
616	0	0.606929
617	0	0.00398632
618	0	0.0142023
619	0	0.228625
620	0	0.0713895
621	0	0.166513
622	0	0.368368
623	0	0.0417474
624	0	0.51539
625	0	0.00545573
626	0	0.915943
627	0	0.0276914
628	0	0.185575
629	0	0.144062
630	0	0.189243
631	0	0.326851
632	0	0.686108
633	0	0.888661
634	0	0.836667
635	0	0.247859
636	0	0.24156
637	0	0.182364
638	0	0.059091
639	0	0.448171
640	0	0.356179
641	0	0.556146
642	0	0.600604
643	0	0.131245
644	0	0.00669052
645	0	0.466679
646	0	2.21928e-05
647	0	0.0117744
648	0	0.275096
649	0	0.0149195
650	0	0.718652
651	0	0.439466
652	0	0.830443
653	0	0.516482
654	0	0.141001
655	0	0.00211907
656	0	0.119763
657	0	0.122407
658	0	0.00699214
659	0	0.420586
660	0	0.0982143
661	0	0.0456645
662	0	0.668308
663	0	0.00449268
664	0	0.297917
665	0	0.00096582
666	0	0.000807835
667	0	0.12032
668	0	0.930592
669	0	0.513262
670	0	0.435669
671	0	0.0418704
672	0	0.211573
673	0	0.509564
674	0	0.0410793
675	0	0.777435
676	0	0.00125562
677	0	0.497774
678	0	0.424514
679	0	0.0360049
680	0	0.00436398
681	0	0.368935
682	0	0.425448
683	0	0.294624
684	0	0.84334
685	0	0.749754
686	0	0.00275688
687	0	0.0155051
688	0	0.0464062
689	0	0.0439807
690	0	0.00372167
691	0	0.000335833
692	0	0.233034
693	0	0.300947
694	0	0.380631
695	0	0.000243488
696	0	0.176336
697	0	0.217156
698	0	0.0391614
699	0	0.0586935
700	0	0.610699
701	0	0.00193111
702	0	0.691084
703	0	0.241742
704	0	0.347946
705	0	0.873067
706	0	0.0733264
707	0	0.589255
708	0	0.210392
709	0	0.530547
710	0	0.487097
711	0	0.0474322
712	0	0.00155188
713	0	0.734579
714	0	0.329548
715	0	0.00210888
716	0	0.757211
717	0	0.573983
718	0	0.724326
719	0	0.11485
720	0	0.00259623
721	0	0.712123
722	0	0.0139715
723	0	0.173566
724	0	0.96146
725	0	0.202336
726	0	0.52845
727	0	0.20948
728	0	0.163616
729	0	0.509476
730	0	0.222599
731	0	0.23416
732	0	0.359689
733	0	0.000424092
734	0	0.467665
735	0	0.0450318
736	0	0.701011
737	0	0.0127763
738	0	0.0171476
739	0	0.463852
740	0	0.0701549
741	0	0.888204
742	0	0.496596
743	0	0.328666
744	0	0.0869449
745	0	0.0678342
746	0	0.021314
747	0	0.170821
748	0	0.743196
749	0	0.20898
750	0	0.179266
751	0	0.246776
752	0	0.0387
753	0	0.00030609
754	0	0.0582967
755	0	0.443913
756	0	0.595587
757	0	0.266358
758	0	0.557797
759	0	0.15749
760	0	0.0454347
761	0	0.00090769
762	0	0.188568
763	0	0.00212261
764	0	0.862585
765	0	0.0108734
766	0	0.229888
767	0	0.941611
768	0	0.614059
769	0	0.100803
770	0	0.0268283
771	0	0.295627
772	0	0.615522
773	0	0.146294
774	0	0.214765
775	0	0.00095682
776	0	0.0347439
777	0	0.00315809
778	0	0.0230014
779	0	0.00265825
780	0	0.216235
781	0	0.0295755
782	0	0.0839267
783	0	0.295867
784	0	0.892266
785	0	0.690814
786	0	0.724258
787	0	0.450275
788	0	0.0361655
789	0	0.837096
790	0	0.00085647
791	0	0.444274
792	0	0.630601
793	0	0.415283
794	0	0.899839
795	0	0.489373
796	0	0.333809
797	0	0.355231
798	0	0.0195636
799	0	0.0104455
800	0	0.687728
801	0	0.171016
802	0	0.138273
803	0	0.413961
804	0	0.320203
805	0	0.0603301
806	0	0.26876
807	0	0.000546614
808	0	0.158436
809	0	0.898361
810	0	0.0849927
811	0	0.00236388
812	0	0.0795496
813	0	0.732965
814	0	0.68727
815	0	0.813599
816	0	0.20565
817	0	0.000790987
818	0	0.757451
819	0	0.516154
820	0	0.449824
821	0	0.00488847
822	0	0.100001
823	0	0.0477921
824	0	0.0427772
825	0	0.646109
826	0	0.014606
827	0	0.344978
828	0	0.360022
829	0	0.340629
830	0	0.019036
831	0	9.40819e-05
832	0	0.644085
833	0	0.666068
834	0	0.525742
835	0	0.106819
836	0	0.20627
837	0	0.0468668
838	0	0.492682
839	0	0.0287166
840	0	0.889677
841	0	0.212108
842	0	0.786223
843	0	0.0333362
844	0	0.0418728
845	0	0.0249666
846	0	0.273668
847	0	0.389026
848	0	0.625347
849	0	0.25688
850	0	0.00576973
851	0	0.55519
852	0	0.324534
853	0	0.246139
854	0	0.137607
855	0	0.559897
856	0	6.59469e-07
857	0	0.447756
858	0	0.917417
859	0	0.0268658
860	0	0.792654
861	0	0.891323
862	0	0.166557
863	0	0.772182
864	0	0.0332137
865	0	0.887826
866	0	0.654226
867	0	0.254699
868	0	0.901601
869	0	0.0312314
870	0	0.580377
871	0	0.317005
872	0	0.523307
873	0	0.294687
874	0	0.143976
875	0	0.102306
876	0	0.739124
877	0	0.555254
878	0	0.573022
879	0	0.0477577
880	0	0.626036
881	0	0.0415743
882	0	0.49124
883	0	0.343915
884	0	0.171783
885	0	0.0872078
886	0	0.166548
887	0	0.872105
888	0	0.358975
889	0	0.00785943
890	0	0.0155651
891	0	0.674934
892	0	0.310046
893	0	0.00904179
894	0	0.510485
895	0	0.00339108
896	0	0.00736794
897	0	0.089922
898	0	0.0223232
899	0	0.742941
900	0	0.130349
901	0	0.810259
902	0	0.0213906
903	0	0.0042497
904	0	0.694096
905	0	0.472691
906	0	0.00401322
907	0	0.563475
908	0	0.000278953
909	0	0.335332
910	0	0.135366
911	0	0.742205
912	0	0.163775
913	0	0.0353843
914	0	0.660114
915	0	0.812965
916	0	0.724809
917	0	0.934469
918	0	0.603816
919	0	0.00743046
920	0	0.159354
921	0	0.26902
922	0	0.118323
923	0	0.186839
924	0	0.0207776
925	0	0.814041
926	0	0.142849
927	0	0.0514301
928	0	0.0036633
929	0	0.35652
930	0	0.249578
931	0	0.411232
932	0	0.00161642
933	0	0.0129776
934	0	0.246173
935	0	0.189058
936	0	0.00132296
937	0	0.194279
938	0	0.196237
939	0	0.00301527
940	0	0.639325
941	0	0.000631385
942	0	0.757795
943	0	0.54352
944	0	0.640002
945	0	0.463564
946	0	0.799664
947	0	0.0509384
948	0	0.644148
949	0	0.17691
950	0	0.065653
951	0	0.731029
952	0	0.79711
953	0	0.493676
954	0	0.269954
955	0	0.408331
956	0	0.843996
957	0	0.00682452
958	0	0.691627
959	0	0.698541
960	0	0.202935
961	0	0.0289983
962	0	0.378907
963	0	0.845692
964	0	0.503004
965	0	0.00945731
966	0	0.569453
967	0	0.543635
968	0	0.711635
969	0	0.257615
970	0	0.013731
971	0	0.00422634
972	0	0.693678
973	0	0.279034
974	0	0.0904541
975	0	0.00447214
976	0	0.320408
977	0	0.841841
978	0	0.396854
979	0	0.308585
980	0	3.34698e-05
981	0	0.715737
982	0	0.252017
983	0	0.139402
984	0	5.27748e-05
985	0	0.487773
986	0	0.0139298
987	0	0.815482
988	0	0.566988
989	0	0.0661664
990	0	0.514167
991	0	0.0166661
992	0	0.0286762
993	0	0.310842
994	0	0.0260168
995	0	0.598495
996	0	0.0217588
997	0	0.0682386
998	0	0.151517
999	0	0.0196295
1000	0	0.0205504
1001	0	0.0396771
1002	0	0.831055
1003	0	0.676307
1004	0	0.244546
1005	0	0.422689
1006	0	0.0205339
1007	0	0.158313
1008	0	0.0244918
1009	0	0.857737
1010	0	0.0217825
1011	0	0.0106691
1012	0	0.150144
1013	0	0.126249
1014	0	0.00143529
1015	0	0.913015
1016	0	0.695012
1017	0	0.47811
1018	0	0.556537
1019	0	0.00418102
1020	0	0.00589541
1021	0	0.739934
1022	0	0.842504
1023	0	0.0465699
1024	0	0.83506
1025	0	0.000237947
1026	0	0.000233481
1027	0	0.0699614
1028	0	0.729809
1029	0	0.0507321
1030	0	0.000404667
1031	0	0.0133695
1032	0	0.205192
1033	0	0.215664
1034	0	0.532128
1035	0	0.0149835
1036	0	0.960627
1037	0	0.133467
1038	0	0.0113142
1039	0	0.0212772
1040	0	0.0660567
1041	0	0.000626131
1042	0	0.0629313
1043	0	0.406285
1044	0	0.74482
1045	0	0.00643556
1046	0	0.0794559
1047	0	0.43947
1048	0	0.490966
1049	0	0.100408
1050	0	0.214946
1051	0	0.446389
1052	0	0.609493
1053	0	0.0564897
1054	0	0.776524
1055	0	0.000232384
1056	0	0.000229659
1057	0	0.947334
1058	0	0.666443
1059	0	0.364817
1060	0	0.151702
1061	0	0.0769448
1062	0	0.562426
1063	0	0.652299
1064	0	0.00179999
1065	0	0.0137354
1066	0	0.185226
1067	0	0.282392
1068	0	0.0234268
1069	0	0.526842
1070	0	0.594595
1071	0	1.26435e-05
1072	0	0.00696866
1073	0	0.401
1074	0	0.00271556
1075	0	0.0590284
1076	0	0.00568279
1077	0	0.350209
1078	0	0.0213938
1079	0	0.0995497
1080	0	0.0643442
1081	0	0.0335963
1082	0	0.0590579
1083	0	0.332131
1084	0	0.0374213
1085	0	0.797722
1086	0	0.448938
1087	0	0.303352
1088	0	8.3691e-06
1089	0	0.000721523
1090	0	0.876105
1091	0	0.517126
1092	0	0.427943
1093	0	4.12647e-05
1094	0	0.477905
1095	0	0.0131745
1096	0	0.239473
1097	0	0.131983
1098	0	0.392995
1099	0	0.0843755
1100	0	0.356949
1101	0	0.17604
1102	0	0.000104468
1103	0	0.381418
1104	0	0.762609
1105	0	0.127741
1106	0	0.592699
1107	0	0.111834
1108	0	0.875595
1109	0	0.0469085
1110	0	0.967443
1111	0	0.151366
1112	0	0.302965
1113	0	0.950939
1114	0	0.53511
1115	0	0.233347
1116	0	0.000529305
1117	0	0.6959
1118	0	0.00141912
1119	0	0.000670982
1120	0	0.852215
1121	0	0.48954
1122	0	0.000356389
1123	0	0.149577
1124	0	0.0611157
1125	0	0.331764
1126	0	0.629695
1127	0	0.736318
1128	0	0.0442601
1129	0	0.00745284
1130	0	0.380159
1131	0	0.44205
1132	0	0.466325
1133	0	0.594156
1134	0	0.336571
1135	0	0.570411
1136	0	0.117334
1137	0	0.00631254
1138	0	0.205097
1139	0	0.0718069
1140	0	0.259851
1141	0	0.0473072
1142	0	0.127425
1143	0	0.555535
1144	0	0.787874
1145	0	0.0206834
1146	0	0.00406041
1147	0	0.087952
1148	0	0.346482
1149	0	0.00762803
1150	0	0.0704674
1151	0	0.638386
1152	0	0.0478228
1153	0	0.287615
1154	0	0.0417076
1155	0	0.513565
1156	0	0.0102528
1157	0	0.022164
1158	0	0.0149269
1159	0	0.680118
1160	0	0.407423
1161	0	0.0168566
1162	0	0.0224188
1163	0	0.263255
1164	0	0.849664
1165	0	0.0335603
1166	0	0.0281528
1167	0	0.120973
1168	0	0.336013
1169	0	0.0565237
1170	0	0.654482
1171	0	0.141314
1172	0	0.0744436
1173	0	0.467883
1174	0	0.576831
1175	0	0.200933
1176	0	0.80003
1177	0	0.020958
1178	0	0.808016
1179	0	0.00627372
1180	0	0.279787
1181	0	0.0289843
1182	0	0.566159
1183	0	0.366947
1184	0	0.933708
1185	0	0.00656376
1186	0	0.622262
1187	0	0.764336
1188	0	0.000626954
1189	0	0.654711
1190	0	0.0238873
1191	0	0.00638974
1192	0	0.684886
1193	0	0.0341137
1194	0	0.245293
1195	0	0.703152
1196	0	0.504383
1197	0	0.835048
1198	0	0.651501
1199	0	0.370859
1200	0	0.645008
1201	0	0.929314
1202	0	0.089494
1203	0	0.367242
1204	0	0.485182
1205	0	0.00244888
1206	0	0.0253612
1207	0	0.321498
1208	0	0.0323632
1209	0	0.0943727
1210	0	0.661843
1211	0	0.000103256
1212	0	0.274284
1213	0	0.649113
1214	0	0.360077
1215	0	0.00309391
1216	0	0.001567
1217	0	0.216689
1218	0	0.883389
1219	0	0.10425
1220	0	0.368996
1221	0	0.129593
1222	0	0.779051
1223	0	0.0324503
1224	0	0.27353
1225	0	0.0300868
1226	0	0.153657
1227	0	0.128253
1228	0	0.702934
1229	0	0.111801
1230	0	0.85366
1231	0	0.7498
1232	0	0.683625
1233	0	0.208703
1234	0	0.655752
1235	0	0.806328
1236	0	0.102304
1237	0	0.895734
1238	0	0.0904627
1239	0	0.48028
1240	0	0.676626
1241	0	0.686494
1242	0	0.138017
1243	0	0.490584
1244	0	0.181154
1245	0	0.131814
1246	0	0.0250498
1247	0	0.802829
1248	0	0.0276239
1249	0	0.0760858
1250	0	0.0831092
1251	0	0.329418
1252	0	0.0263329
1253	0	0.177397
1254	0	0.152405
1255	0	0.242808
1256	0	0.00141423
1257	0	0.000725292
1258	0	0.0461064
1259	0	0.785452
1260	0	0.835889
1261	0	8.43477e-05
1262	0	0.249221
1263	0	0.010635
1264	0	0.0557712
1265	0	0.391336
1266	0	0.0965166
1267	0	0.00235162
1268	0	0.568899
1269	0	0.472566
1270	0	0.0344006
1271	0	0.248403
1272	0	0.347783
1273	0	0.000905944
1274	0	0.199165
1275	0	0.715485
1276	0	0.409791
1277	0	0.34362
1278	0	0.758098
1279	0	0.0328072
1280	0	0.447394
1281	0	0.183254
1282	0	0.0660319
1283	0	0.565974
1284	0	0.201723
1285	0	0.0352048
1286	0	0.797965
1287	0	0.144547
1288	0	0.864755
1289	0	0.411812
1290	0	0.151184
1291	0	0.214487
1292	0	0.0559898
1293	0	0.283337
1294	0	0.556811
1295	0	0.202967
1296	0	0.00617836
1297	0	0.678841
1298	0	0.460252
1299	0	0.0289842
1300	0	0.133311
1301	0	0.789985
1302	0	0.687882
1303	0	0.567337
1304	0	0.505721
1305	0	0.282121
1306	0	0.134189
1307	0	0.720862
1308	0	0.172993
1309	0	0.132469
1310	0	0.782547
1311	0	0.0912069
1312	0	0.361602
1313	0	0.00475458
1314	0	0.805326
1315	0	0.659726
1316	0	0.598488
1317	0	0.0253448
1318	0	0.347866
1319	0	0.788305
1320	0	0.555174
1321	0	0.126312
1322	0	0.0365713
1323	0	0.661403
1324	0	0.0117097
1325	0	0.794405
1326	0	0.836485
1327	0	0.026046
1328	0	0.409301
1329	0	0.61041
1330	0	0.00252
1331	0	0.0087734
1332	0	0.0189933
1333	0	0.443992
1334	0	0.827169
1335	0	0.243608
1336	0	0.330025
1337	0	0.766421
1338	0	0.48576
1339	0	0.843683
1340	0	0.810261
1341	0	0.00534173
1342	0	0.686688
1343	0	0.2954
1344	0	0.0068894
1345	0	0.50177
1346	0	0.322994
1347	0	0.868684
1348	0	0.116604
1349	0	0.515772
1350	0	0.677822
1351	0	0.38022
1352	0	0.620325
1353	0	0.00982538
1354	0	0.158875
1355	0	0.317739
1356	0	0.340698
1357	0	0.000443557
1358	0	0.118774
1359	0	0.130844
1360	0	0.406489
1361	0	0.100182
1362	0	0.350745
1363	0	0.0499771
1364	0	0.831433
1365	0	0.0573019
1366	0	0.114435
1367	0	0.759924
1368	0	0.272547
1369	0	0.410045
1370	0	0.755893
1371	0	0.0352137
1372	0	0.0529937
1373	0	0.00605285
1374	0	0.549562
1375	0	0.186114
1376	0	0.361203
1377	0	0.0717944
1378	0	0.0271803
1379	0	0.237404
1380	0	0.521402
1381	0	0.798687
1382	0	0.41993
1383	0	0.011193
1384	0	0.756334
1385	0	0.105899
1386	0	0.051051
1387	0	0.0104907
1388	0	0.0175874
1389	0	0.0180134
1390	0	0.0623512
1391	0	0.947378
1392	0	0.0482041
1393	0	0.863419
1394	0	0.00440506
1395	0	0.001804
1396	0	0.64897
1397	0	0.00407289
1398	0	0.0246745
1399	0	0.367718
1400	0	0.00492539
1401	0	0.433281
1402	0	0.044786
1403	0	0.305632
1404	0	0.171211
1405	0	0.000113607
1406	0	0.0736305
1407	0	0.0972843
1408	0	0.544832
1409	0	0.0647181
1410	0	0.0162962
1411	0	0.253018
1412	0	0.127467
1413	0	0.514633
1414	0	0.165685
1415	0	0.886886
1416	0	0.54607
1417	0	0.0562984
1418	0	0.25965
1419	0	0.15715
1420	0	0.00813293
1421	0	0.000103445
1422	0	0.399481
1423	0	0.0531704
1424	0	0.442263
1425	0	0.651525
1426	0	0.505744
1427	0	1.06911e-05
1428	0	0.130451
1429	0	0.0144928
1430	0	0.497578
1431	0	0.0163598
1432	0	0.241834
1433	0	0.595103
1434	0	0.0487047
1435	0	0.00945635
1436	0	0.0289859
1437	0	0.133333
1438	0	0.029152
1439	0	0.371663
1440	0	0.0624164
1441	0	0.262728
1442	0	0.61597
1443	0	0.892982
1444	0	0.142922
1445	0	0.0149474
1446	0	0.000208582
1447	0	0.0260644
1448	0	0.817836
1449	0	0.203219
1450	0	0.641153
1451	0	0.0170041
1452	0	0.0924038
1453	0	0.0123151
1454	0	0.209247
1455	0	0.103575
1456	0	0.00757696
1457	0	0.0776582
1458	0	0.495983
1459	0	0.0988285
1460	0	0.113066
1461	0	0.0707398
1462	0	0.821608
1463	0	0.0692978
1464	0	0.573854
1465	0	0.000264356
1466	0	0.0687026
1467	0	0.919276
1468	0	0.0432115
1469	0	0.0175948
1470	0	0.0531345
1471	0	0.592006
1472	0	0.79054
1473	0	0.662104
1474	0	0.000430159
1475	0	0.578368
1476	0	0.00258051
1477	0	0.533106
1478	0	0.356375
1479	0	0.00208318
1480	0	0.407333
1481	0	0.0282485
1482	0	0.156049
1483	0	0.00334215
1484	0	0.123943
1485	0	0.218265
1486	0	0.239904
1487	0	0.877249
1488	0	0.309079
1489	0	0.0578403
1490	0	0.126473
1491	0	0.813644
1492	0	0.0197536
1493	0	0.405003
1494	0	0.759311
1495	0	0.150184
1496	0	0.753776
1497	0	0.278189
1498	0	0.36531
1499	0	0.365089
1500	0	0.377327
1501	0	0.625496
1502	0	0.222571
1503	0	0.848697
1504	0	0.0299904
1505	0	0.548972
1506	0	0.886203
1507	0	0.553087
1508	0	0.0493498
1509	0	0.738209
1510	0	0.203206
1511	0	0.6261
1512	0	0.825941
1513	0	0.667146
1514	0	0.792376
1515	0	0.0214148
1516	0	0.692925
1517	0	0.183659
1518	0	0.21431
1519	0	0.855149
1520	0	0.466938
1521	0	0.856574
1522	0	0.0521414
1523	0	0.0530368
1524	0	0.41196
1525	0	0.767233
1526	0	0.0192652
1527	0	0.160447
1528	0	0.0197449
1529	0	0.000144512
1530	0	0.000423568
1531	0	0.470491
1532	0	0.398445
1533	0	0.202962
1534	0	0.114165
1535	0	0.569267
1536	0	0.848711
1537	0	0.0839527
1538	0	0.219984
1539	0	0.0055845
1540	0	0.397365
1541	0	0.0403015
1542	0	0.107081
1543	0	0.314729
1544	0	0.0642922
1545	0	0.608516
1546	0	0.384128
1547	0	0.108585
1548	0	0.0185933
1549	0	0.265344
1550	0	0.0939896
1551	0	0.316938
1552	0	0.0863145
1553	0	0.883886
1554	0	0.700523
1555	0	0.022507
1556	0	0.5659
1557	0	0.0970832
1558	0	0.904411
1559	0	0.042199
1560	0	0.844668
1561	0	0.043775
1562	0	0.552104
1563	0	0.0477402
1564	0	0.575116
1565	0	0.0956547
1566	0	0.823428
1567	0	0.0663017
1568	0	0.871755
1569	0	4.67401e-05
1570	0	0.207491
1571	0	0.00429924
1572	0	0.598897
1573	0	0.673107
1574	0	0.114068
1575	0	0.000533155
1576	0	0.580133
1577	0	0.0801988
1578	0	0.208885
1579	0	0.0550523
1580	0	0.0327533
1581	0	0.0154819
1582	0	0.425492
1583	0	0.0430454
1584	0	0.155732
1585	0	0.284309
1586	0	0.0606152
1587	0	0.00946181
1588	0	0.138707
1589	0	0.289744
1590	0	0.392651
1591	0	0.00327602
1592	0	0.829226
1593	0	0.402149
1594	0	0.921943
1595	0	0.267219
1596	0	0.467319
1597	0	0.940728
1598	0	0.109256
1599	0	0.153418
1600	0	0.181811
1601	0	0.0300019
1602	0	0.0107518
1603	0	0.122119
1604	0	0.465304
1605	0	0.981721
1606	0	0.56057
1607	0	0.006348
1608	0	0.332879
1609	0	0.166103
1610	0	0.621396
1611	0	0.263101
1612	0	0.0709589
1613	0	0.121311
1614	0	0.549557
1615	0	0.404496
1616	0	0.00919395
1617	0	0.218367
1618	0	0.000319888
1619	0	0.071535
1620	0	0.288077
1621	0	0.0100648
1622	0	0.00665585
1623	0	0.455836
1624	0	0.0288216
1625	0	0.013903
1626	0	0.358481
1627	0	0.58177
1628	0	0.16788
1629	0	0.3101
1630	0	0.565247
1631	0	0.632658
1632	0	0.102094
1633	0	0.600572
1634	0	0.0897872
1635	0	0.00518989
1636	0	0.718963
1637	0	0.723853
1638	0	0.267192
1639	0	0.101306
1640	0	0.180485
1641	0	0.44458
1642	0	0.534952
1643	0	0.0310749
1644	0	0.632064
1645	0	0.28622
1646	0	0.753803
1647	0	0.019263
1648	0	0.882195
1649	0	0.198588
1650	0	0.362881
1651	0	0.797507
1652	0	0.00630485
1653	0	0.00597545
1654	0	0.815409
1655	0	0.437734
1656	0	0.0125052
1657	0	0.920389
1658	0	0.972564
1659	0	0.396134
1660	0	0.93003
1661	0	0.00711807
1662	0	0.363348
1663	0	0.431753
1664	0	0.0722789
1665	0	0.0077631
1666	0	0.228452
1667	0	0.0033799
1668	0	0.385161
1669	0	0.474344
1670	0	0.464787
1671	0	0.19586
1672	0	0.339264
1673	0	0.781709
1674	0	0.876204
1675	0	0.579042
1676	0	0.0675536
1677	0	0.01106
1678	0	0.526939
1679	0	0.00632828
1680	0	0.710544
1681	0	0.451616
1682	0	0.0581225
1683	0	0.000276008
1684	0	0.701305
1685	0	0.091253
1686	0	0.85085
1687	0	0.03072
1688	0	0.0250861
1689	0	0.69299
1690	0	0.7612
1691	0	0.00102207
1692	0	0.561488
1693	0	0.312428
1694	0	0.514629
1695	0	0.0210702
1696	0	0.796071
1697	0	1.25051e-08
1698	0	0.81309
1699	0	0.691254
1700	0	0.0265105
1701	0	0.0963986
1702	0	0.290296
1703	0	0.39454
1704	0	0.195838
1705	0	0.132269
1706	0	0.469517
1707	0	0.320893
1708	0	0.0154832
1709	0	0.562366
1710	0	0.178761
1711	0	0.148046
1712	0	0.00355283
1713	0	0.00644996
1714	0	0.385141
1715	0	0.52249
1716	0	0.0450089
1717	0	0.131644
1718	0	0.729059
1719	0	0.67698
1720	0	0.0551028
1721	0	0.115545
1722	0	0.609077
1723	0	0.0261489
1724	0	0.0906216
1725	0	1.13165e-07
1726	0	0.329973
1727	0	0.678955
1728	0	0.772751
1729	0	0.383769
1730	0	0.131406
1731	0	0.779845
1732	0	0.0816663
1733	0	0.195101
1734	0	0.100076
1735	0	0.30185
1736	0	0.0588203
1737	0	0.200501
1738	0	0.586072
1739	0	0.0459656
1740	0	0.000115838
1741	0	0.0122726
1742	0	0.922191
1743	0	0.107903
1744	0	0.00691412
1745	0	0.613601
1746	0	0.15587
1747	0	0.0220231
1748	0	0.000328439
1749	0	0.636382
1750	0	0.537649
1751	0	0.0242173
1752	0	0.89785
1753	0	0.482523
1754	0	0.0815045
1755	0	0.0773672
1756	0	0.0066243
1757	0	0.785676
1758	0	0.804815
1759	0	0.148822
1760	0	0.0651285
1761	0	0.202822
1762	0	0.339365
1763	0	0.00328386
1764	0	0.0116714
1765	0	0.0453479
1766	0	0.208865
1767	0	0.147615
1768	0	0.788676
1769	0	0.00595972
1770	0	0.00657042
1771	0	0.239414
1772	0	0.0112132
1773	0	0.258878
1774	0	0.686045
1775	0	0.901859
1776	0	0.254099
1777	0	0.398558
1778	0	0.704859
1779	0	0.0164787
1780	0	0.175756
1781	0	0.281895
1782	0	0.212377
1783	0	0.150854
1784	0	0.00372357
1785	0	0.204
1786	0	0.569706
1787	0	0.104665
1788	0	0.942847
1789	0	0.161268
1790	0	0.906102
1791	0	0.00152361
1792	0	0.0706912
1793	0	0.416156
1794	0	0.895493
1795	0	0.630538
1796	0	0.209313
1797	0	0.23227
1798	0	0.455338
1799	0	0.204838
1800	0	0.00791794
1801	0	0.0403781
1802	0	0.0697418
1803	0	0.139206
1804	0	0.615133
1805	0	0.310859
1806	0	0.181552
1807	0	0.112933
1808	0	0.856883
1809	0	0.625444
1810	0	0.545505
1811	0	0.751584
1812	0	0.0879385
1813	0	0.11689
1814	0	0.501205
1815	0	0.70371
1816	0	0.738929
1817	0	0.728115
1818	0	0.396257
1819	0	0.0183173
1820	0	0.820297
1821	0	0.0720135
1822	0	0.0300423
1823	0	0.315226
1824	0	0.0477385
1825	0	0.251654
1826	0	0.235828
1827	0	0.427522
1828	0	0.00252663
1829	0	0.23096
1830	0	0.0444159
1831	0	0.478253
1832	0	0.366431
1833	0	0.329398
1834	0	0.0249644
1835	0	0.785734
1836	0	0.00223914
1837	0	0.0978888
1838	0	0.0259663
1839	0	0.000168373
1840	0	0.131711
1841	0	0.748439
1842	0	0.212967
1843	0	0.0949586
1844	0	0.000326012
1845	0	0.855671
1846	0	0.508359
1847	0	0.379286
1848	0	0.173295
1849	0	0.147925
1850	0	0.0332028
1851	0	0.227473
1852	0	0.642208
1853	0	0.137878
1854	0	0.429451
1855	0	0.791317
1856	0	0.181159
1857	0	0.295689
1858	0	0.157884
1859	0	1.63053e-05
1860	0	0.544088
1861	0	0.108113
1862	0	0.0366507
1863	0	0.396737
1864	0	0.132481
1865	0	0.0660769
1866	0	0.0658835
1867	0	0.646813
1868	0	0.194116
1869	0	0.20112
1870	0	0.24258
1871	0	0.642077
1872	0	0.0638844
1873	0	0.804579
1874	0	0.708628
1875	0	0.0317632
1876	0	0.109451
1877	0	0.404612
1878	0	0.161379
1879	0	0.620728
1880	0	0.331669
1881	0	0.0816178
1882	0	0.037877
1883	0	0.284856
1884	0	0.0271081
1885	0	0.00112035
1886	0	0.2189
1887	0	0.0491372
1888	0	0.772767
1889	0	0.0372759
1890	0	0.0581405
1891	0	0.892155
1892	0	0.00192415
1893	0	0.063912
1894	0	0.0628295
1895	0	0.466329
1896	0	0.182439
1897	0	0.258753
1898	0	0.373009
1899	0	0.545147
1900	0	0.276411
1901	0	0.252648
1902	0	0.0185047
1903	0	0.891984
1904	0	0.000718363
1905	0	0.525805
1906	0	0.219879
1907	0	0.0163976
1908	0	0.673058
1909	0	0.521543
1910	0	0.00811352
1911	0	0.0742123
1912	0	0.698891
1913	0	0.00438517
1914	0	0.171354
1915	0	0.00211526
1916	0	0.0138491
1917	0	0.279128
1918	0	0.24634
1919	0	0.00250442
1920	0	0.934771
1921	0	0.301315
1922	0	0.000642646
1923	0	0.617902
1924	0	0.365109
1925	0	0.730856
1926	0	0.759135
1927	0	0.697471
1928	0	0.387587
1929	0	0.667483
1930	0	0.479235
1931	0	0.0202706
1932	0	0.111269
1933	0	0.561992
1934	0	0.478793
1935	0	0.585599
1936	0	0.675199
1937	0	0.00530288
1938	0	0.720074
1939	0	0.86182
1940	0	0.192725
1941	0	0.581137
1942	0	0.121398
1943	0	0.210859
1944	0	0.0155293
1945	0	0.00111371
1946	0	0.29232
1947	0	0.63738
1948	0	0.000755725
1949	0	0.637293
1950	0	0.119085
1951	0	0.339474
1952	0	0.0192629
1953	0	0.0527244
1954	0	0.865634
1955	0	0.8519
1956	0	0.475702
1957	0	0.186077
1958	0	0.0516867
1959	0	0.357817
1960	0	0.378761
1961	0	0.0119839
1962	0	0.00215811
1963	0	0.396043
1964	0	0.310544
1965	0	0.176461
1966	0	0.0351402
1967	0	0.790595
1968	0	0.193074
1969	0	0.00686328
1970	0	0.113588
1971	0	0.0196934
1972	0	0.163891
1973	0	0.336533
1974	0	0.0267996
1975	0	0.0707315
1976	0	0.820039
1977	0	0.247043
1978	0	0.183131
1979	0	0.808815
1980	0	0.60625
1981	0	0.15744
1982	0	0.0186302
1983	0	0.376472
1984	0	0.00152053
1985	0	0.0108754
1986	0	0.018059
1987	0	0.00199777
1988	0	0.81834
1989	0	0.578255
1990	0	0.442627
1991	0	0.298814
1992	0	0.75055
1993	0	0.907588
1994	0	0.974966
1995	0	0.682396
1996	0	0.0122205
1997	0	0.498873
1998	0	0.0787426
[truncated: 1 more rows]

## Sheet: A_8
A_3d_sfy1_n_n_5	Label	Score
0	0	0.0112513
1	0	0.512672
2	0	0.31201
3	0	0.760633
4	0	3.96688e-05
5	0	0.140564
6	0	0.67189
7	0	0.00259246
8	0	0.795278
9	0	0.159898
10	0	0.749371
11	0	0.346901
12	0	0.731072
13	0	0.863808
14	0	0.148002
15	0	0.834317
16	0	0.892525
17	0	0.862585
18	0	0.489765
19	0	0.58889
20	0	0.00761248
21	0	0.0448811
22	0	0.541894
23	0	0.835826
24	0	0.443992
25	0	0.529737
26	0	0.530841
27	0	0.481081
28	0	0.752221
29	0	0.399709
30	0	0.0338136
31	0	0.00354005
32	0	0.181315
33	0	0.719151
34	0	0.901167
35	0	0.675145
36	0	0.290485
37	0	0.748748
38	0	0.752038
39	0	0.0216384
40	0	0.218407
41	0	0.0093314
42	0	0.592486
43	0	0.517681
44	0	0.493884
45	0	0.00296902
46	0	0.501662
47	0	0.000624961
48	0	0.439058
49	0	0.862146
50	0	0.0270963
51	0	0.00907521
52	0	0.0177967
53	0	0.381338
54	0	0.0973905
55	0	0.126278
56	0	0.978503
57	0	0.627875
58	0	0.72137
59	0	0.00013784
60	0	0.374326
61	0	0.670017
62	0	0.160223
63	0	0.223214
64	0	0.0749557
65	0	0.703552
66	0	0.0231147
67	0	0.538956
68	0	0.756054
69	0	0.450128
70	0	0.652234
71	0	0.00264974
72	0	0.166941
73	0	0.757406
74	0	0.0304372
75	0	0.0755214
76	0	0.561612
77	0	0.354539
78	0	0.88385
79	0	0.0481645
80	0	0.00835232
81	0	0.709707
82	0	0.11907
83	0	0.000345364
84	0	0.208695
85	0	0.453644
86	0	0.786415
87	0	0.757386
88	0	0.214078
89	0	0.199364
90	0	0.301935
91	0	0.415375
92	0	0.0636794
93	0	0.0773362
94	0	0.792693
95	0	0.0939513
96	0	0.954673
97	0	0.925274
98	0	0.163272
99	0	0.00866714
100	0	0.862079
101	0	0.195086
102	0	0.210066
103	0	0.125783
104	0	0.0765428
105	0	0.240918
106	0	0.897556
107	0	0.779554
108	0	0.264593
109	0	0.0143852
110	0	0.67877
111	0	0.10479
112	0	0.114272
113	0	0.956859
114	0	0.778039
115	0	0.655161
116	0	0.665361
117	0	0.0669934
118	0	0.27134
119	0	0.678308
120	0	0.274104
121	0	0.669559
122	0	0.257275
123	0	0.0147798
124	0	0.0380323
125	0	0.00696071
126	0	0.521022
127	0	0.445934
128	0	0.678336
129	0	0.291074
130	0	0.280061
131	0	0.265913
132	0	0.408498
133	0	0.00307031
134	0	0.141205
135	0	0.758347
136	0	0.445675
137	0	0.793873
138	0	0.665589
139	0	0.135115
140	0	0.136758
141	0	0.0549068
142	0	0.0929005
143	0	0.448672
144	0	0.66127
145	0	0.428268
146	0	0.179926
147	0	0.00972172
148	0	0.404915
149	0	2.30319e-05
150	0	0.599939
151	0	0.332254
152	0	0.470381
153	0	0.0472917
154	0	0.132327
155	0	0.275185
156	0	0.0964051
157	0	0.400271
158	0	0.0148408
159	0	0.149145
160	0	0.747144
161	0	0.14628
162	0	0.991689
163	0	0.388282
164	0	0.624762
165	0	0.487318
166	0	0.499916
167	0	0.638114
168	0	0.58143
169	0	0.114738
170	0	0.604518
171	0	0.480234
172	0	0.429429
173	0	0.663836
174	0	0.725315
175	0	0.856675
176	0	0.0960228
177	0	0.334268
178	0	0.216457
179	0	0.65112
180	0	0.552469
181	0	0.139518
182	0	0.836021
183	0	0.59195
184	0	0.567491
185	0	0.0790957
186	0	0.812812
187	0	0.288659
188	0	0.211504
189	0	0.358758
190	0	0.798381
191	0	0.954353
192	0	0.640673
193	0	0.882293
194	0	0.00478954
195	0	0.521917
196	0	0.167633
197	0	0.476796
198	0	0.907787
199	0	0.727455
200	0	0.78245
201	0	0.00204768
202	0	0.860221
203	0	0.257778
204	0	0.449277
205	0	0.438518
206	0	0.629788
207	0	0.0852573
208	0	0.414218
209	0	0.0868924
210	0	0.494252
211	0	0.103391
212	0	0.182244
213	0	0.26524
214	0	0.0695185
215	0	0.691487
216	0	0.635098
217	0	0.686748
218	0	0.578009
219	0	0.0985127
220	0	0.31537
221	0	0.35072
222	0	0.209727
223	0	0.125388
224	0	0.15758
225	0	0.719182
226	0	0.0301028
227	0	0.00375338
228	0	0.0001721
229	0	0.822822
230	0	0.915945
231	0	0.0363947
232	0	0.359332
233	0	0.148417
234	0	0.296903
235	0	0.415785
236	0	0.831443
237	0	0.283411
238	0	0.714476
239	0	0.100553
240	0	0.657577
241	0	0.967316
242	0	0.016084
243	0	0.000538375
244	0	0.616811
245	0	0.187853
246	0	0.58214
247	0	0.0114463
248	0	0.634422
249	0	0.0017501
250	0	0.887313
251	0	0.831806
252	0	0.347539
253	0	0.0135463
254	0	0.0256593
255	0	0.0782331
256	0	0.377088
257	0	0.756016
258	0	0.000903925
259	0	0.0165223
260	0	0.0459413
261	0	0.386917
262	0	0.591677
263	0	0.125335
264	0	0.602628
265	0	0.00151539
266	0	0.527714
267	0	0.0587045
268	0	0.319678
269	0	0.273245
270	0	0.689677
271	0	0.543159
272	0	0.788527
273	0	0.176223
274	0	0.0585659
275	0	0.859455
276	0	0.91932
277	0	0.873509
278	0	0.818099
279	0	0.923914
280	0	0.355542
281	0	0.271332
282	0	0.829426
283	0	0.524331
284	0	0.0159671
285	0	0.101043
286	0	0.2877
287	0	0.492792
288	0	0.359419
289	0	0.669377
290	0	0.999425
291	0	0.815405
292	0	0.00720225
293	0	0.0733481
294	0	0.423619
295	0	0.395538
296	0	0.747027
297	0	0.00311634
298	0	0.0137156
299	0	0.895979
300	0	0.211697
301	0	0.348012
302	0	0.537156
303	0	0.327182
304	0	0.327333
305	0	0.600596
306	0	0.747448
307	0	0.0155985
308	0	0.00147809
309	0	0.726677
310	0	0.16536
311	0	0.921047
312	0	0.628988
313	0	0.574239
314	0	0.696189
315	0	0.107642
316	0	0.74948
317	0	0.00214888
318	0	0.601724
319	0	0.0311407
320	0	0.000563661
321	0	0.401285
322	0	0.482965
323	0	0.122246
324	0	0.0148428
325	0	0.170163
326	0	0.09035
327	0	0.016353
328	0	0.322665
329	0	0.723565
330	0	0.806334
331	0	0.816857
332	0	0.0042196
333	0	7.95669e-06
334	0	0.85809
335	0	0.0145259
336	0	0.217339
337	0	0.167215
338	0	0.490604
339	0	0.0444789
340	0	0.0548457
341	0	0.803813
342	0	0.163971
343	0	0.759238
344	0	0.872898
345	0	0.0857272
346	0	0.230263
347	0	0.0290276
348	0	0.14392
349	0	0.80748
350	0	0.839861
351	0	0.142746
352	0	0.684365
353	0	0.485043
354	0	0.792124
355	0	0.275025
356	0	0.808267
357	0	0.881882
358	0	0.405379
359	0	0.405688
360	0	0.0497207
361	0	0.81152
362	0	0.713626
363	0	0.68177
364	0	0.00269303
365	0	0.301818
366	0	0.553691
367	0	0.199369
368	0	0.185805
369	0	0.593883
370	0	0.444861
371	0	0.011762
372	0	0.919758
373	0	0.94251
374	0	0.578917
375	0	0.0419175
376	0	0.702381
377	0	0.872761
378	0	0.068825
379	0	0.589294
380	0	0.650776
381	0	0.044385
382	0	0.279581
383	0	0.736181
384	0	0.077321
385	0	0.378054
386	0	0.0519814
387	0	0.819563
388	0	0.809133
389	0	0.947911
390	0	0.386464
391	0	0.98069
392	0	0.429601
393	0	0.00280973
394	0	0.710089
395	0	0.520501
396	0	0.553091
397	0	0.875502
398	0	0.456031
399	0	0.152767
400	0	0.27995
401	0	0.842386
402	0	0.286942
403	0	0.053921
404	0	0.0437843
405	0	0.303028
406	0	0.0741901
407	0	0.927144
408	0	0.676919
409	0	0.828031
410	0	0.937178
411	0	0.114349
412	0	0.01557
413	0	0.730433
414	0	0.0523312
415	0	0.62382
416	0	0.000538891
417	0	0.816136
418	0	0.0310068
419	0	0.761865
420	0	0.199534
421	0	0.00249459
422	0	0.507507
423	0	0.366551
424	0	0.0127133
425	0	0.0553704
426	0	0.859075
427	0	0.00840426
428	0	0.00961185
429	0	0.449412
430	0	0.783751
431	0	0.312591
432	0	0.537691
433	0	0.711489
434	0	0.0425708
435	0	0.67997
436	0	0.805994
437	0	0.45952
438	0	0.435538
439	0	0.222543
440	0	0.563494
441	0	0.151865
442	0	3.03645e-06
443	0	0.381242
444	0	0.409933
445	0	0.101001
446	0	0.000542299
447	0	0.781098
448	0	0.0153521
449	0	0.0761206
450	0	0.802825
451	0	0.511064
452	0	0.480792
453	0	0.135265
454	0	0.00364845
455	0	0.00264431
456	0	0.251107
457	0	0.791451
458	0	0.637238
459	0	0.0607211
460	0	0.0455999
461	0	0.699214
462	0	0.274087
463	0	0.515979
464	0	0.740572
465	0	0.126665
466	0	0.0542278
467	0	0.171468
468	0	0.545335
469	0	0.274255
470	0	0.884915
471	0	0.342901
472	0	0.186979
473	0	0.000905067
474	0	0.615947
475	0	0.154452
476	0	0.05244
477	0	0.488583
478	0	0.65972
479	0	0.00347196
480	0	0.581656
481	0	0.028375
482	0	0.698082
483	0	0.00886351
484	0	0.568361
485	0	0.00210557
486	0	0.912008
487	0	0.164092
488	0	0.947832
489	0	0.0191238
490	0	0.74696
491	0	0.790755
492	0	0.501343
493	0	0.49464
494	0	0.0108092
495	0	0.731373
496	0	0.00697908
497	0	0.767367
498	0	0.185948
499	0	0.00509895
500	0	0.000246685
501	0	0.099751
502	0	0.869751
503	0	0.18868
504	0	0.486926
505	0	0.665215
506	0	0.253829
507	0	0.806573
508	0	0.884879
509	0	0.40059
510	0	0.61868
511	0	0.443552
512	0	0.942538
513	0	0.143698
514	0	0.881048
515	0	0.759242
516	0	0.709767
517	0	0.0282941
518	0	0.908534
519	0	0.197313
520	0	0.261506
521	0	0.584927
522	0	0.253942
523	0	0.514187
524	0	0.293361
525	0	0.455001
526	0	0.637632
527	0	0.221679
528	0	0.0307989
529	0	0.598056
530	0	0.107851
531	0	0.53673
532	0	0.37758
533	0	0.887674
534	0	0.675876
535	0	0.847959
536	0	0.347057
537	0	0.187955
538	0	0.643688
539	0	0.31179
540	0	0.939485
541	0	0.633395
542	0	0.857184
543	0	0.175674
544	0	0.823526
545	0	0.0146722
546	0	0.961849
547	0	0.506578
548	0	0.244188
549	0	0.78915
550	0	0.0152044
551	0	0.728653
552	0	0.774457
553	0	0.321473
554	0	0.97805
555	0	0.32749
556	0	0.173588
557	0	7.36092e-05
558	0	0.00356122
559	0	0.189531
560	0	0.766613
561	0	0.855622
562	0	0.76267
563	0	0.00422459
564	0	0.338164
565	0	0.587006
566	0	0.299411
567	0	0.484851
568	0	0.00345306
569	0	0.66143
570	0	0.0692792
571	0	0.0418994
572	0	0.136076
573	0	0.0367568
574	0	0.948465
575	0	0.610197
576	0	0.482572
577	0	0.0588748
578	0	0.593225
579	0	0.575648
580	0	0.330665
581	0	0.679913
582	0	0.723435
583	0	0.330813
584	0	0.894878
585	0	0.000206882
586	0	0.583668
587	0	0.768264
588	0	0.847581
589	0	0.176201
590	0	0.918023
591	0	0.968059
592	0	0.109324
593	0	0.810929
594	0	0.00109465
595	0	0.326755
596	0	0.317736
597	0	0.16946
598	0	0.305098
599	0	0.808722
600	0	0.121125
601	0	0.0266644
602	0	0.0101178
603	0	0.0447689
604	0	0.655853
605	0	0.87448
606	0	0.592664
607	0	0.00124601
608	0	0.613723
609	0	0.935027
610	0	0.0341511
611	0	0.832172
612	0	0.00563587
613	0	0.637969
614	0	0.00773082
615	0	0.0693971
616	0	0.791642
617	0	0.108363
618	0	0.892446
619	0	0.962244
620	0	0.329639
621	0	0.660874
622	0	0.849002
623	0	0.080092
624	0	0.481318
625	0	0.111055
626	0	0.0411773
627	0	0.371652
628	0	0.175992
629	0	0.480657
630	0	0.00798062
631	0	0.794241
632	0	0.00792487
633	0	0.540806
634	0	0.166592
635	0	0.856902
636	0	0.668788
637	0	0.445652
638	0	0.948846
639	0	0.0051581
640	0	0.0358062
641	0	0.0109084
642	0	0.282482
643	0	0.901098
644	0	0.235627
645	0	0.20655
646	0	0.666363
647	0	0.744455
648	0	0.00226231
649	0	0.734774
650	0	0.0634257
651	0	0.634699
652	0	0.639241
653	0	0.000453218
654	0	0.00221629
655	0	0.337161
656	0	0.292975
657	0	0.0242986
658	0	1.01242e-05
659	0	0.337914
660	0	0.593953
661	0	0.290108
662	0	0.848193
663	0	0.0600329
664	0	0.857126
665	0	0.164988
666	0	0.131896
667	0	0.139743
668	0	0.928049
669	0	0.325865
670	0	0.7331
671	0	0.00224498
672	0	0.307939
673	0	0.00276987
674	0	0.0816399
675	0	0.159025
676	0	0.0122842
677	0	0.109287
678	0	0.268352
679	0	0.864057
680	0	0.867904
681	0	0.414421
682	0	0.283937
683	0	0.631921
684	0	0.486333
685	0	0.431954
686	0	0.943555
687	0	0.0302536
688	0	0.151489
689	0	0.0596472
690	0	0.965988
691	0	0.717882
692	0	0.163613
693	0	0.0305552
694	0	0.215178
695	0	0.0122368
696	0	0.738995
697	0	0.638014
698	0	0.226261
699	0	0.510849
700	0	0.540957
701	0	0.105203
702	0	0.587957
703	0	0.426825
704	0	0.185894
705	0	0.710584
706	0	0.00421894
707	0	0.0931194
708	0	0.843857
709	0	0.946131
710	0	0.389977
711	0	0.000343676
712	0	0.682739
713	0	0.499151
714	0	0.00110832
715	0	0.475898
716	0	0.151067
717	0	0.0019724
718	0	0.327009
719	0	0.173754
720	0	0.0321969
721	0	0.436845
722	0	0.0914283
723	0	0.204026
724	0	0.780959
725	0	0.0135199
726	0	0.0066646
727	0	0.400382
728	0	0.756334
729	0	0.0901441
730	0	0.387085
731	0	0.0129303
732	0	0.938383
733	0	0.752587
734	0	0.628287
735	0	0.904547
736	0	0.853447
737	0	0.618394
738	0	0.0886922
739	0	0.768657
740	0	0.723352
741	0	0.142075
742	0	0.370487
743	0	0.19321
744	0	0.310763
745	0	0.417145
746	0	0.79747
747	0	0.771265
748	0	0.043231
749	0	0.524746
750	0	0.567946
751	0	0.148061
752	0	0.651542
753	0	0.199736
754	0	0.141831
755	0	0.211312
756	0	0.818176
757	0	0.891696
758	0	0.0995594
759	0	0.0351052
760	0	0.0468312
761	0	0.145514
762	0	0.732506
763	0	0.0136267
764	0	0.00308167
765	0	0.94127
766	0	0.0740212
767	0	0.617439
768	0	0.0852529
769	0	0.893695
770	0	0.811062
771	0	0.618246
772	0	0.21426
773	0	0.592419
774	0	0.358779
775	0	0.452845
776	0	0.768405
777	0	0.0920616
778	0	0.633262
779	0	0.644851
780	0	0.646843
781	0	0.17919
782	0	0.250988
783	0	0.00186937
784	0	0.233426
785	0	0.731957
786	0	0.195653
787	0	0.408498
788	0	0.00701267
789	0	0.85689
790	0	0.3372
791	0	0.027158
792	0	0.366177
793	0	0.606575
794	0	0.393713
795	0	0.027865
796	0	0.337017
797	0	0.911816
798	0	0.292377
799	0	0.620891
800	0	0.0169883
801	0	0.453065
802	0	0.778272
803	0	0.643111
804	0	0.754886
805	0	0.657277
806	0	0.774594
807	0	0.22113
808	0	0.265343
809	0	0.106411
810	0	0.748258
811	0	0.833165
812	0	0.590334
813	0	0.789435
814	0	0.238907
815	0	0.91461
816	0	0.304955
817	0	0.125714
818	0	0.369762
819	0	0.605349
820	0	0.0802328
821	0	0.454371
822	0	0.0025926
823	0	0.000515038
824	0	0.302643
825	0	0.237592
826	0	0.60762
827	0	0.669902
828	0	0.0183259
829	0	0.0874086
830	0	0.650757
831	0	0.861506
832	0	0.115442
833	0	0.0318533
834	0	0.0595596
835	0	0.0439461
836	0	0.00184754
837	0	0.00300732
838	0	0.000639853
839	0	0.823364
840	0	0.721945
841	0	0.473996
842	0	0.422249
843	0	0.00688299
844	0	0.944466
845	0	0.766374
846	0	0.187588
847	0	0.838492
848	0	0.653169
849	0	0.124547
850	0	0.00664208
851	0	0.106169
852	0	1.3767e-05
853	0	0.296649
854	0	0.545828
855	0	0.257676
856	0	0.620792
857	0	0.730326
858	0	0.410962
859	0	0.740726
860	0	0.942617
861	0	0.241915
862	0	0.0317347
863	0	0.0279341
864	0	0.708041
865	0	0.0266127
866	0	0.000305095
867	0	0.723831
868	0	0.169136
869	0	0.0193789
870	0	0.000148229
871	0	0.471564
872	0	0.473936
873	0	0.165121
874	0	0.0132155
875	0	0.903155
876	0	0.0462527
877	0	0.569851
878	0	0.776866
879	0	0.913897
880	0	0.630931
881	0	0.886084
882	0	0.789153
883	0	0.360457
884	0	0.661725
885	0	0.885564
886	0	0.154818
887	0	0.745554
888	0	0.638254
889	0	0.510584
890	0	0.023954
891	0	0.00826627
892	0	0.861777
893	0	0.530989
894	0	0.805758
895	0	0.209816
896	0	0.00219446
897	0	0.667537
898	0	0.125341
899	0	0.000506728
900	0	0.00115581
901	0	0.535213
902	0	0.848084
903	0	0.911992
904	0	0.00268074
905	0	0.13756
906	0	7.94348e-06
907	0	0.838223
908	0	0.332389
909	0	0.763388
910	0	0.196479
911	0	0.890532
912	0	0.701779
913	0	0.796507
914	0	0.188433
915	0	0.608016
916	0	0.886511
917	0	0.157484
918	0	0.0163951
919	0	0.5799
920	0	0.521265
921	0	0.941781
922	0	0.446593
923	0	0.108817
924	0	0.0703719
925	0	0.563467
926	0	0.49574
927	0	0.364359
928	0	0.0822545
929	0	0.290364
930	0	0.0511641
931	0	0.710249
932	0	0.0299897
933	0	0.893158
934	0	0.74021
935	0	0.777401
936	0	0.0746077
937	0	0.959325
938	0	0.787281
939	0	0.0927919
940	0	0.795741
941	0	0.229138
942	0	0.0999282
943	0	0.364531
944	0	0.957983
945	0	0.124741
946	0	0.00680708
947	0	0.00462889
948	0	0.292457
949	0	0.424804
950	0	0.0481193
951	0	0.94679
952	0	0.834824
953	0	0.264446
954	0	0.693374
955	0	0.444695
956	0	0.640601
957	0	0.0827365
958	0	0.816372
959	0	0.0983278
960	0	0.00940047
961	0	0.823076
962	0	0.379331
963	0	0.688944
964	0	0.240604
965	0	0.000889662
966	0	0.814643
967	0	0.00249221
968	0	0.00601109
969	0	0.428786
970	0	0.713648
971	0	0.466
972	0	0.800362
973	0	0.804122
974	0	0.0252532
975	0	0.237294
976	0	0.594653
977	0	0.532868
978	0	0.0148851
979	0	0.556766
980	0	0.69414
981	0	0.669902
982	0	0.443198
983	0	0.675841
984	0	0.133776
985	0	0.866044
986	0	0.974788
987	0	0.801803
988	0	0.858759
989	0	0.0824719
990	0	0.950314
991	0	0.732617
992	0	0.660072
993	0	0.322699
994	0	0.354463
995	0	0.780596
996	0	0.955098
997	0	0.855827
998	0	0.591914
999	0	0.82817
1000	0	0.0461656
1001	0	0.00851534
1002	0	0.483366
1003	0	0.00502778
1004	0	0.584484
1005	0	0.00164727
1006	0	0.42488
1007	0	0.901313
1008	0	0.234185
1009	0	0.40887
1010	0	0.0326386
1011	0	0.853056
1012	0	0.00131785
1013	0	0.517781
1014	0	0.618834
1015	0	0.826088
1016	0	0.480456
1017	0	0.210678
1018	0	0.195024
1019	0	0.000567954
1020	0	0.611555
1021	0	0.0832496
1022	0	0.801509
1023	0	0.0211928
1024	0	0.733358
1025	0	0.599469
1026	0	0.0210992
1027	0	0.643588
1028	0	0.253518
1029	0	0.420576
1030	0	0.103256
1031	0	0.960765
1032	0	0.233435
1033	0	0.00318815
1034	0	0.089793
1035	0	0.791365
1036	0	0.488483
1037	0	0.432879
1038	0	0.637311
1039	0	0.018775
1040	0	0.0686277
1041	0	0.127367
1042	0	0.639923
1043	0	0.750665
1044	0	0.20029
1045	0	0.421971
1046	0	0.811685
1047	0	0.154078
1048	0	0.532637
1049	0	0.000143282
1050	0	0.528745
1051	0	0.683086
1052	0	0.00746561
1053	0	0.00339424
1054	0	0.0222437
1055	0	0.670212
1056	0	0.920896
1057	0	0.365426
1058	0	0.793607
1059	0	0.193067
1060	0	0.72324
1061	0	0.605167
1062	0	0.00400823
1063	0	0.926025
1064	0	0.879896
1065	0	0.0340746
1066	0	0.712558
1067	0	0.947498
1068	0	0.343753
1069	0	0.596854
1070	0	0.0925225
1071	0	0.00610156
1072	0	0.784376

## Sheet: A_9
A_3d_sfy1_n_n_8	Label	Score
0	0	0.68868
1	0	0.964453
2	0	0.676865
3	0	0.196159
4	0	0.711016
5	0	0.728784
6	0	0.00227629
7	0	0.83016
8	0	0.0430669
9	0	0.829458
10	0	0.55652
11	0	0.823788
12	0	0.0432662
13	0	0.0243678
14	0	0.767926
15	0	0.107385
16	0	0.367726
17	0	0.576725
18	0	0.7781
19	0	0.737958
20	0	0.270302
21	0	0.88322
22	0	0.00198294
23	0	0.334171
24	0	0.194363
25	0	0.382407
26	0	0.764465
27	0	0.625784
28	0	0.659202
29	0	0.642517
30	0	0.919297
31	0	0.680763
32	0	0.883977
33	0	0.398212
34	0	0.95086
35	0	0.180297
36	0	0.654482
37	0	0.847398
38	0	0.167212
39	0	0.0204001
40	0	0.147681
41	0	0.0825472
42	0	0.773959
43	0	0.143834
44	0	0.00468188
45	0	0.0704698
46	0	0.74391
47	0	0.731438
48	0	0.731196
49	0	0.705688
50	0	0.670393
51	0	0.350029
52	0	0.00870697
53	0	0.220686
54	0	0.000157752
55	0	0.363803
56	0	0.984375
57	0	0.879868
58	0	0.972491
59	0	0.0228798
60	0	0.171701
61	0	0.914799
62	0	0.18795
63	0	0.00197077
64	0	0.620325
65	0	0.133002
66	0	0.658849
67	0	0.695744
68	0	0.831651
69	0	0.816626
70	0	0.406727
71	0	0.236095
72	0	0.813495
73	0	0.549749
74	0	0.842737
75	0	0.962885
76	0	0.986771
77	0	0.14283
78	0	0.244087
79	0	0.934309
80	0	0.158438
81	0	0.00484927
82	0	0.954347
83	0	0.476384
84	0	0.018075
85	0	0.814922
86	0	0.177555
87	0	0.126362
88	0	0.869286
89	0	0.527655
90	0	0.207321
91	0	0.904659
92	0	0.00179121
93	0	0.970214
94	0	0.779539
95	0	0.875696
96	0	0.725091
97	0	0.294295
98	0	0.0203133
99	0	0.599112
100	0	0.530341
101	0	0.206332
102	0	0.677979
103	0	0.112598
104	0	0.949485
105	0	0.0644008
106	0	0.483789
107	0	0.510063
108	0	0.720225
109	0	0.960937
110	0	0.852087
111	0	0.971616
112	0	0.770421
113	0	0.723929
114	0	0.898112
115	0	0.132166
116	0	0.0833856
117	0	0.0239585
118	0	0.313104
119	0	0.265159
120	0	0.0386757
121	0	0.175214
122	0	0.610739
123	0	0.546757
124	0	0.0069225
125	0	0.633418
126	0	0.723817
127	0	0.807944
128	0	0.899394
129	0	0.391422
130	0	0.16363
131	0	0.725164
132	0	0.00221478
133	0	0.145888
134	0	0.607091
135	0	0.440515
136	0	0.730357
137	0	0.1099
138	0	0.0473501
139	0	0.925127
140	0	0.0771905
141	0	0.0831714
142	0	0.570121
143	0	0.44352
144	0	0.718416
145	0	0.142748
146	0	0.494536
147	0	0.351795
148	0	0.0837827
149	0	0.751044
150	0	0.204257
151	0	0.931829
152	0	0.0368329
153	0	0.735975
154	0	0.962783
155	0	0.186577
156	0	0.186544
157	0	0.484188
158	0	0.928286
159	0	0.692821
160	0	0.0299774
161	0	0.567562
162	0	0.403572
163	0	0.557088
164	0	0.796459
165	0	0.531792
166	0	0.694952
167	0	0.130589
168	0	0.288262
169	0	0.0974153

[truncated: 121 more sheets: A_10, A_11, B_0, B_1, B_2, B_3, B_4, B_5, B_6, B_7, B_8, B_9, B_10, B_11, C_0, C_1, C_2, C_3, C_4, C_5 …]
