# Supplementary material for: Robust whole slide image analysis for cervical cancer screening using deep learning
Source: Nat Commun. 2021 Sep 24;12:5639. doi: 10.1038/s41467-021-25296-x (PMC8463673; doi:10.1038/s41467-021-25296-x)
Supplement: Supplementary file 4 — Source Data [file 41467_2021_25296_MOESM4_ESM.zip › Fig6a_SourceData/Enhanced_statistics.xlsx]

## Sheet: sum
	A	B	C	D	E	F
Summary	0.893931	0.903089	0.737745	0.710366	0.686417	0.60566
P	0.939931	0.967462	0.560241	0.618717	0.808516	0.246722
N	0.84793	0.838717	0.91525	0.802015	0.564318	0.964598

## Sheet: A
	txt_name	label	total_num	Acc
0	A_3d_sfy1_ASCUS.txt	1	1069	0.943873
1	A_3d_sfy1_HSIL.txt	1	1842	0.944625
2	A_3d_sfy1_LSIL.txt	1	868	0.925115
3	A_3d_sfy1_nplus.txt	0	3654	0.0855
4	A_3d_sfy1_n_n.txt	0	5000	0.9465
5	A_3d_sfy1_n_n_0.txt	0	5000	0.773
6	A_3d_sfy1_n_n_1.txt	0	1966	0.267548
7	A_3d_sfy1_n_n_2.txt	0	2239	0.209
8	A_3d_sfy1_n_n_5.txt	0	1073	0.117428
9	A_3d_sfy1_n_n_8.txt	0	170	0.111765
10	A_3d_sfy1_n_n_9.txt	0	34	0.147059
11	A_3d_sfy1_n_n_w.txt	0	5000	0.994

## Sheet: B
·	txt_name	label	total_num	Acc
0	B_3d_sfy2_ASCUS.txt	1	652	0.955521
1	B_3d_sfy2_HSIL.txt	1	642	0.976636
2	B_3d_sfy2_LSIL.txt	1	89	0.988764
3	B_3d_sfy2_nplus.txt	0	809	0.0469716
4	B_3d_sfy2_n_n.txt	0	5000	0.941
5	B_3d_sfy2_n_n_0.txt	0	5000	0.846
6	B_3d_sfy2_n_n_1.txt	0	5000	0.327
7	B_3d_sfy2_n_n_2.txt	0	5000	0.262
8	B_3d_sfy2_n_n_5.txt	0	5000	0.1835
9	B_3d_sfy2_n_n_8.txt	0	5000	0.1195
10	B_3d_sfy2_n_n_9.txt	0	1664	0.0949519
11	B_3d_sfy2_n_n_w.txt	0	5000	0.991

## Sheet: C
	txt_name	label	total_num	Acc
0	C_our_20x_sfy3_ASCUS.txt	1	528	0.640152
1	C_our_20x_sfy3_HSIL.txt	1	101	0.970297
2	C_our_20x_sfy3_LSIL.txt	1	101	0.732673
3	C_our_20x_sfy3_nplus.txt	0	2040	0.381
4	C_our_20x_sfy3_n_n.txt	0	21456	0.966
5	C_our_20x_sfy3_n_n_0.txt	0	4932	0.8985
6	C_our_20x_sfy3_n_n_1.txt	0	2819	0.849
7	C_our_20x_sfy3_n_n_2.txt	0	2663	0.8095
8	C_our_20x_sfy3_n_n_5.txt	0	991	0.756811
9	C_our_20x_sfy3_n_n_8.txt	0	268	0.705224
10	C_our_20x_sfy3_n_n_9.txt	0	120	0.55
11	C_our_20x_sfy3_n_n_w.txt	0	10308	0.9995
12	C_our_20x_sfy4_nplus.txt	0	2308	0.7835
13	C_our_20x_sfy4_P.txt	1	371	0.239892
14	C_our_20x_sfy5_P.txt	1	227	0.638767

## Sheet: D
	txt_name	label	total_num	Acc
0	D_szsq_sdpc_tongji3_gamma_simple_ASCUS.txt	1	1386	0.663781
1	D_szsq_sdpc_tongji3_gamma_simple_HSIL.txt	1	33	0.969697
2	D_szsq_sdpc_tongji3_gamma_simple_LSIL.txt	1	111	0.846847
3	D_szsq_sdpc_tongji3_gamma_simple_nplus.txt	0	3863	0.534
4	D_szsq_sdpc_tongji3_gamma_simple_n_n.txt	0	5000	0.7995
5	D_szsq_sdpc_tongji3_gamma_simple_n_n_0.txt	0	5000	0.8205
6	D_szsq_sdpc_tongji3_gamma_simple_n_n_1.txt	0	5000	0.315
7	D_szsq_sdpc_tongji3_gamma_simple_n_n_2.txt	0	5000	0.2975
8	D_szsq_sdpc_tongji3_gamma_simple_n_n_5.txt	0	3152	0.3065
9	D_szsq_sdpc_tongji3_gamma_simple_n_n_8.txt	0	936	0.317308
10	D_szsq_sdpc_tongji3_gamma_simple_n_n_9.txt	0	355	0.357746
11	D_szsq_sdpc_tongji3_gamma_simple_n_n_w.txt	0	5000	0.9835
12	D_szsq_sdpc_tongji4_gamma_simple_ASCUS.txt	1	989	0.619818
13	D_szsq_sdpc_tongji4_gamma_simple_HSIL.txt	1	173	0.919075
14	D_szsq_sdpc_tongji4_gamma_simple_LSIL.txt	1	54	0.796296
15	D_szsq_sdpc_tongji4_gamma_simple_nplus.txt	0	2081	0.4755
16	D_szsq_sdpc_tongji4_gamma_simple_n_n.txt	0	5000	0.802
17	D_szsq_sdpc_tongji4_gamma_simple_n_n_0.txt	0	5000	0.7245
18	D_szsq_sdpc_tongji4_gamma_simple_n_n_1.txt	0	3615	0.115
19	D_szsq_sdpc_tongji4_gamma_simple_n_n_2.txt	0	3839	0.0845
20	D_szsq_sdpc_tongji4_gamma_simple_n_n_5.txt	0	1052	0.0922053
21	D_szsq_sdpc_tongji4_gamma_simple_n_n_8.txt	0	187	0.128342
22	D_szsq_sdpc_tongji4_gamma_simple_n_n_9.txt	0	30	0.2
23	D_szsq_sdpc_tongji4_gamma_simple_n_n_w.txt	0	5000	0.971
24	D_szsq_sdpc_tongji5_gamma_simple_n_n.txt	0	5000	0.787
25	D_szsq_sdpc_tongji5_gamma_simple_n_n_0.txt	0	5000	0.8275
26	D_szsq_sdpc_tongji5_gamma_simple_n_n_1.txt	0	1829	0.176599
27	D_szsq_sdpc_tongji5_gamma_simple_n_n_2.txt	0	1809	0.138198
28	D_szsq_sdpc_tongji5_gamma_simple_n_n_5.txt	0	406	0.253695
29	D_szsq_sdpc_tongji5_gamma_simple_n_n_8.txt	0	132	0.318182
30	D_szsq_sdpc_tongji5_gamma_simple_n_n_9.txt	0	94	0.351064
31	D_szsq_sdpc_tongji5_gamma_simple_n_n_w.txt	0	5000	0.947
32	D_szsq_sdpc_tongji5_gamma_simple_pos.txt	1	68	0.382353
33	D_szsq_sdpc_tongji6_gamma_simple_n_n.txt	0	5000	0.9355
34	D_szsq_sdpc_tongji6_gamma_simple_n_n_0.txt	0	1876	0.901919
35	D_szsq_sdpc_tongji6_gamma_simple_n_n_1.txt	0	422	0.549763
36	D_szsq_sdpc_tongji6_gamma_simple_n_n_2.txt	0	365	0.528767
37	D_szsq_sdpc_tongji6_gamma_simple_n_n_5.txt	0	158	0.582278
38	D_szsq_sdpc_tongji6_gamma_simple_n_n_8.txt	0	58	0.568966
39	D_szsq_sdpc_tongji6_gamma_simple_n_n_9.txt	0	46	0.76087
40	D_szsq_sdpc_tongji6_gamma_simple_n_n_w.txt	0	5000	0.9755
41	D_szsq_sdpc_tongji6_gamma_simple_pos.txt	1	457	0.358862
42	D_szsq_sdpc_tongji7_gamma_simple_n_n.txt	0	5000	0.8905
43	D_szsq_sdpc_tongji7_gamma_simple_n_n_0.txt	0	5000	0.887
44	D_szsq_sdpc_tongji7_gamma_simple_n_n_1.txt	0	1769	0.360656
45	D_szsq_sdpc_tongji7_gamma_simple_n_n_2.txt	0	1909	0.37297
46	D_szsq_sdpc_tongji7_gamma_simple_n_n_5.txt	0	728	0.403846
47	D_szsq_sdpc_tongji7_gamma_simple_n_n_8.txt	0	178	0.466292
48	D_szsq_sdpc_tongji7_gamma_simple_n_n_9.txt	0	140	0.464286
49	D_szsq_sdpc_tongji7_gamma_simple_n_n_w.txt	0	5000	0.98
50	D_szsq_sdpc_tongji7_gamma_simple_pos.txt	1	330	0.536364

## Sheet: E
	txt_name	label	total_num	Acc
0	E_szsq_sdpc_sfy5_gamma_simple_Imgs.txt	1	5000	0.887333
1	E_szsq_sdpc_sfy6_gamma_simple_n_n_0.txt	0	5000	0.473
2	E_szsq_sdpc_sfy6_gamma_simple_n_n_1.txt	0	4686	0.4385
3	E_szsq_sdpc_sfy6_gamma_simple_n_n_2.txt	0	5000	0.4445
4	E_szsq_sdpc_sfy6_gamma_simple_n_n_5.txt	0	3622	0.442
5	E_szsq_sdpc_sfy6_gamma_simple_n_n_8.txt	0	1269	0.488574
6	E_szsq_sdpc_sfy6_gamma_simple_n_n_9.txt	0	1042	0.440499
7	E_szsq_sdpc_sfy7_gamma_simple_Imgs.txt	1	3340	0.845333
8	E_szsq_sdpc_sfy7_gamma_simple_n_n_0.txt	0	5000	0.527
9	E_szsq_sdpc_sfy7_gamma_simple_n_n_1.txt	0	3693	0.469
10	E_szsq_sdpc_sfy7_gamma_simple_n_n_2.txt	0	4998	0.4485
11	E_szsq_sdpc_sfy7_gamma_simple_n_n_5.txt	0	3161	0.464
12	E_szsq_sdpc_sfy7_gamma_simple_n_n_8.txt	0	1071	0.535014
13	E_szsq_sdpc_sfy7_gamma_simple_n_n_9.txt	0	884	0.502262
14	E_szsq_sdpc_sfy8_gamma_simple_n_n_0.txt	0	5000	0.718
15	E_szsq_sdpc_sfy8_gamma_simple_n_n_1.txt	0	5000	0.605
16	E_szsq_sdpc_sfy8_gamma_simple_n_n_2.txt	0	5000	0.5695
17	E_szsq_sdpc_sfy8_gamma_simple_n_n_5.txt	0	5000	0.601
18	E_szsq_sdpc_sfy8_gamma_simple_n_n_8.txt	0	2793	0.573
19	E_szsq_sdpc_sfy8_gamma_simple_n_n_9.txt	0	2703	0.5455
20	E_szsq_sdpc_sfy8_gamma_simple_pos_ascus_Imgs.txt	1	1067	0.605436
21	E_szsq_sdpc_sfy8_gamma_simple_pos_hsil_Imgs.txt	1	3692	0.872
22	E_szsq_sdpc_sfy8_gamma_simple_pos_lsil_Imgs.txt	1	2602	0.602998

## Sheet: F
	txt_name	label	total_num	Acc
0	F_szsq_sdpc_xyw1_gamma_simple_n_n.txt	0	5000	0.991
1	F_szsq_sdpc_xyw1_gamma_simple_n_n_0.txt	0	5000	0.975
2	F_szsq_sdpc_xyw1_gamma_simple_n_n_1.txt	0	5000	0.875
3	F_szsq_sdpc_xyw1_gamma_simple_n_n_2.txt	0	5000	0.885
4	F_szsq_sdpc_xyw1_gamma_simple_n_n_5.txt	0	5000	0.8565
5	F_szsq_sdpc_xyw1_gamma_simple_n_n_8.txt	0	5000	0.874
6	F_szsq_sdpc_xyw1_gamma_simple_n_n_9.txt	0	5000	0.909
7	F_szsq_sdpc_xyw1_gamma_simple_n_n_w.txt	0	5000	0.997
8	F_szsq_sdpc_xyw1_gamma_simple_pos.txt	1	3397	0.228333
9	F_szsq_sdpc_xyw2_gamma_simple_n_n.txt	0	5000	0.9725
10	F_szsq_sdpc_xyw2_gamma_simple_n_n_0.txt	0	5000	0.9715
11	F_szsq_sdpc_xyw2_gamma_simple_n_n_1.txt	0	5000	0.8555
12	F_szsq_sdpc_xyw2_gamma_simple_n_n_2.txt	0	5000	0.813
13	F_szsq_sdpc_xyw2_gamma_simple_n_n_5.txt	0	5000	0.7615
14	F_szsq_sdpc_xyw2_gamma_simple_n_n_8.txt	0	3334	0.786
15	F_szsq_sdpc_xyw2_gamma_simple_n_n_9.txt	0	3910	0.8015
16	F_szsq_sdpc_xyw2_gamma_simple_n_n_w.txt	0	5000	0.998
17	F_szsq_sdpc_xyw2_gamma_simple_pos.txt	1	1972	0.278398
