# Supplementary material for: Robust whole slide image analysis for cervical cancer screening using deep learning
Source: Nat Commun. 2021 Sep 24;12:5639. doi: 10.1038/s41467-021-25296-x (PMC8463673; doi:10.1038/s41467-021-25296-x)
Supplement: Supplementary file 4 — Source Data [file 41467_2021_25296_MOESM4_ESM.zip › Fig6a_SourceData/Enhanced_tile_probability.xlsx]

## Sheet: A_0
A_3d_sfy1_ASCUS	Label	Score
0	1	0.584486
1	1	0.995848
2	1	0.992849
3	1	0.882264
4	1	0.996111
5	1	0.675737
6	1	0.994432
7	1	0.947167
8	1	0.995114
9	1	0.999832
10	1	0.999999
11	1	0.963748
12	1	0.67799
13	1	0.989112
14	1	0.938724
15	1	0.997641
16	1	0.999904
17	1	0.98996
18	1	0.999879
19	1	0.983627
20	1	0.894851
21	1	0.999859
22	1	0.988333
23	1	0.814171
24	1	0.999999
25	1	0.998793
26	1	0.999879
27	1	0.997866
28	1	0.999983
29	1	0.999987
30	1	0.494814
31	1	0.993521
32	1	0.990096
33	1	0.970671
34	1	0.990546
35	1	0.996991
36	1	0.99983
37	1	0.993033
38	1	0.327641
39	1	0.992506
40	1	0.934011
41	1	0.977333
42	1	0.892259
43	1	0.862931
44	1	0.881239
45	1	0.501656
46	1	0.588269
47	1	0.999322
48	1	0.844589
49	1	0.99868
50	1	0.992603
51	1	0.999675
52	1	0.331958
53	1	0.970739
54	1	0.771572
55	1	0.999336
56	1	0.998508
57	1	0.858685
58	1	0.999915
59	1	0.882614
60	1	0.975055
61	1	0.999881
62	1	0.786676
63	1	0.999251
64	1	0.982063
65	1	0.919146
66	1	0.726361
67	1	0.999417
68	1	0.942065
69	1	0.976104
70	1	0.787614
71	1	0.802953
72	1	0.999975
73	1	0.933616
74	1	0.968081
75	1	0.918295
76	1	0.88698
77	1	0.997075
78	1	0.553797
79	1	0.989733
80	1	0.999159
81	1	0.996899
82	1	0.958163
83	1	0.999936
84	1	0.982686
85	1	0.992111
86	1	0.994164
87	1	0.996012
88	1	1
89	1	0.973984
90	1	0.992033
91	1	0.996562
92	1	0.903946
93	1	0.988603
94	1	0.993719
95	1	0.995299
96	1	0.998052
97	1	0.961713
98	1	0.991029
99	1	0.999632
100	1	0.986609
101	1	0.999463
102	1	0.511897
103	1	0.685928
104	1	0.999803
105	1	0.99909
106	1	0.763834
107	1	0.999662
108	1	0.114057
109	1	0.998129
110	1	0.998261
111	1	0.990277
112	1	0.994088
113	1	0.987543
114	1	0.985384
115	1	0.976982
116	1	0.498222
117	1	0.902399
118	1	0.939483
119	1	0.586693
120	1	0.997313
121	1	0.999061
122	1	0.999329
123	1	0.988094
124	1	0.998895
125	1	0.999945
126	1	0.995368
127	1	0.894111
128	1	0.963922
129	1	0.999368
130	1	0.992926
131	1	0.535045
132	1	0.928463
133	1	0.964244
134	1	0.522707
135	1	0.470012
136	1	0.891659
137	1	0.990156
138	1	0.995082
139	1	0.736416
140	1	0.990058
141	1	0.922018
142	1	0.995603
143	1	0.957293
144	1	0.980754
145	1	0.937805
146	1	0.999887
147	1	0.142927
148	1	0.999194
149	1	0.999978
150	1	0.846975
151	1	0.986852
152	1	0.924741
153	1	0.211386
154	1	0.801471
155	1	0.129149
156	1	0.999997
157	1	0.996308
158	1	0.998078
159	1	0.998304
160	1	0.99949
161	1	0.995809
162	1	0.999499
163	1	0.996078
164	1	0.999342
165	1	0.99907
166	1	0.970034
167	1	0.834339
168	1	0.999997
169	1	0.99947
170	1	0.994701
171	1	0.993089
172	1	0.997885
173	1	0.999022
174	1	0.421981
175	1	0.998754
176	1	0.95928
177	1	0.989717
178	1	0.897964
179	1	0.999477
180	1	0.998738
181	1	0.999178
182	1	0.998682
183	1	0.956424
184	1	0.998881
185	1	0.968601
186	1	0.976355
187	1	0.992126
188	1	0.778765
189	1	0.985318
190	1	0.999742
191	1	0.267866
192	1	0.956588
193	1	0.835326
194	1	0.999976
195	1	0.996685
196	1	0.887654
197	1	0.999754
198	1	0.996249
199	1	0.998251
200	1	0.999948
201	1	0.564657
202	1	0.999977
203	1	0.992296
204	1	0.98171
205	1	0.990198
206	1	0.995304
207	1	0.998859
208	1	0.947078
209	1	0.93366
210	1	0.999262
211	1	0.999998
212	1	0.999976
213	1	0.962844
214	1	0.988302
215	1	0.999856
216	1	0.88996
217	1	0.967594
218	1	0.998871
219	1	0.9182
220	1	0.870574
221	1	0.995718
222	1	0.989499
223	1	0.997085
224	1	0.936167
225	1	0.845818
226	1	0.999751
227	1	0.869552
228	1	0.999615
229	1	0.949288
230	1	0.99313
231	1	0.999285
232	1	0.867595
233	1	0.8994
234	1	0.981591
235	1	0.983292
236	1	0.465173
237	1	0.662537
238	1	0.999905
239	1	0.905738
240	1	0.926789
241	1	0.98041
242	1	0.488727
243	1	0.996862
244	1	0.891862
245	1	0.900829
246	1	0.993205
247	1	0.771791
248	1	0.869731
249	1	0.999884
250	1	0.999088
251	1	0.996405
252	1	0.668611
253	1	0.683677
254	1	0.978596
255	1	0.999791
256	1	0.992407
257	1	0.997293
258	1	0.987866
259	1	0.999981
260	1	0.961017
261	1	0.99989
262	1	0.996323
263	1	0.981264
264	1	0.999296
265	1	0.648989
266	1	0.530618
267	1	0.992149
268	1	0.977418
269	1	0.997709
270	1	0.919334
271	1	0.217687
272	1	0.67466
273	1	0.959791
274	1	0.997927
275	1	0.999751
276	1	0.977557
277	1	0.916073
278	1	0.991057
279	1	0.98951
280	1	0.529314
281	1	0.999999
282	1	0.999951
283	1	0.936404
284	1	0.999509
285	1	0.995274
286	1	0.908734
287	1	0.998048
288	1	0.999035
289	1	0.890664
290	1	0.999596
291	1	0.975861
292	1	0.978066
293	1	0.994331
294	1	0.998462
295	1	0.999786
296	1	0.978352
297	1	0.989808
298	1	0.981495
299	1	0.9906
300	1	0.96621
301	1	0.998587
302	1	0.998298
303	1	0.888986
304	1	0.99887
305	1	0.990816
306	1	0.996213
307	1	0.990643
308	1	0.99636
309	1	0.293284
310	1	0.79618
311	1	0.965662
312	1	0.663514
313	1	0.997832
314	1	0.982994
315	1	0.949863
316	1	0.839028
317	1	0.984838
318	1	0.993859
319	1	0.995979
320	1	0.889639
321	1	0.991
322	1	0.999063
323	1	0.856671
324	1	0.997749
325	1	0.0678076
326	1	0.986314
327	1	0.936628
328	1	0.997992
329	1	0.916851
330	1	0.999864
331	1	0.997556
332	1	0.952683
333	1	0.997026
334	1	0.0442186
335	1	0.869462
336	1	0.297629
337	1	0.939956
338	1	0.624208
339	1	0.45666
340	1	0.62128
341	1	0.977526
342	1	0.982816
343	1	0.979149
344	1	0.905581
345	1	0.985452
346	1	0.999985
347	1	0.902345
348	1	0.999648
349	1	0.999123
350	1	0.948421
351	1	0.915664
352	1	0.859965
353	1	0.905667
354	1	0.996531
355	1	0.988261
356	1	0.999926
357	1	0.969919
358	1	0.99746
359	1	0.998438
360	1	0.962031
361	1	0.873764
362	1	0.715006
363	1	0.998607
364	1	0.999822
365	1	0.993682
366	1	0.922232
367	1	0.998107
368	1	0.991774
369	1	0.752478
370	1	0.998865
371	1	0.999956
372	1	0.999706
373	1	0.972533
374	1	0.997683
375	1	0.981304
376	1	0.941494
377	1	0.999052
378	1	0.933973
379	1	0.0210694
380	1	0.960525
381	1	0.998135
382	1	0.997244
383	1	0.99124
384	1	0.998014
385	1	0.636664
386	1	0.880243
387	1	0.919095
388	1	0.999952
389	1	0.924614
390	1	0.989861
391	1	0.962538
392	1	0.98405
393	1	0.999668
394	1	0.0442366
395	1	0.977505
396	1	0.960744
397	1	0.999828
398	1	0.999947
399	1	0.783483
400	1	0.995258
401	1	0.947661
402	1	0.998073
403	1	0.797124
404	1	0.686961
405	1	0.999263
406	1	0.388496
407	1	0.999711
408	1	0.0823654
409	1	0.99789
410	1	0.997697
411	1	0.999154
412	1	0.738621
413	1	0.998625
414	1	0.932422
415	1	0.954063
416	1	0.999793
417	1	0.76109
418	1	0.936964
419	1	0.986856
420	1	0.955407
421	1	0.471635
422	1	0.990804
423	1	0.98792
424	1	0.846581
425	1	0.992902
426	1	0.955813
427	1	0.936808
428	1	0.00694271
429	1	0.99774
430	1	0.999586
431	1	0.868787
432	1	0.992638
433	1	0.999099
434	1	0.75218
435	1	0.999998
436	1	0.975267
437	1	0.998794
438	1	0.995104
439	1	0.999574
440	1	0.535435
441	1	0.996605
442	1	0.992367
443	1	0.540326
444	1	0.99525
445	1	0.999762
446	1	0.990884
447	1	0.997212
448	1	0.998064
449	1	0.823698
450	1	0.151764
451	1	0.998289
452	1	0.892632
453	1	0.998834
454	1	0.997624
455	1	0.865774
456	1	0.999641
457	1	0.998694
458	1	0.977502
459	1	0.974387
460	1	0.92981
461	1	0.999993
462	1	0.974253
463	1	0.839159
464	1	0.999452
465	1	0.979339
466	1	0.995992
467	1	0.724199
468	1	0.999964
469	1	0.834769
470	1	0.998128
471	1	0.408469
472	1	0.97263
473	1	0.633364
474	1	0.0521728
475	1	0.847962
476	1	0.999899
477	1	0.998911
478	1	0.981415
479	1	0.717847
480	1	0.993832
481	1	0.96297
482	1	0.975047
483	1	0.8019
484	1	0.974406
485	1	0.999936
486	1	0.99995
487	1	0.998763
488	1	0.950528
489	1	0.998594
490	1	0.999144
491	1	0.887732
492	1	0.999787
493	1	0.978199
494	1	0.986116
495	1	0.995981
496	1	0.999162
497	1	0.148168
498	1	0.498793
499	1	0.848566
500	1	0.999599
501	1	0.996844
502	1	0.994906
503	1	0.998672
504	1	0.999089
505	1	0.996243
506	1	0.999818
507	1	0.999885
508	1	0.974834
509	1	0.998622
510	1	0.105563
511	1	0.999298
512	1	0.999814
513	1	0.803039
514	1	0.891382
515	1	0.990421
516	1	0.63417
517	1	0.979181
518	1	0.9965
519	1	0.996917
520	1	0.813671
521	1	0.999985
522	1	0.691348
523	1	0.879588
524	1	0.95217
525	1	0.779949
526	1	0.973314
527	1	0.924739
528	1	0.909361
529	1	0.885197
530	1	0.994282
531	1	0.992944
532	1	0.981485
533	1	0.999943
534	1	0.930201
535	1	0.987894
536	1	0.861699
537	1	0.766071
538	1	0.993242
539	1	0.998463
540	1	0.935222
541	1	0.127593
542	1	0.998745
543	1	0.787926
544	1	0.901103
545	1	0.924896
546	1	0.92871
547	1	0.99341
548	1	0.453982
549	1	0.829507
550	1	0.599633
551	1	0.977469
552	1	0.999415
553	1	0.991483
554	1	0.996471
555	1	0.850577
556	1	0.971622
557	1	0.62338
558	1	0.999556
559	1	0.996659
560	1	0.999705
561	1	0.925778
562	1	0.972125
563	1	0.999328
564	1	0.999975
565	1	0.996954
566	1	0.972655
567	1	0.997593
568	1	0.999538
569	1	0.96214
570	1	0.800359
571	1	0.999978
572	1	0.975533
573	1	0.931964
574	1	0.999995
575	1	0.872088
576	1	0.949121
577	1	0.999529
578	1	0.999974
579	1	0.708742
580	1	0.990794
581	1	0.998326
582	1	0.675005
583	1	0.319093
584	1	0.889053
585	1	0.955277
586	1	0.999912
587	1	0.702314
588	1	0.999663
589	1	0.906251
590	1	0.940447
591	1	0.854884
592	1	0.999992
593	1	0.993172
594	1	0.860908
595	1	0.98659
596	1	0.994631
597	1	0.999645
598	1	0.986029
599	1	0.999066
600	1	0.692212
601	1	0.999596
602	1	0.996549
603	1	0.996654
604	1	0.927646
605	1	0.999399
606	1	0.657546
607	1	0.91917
608	1	0.89755
609	1	0.999943
610	1	0.999092
611	1	0.995194
612	1	0.963727
613	1	0.961656
614	1	0.948785
615	1	0.999401
616	1	0.608382
617	1	0.970005
618	1	0.995741
619	1	0.999897
620	1	0.982804
621	1	0.870625
622	1	0.999843
623	1	0.999482
624	1	0.992458
625	1	0.961699
626	1	0.970509
627	1	0.99927
628	1	0.999541
629	1	0.999999
630	1	0.999363
631	1	0.999546
632	1	0.97398
633	1	0.999791
634	1	0.837131
635	1	0.995608
636	1	0.999896
637	1	0.769107
638	1	0.204952
639	1	0.998015
640	1	0.999696
641	1	0.914048
642	1	0.91271
643	1	0.967805
644	1	0.998472
645	1	0.997352
646	1	0.916649
647	1	0.99841
648	1	0.974323
649	1	0.987698
650	1	0.995569
651	1	0.965764
652	1	0.619672
653	1	0.731551
654	1	0.819164
655	1	0.998342
656	1	0.978034
657	1	0.998475
658	1	0.831816
659	1	0.771054
660	1	0.366474
661	1	0.999286
662	1	0.995987
663	1	0.999816
664	1	0.983769
665	1	0.0228461
666	1	0.999938
667	1	0.994594
668	1	0.969735
669	1	0.99202
670	1	0.871777
671	1	0.997
672	1	0.999636
673	1	0.999258
674	1	0.998427
675	1	0.990261
676	1	0.997699
677	1	0.998818
678	1	0.792704
679	1	0.983525
680	1	0.956125
681	1	0.999994
682	1	0.998702
683	1	0.919415
684	1	0.798303
685	1	0.966404
686	1	0.973786
687	1	0.999859
688	1	0.905706
689	1	0.992679
690	1	0.997756
691	1	0.998944
692	1	0.938142
693	1	0.995279
694	1	0.893219
695	1	0.984291
696	1	0.907031
697	1	0.941822
698	1	0.994614
699	1	0.998273
700	1	0.846306
701	1	0.815454
702	1	0.704793
703	1	0.999713
704	1	0.945629
705	1	0.911098
706	1	0.999402
707	1	0.998386
708	1	0.999655
709	1	0.993633
710	1	0.998349
711	1	0.996651
712	1	0.991845
713	1	0.950667
714	1	0.998905
715	1	0.999914
716	1	0.971776
717	1	0.999931
718	1	0.743428
719	1	0.981701
720	1	0.124256
721	1	0.997484
722	1	0.994371
723	1	0.958199
724	1	0.579882
725	1	0.682626
726	1	0.999702
727	1	0.728545
728	1	0.893479
729	1	0.999998
730	1	0.947384
731	1	0.997346
732	1	0.993665
733	1	0.994021
734	1	0.902838
735	1	0.443566
736	1	0.970976
737	1	0.0668703
738	1	0.999304
739	1	0.727056
740	1	0.996468
741	1	0.993378
742	1	0.905953
743	1	0.960953
744	1	0.763712
745	1	0.876579
746	1	0.99907
747	1	0.868484
748	1	0.739122
749	1	0.994395
750	1	0.999637
751	1	0.986565
752	1	0.998616
753	1	0.999395
754	1	0.999987
755	1	0.999607
756	1	0.994813
757	1	0.667111
758	1	0.997802
759	1	0.516758
760	1	0.99914
761	1	0.998535
762	1	0.997911
763	1	0.999862
764	1	0.422675
765	1	0.996022
766	1	0.999344
767	1	0.987504
768	1	0.198934
769	1	0.998831
770	1	0.982701
771	1	0.992454
772	1	0.586351
773	1	0.994005
774	1	0.959536
775	1	0.999999
776	1	0.999092
777	1	0.595799
778	1	0.577516
779	1	0.998945
780	1	0.947713
781	1	0.999767
782	1	0.711539
783	1	0.997442
784	1	0.646359
785	1	0.94115
786	1	0.806697
787	1	0.999405
788	1	0.986153
789	1	0.788282
790	1	0.984583
791	1	0.995491
792	1	0.999741
793	1	0.55055
794	1	0.730818
795	1	0.94077
796	1	0.997287
797	1	0.99538
798	1	0.997476
799	1	0.86026
800	1	0.999834
801	1	0.182814
802	1	0.843366
803	1	0.999988
804	1	0.997824
805	1	0.999463
806	1	0.998941
807	1	0.999257
808	1	0.983966
809	1	0.774283
810	1	0.996417
811	1	0.892305
812	1	0.996287
813	1	0.990173
814	1	0.980817
815	1	0.985983
816	1	0.532121
817	1	0.999669
818	1	0.975219
819	1	0.984257
820	1	0.418673
821	1	0.876698
822	1	0.971643
823	1	0.99923
824	1	0.980413
825	1	0.99639
826	1	0.888466
827	1	0.996776
828	1	0.999992
829	1	0.892166
830	1	0.998423
831	1	0.998281
832	1	0.999986
833	1	0.981842
834	1	0.93512
835	1	0.999988
836	1	0.989818
837	1	0.805154
838	1	0.997791
839	1	0.0740635
840	1	0.994986
841	1	0.995345
842	1	0.655794
843	1	0.994846
844	1	0.970962
845	1	0.952287
846	1	0.995772
847	1	0.00512477
848	1	0.639253
849	1	0.892357
850	1	0.999045
851	1	0.360149
852	1	0.979446
853	1	0.978878
854	1	0.985529
855	1	0.96624
856	1	0.999596
857	1	0.950192
858	1	0.99993
859	1	0.999947
860	1	0.990444
861	1	0.936959
862	1	0.972724
863	1	0.995587
864	1	0.897657
865	1	0.998024
866	1	0.826727
867	1	0.98271
868	1	0.85697
869	1	0.999896
870	1	0.997926
871	1	0.999078
872	1	0.862264
873	1	0.943026
874	1	0.9851
875	1	0.999875
876	1	0.948526
877	1	0.997051
878	1	0.978401
879	1	0.988536
880	1	0.442252
881	1	1
882	1	0.818731
883	1	0.99457
884	1	0.999738
885	1	0.999987
886	1	0.999975
887	1	0.999698
888	1	0.999993
889	1	0.986042
890	1	0.819354
891	1	0.984645
892	1	0.231627
893	1	0.954301
894	1	0.93966
895	1	0.99656
896	1	0.917361
897	1	0.991219
898	1	0.157021
899	1	0.981676
900	1	0.716759
901	1	0.996434
902	1	0.712874
903	1	0.999895
904	1	0.868141
905	1	0.525923
906	1	0.999452
907	1	0.971449
908	1	0.338882
909	1	0.965931
910	1	0.905741
911	1	0.999158
912	1	0.681481
913	1	0.977483
914	1	0.971365
915	1	0.9704
916	1	0.985502
917	1	0.868799
918	1	0.999871
919	1	0.999878
920	1	0.308607
921	1	0.921334
922	1	0.986963
923	1	0.569591
924	1	0.988968
925	1	0.979962
926	1	0.999631
927	1	0.999556
928	1	0.998194
929	1	0.608576
930	1	0.999997
931	1	0.985779
932	1	0.995676
933	1	0.997112
934	1	0.991
935	1	0.959469
936	1	0.880314
937	1	0.990849
938	1	0.999489
939	1	0.871207
940	1	0.999567
941	1	0.990639
942	1	0.997482
943	1	0.999944
944	1	0.593797
945	1	0.970439
946	1	0.82104
947	1	0.956047
948	1	0.993532
949	1	0.99682
950	1	0.817239
951	1	0.903872
952	1	0.220937
953	1	0.996511
954	1	0.752954
955	1	0.984832
956	1	0.999704
957	1	0.95512
958	1	0.999969
959	1	0.999956
960	1	0.377286
961	1	0.892687
962	1	0.545408
963	1	0.996386
964	1	0.991393
965	1	0.999995
966	1	0.998487
967	1	0.999284
968	1	0.996979
969	1	0.994261
970	1	0.883911
971	1	0.999715
972	1	0.996251
973	1	0.875886
974	1	0.999943
975	1	0.982478
976	1	0.716527
977	1	0.998974
978	1	0.971606
979	1	0.991172
980	1	0.994875
981	1	0.987267
982	1	0.915695
983	1	0.512848
984	1	0.989809
985	1	0.99975
986	1	0.974002
987	1	0.0556271
988	1	0.69429
989	1	0.0510679
990	1	0.996833
991	1	0.999328
992	1	0.999284
993	1	0.947816
994	1	0.989506
995	1	0.987381
996	1	0.998438
997	1	0.883466
998	1	1
999	1	0.998865
1000	1	0.979253
1001	1	0.13922
1002	1	0.86018
1003	1	0.702536
1004	1	0.987324
1005	1	0.917531
1006	1	0.990335
1007	1	0.999038
1008	1	0.995172
1009	1	0.738227
1010	1	0.991567
1011	1	0.980656
1012	1	0.934645
1013	1	0.972874
1014	1	0.944739
1015	1	0.968152
1016	1	0.0406392
1017	1	0.992509
1018	1	0.997474
1019	1	0.999225
1020	1	0.988912
1021	1	0.996433
1022	1	0.999732
1023	1	0.999969
1024	1	0.999997
1025	1	0.927069
1026	1	0.515466
1027	1	0.80924
1028	1	0.965331
1029	1	0.99999
1030	1	0.999398
1031	1	0.99983
1032	1	0.99886
1033	1	0.99409
1034	1	0.992981
1035	1	0.999824
1036	1	0.913354
1037	1	0.973678
1038	1	0.914218
1039	1	0.999913
1040	1	0.929858
1041	1	0.99971
1042	1	0.968565
1043	1	0.899915
1044	1	0.995155
1045	1	0.990622
1046	1	0.993339
1047	1	0.690068
1048	1	0.995633
1049	1	0.996117
1050	1	0.978532
1051	1	0.999077
1052	1	0.998742
1053	1	0.990016
1054	1	0.984923
1055	1	0.300797
1056	1	0.997443
1057	1	0.806635
1058	1	0.98951
1059	1	0.982447
1060	1	0.993625
1061	1	0.135859
1062	1	0.999986
1063	1	0.920175
1064	1	0.98843
1065	1	0.879132
1066	1	0.999999
1067	1	0.99756
1068	1	0.997017

## Sheet: A_1
A_3d_sfy1_HSIL	Label	Score
0	1	0.998511
1	1	0.990765
2	1	0.948995
3	1	0.999027
4	1	0.99957
5	1	0.998306
6	1	0.987483
7	1	0.600636
8	1	0.998286
9	1	0.991158
10	1	0.999304
11	1	0.903078
12	1	0.570177
13	1	0.993909
14	1	0.999021
15	1	0.999858
16	1	0.973208
17	1	0.956882
18	1	0.988355
19	1	0.9079
20	1	0.999916
21	1	0.854833
22	1	0.999936
23	1	0.482232
24	1	0.998176
25	1	0.478421
26	1	0.413406
27	1	0.76058
28	1	0.999936
29	1	0.983648
30	1	0.953195
31	1	0.999862
32	1	0.850575
33	1	0.995489
34	1	0.639138
35	1	0.440393
36	1	0.997424
37	1	0.999979
38	1	0.83893
39	1	0.998722
40	1	0.999953
41	1	0.964768
42	1	0.981631
43	1	0.999519
44	1	0.998268
45	1	0.751154
46	1	0.425555
47	1	0.999504
48	1	0.145039
49	1	0.997781
50	1	0.997106
51	1	0.999955
52	1	0.938433
53	1	0.998468
54	1	0.774918
55	1	0.276882
56	1	0.99979
57	1	0.994155
58	1	0.942131
59	1	0.997136
60	1	0.997424
61	1	1
62	1	0.998355
63	1	0.999363
64	1	0.999361
65	1	0.992798
66	1	0.292159
67	1	0.999957
68	1	0.792743
69	1	0.995247
70	1	0.910087
71	1	0.993847
72	1	0.998182
73	1	0.99555
74	1	0.999885
75	1	0.917725
76	1	0.99608
77	1	0.991728
78	1	0.863179
79	1	0.58304
80	1	0.470594
81	1	0.999846
82	1	0.997215
83	1	0.998065
84	1	0.560732
85	1	0.999489
86	1	0.326282
87	1	0.988179
88	1	0.986689
89	1	0.998268
90	1	0.376867
91	1	0.928416
92	1	0.99997
93	1	0.880932
94	1	0.986606
95	1	0.201199
96	1	0.998144
97	1	0.902025
98	1	0.999726
99	1	0.996291
100	1	0.922561
101	1	0.983673
102	1	0.999658
103	1	0.998334
104	1	0.99207
105	1	0.999598
106	1	0.934837
107	1	0.926657
108	1	0.999406
109	1	0.940437
110	1	0.956294
111	1	0.999874
112	1	0.846059
113	1	0.900034
114	1	0.99971
115	1	0.983188
116	1	0.99693
117	1	0.954113
118	1	0.994867
119	1	0.537504
120	1	0.999164
121	1	0.989171
122	1	0.979181
123	1	0.95475
124	1	0.982706
125	1	0.999997
126	1	0.9997
127	1	0.990529
128	1	0.992291
129	1	0.626066
130	1	0.984583
131	1	0.922138
132	1	0.982277
133	1	0.978871
134	1	0.99602
135	1	0.998415
136	1	0.993003
137	1	0.893904
138	1	0.996152
139	1	0.999977
140	1	0.999938
141	1	0.999403
142	1	0.999098
143	1	0.999946
144	1	0.991822
145	1	0.999582
146	1	0.972094
147	1	0.175279
148	1	0.97163
149	1	0.845675
150	1	0.75177
151	1	0.994674
152	1	0.985487
153	1	0.944326
154	1	0.998837
155	1	0.999639
156	1	0.998542
157	1	0.999933
158	1	0.999369
159	1	0.996809
160	1	0.0439942
161	1	0.980591
162	1	0.982233
163	1	0.122678
164	1	0.664884
165	1	0.994469
166	1	0.881152
167	1	0.999955
168	1	0.999677
169	1	0.915353
170	1	0.970042
171	1	0.977523
172	1	0.994425
173	1	0.0224066
174	1	0.999342
175	1	0.99619
176	1	0.998628
177	1	0.970281
178	1	0.986004
179	1	0.999683
180	1	0.865512
181	1	0.999621
182	1	0.897645
183	1	0.999043
184	1	0.996274
185	1	0.983713
186	1	0.996051
187	1	0.999953
188	1	0.687423
189	1	0.580471
190	1	0.992221
191	1	0.919849
192	1	0.14239
193	1	0.984857
194	1	0.998684
195	1	0.00824323
196	1	0.999606
197	1	0.0185553
198	1	0.983694
199	1	0.99996
200	1	0.832673
201	1	0.972754
202	1	0.999558
203	1	0.901243
204	1	0.187099
205	1	0.997683
206	1	0.848474
207	1	0.890986
208	1	0.998004
209	1	0.978327
210	1	0.999267
211	1	0.891188
212	1	0.999578
213	1	0.998511
214	1	0.80356
215	1	0.405991
216	1	0.442069
217	1	0.985771
218	1	0.999696
219	1	0.944719
220	1	0.615097
221	1	0.847993
222	1	0.999726
223	1	0.999976
224	1	0.998793
225	1	0.748705
226	1	0.999997
227	1	0.617707
228	1	0.999943
229	1	0.997882
230	1	0.969299
231	1	0.983293
232	1	0.99131
233	1	0.996433
234	1	0.999988
235	1	0.999971
236	1	0.774121
237	1	0.989665
238	1	0.999939
239	1	0.999976
240	1	0.999966
241	1	0.999996
242	1	0.999225
243	1	0.9834
244	1	0.999773
245	1	0.965436
246	1	0.948477
247	1	0.999773
248	1	0.436826
249	1	0.991825
250	1	0.999396
251	1	0.976708
252	1	0.953984
253	1	0.996611
254	1	1
255	1	0.997795
256	1	0.965056
257	1	0.821985
258	1	0.999971
259	1	0.983083
260	1	0.99907
261	1	0.999383
262	1	0.999956
263	1	0.993975
264	1	0.999989
265	1	0.528909
266	1	0.822646
267	1	0.252602
268	1	0.999984
269	1	0.862057
270	1	0.98957
271	1	0.995676
272	1	0.931695
273	1	0.999938
274	1	0.885356
275	1	0.00982535
276	1	0.999942
277	1	0.66358
278	1	0.999943
279	1	0.925313
280	1	0.998494
281	1	0.946639
282	1	0.977326
283	1	0.650659
284	1	0.98683
285	1	0.634872
286	1	0.999671
287	1	0.667314
288	1	0.999653
289	1	0.996846
290	1	0.997716
291	1	0.998443
292	1	0.740486
293	1	0.999419
294	1	0.812345
295	1	0.996696
296	1	0.998432
297	1	0.849256
298	1	0.973064
299	1	0.998798
300	1	0.628271
301	1	0.945235
302	1	0.590133
303	1	0.881126
304	1	0.993374
305	1	0.983768
306	1	0.992849
307	1	0.887048
308	1	0.0425543
309	1	0.999946
310	1	0.999196
311	1	0.999948
312	1	0.999374
313	1	0.597044
314	1	0.999798
315	1	0.994768
316	1	0.994657
317	1	0.816945
318	1	0.99958
319	1	0.975613
320	1	0.992228
321	1	0.996959
322	1	0.997857
323	1	0.992777
324	1	0.999831
325	1	0.0281169
326	1	0.998068
327	1	0.999908
328	1	0.996998
329	1	0.858061
330	1	0.999881
331	1	0.999741
332	1	0.997701
333	1	0.95393
334	1	0.772117
335	1	0.998873
336	1	0.980927
337	1	0.960475
338	1	0.9802
339	1	0.995835
340	1	0.993132
341	1	0.995152
342	1	0.994954
343	1	0.994812
344	1	0.85402
345	1	0.0478453
346	1	0.996452
347	1	0.937877
348	1	0.998346
349	1	0.999955
350	1	0.998255
351	1	0.91245
352	1	0.532121
353	1	0.999879
354	1	0.992299
355	1	0.986681
356	1	0.999632
357	1	0.999907
358	1	0.883363
359	1	0.999094
360	1	0.997147
361	1	0.988116
362	1	0.989076
363	1	0.999907
364	1	0.979715
365	1	0.734133
366	1	0.999619
367	1	0.999353
368	1	0.813392
369	1	0.849745
370	1	0.999964
371	1	0.999676
372	1	0.99313
373	1	0.935268
374	1	0.999999
375	1	0.997059
376	1	0.49509
377	1	0.761814
378	1	0.987954
379	1	0.999532
380	1	0.897698
381	1	0.999755
382	1	0.999829
383	1	0.997911
384	1	0.98749
385	1	0.687941
386	1	0.999771
387	1	0.731844
388	1	0.999918
389	1	0.987571
390	1	0.999397
391	1	0.999923
392	1	0.594946
393	1	0.981372
394	1	0.799568
395	1	0.642078
396	1	0.999952
397	1	0.926156
398	1	0.999059
399	1	0.638701
400	1	0.866534
401	1	0.999987
402	1	0.997281
403	1	0.996868
404	1	0.98012
405	1	0.996951
406	1	0.557275
407	1	0.830647
408	1	0.999758
409	1	0.999983
410	1	0.998574
411	1	0.988038
412	1	0.905302
413	1	0.999956
414	1	0.749539
415	1	0.999579
416	1	0.99979
417	1	0.996477
418	1	0.997892
419	1	0.515941
420	1	0.99699
421	1	0.999318
422	1	0.928977
423	1	0.996555
424	1	0.999209
425	1	0.986426
426	1	0.509806
427	1	0.999898
428	1	0.996936
429	1	0.997625
430	1	0.999575
431	1	0.994487
432	1	0.797513
433	1	0.979827
434	1	0.985794
435	1	0.997964
436	1	0.999075
437	1	0.928842
438	1	0.999014
439	1	0.992406
440	1	0.999744
441	1	0.978644
442	1	0.370323
443	1	0.998386
444	1	0.995077
445	1	0.999697
446	1	0.957497
447	1	0.995014
448	1	0.897332
449	1	0.960922
450	1	0.98644
451	1	0.999908
452	1	0.990473
453	1	0.999863
454	1	0.998522
455	1	0.989132
456	1	0.998158
457	1	0.968992
458	1	0.999876
459	1	0.999362
460	1	0.948406
461	1	0.999061
462	1	0.990236
463	1	0.99698
464	1	0.983974
465	1	0.972039
466	1	0.998678
467	1	0.99987
468	1	0.999548
469	1	0.628162
470	1	0.999821
471	1	0.981635
472	1	0.990062
473	1	0.981606
474	1	0.999179
475	1	0.999076
476	1	0.931899
477	1	0.999874
478	1	0.999487
479	1	0.996339
480	1	0.998759
481	1	0.999808
482	1	0.967402
483	1	0.970996
484	1	0.162376
485	1	0.983034
486	1	0.966592
487	1	0.845948
488	1	0.906115
489	1	0.954084
490	1	0.998556
491	1	0.999687
492	1	0.990573
493	1	0.990378
494	1	0.996121
495	1	0.871396
496	1	0.998883
497	1	0.99994
498	1	0.965319
499	1	0.999832
500	1	0.999935
501	1	0.999368
502	1	0.997699
503	1	0.999696
504	1	0.973538
505	1	0.994032
506	1	0.979423
507	1	0.982471
508	1	0.997992
509	1	0.999304
510	1	0.999949
511	1	0.919807
512	1	0.999756
513	1	0.988495
514	1	0.978
515	1	0.987039
516	1	0.986328
517	1	0.999485
518	1	0.999938
519	1	0.143079
520	1	0.981237
521	1	0.956374
522	1	0.84278
523	1	0.99995
524	1	0.994852
525	1	0.925994
526	1	0.958169
527	1	0.151676
528	1	0.999868
529	1	0.998837
530	1	0.999931
531	1	0.998013
532	1	0.995239
533	1	0.999841
534	1	0.995038
535	1	0.999953
536	1	0.999893
537	1	0.999241
538	1	0.884337
539	1	0.995561
540	1	0.998386
541	1	0.935554
542	1	0.999438
543	1	0.950588
544	1	0.998012
545	1	0.995955
546	1	0.843083
547	1	0.999808
548	1	0.999996
549	1	0.993346
550	1	0.999971
551	1	0.991797
552	1	0.94529
553	1	0.999817
554	1	0.620506
555	1	0.999625
556	1	0.997497
557	1	0.999497
558	1	0.995415
559	1	0.857043
560	1	0.99687
561	1	0.933456
562	1	0.954634
563	1	0.9981
564	1	0.979832
565	1	0.99938
566	1	0.999107
567	1	0.960091
568	1	0.997792
569	1	0.9743
570	1	0.946901
571	1	0.547119
572	1	0.748088
573	1	0.586338
574	1	0.998882
575	1	0.999959
576	1	0.981654
577	1	0.997392
578	1	0.994738
579	1	0.982183
580	1	0.961256
581	1	0.947764
582	1	0.276607
583	1	0.63035
584	1	0.92999
585	1	0.0153727
586	1	0.955627
587	1	0.873202
588	1	0.999928
589	1	0.932963
590	1	0.99535
591	1	0.996869
592	1	0.734978
593	1	0.994
594	1	0.989122
595	1	0.999851
596	1	0.943586
597	1	0.951636
598	1	0.999987
599	1	0.995512
600	1	0.999947
601	1	0.9975
602	1	0.999951
603	1	0.567723
604	1	0.0487819
605	1	0.0963629
606	1	0.939834
607	1	0.999827
608	1	0.985874
609	1	0.995601
610	1	0.995897
611	1	0.999714
612	1	0.999551
613	1	0.96915
614	1	0.999348
615	1	0.999603
616	1	0.999997
617	1	0.999642
618	1	0.999236
619	1	0.980438
620	1	0.623907
621	1	0.999295
622	1	0.999698
623	1	0.905121
624	1	0.99998
625	1	0.999672
626	1	0.901197
627	1	0.979458
628	1	0.997804
629	1	0.909905
630	1	0.911452
631	1	0.966546
632	1	0.942726
633	1	0.969962
634	1	0.999866
635	1	0.999739
636	1	0.999986
637	1	0.999998
638	1	0.727079
639	1	0.984827
640	1	0.999588
641	1	0.971039
642	1	0.843962
643	1	0.967306
644	1	0.922016
645	1	0.43659
646	1	0.997626
647	1	0.999072
648	1	0.998941
649	1	0.977712
650	1	0.999193
651	1	0.998163
652	1	0.999065
653	1	0.993474
654	1	0.998862
655	1	0.999276
656	1	0.980772
657	1	0.999263
658	1	0.906872
659	1	0.941149
660	1	0.941123
661	1	0.235319
662	1	0.999132
663	1	0.779165
664	1	0.997912
665	1	0.980147
666	1	0.999982
667	1	0.995082
668	1	0.979425
669	1	0.998786
670	1	0.802186
671	1	0.992902
672	1	0.788092
673	1	0.999338
674	1	0.999949
675	1	0.999407
676	1	0.998386
677	1	0.98499
678	1	0.914903
679	1	0.56726
680	1	0.940347
681	1	0.910204
682	1	0.951377
683	1	0.883208
684	1	0.998735
685	1	0.979649
686	1	0.990152
687	1	0.832542
688	1	0.999061
689	1	0.999773
690	1	0.791515
691	1	0.999877
692	1	0.948402
693	1	0.999978
694	1	0.999921
695	1	0.9999
696	1	0.952765
697	1	0.979189
698	1	0.999905
699	1	0.991005
700	1	0.960086
701	1	0.997024
702	1	0.999757
703	1	0.999894
704	1	0.999973
705	1	0.99988
706	1	0.696257
707	1	0.951061
708	1	0.993591
709	1	0.99984
710	1	0.904213
711	1	0.943654
712	1	0.999982
713	1	0.974321
714	1	0.0114443
715	1	0.999899
716	1	0.94111
717	1	0.979437
718	1	0.999614
719	1	0.998707
720	1	0.911985
721	1	0.947797
722	1	0.998317
723	1	0.995884
724	1	0.194774
725	1	0.987029
726	1	0.987738
727	1	0.997442
728	1	0.958039
729	1	0.668602
730	1	0.937156
731	1	0.998056
732	1	0.99843
733	1	0.997126
734	1	0.999925
735	1	0.877615
736	1	0.994181
737	1	0.0296035
738	1	0.932338
739	1	0.997738
740	1	0.999898
741	1	0.996949
742	1	0.920272
743	1	0.995107
744	1	0.99983
745	1	0.979524
746	1	0.999944
747	1	0.997976
748	1	0.934822
749	1	0.998004
750	1	0.676916
751	1	0.911556
752	1	0.997766
753	1	0.99992
754	1	0.854644
755	1	0.991764
756	1	0.997118
757	1	0.91695
758	1	0.996788
759	1	0.947416
760	1	0.978808
761	1	0.998115
762	1	0.998668
763	1	0.999838
764	1	0.956547
765	1	0.999933
766	1	0.995086
767	1	0.985691
768	1	0.220623
769	1	0.999847
770	1	0.990504
771	1	0.98332
772	1	0.999873
773	1	0.739731
774	1	0.999657
775	1	0.837875
776	1	0.990014
777	1	0.534683
778	1	0.983793
779	1	0.991771
780	1	0.999749
781	1	0.994398
782	1	0.96407
783	1	0.929239
784	1	0.809527
785	1	0.997961
786	1	0.358376
787	1	0.943752
788	1	0.937056
789	1	0.977054
790	1	0.971926
791	1	0.999072
792	1	0.987492
793	1	0.990364
794	1	0.996121
795	1	0.999908
796	1	0.984746
797	1	0.958587
798	1	0.941344
799	1	0.0213262
800	1	0.99123
801	1	0.995374
802	1	0.758275
803	1	0.994585
804	1	0.999949
805	1	0.348863
806	1	0.0773092
807	1	0.999966
808	1	0.96121
809	1	0.960284
810	1	0.999819
811	1	0.932305
812	1	0.999373
813	1	0.999916
814	1	0.979791
815	1	0.9637
816	1	0.999806
817	1	0.992165
818	1	0.9181
819	1	0.99993
820	1	0.988658
821	1	0.997533
822	1	0.999967
823	1	0.997773
824	1	0.998952
825	1	0.923472
826	1	0.927082
827	1	0.0592642
828	1	0.993249
829	1	0.910189
830	1	0.889921
831	1	0.996569
832	1	0.908626
833	1	0.807037
834	1	0.794241
835	1	0.993176
836	1	0.999909
837	1	0.982148
838	1	0.889259
839	1	0.995591
840	1	0.450826
841	1	0.997177
842	1	0.992568
843	1	0.879763
844	1	0.96919
845	1	0.995833
846	1	0.999943
847	1	0.994391
848	1	0.999672
849	1	0.994978
850	1	0.999904
851	1	0.99917
852	1	0.563405
853	1	0.422997
854	1	0.999851
855	1	0.999762
856	1	0.908502
857	1	0.918072
858	1	0.980776
859	1	0.937595
860	1	0.999107
861	1	0.999655
862	1	0.995457
863	1	0.996088
864	1	0.46449
865	1	0.557888
866	1	0.983897
867	1	0.938582
868	1	0.999576
869	1	0.94425
870	1	0.98264
871	1	0.506601
872	1	0.986322
873	1	0.82502
874	1	0.991156
875	1	0.989186
876	1	0.99855
877	1	0.971964
878	1	0.993806
879	1	0.892273
880	1	0.99836
881	1	0.804768
882	1	0.990005
883	1	0.79859
884	1	0.935304
885	1	0.997329
886	1	0.943175
887	1	0.964463
888	1	0.85035
889	1	0.984758
890	1	0.934638
891	1	0.169068
892	1	0.999866
893	1	0.955903
894	1	0.925235
895	1	0.990767
896	1	0.87222
897	1	0.999973
898	1	0.999622
899	1	0.755822
900	1	0.978477
901	1	0.912418
902	1	0.994516
903	1	0.983396
904	1	0.977731
905	1	0.992855
906	1	0.988701
907	1	0.99918
908	1	0.986102
909	1	0.999999
910	1	0.999814
911	1	0.959009
912	1	0.999799
913	1	0.99858
914	1	0.996819
915	1	0.829694
916	1	0.425922
917	1	0.993763
918	1	0.9976
919	1	0.841043
920	1	0.996908
921	1	0.893295
922	1	0.97736
923	1	0.998919
924	1	0.244695
925	1	0.992311
926	1	0.682176
927	1	0.99921
928	1	0.999823
929	1	0.983748
930	1	0.998734
931	1	0.953244
932	1	0.999812
933	1	0.999583
934	1	0.99984
935	1	0.999932
936	1	0.997053
937	1	0.998037
938	1	0.956243
939	1	0.922766
940	1	0.95744
941	1	0.999221
942	1	0.987743
943	1	0.916713
944	1	0.989497
945	1	0.992417
946	1	0.557101
947	1	0.98978
948	1	0.999993
949	1	0.957376
950	1	0.997893
951	1	0.99916
952	1	0.645651
953	1	0.989277
954	1	0.973692
955	1	0.989656
956	1	0.857266
957	1	0.999519
958	1	0.461014
959	1	0.999977
960	1	0.958437
961	1	0.0559343
962	1	0.997428
963	1	0.999999
964	1	0.658057
965	1	0.999977
966	1	0.999088
967	1	0.977355
968	1	0.885004
969	1	0.999707
970	1	0.963591
971	1	0.962544
972	1	0.954918
973	1	0.845332
974	1	0.999962
975	1	0.999951
976	1	0.972313
977	1	0.982718
978	1	0.953736
979	1	0.679311
980	1	0.999791
981	1	0.773718
982	1	0.6094
983	1	0.934157
984	1	0.966239
985	1	0.867222
986	1	0.310622
987	1	0.996884
988	1	0.982248
989	1	0.992547
990	1	0.999786
991	1	0.951546
992	1	0.984679
993	1	0.995444
994	1	0.963088
995	1	0.990257
996	1	0.321299
997	1	0.917128
998	1	0.642331
999	1	0.949827
1000	1	0.744635
1001	1	0.999837
1002	1	0.116454
1003	1	0.981227
1004	1	0.978858
1005	1	0.986178
1006	1	0.999843
1007	1	0.246337
1008	1	0.00940081
1009	1	0.999084
1010	1	0.944789
1011	1	0.99367
1012	1	0.999547
1013	1	0.99676
1014	1	0.998194
1015	1	0.919927
1016	1	0.990386
1017	1	0.968147
1018	1	0.882367
1019	1	0.99858
1020	1	0.984361
1021	1	0.998308
1022	1	0.304565
1023	1	0.994804
1024	1	0.993972
1025	1	0.997176
1026	1	0.390744
1027	1	0.999548
1028	1	0.998899
1029	1	0.999971
1030	1	0.996175
1031	1	0.999856
1032	1	0.999608
1033	1	0.999833
1034	1	0.791602
1035	1	0.862481
1036	1	0.997105
1037	1	0.980728
1038	1	0.953275
1039	1	0.999926
1040	1	0.999884
1041	1	0.927787
1042	1	0.987465
1043	1	0.737286
1044	1	0.94894
1045	1	0.997522
1046	1	0.990986
1047	1	0.986536
1048	1	0.998918
1049	1	0.999299
1050	1	0.998154
1051	1	0.975773
1052	1	0.0576926
1053	1	0.934314
1054	1	0.997434
1055	1	0.999998
1056	1	0.999981
1057	1	0.999873
1058	1	0.999959
1059	1	0.976007
1060	1	0.955151
1061	1	0.94136
1062	1	0.996589
1063	1	0.999836
1064	1	0.988901
1065	1	0.984755
1066	1	0.598711
1067	1	0.763582
1068	1	0.987238
1069	1	0.998449
1070	1	0.996281
1071	1	0.999677
1072	1	0.668997
1073	1	0.998696
1074	1	0.998417
1075	1	0.999041
1076	1	0.999215
1077	1	0.997046
1078	1	0.972313
1079	1	0.983566
1080	1	0.976239
1081	1	0.731185
1082	1	0.932605
1083	1	0.995882
1084	1	0.630747
1085	1	0.999576
1086	1	0.822751
1087	1	0.00527638
1088	1	0.878838
1089	1	0.79315
1090	1	0.999819
1091	1	0.997017
1092	1	0.708341
1093	1	0.998876
1094	1	0.936639
1095	1	0.981001
1096	1	0.99999
1097	1	0.987145
1098	1	0.98326
1099	1	0.959611
1100	1	0.942277
1101	1	0.984282
1102	1	0.82173
1103	1	0.999996
1104	1	0.995146
1105	1	0.972759
1106	1	0.999876
1107	1	0.999925
1108	1	0.974193
1109	1	0.923002
1110	1	0.388994
1111	1	0.635119
1112	1	0.981541
1113	1	0.997615
1114	1	0.999961
1115	1	0.879733
1116	1	0.954667
1117	1	0.995969
1118	1	0.999595
1119	1	0.948269
1120	1	0.997925
1121	1	0.998992
1122	1	0.998956
1123	1	0.896829
1124	1	0.999955
1125	1	0.99967
1126	1	0.987248
1127	1	0.981396
1128	1	0.985131
1129	1	0.977593
1130	1	0.999852
1131	1	0.953273
1132	1	0.964174
1133	1	0.998341
1134	1	0.999704
1135	1	0.985972
1136	1	0.999929
1137	1	0.998587
1138	1	0.998446
1139	1	0.975668
1140	1	0.986389
1141	1	0.965187
1142	1	0.998371
1143	1	0.936554
1144	1	0.997438
1145	1	0.989404
1146	1	0.999976
1147	1	0.999467
1148	1	0.976142
1149	1	0.99964
1150	1	0.992513
1151	1	0.960221
1152	1	0.99999
1153	1	0.978945
1154	1	0.972824
1155	1	0.997447
1156	1	0.987336
1157	1	0.992182
1158	1	0.991667
1159	1	0.701261
1160	1	0.991664
1161	1	0.490327
1162	1	0.968811
1163	1	0.972471
1164	1	0.999947
1165	1	0.443804
1166	1	0.992631
1167	1	0.99992
1168	1	0.982991
1169	1	0.305651
1170	1	0.999397
1171	1	0.961844
1172	1	0.997062
1173	1	0.936268
1174	1	0.987063
1175	1	0.649796
1176	1	0.597998
1177	1	0.802619
1178	1	0.998127
1179	1	0.989251
1180	1	0.949728
1181	1	0.973522
1182	1	0.81599
1183	1	0.538601
1184	1	0.964592
1185	1	0.169932
1186	1	0.999658
1187	1	0.999691
1188	1	0.893402
1189	1	0.907707
1190	1	0.900475
1191	1	0.996189
1192	1	0.997176
1193	1	0.99845
1194	1	0.979111
1195	1	0.651169
1196	1	0.994854
1197	1	0.977829
1198	1	0.999798
1199	1	0.999967
1200	1	0.987295
1201	1	0.987986
1202	1	0.971954
1203	1	0.991249
1204	1	0.999298
1205	1	0.999976
1206	1	0.980175
1207	1	0.991412
1208	1	0.993995
1209	1	0.999074
1210	1	0.850372
1211	1	0.999834
1212	1	0.971154
1213	1	0.961604
1214	1	0.322751
1215	1	0.999459
1216	1	0.992271
1217	1	0.960805
1218	1	1
1219	1	0.999718
1220	1	0.990968
1221	1	0.915242
1222	1	0.999886
1223	1	0.999986
1224	1	0.905189
1225	1	0.384989
1226	1	0.993242
1227	1	0.904791
1228	1	0.87993
1229	1	0.977012
1230	1	0.997249
1231	1	0.944115
1232	1	0.993311
1233	1	0.931171
1234	1	0.967306
1235	1	0.981735
1236	1	0.972111
1237	1	0.995721
1238	1	0.921593
1239	1	0.9798
1240	1	0.798717
1241	1	0.969328
1242	1	0.999198
1243	1	0.907674
1244	1	0.580596
1245	1	0.653671
1246	1	0.996206
1247	1	0.914285
1248	1	0.996277
1249	1	0.999999
1250	1	0.608871
1251	1	0.999867
1252	1	0.899877
1253	1	0.99937
1254	1	0.994913
1255	1	0.824715
1256	1	0.9507
1257	1	0.980764
1258	1	0.984954
1259	1	0.534673
1260	1	0.977458
1261	1	0.997389
1262	1	0.766413
1263	1	0.962529
1264	1	0.99842
1265	1	0.999974
1266	1	0.915418
1267	1	0.960497
1268	1	0.995024
1269	1	0.986723
1270	1	0.853681
1271	1	0.950925
1272	1	0.454535
1273	1	0.992973
1274	1	0.959132
1275	1	0.999904
1276	1	0.885018
1277	1	0.975219
1278	1	0.996995
1279	1	0.999386
1280	1	0.901744
1281	1	0.982017
1282	1	0.99568
1283	1	0.998649
1284	1	0.999964
1285	1	0.981222
1286	1	0.975559
1287	1	0.293392
1288	1	0.585767
1289	1	0.970957
1290	1	0.703823
1291	1	0.998765
1292	1	0.999281
1293	1	0.998697
1294	1	0.991247
1295	1	0.92602
1296	1	0.997853
1297	1	0.986436
1298	1	0.995923
1299	1	0.999993
1300	1	0.456962
1301	1	0.741257
1302	1	0.986835
1303	1	0.965292
1304	1	0.999997
1305	1	0.166466
1306	1	0.999998
1307	1	0.999999
1308	1	0.785358
1309	1	0.940364
1310	1	0.999553
1311	1	0.99999
1312	1	0.778076
1313	1	0.638547
1314	1	0.996858
1315	1	0.875984
1316	1	0.839404
1317	1	0.99999
1318	1	0.992541
1319	1	0.978463
1320	1	0.445751
1321	1	0.586037
1322	1	0.98782
1323	1	0.519398
1324	1	0.973331
1325	1	0.999927
1326	1	0.961235
1327	1	0.970114
1328	1	0.999865
1329	1	0.999999
1330	1	0.308128
1331	1	0.999299
1332	1	0.990019
1333	1	0.90246
1334	1	0.943238
1335	1	0.950816
1336	1	0.855858
1337	1	0.994069
1338	1	0.994829
1339	1	0.994791
1340	1	0.998275
1341	1	0.971926
1342	1	0.996837
1343	1	0.998948
1344	1	0.994405
1345	1	0.999975
1346	1	0.963809
1347	1	0.997499
1348	1	0.812484
1349	1	0.945314
1350	1	0.992335
1351	1	0.99997
1352	1	0.999694
1353	1	0.999756
1354	1	0.994772
1355	1	0.482154
1356	1	0.93809
1357	1	0.998771
1358	1	0.998261
1359	1	0.880938
1360	1	0.998098
1361	1	0.9441
1362	1	0.138542
1363	1	0.868556
1364	1	0.998421
1365	1	0.814696
1366	1	0.999996
1367	1	0.92387
1368	1	0.997586
1369	1	0.968454
1370	1	0.993593
1371	1	0.999364
1372	1	0.889361
1373	1	0.814017
1374	1	0.999276
1375	1	0.999993
1376	1	0.927199
1377	1	0.933045
1378	1	0.768388
1379	1	0.999957
1380	1	0.998694
1381	1	0.989022
1382	1	0.999984
1383	1	0.791675
1384	1	0.95964
1385	1	0.199247
1386	1	0.994111
1387	1	0.999975
1388	1	0.91636
1389	1	0.99961
1390	1	0.870236
1391	1	0.832187
1392	1	0.999535
1393	1	0.367305
1394	1	0.982412
1395	1	0.745651
1396	1	0.999994
1397	1	0.989568
1398	1	0.99914
1399	1	0.999958
1400	1	0.981304
1401	1	0.999984
1402	1	0.995718
1403	1	0.831052
1404	1	0.999996
1405	1	0.999232
1406	1	0.743187
1407	1	0.935436
1408	1	0.98846
1409	1	0.929716
1410	1	0.999978
1411	1	0.9944
1412	1	0.999753
1413	1	0.997447
1414	1	0.9996
1415	1	0.0908878
1416	1	0.99864
1417	1	0.971194
1418	1	0.8901
1419	1	0.998244
1420	1	0.998851
1421	1	0.999655
1422	1	0.980399
1423	1	0.99989
1424	1	0.999373
1425	1	0.378019
1426	1	0.998589
1427	1	0.999684
1428	1	0.941331
1429	1	0.999952
1430	1	0.99715
1431	1	0.993838
1432	1	0.909105
1433	1	0.997338
1434	1	0.981997
1435	1	0.994531
1436	1	0.999935
1437	1	0.999849
1438	1	0.999924
1439	1	0.999028
1440	1	0.920534
1441	1	0.995452
1442	1	0.943774
1443	1	0.99183
1444	1	0.995713
1445	1	0.969283
1446	1	0.999997
1447	1	0.999902
1448	1	0.999935
1449	1	0.91639
1450	1	0.999582
1451	1	0.883801
1452	1	0.736954
1453	1	0.9999
1454	1	0.997381
1455	1	0.586821
1456	1	0.993428
1457	1	0.999886
1458	1	0.905706
1459	1	0.908125
1460	1	0.974545
1461	1	0.999686
1462	1	0.970085
1463	1	0.98407
1464	1	0.999996
1465	1	0.687833
1466	1	0.999765
1467	1	0.997623
1468	1	0.913823
1469	1	0.859477
1470	1	0.854343
1471	1	0.998406
1472	1	0.0646301
1473	1	0.97094
1474	1	0.990725
1475	1	0.985412
1476	1	0.982013
1477	1	0.999529
1478	1	0.986976
1479	1	0.999998
1480	1	0.820458
1481	1	0.773955
1482	1	0.998333
1483	1	0.0321392
1484	1	0.953515
1485	1	0.99944
1486	1	0.95063
1487	1	0.99475
1488	1	0.916393
1489	1	0.999994
1490	1	0.999573
1491	1	0.981173
1492	1	0.162948
1493	1	0.999351
1494	1	0.981169
1495	1	0.999507
1496	1	0.970044
1497	1	0.992072
1498	1	0.996736
1499	1	0.892389
1500	1	0.999972
1501	1	0.999999
1502	1	0.604052
1503	1	0.991576
1504	1	0.911907
1505	1	0.973911
1506	1	0.956968
1507	1	0.998206
1508	1	0.363112
1509	1	0.998071
1510	1	0.998133
1511	1	0.9966
1512	1	0.998486
1513	1	0.643198
1514	1	0.998197
1515	1	0.999302
1516	1	0.999964
1517	1	0.896866
1518	1	0.999999
1519	1	0.999286
1520	1	0.999781
1521	1	0.999394
1522	1	0.863465
1523	1	0.766678
1524	1	0.999514
1525	1	0.99121
1526	1	0.667452
1527	1	0.995984
1528	1	0.99949
1529	1	0.993073
1530	1	0.80048
1531	1	0.997992
1532	1	0.998093
1533	1	0.992485
1534	1	0.999878
1535	1	0.998611
1536	1	0.947771
1537	1	0.999797
1538	1	0.99999
1539	1	0.997982
1540	1	0.999979
1541	1	0.995522
1542	1	0.999904
1543	1	0.900279
1544	1	0.998559
1545	1	0.997285
1546	1	0.891196
1547	1	0.995395
1548	1	0.675487
1549	1	0.45887
1550	1	0.991871
1551	1	0.998555
1552	1	0.848687
1553	1	0.984522
1554	1	0.903412
1555	1	0.999381
1556	1	1
1557	1	0.986572
1558	1	0.894441
1559	1	0.91565
1560	1	0.90441
1561	1	0.989217
1562	1	0.968127
1563	1	0.985859
1564	1	0.974645
1565	1	0.840504
1566	1	0.824672
1567	1	0.992014
1568	1	0.999278
1569	1	0.999978
1570	1	0.999996
1571	1	0.979893
1572	1	0.191604
1573	1	0.991765
1574	1	0.992802
1575	1	0.940456
1576	1	0.999881
1577	1	0.999968
1578	1	0.952373
1579	1	0.965096
1580	1	0.994102
1581	1	0.948597
1582	1	0.956525
1583	1	0.328161
1584	1	0.998616
1585	1	0.999987
1586	1	0.99078
1587	1	0.0448022
1588	1	0.839542
1589	1	0.994719
1590	1	0.998853
1591	1	0.999749
1592	1	0.995325
1593	1	0.994317
1594	1	0.98376
1595	1	0.949123
1596	1	0.912597
1597	1	0.935095
1598	1	0.903205
1599	1	0.99162
1600	1	0.852672
1601	1	0.929738
1602	1	0.984044
1603	1	0.94258
1604	1	0.998727
1605	1	0.656935
1606	1	0.99956
1607	1	0.998807
1608	1	0.999572
1609	1	0.999912
1610	1	0.998562
1611	1	0.816944
1612	1	0.999832
1613	1	0.999929
1614	1	0.998698
1615	1	0.884003
1616	1	0.992268
1617	1	0.987733
1618	1	0.998366
1619	1	0.0265559
1620	1	0.998402
1621	1	0.998413
1622	1	0.999715
1623	1	0.957196
1624	1	0.971159
1625	1	0.998218
1626	1	0.948243
1627	1	0.320595
1628	1	0.87204
1629	1	0.979585
1630	1	0.996445
1631	1	0.999335
1632	1	0.999268
1633	1	0.932845
1634	1	0.868029
1635	1	0.999986
1636	1	0.951962
1637	1	0.898647
1638	1	0.460311
1639	1	0.972686
1640	1	0.999624
1641	1	0.999995
1642	1	0.999968
1643	1	0.988596
1644	1	0.959013
1645	1	0.992825
1646	1	0.999633
1647	1	0.71923
1648	1	0.99989
1649	1	0.900211
1650	1	0.997775
1651	1	0.995313
1652	1	0.97702
1653	1	0.998359
1654	1	0.999423
1655	1	0.999619
1656	1	0.99784
1657	1	0.852587
1658	1	0.991241
1659	1	0.9263
1660	1	0.860448
1661	1	0.824193
1662	1	0.999408
1663	1	0.156986
1664	1	0.539472
1665	1	0.995564
1666	1	0.989289
1667	1	0.99848
1668	1	0.999808
1669	1	0.998959
1670	1	0.823794
1671	1	0.999998
1672	1	0.998541
1673	1	0.995748
1674	1	0.996293
1675	1	0.997528
1676	1	0.997165
1677	1	0.999957
1678	1	0.999103
1679	1	0.774099
1680	1	0.998464
1681	1	0.994492
1682	1	0.999404
1683	1	0.641995
1684	1	0.984111
1685	1	0.97963
1686	1	0.999101
1687	1	0.999664
1688	1	0.998588
1689	1	0.990498
1690	1	0.995547
1691	1	0.99298
1692	1	0.997726
1693	1	0.999376
1694	1	0.999157
1695	1	0.998885
1696	1	0.869309
1697	1	0.960323
1698	1	0.973286
1699	1	0.998052
1700	1	0.99604
1701	1	0.968799
1702	1	0.9936
1703	1	0.790167
1704	1	0.921319
1705	1	0.912598
1706	1	0.992976
1707	1	0.879397
1708	1	0.896621
1709	1	0.914487
1710	1	0.899384
1711	1	0.998852
1712	1	0.985629
1713	1	0.996565
1714	1	0.981589
1715	1	0.931646
1716	1	0.818725
1717	1	0.95997
1718	1	0.978581
1719	1	0.96576
1720	1	0.997562
1721	1	0.938011
1722	1	0.982697
1723	1	0.991723
1724	1	0.935303
1725	1	0.999685
1726	1	0.999657
1727	1	0.999986
1728	1	0.998003
1729	1	1
1730	1	0.714703
1731	1	0.999999
1732	1	0.999911
1733	1	0.99892
1734	1	0.999866
1735	1	0.998514
1736	1	0.999995
1737	1	0.999488
1738	1	0.0975399
1739	1	0.99827
1740	1	0.999468
1741	1	0.999718
1742	1	0.999368
1743	1	0.999978
1744	1	0.98677
1745	1	0.999995
1746	1	0.999981
1747	1	0.905831
1748	1	0.591421
1749	1	0.999807
1750	1	0.854839
1751	1	0.999974
1752	1	0.999183
1753	1	0.995898
1754	1	0.254196
1755	1	0.958422
1756	1	0.999977
1757	1	0.999757
1758	1	0.0658212
1759	1	0.955475
1760	1	0.907178
1761	1	0.996374
1762	1	0.996911
1763	1	0.998741
1764	1	0.996348
1765	1	0.998528
1766	1	0.880132
1767	1	0.997473
1768	1	0.894471
1769	1	0.946215
1770	1	0.997103
1771	1	0.999791
1772	1	0.987316
1773	1	0.999896
1774	1	0.933399
1775	1	0.999923
1776	1	0.973256
1777	1	0.997439
1778	1	0.999664
1779	1	0.965795
1780	1	0.886901
1781	1	0.999077
1782	1	0.999627
1783	1	0.803158
1784	1	0.994004
1785	1	0.924017
1786	1	0.786036
1787	1	0.388149
1788	1	0.775843
1789	1	0.994777
1790	1	0.988123
1791	1	0.999917
1792	1	0.999228
1793	1	0.999457
1794	1	0.877967
1795	1	0.998965
1796	1	0.837742
1797	1	0.998613
1798	1	0.067968
1799	1	0.999681
1800	1	0.99956
1801	1	0.99792
1802	1	0.998925
1803	1	0.993574
1804	1	0.971374
1805	1	0.999673
1806	1	0.999252
1807	1	0.99994
1808	1	0.999319
1809	1	0.640035
1810	1	0.915139
1811	1	0.299546
1812	1	0.997665
1813	1	0.729366
1814	1	0.998754
1815	1	0.999967
1816	1	0.988059
1817	1	0.999237
1818	1	0.945668
1819	1	0.998966
1820	1	0.999732
1821	1	0.990287
1822	1	0.999945
1823	1	0.950402
1824	1	0.999832
1825	1	0.959785
1826	1	0.895477
1827	1	0.971649
1828	1	0.811998
1829	1	0.933525
1830	1	0.630547
1831	1	0.974976
1832	1	0.999655
1833	1	0.998769
1834	1	0.999689
1835	1	0.995238
1836	1	0.998734
1837	1	0.995105
1838	1	0.983903
1839	1	0.847254
1840	1	0.99698
1841	1	0.820938

## Sheet: A_2
A_3d_sfy1_LSIL	Label	Score
0	1	0.994798
1	1	0.999807
2	1	0.988574
3	1	0.999774
4	1	0.799167
5	1	0.98199
6	1	0.886108
7	1	0.781384
8	1	0.999992
9	1	0.997979
10	1	0.333416
11	1	0.999887
12	1	0.992889
13	1	0.999869
14	1	0.851052
15	1	0.999049
16	1	0.99557
17	1	0.957524
18	1	0.97633
19	1	0.975988
20	1	0.999996
21	1	0.999997
22	1	0.999992
23	1	0.999314
24	1	0.990922
25	1	0.993125
26	1	0.772342
27	1	0.138963
28	1	0.997316
29	1	0.962441
30	1	0.999903
31	1	0.999906
32	1	0.861191
33	1	0.505659
34	1	0.280252
35	1	0.736938
36	1	0.999981
37	1	0.532465
38	1	0.850582
39	1	0.999892
40	1	0.944546
41	1	0.999505
42	1	0.942392
43	1	0.99994
44	1	0.998608
45	1	0.999406
46	1	0.98081
47	1	0.990738
48	1	0.948095
49	1	0.613549
50	1	0.952195
51	1	0.995842
52	1	0.997528
53	1	0.136516
54	1	0.999443
55	1	0.93625
56	1	0.998326
57	1	0.999769
58	1	0.995827
59	1	0.989941
60	1	0.986039
61	1	0.882891
62	1	0.306174
63	1	0.972187
64	1	0.841057
65	1	0.945211
66	1	0.730352
67	1	0.999863
68	1	0.998223
69	1	0.64285
70	1	0.254278
71	1	0.994627
72	1	0.203862
73	1	0.864031
74	1	0.667245
75	1	0.83149
76	1	0.421286
77	1	0.577956
78	1	0.977775
79	1	0.993161
80	1	0.999914
81	1	0.99863
82	1	0.92044
83	1	0.999972
84	1	0.936126
85	1	0.992646
86	1	0.534236
87	1	0.999593
88	1	0.961171
89	1	0.982553
90	1	0.998205
91	1	0.646007
92	1	0.997409
93	1	0.999036
94	1	0.980739
95	1	0.966532
96	1	0.949201
97	1	0.220109
98	1	0.896836
99	1	0.999928
100	1	0.998364
101	1	0.89158
102	1	0.999631
103	1	0.726761
104	1	0.996624
105	1	0.858024
106	1	0.999894
107	1	0.97532
108	1	0.978626
109	1	0.999726
110	1	0.911798
111	1	0.990391
112	1	0.969653
113	1	0.663268
114	1	0.986947
115	1	0.985555
116	1	0.45371
117	1	0.9575
118	1	0.856666
119	1	0.475116
120	1	0.999202
121	1	0.975677
122	1	0.973628
123	1	0.56951
124	1	0.999607
125	1	0.995765
126	1	0.999524
127	1	0.910549
128	1	0.983406
129	1	0.113046
130	1	0.924744
131	1	0.90921
132	1	0.864384
133	1	0.44811
134	1	0.996422
135	1	0.245709
136	1	0.997452
137	1	0.999994
138	1	0.995475
139	1	0.995978
140	1	0.999868
141	1	0.498411
142	1	0.0450836
143	1	0.999565
144	1	0.999609
145	1	0.996962
146	1	0.766561
147	1	0.791847
148	1	0.726609
149	1	0.987783
150	1	0.999721
151	1	0.993922
152	1	0.467069
153	1	0.531211
154	1	0.699045
155	1	0.781002
156	1	0.736681
157	1	0.821183
158	1	0.985741
159	1	0.962513
160	1	0.998201
161	1	0.999811
162	1	0.624896
163	1	0.990596
164	1	0.993855
165	1	0.614788
166	1	0.738605
167	1	0.329557
168	1	0.996584
169	1	0.905981
170	1	0.993434
171	1	0.997884
172	1	0.999989
173	1	0.701117
174	1	0.721025
175	1	0.999693
176	1	0.979908
177	1	0.991801
178	1	0.914279
179	1	0.991521
180	1	0.807278
181	1	0.686753
182	1	0.957018
183	1	0.999657
184	1	0.999956
185	1	0.867288
186	1	0.0935188
187	1	0.987731
188	1	0.714404
189	1	0.775428
190	1	0.996683
191	1	0.985919
192	1	0.985198
193	1	0.915371
194	1	0.999119
195	1	0.999252
196	1	0.999889
197	1	0.999591
198	1	1
199	1	0.997765
200	1	0.999982
201	1	0.503795
202	1	0.999967
203	1	0.804889
204	1	0.99886
205	1	0.999324
206	1	0.518439
207	1	0.901605
208	1	0.980353
209	1	0.899185
210	1	0.940916
211	1	0.807652
212	1	0.988277
213	1	0.853915
214	1	0.999667
215	1	0.956747
216	1	0.996086
217	1	0.996958
218	1	0.856702
219	1	0.964258
220	1	0.999755
221	1	0.978422
222	1	0.878585
223	1	0.996708
224	1	0.973076
225	1	0.960619
226	1	0.984989
227	1	0.583896
228	1	0.99996
229	1	0.991403
230	1	0.931293
231	1	0.999953
232	1	0.899686
233	1	0.959295
234	1	0.982339
235	1	0.834503
236	1	0.921151
237	1	0.99786
238	1	0.981653
239	1	0.997761
240	1	0.810122
241	1	0.999327
242	1	0.294221
243	1	0.999952
244	1	0.981201
245	1	0.999999
246	1	0.972084
247	1	1
248	1	0.359792
249	1	0.999797
250	1	0.987083
251	1	0.856295
252	1	0.978983
253	1	0.395606
254	1	0.98758
255	1	0.983899
256	1	0.994978
257	1	0.622575
258	1	0.99941
259	1	0.969527
260	1	0.988882
261	1	0.985904
262	1	0.996744
263	1	0.946952
264	1	0.967673
265	1	0.770191
266	1	0.957049
267	1	0.487735
268	1	0.375471
269	1	0.92617
270	1	0.62098
271	1	0.9898
272	1	0.997017
273	1	0.999194
274	1	0.752994
275	1	0.846292
276	1	0.505714
277	1	0.46701
278	1	0.999222
279	1	0.998818
280	1	0.975623
281	1	0.287205
282	1	0.989078
283	1	0.999947
284	1	0.678729
285	1	0.997902
286	1	0.344998
287	1	0.818138
288	1	0.890649
289	1	0.993553
290	1	0.995943
291	1	0.351148
292	1	0.975508
293	1	0.998642
294	1	0.665542
295	1	0.989921
296	1	0.995855
297	1	0.998436
298	1	1
299	1	0.306628
300	1	0.999841
301	1	0.996603
302	1	0.986851
303	1	0.944579
304	1	0.998002
305	1	0.994135
306	1	0.999506
307	1	0.988721
308	1	0.924746
309	1	0.99541
310	1	0.933754
311	1	0.792828
312	1	0.999505
313	1	0.994416
314	1	0.561583
315	1	0.903264
316	1	0.997464
317	1	0.993798
318	1	0.834285
319	1	0.998417
320	1	0.998928
321	1	0.611648
322	1	0.924527
323	1	0.716191
324	1	0.999675
325	1	0.999557
326	1	0.999994
327	1	0.976559
328	1	0.986566
329	1	0.903248
330	1	0.959598
331	1	0.778044
332	1	0.996771
333	1	0.993036
334	1	0.936254
335	1	0.999809
336	1	0.979094
337	1	0.929664
338	1	0.999224
339	1	0.932003
340	1	0.999997
341	1	0.999987
342	1	0.823753
343	1	0.999995
344	1	0.993271
345	1	0.98294
346	1	0.999115
347	1	1
348	1	0.999317
349	1	0.85552
350	1	0.981746
351	1	0.999885
352	1	0.889114
353	1	0.998391
354	1	0.982517
355	1	0.76764
356	1	0.995344
357	1	0.976577
358	1	0.828585
359	1	0.954692
360	1	0.951451
361	1	0.960242
362	1	0.904729
363	1	0.99011
364	1	0.997291
365	1	0.929076
366	1	0.911011
367	1	0.905288
368	1	0.695019
369	1	0.999992
370	1	0.963547
371	1	0.993966
372	1	0.999703
373	1	0.911966
374	1	0.950674
375	1	0.984498
376	1	0.860575
377	1	0.781932
378	1	0.993084
379	1	0.800025
380	1	0.998551
381	1	0.997222
382	1	0.49961
383	1	0.997565
384	1	0.977724
385	1	0.99581
386	1	0.95973
387	1	0.999217
388	1	0.998907
389	1	0.924463
390	1	0.970258
391	1	0.736801
392	1	0.841978
393	1	0.999624
394	1	0.904416
395	1	0.999767
396	1	0.895856
397	1	0.999959
398	1	0.99472
399	1	0.989452
400	1	0.872436
401	1	0.80296
402	1	0.894232
403	1	0.999858
404	1	0.889283
405	1	0.932216
406	1	0.999997
407	1	0.659032
408	1	0.978157
409	1	0.0574554
410	1	0.108842
411	1	0.999767
412	1	0.997442
413	1	0.938309
414	1	0.99585
415	1	0.852137
416	1	0.977943
417	1	0.999615
418	1	0.99704
419	1	0.955123
420	1	0.981612
421	1	0.996832
422	1	0.594732
423	1	0.999907
424	1	0.976242
425	1	0.694953
426	1	0.990505
427	1	0.716691
428	1	0.999774
429	1	0.938519
430	1	0.993578
431	1	0.893435
432	1	0.985907
433	1	0.899153
434	1	0.999821
435	1	0.998787
436	1	0.999195
437	1	0.996682
438	1	0.051404
439	1	0.80284
440	1	0.87507
441	1	0.965915
442	1	0.996928
443	1	0.984424
444	1	0.688538
445	1	0.726263
446	1	0.998525
447	1	0.679082
448	1	0.604656
449	1	0.998005
450	1	0.988686
451	1	0.958912
452	1	0.922614
453	1	0.995587
454	1	0.998281
455	1	0.508599
456	1	0.955994
457	1	0.99841
458	1	0.275973
459	1	0.935619
460	1	0.974112
461	1	0.982573
462	1	0.844372
463	1	0.947253
464	1	0.830377
465	1	0.99995
466	1	0.369517
467	1	0.999996
468	1	0.981447
469	1	0.984642
470	1	0.865457
471	1	0.895479
472	1	0.994877
473	1	0.895394
474	1	0.992691
475	1	0.993909
476	1	0.997837
477	1	0.99203
478	1	0.848847
479	1	0.285709
480	1	0.999031
481	1	0.899771
482	1	0.999298
483	1	0.979054
484	1	0.982099
485	1	0.998268
486	1	0.477836
487	1	0.999677
488	1	0.944486
489	1	0.999294
490	1	0.301079
491	1	0.974191
492	1	0.968643
493	1	0.607577
494	1	0.211992
495	1	0.680302
496	1	0.998912
497	1	0.997267
498	1	0.981978
499	1	0.608929
500	1	0.206267
501	1	0.376939
502	1	0.891806
503	1	0.999907
504	1	0.773041
505	1	0.714446
506	1	0.997529
507	1	0.869919
508	1	0.867504
509	1	0.992867
510	1	0.405669
511	1	0.997814
512	1	0.996085
513	1	0.996552
514	1	0.995911
515	1	0.722812
516	1	0.973437
517	1	0.313732
518	1	0.872878
519	1	0.999983
520	1	0.904927
521	1	0.998749
522	1	0.935373
523	1	0.700673
524	1	0.98702
525	1	0.980635
526	1	0.998976
527	1	0.997829
528	1	0.978934
529	1	0.24884
530	1	0.999317
531	1	0.99013
532	1	0.998828
533	1	0.994617
534	1	0.926452
535	1	0.967125
536	1	0.98638
537	1	0.990901
538	1	0.999308
539	1	0.997698
540	1	0.974589
541	1	0.991654
542	1	0.672422
543	1	0.965916
544	1	0.564359
545	1	0.998686
546	1	0.99704
547	1	0.84991
548	1	0.997625
549	1	0.551507
550	1	0.991017
551	1	0.999586
552	1	0.889219
553	1	0.992627
554	1	0.994648
555	1	0.998843
556	1	0.999226
557	1	0.980111
558	1	0.528677
559	1	0.978255
560	1	0.985195
561	1	0.999952
562	1	0.982741
563	1	0.680817
564	1	0.995922
565	1	0.460309
566	1	0.996766
567	1	0.997982
568	1	0.991837
569	1	0.289772
570	1	0.469604
571	1	0.368176
572	1	0.159436
573	1	0.975608
574	1	0.999312
575	1	0.998664
576	1	0.999679
577	1	0.56267
578	1	0.963524
579	1	0.984233
580	1	0.9859
581	1	0.996657
582	1	0.945996
583	1	0.4366
584	1	0.999489
585	1	0.838507
586	1	0.989212
587	1	0.952182
588	1	0.950712
589	1	0.915139
590	1	0.83745
591	1	0.999876
592	1	0.996344
593	1	0.99286
594	1	0.996153
595	1	0.998412
596	1	0.996992
597	1	0.518607
598	1	0.999132
599	1	0.992912
600	1	0.997225
601	1	0.998002
602	1	0.92623
603	1	0.999883
604	1	0.698663
605	1	0.999759
606	1	0.679533
607	1	0.908799
608	1	0.977282
609	1	0.85149
610	1	0.95103
611	1	0.997785
612	1	0.178599
613	1	0.767685
614	1	0.999991
615	1	0.99997
616	1	0.999803
617	1	0.76148
618	1	0.984155
619	1	0.811338
620	1	0.540943
621	1	0.973062
622	1	0.999134
623	1	0.968446
624	1	0.99317
625	1	0.985595
626	1	0.999997
627	1	0.627695
628	1	0.999618
629	1	0.881997
630	1	0.25455
631	1	0.1745
632	1	0.900932
633	1	0.999969
634	1	0.999395
635	1	0.999901
636	1	0.962328
637	1	0.996215
638	1	0.986276
639	1	0.927579
640	1	0.998275
641	1	0.982648
642	1	0.999684
643	1	0.99089
644	1	0.919641
645	1	0.988467
646	1	0.941474
647	1	0.766694
648	1	0.698027
649	1	0.995021
650	1	0.99957
651	1	0.819356
652	1	0.895865
653	1	0.999999
654	1	0.833798
655	1	0.850844
656	1	0.933545
657	1	0.999997
658	1	0.932304
659	1	0.999705
660	1	0.874074
661	1	0.713093
662	1	0.331728
663	1	0.999947
664	1	0.983589
665	1	0.991847
666	1	0.906639
667	1	0.942682
668	1	0.918071
669	1	0.985206
670	1	0.99992
671	1	0.924182
672	1	0.594062
673	1	0.973474
674	1	0.999748
675	1	0.913088
676	1	0.961415
677	1	0.974507
678	1	0.544462
679	1	0.999994
680	1	0.989087
681	1	0.999674
682	1	0.764493
683	1	0.752343
684	1	0.599632
685	1	0.968473
686	1	0.961507
687	1	0.19254
688	1	0.956701
689	1	0.990701
690	1	0.992069
691	1	0.996587
692	1	0.948729
693	1	0.897341
694	1	0.999519
695	1	0.982695
696	1	0.987837
697	1	0.980527
698	1	0.156723
699	1	0.486732
700	1	0.504093
701	1	0.939498
702	1	0.304464
703	1	0.995078
704	1	0.84057
705	1	0.79534
706	1	0.874642
707	1	0.831193
708	1	0.923058
709	1	0.992158
710	1	0.967377
711	1	0.999966
712	1	0.771376
713	1	0.989826
714	1	0.998986
715	1	0.552911
716	1	0.991764
717	1	0.999879
718	1	0.998392
719	1	0.999911
720	1	0.9999
721	1	0.906677
722	1	0.0184079
723	1	0.379735
724	1	0.717567
725	1	0.995695
726	1	0.921694
727	1	0.997126
728	1	0.991265
729	1	0.960559
730	1	0.994308
731	1	0.558364
732	1	0.982812
733	1	0.965826
734	1	0.980429
735	1	0.983961
736	1	0.973247
737	1	0.410055
738	1	0.867935
739	1	0.986325
740	1	0.98215
741	1	0.999344
742	1	0.924708
743	1	0.999748
744	1	0.820693
745	1	0.933449
746	1	0.598218
747	1	0.996358
748	1	0.999529
749	1	0.941377
750	1	0.999693
751	1	0.894419
752	1	0.996134
753	1	0.9995
754	1	0.921944
755	1	0.942142
756	1	0.842491
757	1	0.932237
758	1	0.997967
759	1	0.936758
760	1	0.984401
761	1	0.990223
762	1	0.963677
763	1	0.343436
764	1	0.991952
765	1	0.718184
766	1	0.917879
767	1	0.996342
768	1	0.97108
769	1	0.995752
770	1	0.99966
771	1	0.99952
772	1	0.998761
773	1	0.99998
774	1	0.993316
775	1	0.998225
776	1	0.99809
777	1	0.35993
778	1	0.999999
779	1	0.958084
780	1	0.662784
781	1	0.970261
782	1	0.995029
783	1	0.371423
784	1	0.997646
785	1	0.99978
786	1	0.710292
787	1	0.967227
788	1	0.943492
789	1	0.927772
790	1	0.997436
791	1	0.999772
792	1	0.992399
793	1	0.871033
794	1	0.999903
795	1	0.918561
796	1	0.983808
797	1	0.999648
798	1	0.999802
799	1	0.990393
800	1	0.990671
801	1	0.992071
802	1	0.999987
803	1	0.864667
804	1	0.922695
805	1	0.601197
806	1	0.999573
807	1	0.956135
808	1	0.968044
809	1	0.985939
810	1	0.999626
811	1	0.999377
812	1	0.996924
813	1	0.999948
814	1	0.9746
815	1	0.992946
816	1	0.847379
817	1	0.988542
818	1	0.86856
819	1	0.751199
820	1	0.996143
821	1	0.999306
822	1	0.997867
823	1	0.958885
824	1	0.998516
825	1	0.833861
826	1	0.707419
827	1	0.992347
828	1	0.99994
829	1	0.999869
830	1	0.999973
831	1	0.999933
832	1	0.992392
833	1	0.803284
834	1	0.999735
835	1	0.983728
836	1	0.999507
837	1	0.755631
838	1	0.875509
839	1	0.999548
840	1	0.995593
841	1	0.949138
842	1	0.99983
843	1	0.842847
844	1	0.938525
845	1	0.986124
846	1	0.999947
847	1	0.999621
848	1	0.999449
849	1	0.927412
850	1	0.750711
851	1	0.878757
852	1	0.905336
853	1	0.999884
854	1	0.999699
855	1	0.989975
856	1	0.751859
857	1	0.659743
858	1	0.000434968
859	1	0.956076
860	1	0.863417
861	1	0.678928
862	1	0.916564
863	1	0.993022
864	1	0.998838
865	1	0.631481
866	1	0.99863
867	1	0.971859

## Sheet: A_3
A_3d_sfy1_nplus	Label	Score
0	0	0.973409
1	0	0.998386
2	0	0.842746
3	0	0.999139
4	0	0.972041
5	0	0.995733
6	0	0.996847
7	0	0.894589
8	0	0.825646
9	0	0.980488
10	0	0.993689
11	0	0.997036
12	0	0.935636
13	0	0.841838
14	0	0.999512
15	0	0.955055
16	0	0.997907
17	0	0.982092
18	0	0.997975
19	0	0.999005
20	0	0.999635
21	0	0.999351
22	0	0.680596
23	0	0.331319
24	0	0.999826
25	0	0.538851
26	0	0.984647
27	0	0.997388
28	0	0.752596
29	0	0.905768
30	0	0.971217
31	0	0.999078
32	0	0.994338
33	0	0.995767
34	0	0.976896
35	0	0.970293
36	0	0.998809
37	0	0.923179
38	0	0.999099
39	0	0.997079
40	0	0.988307
41	0	0.984616
42	0	0.93427
43	0	0.946599
44	0	0.998576
45	0	0.591738
46	0	0.984502
47	0	0.982979
48	0	0.934914
49	0	0.962616
50	0	0.919093
51	0	0.992286
52	0	0.996103
53	0	0.958165
54	0	0.957843
55	0	0.992063
56	0	0.995197
57	0	0.163364
58	0	0.974333
59	0	0.835967
60	0	0.943365
61	0	0.963965
62	0	0.955599
63	0	0.998651
64	0	0.984433
65	0	0.804622
66	0	0.906096
67	0	0.149893
68	0	0.998675
69	0	0.985415
70	0	0.985517
71	0	0.997872
72	0	0.978803
73	0	0.919904
74	0	0.969264
75	0	0.903072
76	0	0.453815
77	0	0.170057
78	0	0.977575
79	0	0.991708
80	0	0.688476
81	0	0.859197
82	0	0.994515
83	0	0.992713
84	0	0.85293
85	0	0.998342
86	0	0.880641
87	0	0.935064
88	0	0.999445
89	0	0.977482
90	0	0.938717
91	0	0.910448
92	0	0.94876
93	0	0.995715
94	0	0.169069
95	0	0.940109
96	0	0.998002
97	0	0.897625
98	0	0.701231
99	0	0.862968
100	0	0.985955
101	0	0.999966
102	0	0.981942
103	0	0.925851
104	0	0.997318
105	0	0.998956
106	0	0.330528
107	0	0.930422
108	0	0.937522
109	0	0.999279
110	0	0.922564
111	0	0.847427
112	0	0.998844
113	0	0.990357
114	0	0.978299
115	0	0.83045
116	0	0.999784
117	0	0.9989
118	0	0.969292
119	0	0.977953
120	0	0.931122
121	0	0.916822
122	0	0.938341
123	0	0.840886
124	0	0.873845
125	0	0.924171
126	0	0.722797
127	0	0.996055
128	0	0.865563
129	0	0.835045
130	0	0.745371
131	0	0.991327
132	0	0.978562
133	0	0.503959
134	0	0.99984
135	0	0.776578
136	0	0.965916
137	0	0.794232
138	0	0.998191
139	0	0.984527
140	0	0.959573
141	0	0.999954
142	0	0.999744
143	0	0.999903
144	0	0.462705
145	0	0.631399
146	0	0.998859
147	0	0.999235
148	0	0.997723
149	0	0.979169
150	0	0.994014
151	0	0.964836
152	0	0.9958
153	0	0.87875
154	0	0.996385
155	0	0.0383275
156	0	0.997264
157	0	0.551521
158	0	0.720052
159	0	0.315112
160	0	0.995709
161	0	0.0816842
162	0	0.990329
163	0	0.862964
164	0	0.941983
165	0	0.999863
166	0	0.908814
167	0	0.929371
168	0	0.139734
169	0	0.991669
170	0	0.985983
171	0	0.927041
172	0	0.528767
173	0	0.554071
174	0	0.957097
175	0	0.992841
176	0	0.975822
177	0	0.151202
178	0	0.98416
179	0	0.995407
180	0	0.866501
181	0	0.947119
182	0	0.98122
183	0	0.988036
184	0	0.738638
185	0	0.998269
186	0	0.999602
187	0	0.508098
188	0	0.977723
189	0	0.994165
190	0	0.980286
191	0	0.945273
192	0	0.43133
193	0	0.923503
194	0	0.379256
195	0	0.811374
196	0	0.997116
197	0	0.373295
198	0	0.939386
199	0	0.999502
200	0	0.878374
201	0	0.854592
202	0	0.997201
203	0	0.997206
204	0	0.932735
205	0	0.223422
206	0	0.963846
207	0	0.861517
208	0	0.778397
209	0	0.988039
210	0	0.865561
211	0	0.99991
212	0	0.996933
213	0	0.920516
214	0	0.981944
215	0	0.776885
216	0	0.953897
217	0	0.875522
218	0	0.782694
219	0	0.995833
220	0	0.760392
221	0	0.979141
222	0	0.973553
223	0	0.995829
224	0	0.81277
225	0	0.892736
226	0	0.660698
227	0	0.142854
228	0	0.913306
229	0	0.99301
230	0	0.999195
231	0	0.990834
232	0	0.982857
233	0	0.0359123
234	0	0.992479
235	0	0.869228
236	0	0.999288
237	0	0.422199
238	0	0.985689
239	0	0.959593
240	0	0.996592
241	0	0.992214
242	0	0.989601
243	0	0.988797
244	0	0.832045
245	0	0.99041
246	0	0.995855
247	0	0.998349
248	0	0.225583
249	0	0.98893
250	0	0.974161
251	0	0.998847
252	0	0.968419
253	0	0.994754
254	0	0.404154
255	0	0.889098
256	0	0.166454
257	0	0.982319
258	0	0.852417
259	0	0.902488
260	0	0.888066
261	0	0.935234
262	0	0.985613
263	0	0.997029
264	0	0.995065
265	0	0.78319
266	0	0.969374
267	0	0.737402
268	0	0.999183
269	0	0.997071
270	0	0.999475
271	0	0.998949
272	0	0.829005
273	0	0.99938
274	0	0.849431
275	0	0.519447
276	0	0.98641
277	0	0.531521
278	0	0.95421
279	0	0.581989
280	0	0.989274
281	0	0.989019
282	0	0.982553
283	0	0.973116
284	0	0.964472
285	0	0.995039
286	0	0.317574
287	0	0.997193
288	0	0.992774
289	0	0.627427
290	0	0.984811
291	0	0.87704
292	0	0.984697
293	0	0.0891107
294	0	0.998527
295	0	0.923961
296	0	0.998713
297	0	0.696142
298	0	0.996786
299	0	0.755682
300	0	0.99964
301	0	0.432799
302	0	0.529846
303	0	0.995594
304	0	0.997275
305	0	0.979764
306	0	0.98102
307	0	0.9297
308	0	0.973375
309	0	0.835212
310	0	0.135199
311	0	0.932329
312	0	0.997689
313	0	0.821467
314	0	0.999875
315	0	0.0386959
316	0	0.995989
317	0	0.78989
318	0	0.998108
319	0	0.483642
320	0	0.898431
321	0	0.980543
322	0	0.999508
323	0	0.965324
324	0	0.986535
325	0	0.945563
326	0	0.740603
327	0	0.919769
328	0	0.733802
329	0	0.879082
330	0	0.99626
331	0	0.73206
332	0	0.993753
333	0	0.947951
334	0	0.328571
335	0	0.610029
336	0	0.981408
337	0	0.996844
338	0	0.996421
339	0	0.937813
340	0	0.0663728
341	0	0.990761
342	0	0.996713
343	0	0.470942
344	0	0.392388
345	0	0.893509
346	0	0.980025
347	0	0.960116
348	0	0.996086
349	0	0.790933
350	0	0.987879
351	0	0.503501
352	0	0.999298
353	0	0.403466
354	0	0.997368
355	0	0.980041
356	0	0.694007
357	0	0.478185
358	0	0.34305
359	0	0.0685414
360	0	0.629497
361	0	0.994012
362	0	0.996004
363	0	0.999888
364	0	0.999471
365	0	0.964965
366	0	0.977619
367	0	0.958272
368	0	0.268842
369	0	0.932431
370	0	0.0944999
371	0	0.987079
372	0	0.966235
373	0	0.746702
374	0	0.454145
375	0	0.999597
376	0	0.594321
377	0	0.964153
378	0	0.467874
379	0	0.999903
380	0	0.959666
381	0	0.969346
382	0	0.442203
383	0	0.999309
384	0	0.880684
385	0	0.53006
386	0	0.605033
387	0	0.938659
388	0	0.998639
389	0	0.995799
390	0	0.9934
391	0	0.570001
392	0	0.971433
393	0	0.972943
394	0	0.987238
395	0	0.882994
396	0	0.991268
397	0	0.999623
398	0	0.703328
399	0	0.940853
400	0	0.616831
401	0	0.994118
402	0	0.820562
403	0	0.860567
404	0	0.879018
405	0	0.466673
406	0	0.999215
407	0	0.988708
408	0	0.990216
409	0	0.998244
410	0	0.999255
411	0	0.870144
412	0	0.967499
413	0	0.986214
414	0	0.935057
415	0	0.489061
416	0	0.998461
417	0	0.99143
418	0	0.999848
419	0	0.986314
420	0	0.844662
421	0	0.755654
422	0	0.826438
423	0	0.954564
424	0	0.998012
425	0	0.999654
426	0	0.961378
427	0	0.999677
428	0	0.794514
429	0	0.945859
430	0	0.83037
431	0	0.753
432	0	0.992224
433	0	0.849438
434	0	0.888946
435	0	0.927963
436	0	0.795809
437	0	0.986062
438	0	0.999094
439	0	0.892621
440	0	0.899765
441	0	0.996513
442	0	0.99953
443	0	0.749958
444	0	0.999846
445	0	0.980328
446	0	0.974513
447	0	0.394594
448	0	0.870245
449	0	0.559012
450	0	0.99899
451	0	0.998469
452	0	0.998401
453	0	0.999749
454	0	0.93862
455	0	0.610345
456	0	0.952208
457	0	0.995031
458	0	0.30222
459	0	0.950227
460	0	0.811671
461	0	0.990606
462	0	0.998489
463	0	0.919691
464	0	0.769434
465	0	0.9758
466	0	0.949906
467	0	0.824094
468	0	0.999642
469	0	0.919272
470	0	0.999813
471	0	0.996836
472	0	0.838796
473	0	0.999203
474	0	0.834104
475	0	0.999848
476	0	0.969714
477	0	0.850423
478	0	0.998724
479	0	0.987472
480	0	0.99012
481	0	0.99259
482	0	0.951459
483	0	0.821237
484	0	0.999703
485	0	0.998612
486	0	0.982503
487	0	0.978095
488	0	0.987344
489	0	0.606422
490	0	0.997567
491	0	0.961998
492	0	0.951209
493	0	0.943105
494	0	0.845589
495	0	0.994453
496	0	0.949333
497	0	0.528368
498	0	0.878699
499	0	0.849302
500	0	0.155691
501	0	0.0899953
502	0	0.977657
503	0	0.991642
504	0	0.99257
505	0	0.978158
506	0	0.968423
507	0	0.947562
508	0	0.95648
509	0	0.995499
510	0	0.542563
511	0	0.914669
512	0	0.369671
513	0	0.987594
514	0	0.753305
515	0	0.985063
516	0	0.999019
517	0	0.981218
518	0	0.930402
519	0	0.993864
520	0	0.865202
521	0	0.994284
522	0	0.946025
523	0	0.944566
524	0	0.988695
525	0	0.900432
526	0	0.841917
527	0	0.972816
528	0	0.52344
529	0	0.999054
530	0	0.981178
531	0	0.751464
532	0	0.918199
533	0	0.948908
534	0	0.995927
535	0	0.973361
536	0	0.78479
537	0	0.998032
538	0	0.994074
539	0	0.907655
540	0	0.987298
541	0	0.998125
542	0	0.99996
543	0	0.0388268
544	0	0.692787
545	0	0.975465
546	0	0.997494
547	0	0.982578
548	0	0.936654
549	0	0.999148
550	0	0.893008
551	0	0.728463
552	0	0.983615
553	0	0.582779
554	0	0.961176
555	0	0.936843
556	0	0.807355
557	0	0.837769
558	0	0.920502
559	0	0.967773
560	0	0.338689
561	0	0.918492
562	0	0.927247
563	0	0.99996
564	0	0.994692
565	0	0.171092
566	0	0.938781
567	0	0.0533843
568	0	0.995475
569	0	0.576768
570	0	0.966006
571	0	0.994839
572	0	0.99984
573	0	0.988066
574	0	0.975292
575	0	0.469841
576	0	0.98928
577	0	0.991366
578	0	0.99225
579	0	0.0115711
580	0	0.999446
581	0	0.958959
582	0	0.99033
583	0	0.997257
584	0	0.824759
585	0	0.99032
586	0	0.673718
587	0	0.135804
588	0	0.290105
589	0	0.988088
590	0	0.999315
591	0	0.956597
592	0	0.992152
593	0	0.999702
594	0	0.943769
595	0	0.992693
596	0	0.999487
597	0	0.999745
598	0	0.968318
599	0	0.981236
600	0	0.993271
601	0	0.988519
602	0	0.83693
603	0	0.981132
604	0	0.998274
605	0	0.400142
606	0	0.539985
607	0	0.955752
608	0	0.921164
609	0	0.995805
610	0	0.987145
611	0	0.997431
612	0	0.996134
613	0	0.994691
614	0	0.996408
615	0	0.992347
616	0	0.99971
617	0	0.992864
618	0	0.776199
619	0	0.00593751
620	0	0.756726
621	0	0.381011
622	0	0.977509
623	0	0.994045
624	0	0.736348
625	0	0.92218
626	0	0.564989
627	0	0.723118
628	0	0.999559
629	0	0.511338
630	0	0.75483
631	0	0.996371
632	0	0.661302
633	0	0.998675
634	0	0.997565
635	0	0.629871
636	0	0.998716
637	0	0.807502
638	0	0.991493
639	0	0.9978
640	0	0.840553
641	0	0.923182
642	0	0.900233
643	0	0.969693
644	0	0.985308
645	0	0.991573
646	0	0.926817
647	0	0.996107
648	0	0.999684
649	0	0.839634
650	0	0.988024
651	0	0.995838
652	0	0.541728
653	0	0.967662
654	0	0.997927
655	0	0.63637
656	0	0.982949
657	0	0.957101
658	0	0.995404
659	0	0.999679
660	0	0.939691
661	0	0.981376
662	0	0.769549
663	0	0.952153
664	0	0.989911
665	0	0.96744
666	0	0.845956
667	0	0.999203
668	0	0.996343
669	0	0.119212
670	0	0.980067
671	0	0.998026
672	0	0.996812
673	0	0.998797
674	0	0.998055
675	0	0.998988
676	0	0.98647
677	0	0.788581
678	0	0.989577
679	0	0.958707
680	0	0.704954
681	0	0.994575
682	0	0.688631
683	0	0.914311
684	0	0.998541
685	0	0.332465
686	0	0.997101
687	0	0.989571
688	0	0.855077
689	0	0.860966
690	0	0.989597
691	0	0.979069
692	0	0.998347
693	0	0.998802
694	0	0.995272
695	0	0.972641
696	0	0.989949
697	0	0.774487
698	0	0.998872
699	0	0.996012
700	0	0.824534
701	0	0.98966
702	0	0.977879
703	0	0.815156
704	0	0.903558
705	0	0.966523
706	0	0.682442
707	0	0.993022
708	0	0.896933
709	0	0.961389
710	0	0.994457
711	0	0.988287
712	0	0.98742
713	0	0.727377
714	0	0.890572
715	0	0.572264
716	0	0.740349
717	0	0.991767
718	0	0.88348
719	0	0.974986
720	0	0.995671
721	0	0.998705
722	0	0.985369
723	0	0.991286
724	0	0.772916
725	0	0.955429
726	0	0.903531
727	0	0.999979
728	0	0.923737
729	0	0.973156
730	0	0.995485
731	0	0.828198
732	0	0.963093
733	0	0.973575
734	0	0.918588
735	0	0.932518
736	0	0.99973
737	0	0.947779
738	0	0.999575
739	0	0.142304
740	0	0.998849
741	0	0.496976
742	0	0.997216
743	0	0.701206
744	0	0.967608
745	0	0.992282
746	0	0.529945
747	0	0.985314
748	0	0.886964
749	0	0.924374
750	0	0.795025
751	0	0.890015
752	0	0.855168
753	0	0.999066
754	0	0.6257
755	0	0.991207
756	0	0.0325247
757	0	0.992715
758	0	0.744647
759	0	0.788397
760	0	0.282177
761	0	0.98127
762	0	0.981429
763	0	0.799537
764	0	0.997016
765	0	0.999461
766	0	0.994672
767	0	0.986377
768	0	0.779882
769	0	0.997458
770	0	0.786637
771	0	0.893512
772	0	0.996773
773	0	0.478834
774	0	0.973227
775	0	0.801006
776	0	0.994736
777	0	0.92643
778	0	0.780345
779	0	0.98293
780	0	0.989562
781	0	0.0884625
782	0	0.99409
783	0	0.742387
784	0	0.829497
785	0	0.513884
786	0	0.786555
787	0	0.624843
788	0	0.979119
789	0	0.206091
790	0	0.999626
791	0	0.99876
792	0	0.998961
793	0	0.986923
794	0	0.994842
795	0	0.992017
796	0	0.998715
797	0	0.969652
798	0	0.975404
799	0	0.96748
800	0	0.998672
801	0	0.958241
802	0	0.99942
803	0	0.952757
804	0	0.472917
805	0	0.938316
806	0	0.828577
807	0	0.959205
808	0	0.997333
809	0	0.779866
810	0	0.96287
811	0	0.719046
812	0	0.994416
813	0	0.985649
814	0	0.907241
815	0	0.99874
816	0	0.828654
817	0	0.8741
818	0	0.919244
819	0	0.991306
820	0	0.998807
821	0	0.233013
822	0	0.962187
823	0	0.960008
824	0	0.992803
825	0	0.663204
826	0	0.953211
827	0	0.813453
828	0	0.594254
829	0	0.999606
830	0	0.957891
831	0	0.83896
832	0	0.985943
833	0	0.994617
834	0	0.995294
835	0	0.0657798
836	0	0.877533
837	0	0.996625
838	0	0.999989
839	0	0.735211
840	0	0.996192
841	0	0.983625
842	0	0.733167
843	0	0.954222
844	0	0.995378
845	0	0.983962
846	0	0.975044
847	0	0.997422
848	0	0.555751
849	0	0.998855
850	0	0.998923
851	0	0.993866
852	0	0.939147
853	0	0.999055
854	0	0.99569
855	0	0.987678
856	0	0.922082
857	0	0.998155
858	0	0.904188
859	0	0.918609
860	0	0.709886
861	0	0.939488
862	0	0.980803
863	0	0.955475
864	0	0.998991
865	0	0.788267
866	0	0.970244
867	0	0.892085
868	0	0.434152
869	0	0.859643
870	0	0.733558
871	0	0.987247
872	0	0.987545
873	0	0.99861
874	0	0.979533
875	0	0.268938
876	0	0.937567
877	0	0.743017
878	0	0.997543
879	0	0.984214
880	0	0.903701
881	0	0.980206
882	0	0.990369
883	0	0.721528
884	0	0.993118
885	0	0.968622
886	0	0.999981
887	0	0.99782
888	0	0.963526
889	0	0.986533
890	0	0.999885
891	0	0.999127
892	0	0.928935
893	0	0.776613
894	0	0.988926
895	0	0.836323
896	0	0.995745
897	0	0.967092
898	0	0.999517
899	0	0.948231
900	0	0.946477
901	0	0.0125197
902	0	0.995436
903	0	0.99643
904	0	0.984565
905	0	0.958375
906	0	0.966221
907	0	0.994147
908	0	0.839505
909	0	0.96712
910	0	0.996694
911	0	0.181699
912	0	0.995235
913	0	0.409687
914	0	0.928636
915	0	0.975984
916	0	0.750164
917	0	0.979672
918	0	0.994251
919	0	0.994771
920	0	0.340707
921	0	0.966891
922	0	0.999164
923	0	0.98245
924	0	0.993397
925	0	0.992007
926	0	0.719315
927	0	0.979062
928	0	0.121302
929	0	0.985899
930	0	0.680095
931	0	0.979545
932	0	0.465359
933	0	0.485645
934	0	0.996374
935	0	0.774935
936	0	0.73103
937	0	0.999836
938	0	0.793682
939	0	0.62973
940	0	0.678985
941	0	0.734079
942	0	0.974405
943	0	0.997459
944	0	0.994866
945	0	0.83647
946	0	0.976573
947	0	0.819783
948	0	0.320924
949	0	0.77231
950	0	0.999192
951	0	0.89751
952	0	0.979207
953	0	0.831284
954	0	0.997078
955	0	0.972564
956	0	0.956139
957	0	0.893252
958	0	0.995597
959	0	0.998732
960	0	0.888587
961	0	0.92138
962	0	0.727152
963	0	0.856287
964	0	0.998567
965	0	0.99961
966	0	0.272283
967	0	0.961089
968	0	0.726418
969	0	0.977393
970	0	0.961931
971	0	0.733018
972	0	0.966168
973	0	0.986283
974	0	0.999882
975	0	0.998691
976	0	0.964269
977	0	0.98284
978	0	0.988021
979	0	0.989199
980	0	0.975733
981	0	0.998815
982	0	0.963919
983	0	0.480262
984	0	0.751688
985	0	0.947615
986	0	0.991662
987	0	0.993445
988	0	0.208506
989	0	0.969036
990	0	0.639896
991	0	0.534234
992	0	0.294143
993	0	0.990882
994	0	0.852194
995	0	0.905461
996	0	0.993042
997	0	0.998017
998	0	0.914976
999	0	0.810887
1000	0	0.721495
1001	0	0.998767
1002	0	0.970642
1003	0	0.992092
1004	0	0.992338
1005	0	0.866306
1006	0	0.873754
1007	0	0.601673
1008	0	0.983762
1009	0	0.659684
1010	0	0.979615
1011	0	0.920509
1012	0	0.986361
1013	0	0.977358
1014	0	0.909709
1015	0	0.971797
1016	0	0.971042
1017	0	0.998254
1018	0	0.990711
1019	0	0.994385
1020	0	0.223644
1021	0	0.994166
1022	0	0.982766
1023	0	0.637796
1024	0	0.999984
1025	0	0.884907
1026	0	0.989454
1027	0	0.823577
1028	0	0.996796
1029	0	0.728791
1030	0	0.662405
1031	0	0.97717
1032	0	0.983886
1033	0	0.98804
1034	0	0.82119
1035	0	0.844739
1036	0	0.97594
1037	0	0.486964
1038	0	0.903908
1039	0	0.414693
1040	0	0.996095
1041	0	0.877723
1042	0	0.691755
1043	0	0.999418
1044	0	0.99367
1045	0	0.951273
1046	0	0.777818
1047	0	0.0700198
1048	0	0.980459
1049	0	0.999176
1050	0	0.978959
1051	0	0.995467
1052	0	0.992421
1053	0	0.938663
1054	0	0.998279
1055	0	0.909639
1056	0	0.998624
1057	0	0.686986
1058	0	0.999508
1059	0	0.96417
1060	0	0.745491
1061	0	0.97437
1062	0	0.946614
1063	0	0.986664
1064	0	0.178012
1065	0	0.99593
1066	0	0.832976
1067	0	0.958049
1068	0	0.992225
1069	0	0.677542
1070	0	0.594205
1071	0	0.992921
1072	0	0.608977
1073	0	0.550235
1074	0	0.993735
1075	0	0.992475
1076	0	0.842433
1077	0	0.621466
1078	0	0.965874
1079	0	0.997216
1080	0	0.926964
1081	0	0.991832
1082	0	0.786977
1083	0	0.383536
1084	0	0.0876015
1085	0	0.996988
1086	0	0.541961
1087	0	0.353833
1088	0	0.995045
1089	0	0.992129
1090	0	0.97652
1091	0	0.991832
1092	0	0.956562
1093	0	0.92556
1094	0	0.591351
1095	0	0.993853
1096	0	0.971344
1097	0	0.990571
1098	0	0.803077
1099	0	0.927633
1100	0	0.959703
1101	0	0.44121
1102	0	0.363047
1103	0	0.995423
1104	0	0.765712
1105	0	0.884857
1106	0	0.927508
1107	0	0.745933
1108	0	0.996237
1109	0	0.99989
1110	0	0.946946
1111	0	0.999186
1112	0	0.974287
1113	0	0.976681
1114	0	0.998417
1115	0	0.998869
1116	0	0.752472
1117	0	0.977517
1118	0	0.866441
1119	0	0.987008
1120	0	0.973198
1121	0	0.995773
1122	0	0.97983
1123	0	0.946175
1124	0	0.973257
1125	0	0.983465
1126	0	0.977293
1127	0	0.979021
1128	0	0.807792
1129	0	0.995682
1130	0	0.875854
1131	0	0.966687
1132	0	0.941212
1133	0	0.979171
1134	0	0.999386
1135	0	0.993775
1136	0	0.918153
1137	0	0.984422
1138	0	0.319161
1139	0	0.845816
1140	0	0.977309
1141	0	0.99074
1142	0	0.993894
1143	0	0.0620994
1144	0	0.954471
1145	0	0.969251
1146	0	0.998848
1147	0	0.757408
1148	0	0.999181
1149	0	0.997756
1150	0	0.835006
1151	0	0.965963
1152	0	0.983561
1153	0	0.999922
1154	0	0.968843
1155	0	0.854858
1156	0	0.999898
1157	0	0.996392
1158	0	0.967215
1159	0	0.995998
1160	0	0.692662
1161	0	0.950985
1162	0	0.999677
1163	0	0.989528
1164	0	0.971308
1165	0	0.863472
1166	0	0.999308
1167	0	0.982049
1168	0	0.99889
1169	0	0.813445
1170	0	0.667602
1171	0	0.769255
1172	0	0.102907
1173	0	0.992439
1174	0	0.0347789
1175	0	0.548904
1176	0	0.952221
1177	0	0.995535
1178	0	0.899301
1179	0	0.989258
1180	0	0.96615
1181	0	0.963041
1182	0	0.661122
1183	0	0.769278
1184	0	0.997773
1185	0	0.983369
1186	0	0.994242
1187	0	0.97602
1188	0	0.823483
1189	0	0.997283
1190	0	0.976105
1191	0	0.99924
1192	0	0.875636
1193	0	0.831493
1194	0	0.998103
1195	0	0.998784
1196	0	0.93429
1197	0	0.313067
1198	0	0.519119
1199	0	0.862695
1200	0	0.862781
1201	0	0.995921
1202	0	0.994478
1203	0	0.927943
1204	0	0.996662
1205	0	0.998903
1206	0	0.999152
1207	0	0.997367
1208	0	0.963418
1209	0	0.996147
1210	0	0.20446
1211	0	0.857463
1212	0	0.998215
1213	0	0.968198
1214	0	0.637377
1215	0	0.999457
1216	0	0.977851
1217	0	0.957619
1218	0	0.287742
1219	0	0.706516
1220	0	0.996216
1221	0	0.0561463
1222	0	0.62688
1223	0	0.844561
1224	0	0.920128
1225	0	0.536845
1226	0	0.92207
1227	0	0.957783
1228	0	0.989051
1229	0	0.999959
1230	0	0.961386
1231	0	0.958726
1232	0	0.996239
1233	0	0.996318
1234	0	0.995248
1235	0	0.275244
1236	0	0.961165
1237	0	0.99891
1238	0	0.979593
1239	0	0.999928
1240	0	0.901039
1241	0	0.862122
1242	0	0.999839
1243	0	0.989059
1244	0	0.99986
1245	0	0.505377
1246	0	0.857217
1247	0	0.680748
1248	0	0.991057
1249	0	0.976355
1250	0	0.99746
1251	0	0.997986
1252	0	0.935765
1253	0	0.998591
1254	0	0.874282
1255	0	0.892403
1256	0	0.991181
1257	0	0.986429
1258	0	0.978197
1259	0	0.953068
1260	0	0.994517
1261	0	0.601041
1262	0	0.192966
1263	0	0.963486
1264	0	0.995244
1265	0	0.99312
1266	0	0.999722
1267	0	0.993378
1268	0	0.0243568
1269	0	0.944241
1270	0	0.98495
1271	0	0.985871
1272	0	0.995489
1273	0	0.940543
1274	0	0.19608
1275	0	0.363003
1276	0	0.919678
1277	0	0.689463
1278	0	0.987041
1279	0	0.959245
1280	0	0.973505
1281	0	0.970616
1282	0	0.985289
1283	0	0.938978
1284	0	0.85575
1285	0	0.993852
1286	0	0.995979
1287	0	0.989632
1288	0	0.998613
1289	0	0.99856
1290	0	0.988581
1291	0	0.957806
1292	0	0.997999
1293	0	0.926607
1294	0	0.954402
1295	0	0.996083
1296	0	0.498361
1297	0	0.99928
1298	0	0.943683
1299	0	0.944033
1300	0	0.894099
1301	0	0.901202
1302	0	0.997812
1303	0	0.327812
1304	0	0.467498
1305	0	0.99552
1306	0	0.698915
1307	0	0.952358
1308	0	0.952017
1309	0	0.767646
1310	0	0.873385
1311	0	0.984138
1312	0	0.975127
1313	0	0.995107
1314	0	0.954028
1315	0	0.998332
1316	0	0.986792
1317	0	0.999942
1318	0	0.998973
1319	0	0.977032
1320	0	0.618373
1321	0	0.316345
1322	0	0.740783
1323	0	0.00632508
1324	0	0.999592
1325	0	0.993649
1326	0	0.874624
1327	0	0.635384
1328	0	0.985745
1329	0	0.97967
1330	0	0.987287
1331	0	0.519915
1332	0	0.896917
1333	0	0.818125
1334	0	0.994721
1335	0	0.995692
1336	0	0.998505
1337	0	0.891446
1338	0	0.840119
1339	0	0.948033
1340	0	0.024999
1341	0	0.980663
1342	0	0.997781
1343	0	0.763741
1344	0	0.996824
1345	0	0.457296
1346	0	0.994191
1347	0	0.597654
1348	0	0.990013
1349	0	0.989377
1350	0	0.842624
1351	0	0.991606
1352	0	0.829943
1353	0	0.927102
1354	0	0.99932
1355	0	0.0703395
1356	0	0.973522
1357	0	0.998734
1358	0	0.623767
1359	0	0.990543
1360	0	0.992984
1361	0	0.994784
1362	0	0.978774
1363	0	0.91046
1364	0	0.988844
1365	0	0.98665
1366	0	0.759689
1367	0	0.982637
1368	0	0.172096
1369	0	0.972501
1370	0	0.997665
1371	0	0.0258217
1372	0	0.19309
1373	0	0.983968
1374	0	0.99993
1375	0	0.842016
1376	0	0.999935
1377	0	0.993891
1378	0	0.519043
1379	0	0.960571
1380	0	0.20104
1381	0	0.99992
1382	0	0.575202
1383	0	0.691103
1384	0	0.970608
1385	0	0.985318
1386	0	0.909104
1387	0	0.99559
1388	0	0.981741
1389	0	0.113591
1390	0	0.96679
1391	0	0.999388
1392	0	0.998987
1393	0	0.83018
1394	0	0.998495
1395	0	0.998975
1396	0	0.915911
1397	0	0.985092
1398	0	0.978434
1399	0	0.990041
1400	0	0.998256
1401	0	0.993802
1402	0	0.995496
1403	0	0.99835
1404	0	0.81552
1405	0	0.992756
1406	0	0.935334
1407	0	0.98906
1408	0	0.843312
1409	0	0.877852
1410	0	0.719388
1411	0	0.999927
1412	0	0.921184
1413	0	0.986849
1414	0	0.434569
1415	0	0.777143
1416	0	0.984841
1417	0	0.605598
1418	0	0.971384
1419	0	0.604643
1420	0	0.991452
1421	0	0.996542
1422	0	0.997014
1423	0	0.672448
1424	0	0.986762
1425	0	0.81565
1426	0	0.995296
1427	0	0.394737
1428	0	0.998379
1429	0	0.921645
1430	0	0.786674
1431	0	0.99351
1432	0	0.994475
1433	0	0.984163
1434	0	0.998242
1435	0	0.242587
1436	0	0.562162
1437	0	0.814236
1438	0	0.997061
1439	0	0.998992
1440	0	0.906212
1441	0	0.889229
1442	0	0.987632
1443	0	0.736747
1444	0	0.934029
1445	0	0.974231
1446	0	0.994584
1447	0	0.923899
1448	0	0.162748
1449	0	0.790291
1450	0	0.831985
1451	0	0.967843
1452	0	0.977869
1453	0	0.999395
1454	0	0.905708
1455	0	0.907688
1456	0	0.881671
1457	0	0.427527
1458	0	0.997927
1459	0	0.963741
1460	0	0.989377
1461	0	0.978038
1462	0	0.933916
1463	0	0.999226
1464	0	0.995599
1465	0	0.993478
1466	0	0.572067
1467	0	0.998611
1468	0	0.530707
1469	0	0.921451
1470	0	0.999054
1471	0	0.984191
1472	0	0.448769
1473	0	0.992387
1474	0	0.995765
1475	0	0.522819
1476	0	0.99431
1477	0	0.570165
1478	0	0.997173
1479	0	0.999323
1480	0	0.990039
1481	0	0.927711
1482	0	0.996256
1483	0	0.807777
1484	0	0.991689
1485	0	0.336239
1486	0	0.995193
1487	0	0.993284
1488	0	0.870038
1489	0	0.999969
1490	0	0.916442
1491	0	0.999709
1492	0	0.481268
1493	0	0.0740103
1494	0	0.991366
1495	0	0.83559
1496	0	0.912609
1497	0	0.998657
1498	0	0.909189
1499	0	0.991881
1500	0	0.975017
1501	0	0.947446
1502	0	0.872585
1503	0	0.0382857
1504	0	0.346441
1505	0	0.977248
1506	0	0.998904
1507	0	0.99809
1508	0	0.984236
1509	0	0.966734
1510	0	0.993527
1511	0	0.963336
1512	0	0.990483
1513	0	0.996711
1514	0	0.993936
1515	0	0.9884
1516	0	0.99739
1517	0	0.919955
1518	0	0.83426
1519	0	0.991208
1520	0	0.989739
1521	0	0.864768
1522	0	0.873686
1523	0	0.919417
1524	0	0.87454
1525	0	0.997569
1526	0	0.997481
1527	0	0.895144
1528	0	0.992961
1529	0	0.983504
1530	0	0.999357
1531	0	0.946272
1532	0	0.980829
1533	0	0.833338
1534	0	0.451363
1535	0	0.99998
1536	0	0.997485
1537	0	0.957004
1538	0	0.970702
1539	0	0.762274
1540	0	0.234943
1541	0	0.260523
1542	0	0.996056
1543	0	0.964634
1544	0	0.297953
1545	0	0.997332
1546	0	0.829516
1547	0	0.964412
1548	0	0.881276
1549	0	0.537245
1550	0	0.996736
1551	0	0.587705
1552	0	0.0459831
1553	0	0.522272
1554	0	0.989287
1555	0	0.991081
1556	0	0.969945
1557	0	0.998934
1558	0	0.945849
1559	0	0.999997
1560	0	0.830118
1561	0	0.986372
1562	0	0.999341
1563	0	0.914471
1564	0	0.961443
1565	0	0.965423
1566	0	0.973308
1567	0	0.936099
1568	0	0.928312
1569	0	0.999731
1570	0	0.772317
1571	0	0.999493
1572	0	0.820208
1573	0	0.887555
1574	0	0.998516
1575	0	0.525697
1576	0	0.796315
1577	0	0.815751
1578	0	0.895561
1579	0	0.815388
1580	0	0.870056
1581	0	0.999281
1582	0	0.982041
1583	0	0.98546
1584	0	0.989626
1585	0	0.986489
1586	0	0.999136
1587	0	0.542891
1588	0	0.973783
1589	0	0.991844
1590	0	0.96833
1591	0	0.998743
1592	0	0.995257
1593	0	0.997879
1594	0	0.991839
1595	0	0.849941
1596	0	0.991382
1597	0	0.999542
1598	0	0.806783
1599	0	0.990919
1600	0	0.200574
1601	0	0.933604
1602	0	0.872024
1603	0	0.122725
1604	0	0.95319
1605	0	0.984474
1606	0	0.99668
1607	0	0.930065
1608	0	0.998287
1609	0	0.995867
1610	0	0.878939
1611	0	0.897281
1612	0	0.993067
1613	0	0.690314
1614	0	0.879126
1615	0	0.999868
1616	0	0.999744
1617	0	0.995245
1618	0	0.962629
1619	0	0.973693
1620	0	0.995551
1621	0	0.975694
1622	0	0.62732
1623	0	0.987604
1624	0	0.996902
1625	0	0.774745
1626	0	0.990712
1627	0	0.822697
1628	0	0.968928
1629	0	0.978968
1630	0	0.991721
1631	0	0.960569
1632	0	0.423832
1633	0	0.976419
1634	0	0.756019
1635	0	0.917246
1636	0	0.780542
1637	0	0.986626
1638	0	0.738697
1639	0	0.99875
1640	0	0.899464
1641	0	0.898494
1642	0	0.993778
1643	0	0.982285
1644	0	0.997216
1645	0	0.870062
1646	0	0.964726
1647	0	0.983435
1648	0	0.691783
1649	0	0.925823
1650	0	0.709464
1651	0	0.987914
1652	0	0.989747
1653	0	0.971295
1654	0	0.495924
1655	0	0.590763
1656	0	0.430587
1657	0	0.895639
1658	0	0.995193
1659	0	0.122917
1660	0	0.997048
1661	0	0.145815
1662	0	0.989766
1663	0	0.768927
1664	0	0.999392
1665	0	0.906917
1666	0	0.934039
1667	0	0.999453
1668	0	0.997664
1669	0	0.973773
1670	0	0.210518
1671	0	0.790635
1672	0	0.999876
1673	0	0.987171
1674	0	0.942574
1675	0	0.055676
1676	0	0.916029
1677	0	0.656526
1678	0	0.9513
1679	0	0.6726
1680	0	0.950145
1681	0	0.995027
1682	0	0.994357
1683	0	0.983413
1684	0	0.27616
1685	0	0.892785
1686	0	0.996775
1687	0	0.0399269
1688	0	0.700777
1689	0	0.862148
1690	0	0.794758
1691	0	0.955525
1692	0	0.928798
1693	0	0.89931
1694	0	0.0996414
1695	0	0.998909
1696	0	0.929457
1697	0	0.834341
1698	0	0.997881
1699	0	0.988275
1700	0	0.946298
1701	0	0.989062
1702	0	0.82523
1703	0	0.991694
1704	0	0.971609
1705	0	0.995397
1706	0	0.999915
1707	0	0.251398
1708	0	0.51915
1709	0	0.997599
1710	0	0.987754
1711	0	0.988196
1712	0	0.99962
1713	0	0.963443
1714	0	0.973313
1715	0	0.974265
1716	0	0.975428
1717	0	0.994619
1718	0	0.93073
1719	0	0.989592
1720	0	0.834905
1721	0	0.654032
1722	0	0.973739
1723	0	0.754279
1724	0	0.993426
1725	0	0.150422
1726	0	0.961285
1727	0	0.987707
1728	0	0.970267
1729	0	0.0474325
1730	0	0.999859
1731	0	0.913619
1732	0	0.632589
1733	0	0.99525
1734	0	0.649619
1735	0	0.99851
1736	0	0.976901
1737	0	0.99889
1738	0	0.999059
1739	0	0.975298
1740	0	0.681524
1741	0	0.973789
1742	0	0.943684
1743	0	0.999955
1744	0	0.998763
1745	0	0.997659
1746	0	0.957297
1747	0	0.978715
1748	0	0.994418
1749	0	0.993475
1750	0	0.994234
1751	0	0.244945
1752	0	0.996651
1753	0	0.986133
1754	0	0.448794
1755	0	0.999349
1756	0	0.995554
1757	0	0.980397
1758	0	0.933226
1759	0	0.955174
1760	0	0.998882
1761	0	0.995929
1762	0	0.980936
1763	0	0.99875
1764	0	0.990298
1765	0	0.621339
1766	0	0.854093
1767	0	0.865533
1768	0	0.896734
1769	0	0.992503
1770	0	0.967851
1771	0	0.989633
1772	0	0.976052
1773	0	0.990749
1774	0	0.577895
1775	0	0.883111
1776	0	0.79972
1777	0	0.878397
1778	0	0.962194
1779	0	0.999457
1780	0	0.998524
1781	0	0.997851
1782	0	0.192973
1783	0	0.916592
1784	0	0.740809
1785	0	0.91651
1786	0	0.841167
1787	0	0.998762
1788	0	0.999337
1789	0	0.995732
1790	0	0.93688
1791	0	0.742179
1792	0	0.937679
1793	0	0.968793
1794	0	0.969014
1795	0	0.974511
1796	0	0.992452
1797	0	0.245618
1798	0	0.595284
1799	0	0.0123679
1800	0	0.992282
1801	0	0.996485
1802	0	0.959899
1803	0	0.999345
1804	0	0.900715
1805	0	0.923796
1806	0	0.996807
1807	0	0.936567
1808	0	0.966878
1809	0	0.962684
1810	0	0.996828
1811	0	0.965558
1812	0	0.998649
1813	0	0.986589
1814	0	0.958942
1815	0	0.989588
1816	0	0.142684
1817	0	0.534226
1818	0	0.998363
1819	0	0.889202
1820	0	0.924668
1821	0	0.871892
1822	0	0.961903
1823	0	0.958323
1824	0	0.99443
1825	0	0.995922
1826	0	0.993287
1827	0	0.994383
1828	0	0.949855
1829	0	0.996766
1830	0	0.882393
1831	0	0.625844
1832	0	0.993161
1833	0	0.976059
1834	0	0.999938
1835	0	0.673359
1836	0	0.991296
1837	0	0.988156
1838	0	0.888827
1839	0	0.811651
1840	0	0.974805
1841	0	0.804328
1842	0	0.963635
1843	0	0.99859
1844	0	0.922448
1845	0	0.957476
1846	0	0.810842
1847	0	0.997942
1848	0	0.872707
1849	0	0.999982
1850	0	0.999217
1851	0	0.952724
1852	0	0.962586
1853	0	0.998632
1854	0	0.903147
1855	0	0.997255
1856	0	0.678844
1857	0	0.979307
1858	0	0.963641
1859	0	0.999341
1860	0	0.743069
1861	0	0.975115
1862	0	0.997496
1863	0	0.99997
1864	0	0.901822
1865	0	0.877057
1866	0	0.903613
1867	0	0.991754
1868	0	0.829276
1869	0	0.752575
1870	0	0.982073
1871	0	0.80346
1872	0	0.908435
1873	0	0.999229
1874	0	0.989051
1875	0	0.934105
1876	0	0.999941
1877	0	0.988006
1878	0	0.937686
1879	0	0.846774
1880	0	0.999579
1881	0	0.998628
1882	0	0.695583
1883	0	0.961996
1884	0	0.807665
1885	0	0.0788178
1886	0	0.993311
1887	0	0.986114
1888	0	0.971222
1889	0	0.999887
1890	0	0.980414
1891	0	0.665966
1892	0	0.621128
1893	0	0.968808
1894	0	0.910266
1895	0	0.993913
1896	0	0.932998
1897	0	0.997742
1898	0	0.601094
1899	0	0.991428
1900	0	0.628251
1901	0	0.999464
1902	0	0.389909
1903	0	0.999661
1904	0	0.661333
1905	0	0.987441
1906	0	0.887036
1907	0	0.991589
1908	0	0.945805
1909	0	0.968287
1910	0	0.541822
1911	0	0.998172
1912	0	0.998715
1913	0	0.97423
1914	0	0.989897
1915	0	0.99422
1916	0	0.989683
1917	0	0.999756
1918	0	0.967
1919	0	0.697484
1920	0	0.998527
1921	0	0.99607
1922	0	0.997571
1923	0	0.926577
1924	0	0.984877
1925	0	0.995908
1926	0	0.918431
1927	0	0.978472
1928	0	0.974623
1929	0	0.999226
1930	0	0.651612
1931	0	0.925965
1932	0	0.991102
1933	0	0.925139
1934	0	0.999499
1935	0	0.895075
1936	0	0.98694
1937	0	0.995019
1938	0	0.971928
1939	0	0.25867
1940	0	0.51344
1941	0	0.964217
1942	0	0.818021
1943	0	0.948147
1944	0	0.941679
1945	0	0.943363
1946	0	0.947096
1947	0	0.929911
1948	0	0.965171
1949	0	0.998311
1950	0	0.983298
1951	0	0.968646
1952	0	0.703519
1953	0	0.868132
1954	0	0.995657
1955	0	0.981355
1956	0	0.974754
1957	0	0.774289
1958	0	0.99847
1959	0	0.997527
1960	0	0.999699
1961	0	0.999991
1962	0	0.732763
1963	0	0.994795
1964	0	0.998539
1965	0	0.135117
1966	0	0.999862
1967	0	0.675672
1968	0	0.977127
1969	0	0.307059
1970	0	0.443885
1971	0	0.946029
1972	0	0.980785
1973	0	0.989557
1974	0	0.383103
1975	0	0.994541
1976	0	0.300338
1977	0	0.980504
1978	0	0.932852
1979	0	0.990083
1980	0	0.996221
1981	0	0.282915
1982	0	0.995508
1983	0	0.996801
1984	0	0.996757
1985	0	0.997887
1986	0	0.698464
1987	0	0.977901
1988	0	0.15321
1989	0	0.985721
1990	0	0.996823
1991	0	0.81987
1992	0	0.971557
1993	0	0.690606
1994	0	0.985857
1995	0	0.941097
1996	0	0.997638
1997	0	0.999312
1998	0	0.00293271
[truncated: 1 more rows]

## Sheet: A_4
A_3d_sfy1_n_n	Label	Score
0	0	0.000338012
1	0	0.000213193
2	0	0.000634059
3	0	0.0153085
4	0	0.00115333
5	0	0.000246683
6	0	8.05456e-05
7	0	0.00755146
8	0	0.000647055
9	0	0.00117785
10	0	0.0141188
11	0	0.000238235
12	0	0.0026765
13	0	0.232316
14	0	0.000195869
15	0	0.000642253
16	0	0.110006
17	0	0.000356272
18	0	0.00031586
19	0	0.000268339
20	0	0.700775
21	0	0.000174759
22	0	0.0566254
23	0	0.00414825
24	0	0.00439342
25	0	0.69403
26	0	0.000271739
27	0	0.00359802
28	0	0.000279995
29	0	0.000266496
30	0	0.000748124
31	0	0.000116395
32	0	0.00322864
33	0	0.00017302
34	0	0.000286056
35	0	0.00355461
36	0	0.000156925
37	0	0.000771448
38	0	0.00680339
39	0	0.000152301
40	0	0.000333187
41	0	0.000185926
42	0	0.000596396
43	0	0.000336183
44	0	0.0378642
45	0	0.334059
46	0	0.000385737
47	0	0.533606
48	0	0.246195
49	0	0.000260051
50	0	0.00117845
51	0	0.000759984
52	0	0.000288923
53	0	0.000298326
54	0	0.000356411
55	0	0.0026452
56	0	0.0649352
57	0	0.00113813
58	0	0.000401793
59	0	0.000230545
60	0	0.000505262
61	0	0.011504
62	0	0.000174582
63	0	0.0763365
64	0	0.000181147
65	0	0.000457918
66	0	0.00521243
67	0	0.00398935
68	0	0.00280063
69	0	0.000275858
70	0	0.00115175
71	0	0.0152456
72	0	0.000265366
73	0	0.0704167
74	0	0.220692
75	0	0.00169865
76	0	0.000531111
77	0	0.000205321
78	0	0.663462
79	0	0.000243237
80	0	0.100651
81	0	0.706608
82	0	0.000205739
83	0	0.000412452
84	0	0.000297677
85	0	0.000402981
86	0	0.000180596
87	0	0.470522
88	0	0.0012517
89	0	0.074297
90	0	0.000196859
91	0	0.000121078
92	0	0.000337437
93	0	0.000298547
94	0	0.691232
95	0	0.0011768
96	0	0.000207962
97	0	0.000736388
98	0	0.00802157
99	0	0.000196741
100	0	0.00107188
101	0	0.00948256
102	0	0.00336661
103	0	0.540307
104	0	0.00330005
105	0	0.000253248
106	0	0.000654036
107	0	0.000249793
108	0	0.000699982
109	0	0.000746198
110	0	0.000556118
111	0	0.00194135
112	0	0.000325458
113	0	0.000170791
114	0	0.000328272
115	0	0.000317993
116	0	0.239706
117	0	0.282324
118	0	0.000355476
119	0	0.000188576
120	0	0.000336551
121	0	0.000227442
122	0	0.00130913
123	0	0.00243868
124	0	0.000837453
125	0	0.000886624
126	0	0.223768
127	0	0.0114367
128	0	0.000526093
129	0	0.00288493
130	0	0.000977275
131	0	0.000239633
132	0	0.000564156
133	0	0.000261449
134	0	0.000572762
135	0	0.000442709
136	0	0.334423
137	0	0.0139249
138	0	0.000299426
139	0	0.0106371
140	0	0.0899189
141	0	0.48367
142	0	0.00374397
143	0	0.00153045
144	0	0.000218012
145	0	0.000298973
146	0	0.0520587
147	0	0.0364815
148	0	0.00173597
149	0	0.00092677
150	0	0.000206075
151	0	0.433406
152	0	0.00277632
153	0	0.000240433
154	0	0.000543581
155	0	0.211675
156	0	0.000248367
157	0	0.001746
158	0	0.00187121
159	0	0.00207259
160	0	0.000228878
161	0	0.271429
162	0	0.968823
163	0	0.0155765
164	0	0.000347962
165	0	0.00133104
166	0	0.0145744
167	0	0.000825697
168	0	0.08563
169	0	0.145646
170	0	0.0608045
171	0	0.000221109
172	0	0.00107395
173	0	0.565386
174	0	0.000714097
175	0	0.000299265
176	0	0.000427731
177	0	0.161647
178	0	0.0252365
179	0	0.00058716
180	0	0.202938
181	0	0.737154
182	0	0.0023136
183	0	0.0019897
184	0	0.000295278
185	0	0.000268579
186	0	0.000240296
187	0	0.000228717
188	0	0.000267047
189	0	0.000293562
190	0	0.000223755
191	0	0.0002764
192	0	0.00417534
193	0	0.040218
194	0	0.000582927
195	0	0.000467857
196	0	0.388371
197	0	0.000355519
198	0	0.000351774
199	0	0.150677
200	0	0.21164
201	0	0.000194265
202	0	0.000298342
203	0	0.118619
204	0	0.000171135
205	0	0.494282
206	0	0.000435258
207	0	0.000878357
208	0	0.000315967
209	0	0.000655458
210	0	0.0286011
211	0	0.00084606
212	0	0.00158284
213	0	0.414732
214	0	0.0568045
215	0	0.000396264
216	0	0.0284412
217	0	0.000183301
218	0	0.000211473
219	0	0.000200318
220	0	0.000258104
221	0	0.000594123
222	0	0.270428
223	0	0.00297644
224	0	0.00286672
225	0	0.000192243
226	0	0.00677654
227	0	0.418935
228	0	0.000922131
229	0	0.42089
230	0	0.000232943
231	0	0.000503986
232	0	0.000287394
233	0	0.000140511
234	0	0.00051314
235	0	0.0303561
236	0	0.000236131
237	0	0.000259486
238	0	0.00021778
239	0	0.00731659
240	0	0.153478
241	0	0.000210002
242	0	0.277644
243	0	0.000356006
244	0	0.00220503
245	0	0.0144917
246	0	0.00111397
247	0	0.00163654
248	0	0.00020896
249	0	0.127067
250	0	0.0021552
251	0	0.000269598
252	0	0.233255
253	0	0.00022225
254	0	0.000152772
255	0	0.644708
256	0	0.000542464
257	0	0.00122283
258	0	0.0845318
259	0	0.0313482
260	0	0.000176711
261	0	0.350114
262	0	0.000360897
263	0	0.000232364
264	0	0.000638956
265	0	0.000373369
266	0	0.239439
267	0	0.00199386
268	0	0.000583633
269	0	0.000190772
270	0	0.000214403
271	0	0.000361635
272	0	0.000176719
273	0	0.000366439
274	0	0.0059036
275	0	0.000224792
276	0	0.0631783
277	0	9.91462e-05
278	0	0.00101746
279	0	0.0326326
280	0	0.403603
281	0	0.000279327
282	0	0.0106693
283	0	0.038349
284	0	0.000331773
285	0	0.000187287
286	0	0.00568205
287	0	0.0104157
288	0	0.00914821
289	0	0.000270749
290	0	0.000324153
291	0	0.000223422
292	0	0.000290166
293	0	0.00127591
294	0	0.167442
295	0	0.000290074
296	0	0.777415
297	0	0.486564
298	0	0.000259416
299	0	0.000250764
300	0	0.000241393
301	0	0.0401309
302	0	0.452327
303	0	0.000560759
304	0	0.000188939
305	0	0.000215042
306	0	0.0368464
307	0	0.00534701
308	0	0.000431888
309	0	0.000240226
310	0	0.000241593
311	0	0.000221578
312	0	0.693661
313	0	0.406082
314	0	0.113769
315	0	0.000363863
316	0	0.000153006
317	0	0.000421366
318	0	0.206085
319	0	0.000211362
320	0	0.000240985
321	0	0.615536
322	0	0.00609072
323	0	0.0873864
324	0	0.770323
325	0	0.00596031
326	0	0.000934609
327	0	0.000373546
328	0	0.000646287
329	0	0.00051592
330	0	0.0351162
331	0	0.000955025
332	0	0.000233671
333	0	0.00704945
334	0	0.00106899
335	0	0.145237
336	0	0.903419
337	0	0.0506913
338	0	0.000228499
339	0	0.289733
340	0	0.000390307
341	0	0.000113324
342	0	0.0827043
343	0	0.000303914
344	0	0.00244115
345	0	0.000175836
346	0	0.000411558
347	0	0.639824
348	0	0.247931
349	0	0.000240779
350	0	0.000252237
351	0	0.000460735
352	0	0.000291054
353	0	0.000245293
354	0	0.0192938
355	0	0.000458508
356	0	0.981278
357	0	0.0835323
358	0	0.212314
359	0	0.000197075
360	0	0.0181704
361	0	0.000132766
362	0	0.000282879
363	0	0.00053215
364	0	0.177157
365	0	0.000294803
366	0	0.960483
367	0	0.00172641
368	0	0.000396306
369	0	0.00217539
370	0	0.000446928
371	0	0.000784124
372	0	0.000198815
373	0	0.0139546
374	0	0.000244604
375	0	0.00864196
376	0	0.000269608
377	0	0.00066433
378	0	0.000229502
379	0	0.00113676
380	0	0.00856797
381	0	0.591278
382	0	0.000610243
383	0	0.000256368
384	0	0.232233
385	0	0.879678
386	0	0.0217324
387	0	0.0138835
388	0	0.000211121
389	0	0.00991731
390	0	0.000481504
391	0	0.00204901
392	0	0.381975
393	0	0.216225
394	0	0.00032723
395	0	0.0427989
396	0	0.000243324
397	0	0.000525138
398	0	0.000323836
399	0	0.030744
400	0	0.0561008
401	0	0.574942
402	0	0.192663
403	0	0.0485828
404	0	0.0401014
405	0	0.00096608
406	0	0.1067
407	0	0.000383953
408	0	0.0619567
409	0	0.000233846
410	0	0.000386902
411	0	0.00022179
412	0	0.000205666
413	0	0.000216254
414	0	0.000302579
415	0	0.00333145
416	0	0.000279766
417	0	0.000216448
418	0	0.000256
419	0	0.00441379
420	0	0.0282061
421	0	0.00284081
422	0	0.0158515
423	0	0.000203
424	0	0.0135558
425	0	0.293439
426	0	0.000647007
427	0	0.000345315
428	0	0.000239047
429	0	0.000607263
430	0	0.000257915
431	0	0.000317934
432	0	0.000241302
433	0	0.0273505
434	0	0.0250468
435	0	0.000278938
436	0	0.000287414
437	0	0.000286042
438	0	0.000320368
439	0	0.602173
440	0	0.0114843
441	0	0.0634011
442	0	0.0054105
443	0	0.12393
444	0	0.000195017
445	0	0.291301
446	0	0.000909276
447	0	0.000379996
448	0	0.000199204
449	0	0.00135536
450	0	0.0234861
451	0	0.252222
452	0	0.000263933
453	0	0.00041608
454	0	0.0173457
455	0	0.000396836
456	0	0.00847512
457	0	0.000347846
458	0	0.000226468
459	0	0.807284
460	0	0.000256219
461	0	0.000570455
462	0	0.000439492
463	0	0.934104
464	0	0.000234528
465	0	0.00185639
466	0	0.0262973
467	0	0.103847
468	0	0.00378574
469	0	0.384652
470	0	0.000481617
471	0	0.462238
472	0	0.000344347
473	0	0.568855
474	0	0.000191859
475	0	0.120558
476	0	0.000358704
477	0	0.000291461
478	0	0.00022057
479	0	0.000211701
480	0	0.000171118
481	0	0.00178041
482	0	0.00170758
483	0	0.00337944
484	0	0.000824516
485	0	0.000537013
486	0	0.000181257
487	0	0.02719
488	0	0.00047929
489	0	0.00105715
490	0	0.285013
491	0	0.000201675
492	0	0.00321625
493	0	0.000804693
494	0	0.00320487
495	0	0.00175961
496	0	0.00110636
497	0	0.000307237
498	0	0.0850634
499	0	0.000282593
500	0	0.00024289
501	0	0.000681124
502	0	0.705768
503	0	0.000134398
504	0	0.000322895
505	0	0.000230383
506	0	0.000195116
507	0	0.17812
508	0	0.00126144
509	0	0.52512
510	0	0.00438291
511	0	0.000487057
512	0	0.0339487
513	0	0.00311097
514	0	0.000265846
515	0	0.000242339
516	0	0.000477089
517	0	0.0048217
518	0	0.0244142
519	0	0.691011
520	0	0.0195758
521	0	0.164554
522	0	0.0106534
523	0	0.00113464
524	0	0.00140911
525	0	0.00033661
526	0	0.0526432
527	0	0.000302982
528	0	0.41025
529	0	0.114661
530	0	0.000141098
531	0	0.000321229
532	0	0.684199
533	0	0.00343978
534	0	7.98408e-05
535	0	0.000315826
536	0	0.871854
537	0	0.000236826
538	0	0.000174333
539	0	0.00363857
540	0	0.0331445
541	0	0.0685707
542	0	0.000373801
543	0	0.0278451
544	0	0.899525
545	0	0.0042001
546	0	0.0097067
547	0	0.010301
548	0	0.000213226
549	0	0.0464133
550	0	0.00121025
551	0	0.000242782
552	0	0.000281832
553	0	0.000402475
554	0	0.250571
555	0	0.0256716
556	0	0.493904
557	0	0.000186427
558	0	0.00152769
559	0	0.00380257
560	0	0.0704838
561	0	0.000309612
562	0	0.00197844
563	0	0.000257415
564	0	0.00223344
565	0	0.822051
566	0	0.136392
567	0	0.00527669
568	0	0.256495
569	0	0.000341959
570	0	0.000165765
571	0	0.0116874
572	0	0.000387063
573	0	0.000377426
574	0	0.0044303
575	0	0.00040135
576	0	0.0627645
577	0	0.368705
578	0	0.000185098
579	0	0.000325415
580	0	0.296279
581	0	0.00354751
582	0	0.0241161
583	0	0.0294139
584	0	0.0433998
585	0	0.000342797
586	0	0.000236095
587	0	0.0100127
588	0	0.000263131
589	0	0.00332719
590	0	0.000220347
591	0	0.000804236
592	0	0.135435
593	0	0.000264386
594	0	0.000309964
595	0	0.000239249
596	0	0.234118
597	0	0.000437708
598	0	0.189535
599	0	0.00020694
600	0	0.00016941
601	0	0.00982263
602	0	0.000475792
603	0	0.000347032
604	0	0.00514848
605	0	0.00575701
606	0	0.000283992
607	0	0.000777425
608	0	0.00296385
609	0	0.000176618
610	0	0.0355341
611	0	0.466392
612	0	0.189971
613	0	0.108582
614	0	0.000568063
615	0	0.000361604
616	0	0.0152532
617	0	0.0112094
618	0	0.000334732
619	0	0.000312118
620	0	0.000168921
621	0	0.032276
622	0	0.000218211
623	0	0.00313705
624	0	0.000202355
625	0	0.00032949
626	0	0.00120171
627	0	0.00037698
628	0	0.254876
629	0	0.000218822
630	0	0.000615533
631	0	0.00129148
632	0	0.000222646
633	0	0.00274615
634	0	0.00110142
635	0	0.0541394
636	0	0.000838974
637	0	0.0001428
638	0	0.033324
639	0	0.131012
640	0	0.0955559
641	0	0.000144474
642	0	0.000323452
643	0	0.000258522
644	0	0.000263426
645	0	0.00553803
646	0	0.000429436
647	0	0.00403711
648	0	0.000472286
649	0	0.00030309
650	0	0.000325511
651	0	0.00027909
652	0	0.000301927
653	0	0.000586851
654	0	0.0049873
655	0	0.000497912
656	0	0.0893338
657	0	0.000412707
658	0	0.0014277
659	0	0.00732107
660	0	0.00616766
661	0	0.0001457
662	0	0.000244308
663	0	0.000288926
664	0	0.000405194
665	0	0.019356
666	0	0.0392389
667	0	0.380742
668	0	0.00185933
669	0	0.000444023
670	0	0.000342857
671	0	0.000497629
672	0	0.000504393
673	0	0.000291514
674	0	0.235772
675	0	0.000686835
676	0	0.0462986
677	0	0.139023
678	0	0.000209118
679	0	0.0385439
680	0	0.00304636
681	0	0.000221454
682	0	0.598272
683	0	0.0075311
684	0	0.00202402
685	0	0.000243202
686	0	0.000554379
687	0	0.000862816
688	0	0.00262014
689	0	0.000267762
690	0	0.0027655
691	0	0.000280089
692	0	0.164534
693	0	0.993068
694	0	0.00138072
695	0	0.000264098
696	0	0.642484
697	0	0.000230434
698	0	0.00392413
699	0	0.000184539
700	0	0.000278998
701	0	0.000802281
702	0	0.000237086
703	0	0.130508
704	0	0.155794
705	0	0.000634531
706	0	0.000339935
707	0	0.000526674
708	0	0.0001955
709	0	0.000191409
710	0	0.000345784
711	0	0.000378957
712	0	0.0648951
713	0	0.399024
714	0	0.169485
715	0	0.00202781
716	0	0.000519364
717	0	0.000282074
718	0	0.00135422
719	0	0.352648
720	0	0.000278681
721	0	0.336766
722	0	0.000239787
723	0	0.000356904
724	0	0.390746
725	0	0.00074402
726	0	0.000220273
727	0	0.000231466
728	0	0.104926
729	0	0.000253261
730	0	0.00031953
731	0	0.411882
732	0	0.000269845
733	0	0.0325195
734	0	0.000227094
735	0	0.000471366
736	0	0.368527
737	0	0.000199703
738	0	0.000439187
739	0	0.000286008
740	0	0.000289597
741	0	0.0122835
742	0	0.00875739
743	0	0.00024593
744	0	0.00200849
745	0	0.000245585
746	0	0.00275733
747	0	0.000650551
748	0	0.225948
749	0	0.00138281
750	0	0.00407318
751	0	0.000433661
752	0	0.0014586
753	0	0.000164721
754	0	0.000184837
755	0	0.000215923
756	0	0.000212151
757	0	0.000566663
758	0	0.229166
759	0	0.000347941
760	0	0.000298567
761	0	0.0162783
762	0	0.000174284
763	0	0.000919463
764	0	0.000327983
765	0	0.000211832
766	0	0.000595324
767	0	0.00527188
768	0	0.000746282
769	0	0.0344083
770	0	0.00510194
771	0	0.000248142
772	0	0.873887
773	0	0.0120612
774	0	0.000309131
775	0	0.000225217
776	0	0.00165539
777	0	0.000523273
778	0	0.000432582
779	0	0.0392092
780	0	0.0027174
781	0	0.000197887
782	0	0.000221213
783	0	0.0145832
784	0	0.286768
785	0	0.00141966
786	0	0.000212812
787	0	0.000898717
788	0	0.000284783
789	0	0.000274702
790	0	0.00022795
791	0	0.00347492
792	0	0.000896208
793	0	0.017226
794	0	0.687725
795	0	0.86919
796	0	0.358789
797	0	0.000319926
798	0	0.000291654
799	0	0.000253235
800	0	0.000145862
801	0	0.000224113
802	0	0.105757
803	0	0.012073
804	0	0.000399075
805	0	0.00448874
806	0	0.000203993
807	0	0.000134805
808	0	0.000577175
809	0	0.00426264
810	0	0.000435909
811	0	0.000759563
812	0	0.000191054
813	0	0.000412941
814	0	0.000960353
815	0	0.000154461
816	0	0.000159952
817	0	0.000212721
818	0	0.150938
819	0	0.00110418
820	0	0.000239602
821	0	0.000880739
822	0	0.000806107
823	0	0.00407129
824	0	0.00298914
825	0	0.000381229
826	0	0.0172569
827	0	0.000188712
828	0	0.00029486
829	0	0.000278763
830	0	0.00856681
831	0	0.601536
832	0	0.866383
833	0	0.000218517
834	0	0.019507
835	0	0.0600794
836	0	0.00017895
837	0	0.0949596
838	0	0.000190112
839	0	0.0300717
840	0	0.000198504
841	0	0.000368809
842	0	0.0507909
843	0	0.000299583
844	0	0.00600882
845	0	0.000277038
846	0	0.00042887
847	0	0.000241414
848	0	0.000154519
849	0	0.105982
850	0	0.0174528
851	0	0.00018439
852	0	0.000229413
853	0	0.00137725
854	0	0.000331599
855	0	0.000241366
856	0	0.00143608
857	0	0.00240789
858	0	0.000202836
859	0	0.000361431
860	0	0.000404071
861	0	0.000314387
862	0	0.318471
863	0	0.00580716
864	0	0.000326781
865	0	0.00013881
866	0	0.00447778
867	0	0.251737
868	0	0.582019
869	0	0.976449
870	0	0.299137
871	0	0.000754922
872	0	0.55628
873	0	0.000562609
874	0	0.000207151
875	0	0.000455689
876	0	0.00150211
877	0	0.000247426
878	0	0.000247571
879	0	0.00025268
880	0	0.000318331
881	0	0.0682338
882	0	0.000557383
883	0	0.000381893
884	0	0.217375
885	0	0.00329461
886	0	0.00639843
887	0	0.292723
888	0	0.000351977
889	0	0.000463922
890	0	0.000111108
891	0	0.000164476
892	0	0.0137766
893	0	0.0019721
894	0	0.000554082
895	0	0.00358542
896	0	0.000298399
897	0	0.00410072
898	0	0.00664493
899	0	0.270436
900	0	0.000500595
901	0	0.0078504
902	0	0.00456668
903	0	0.000277274
904	0	0.456697
905	0	0.000217435
906	0	0.000204273
907	0	0.000462977
908	0	0.000291134
909	0	0.0259581
910	0	0.53672
911	0	0.000929161
912	0	0.000285515
913	0	0.00105381
914	0	0.00043376
915	0	0.000254502
916	0	0.000139256
917	0	0.000338374
918	0	0.00209203
919	0	0.692948
920	0	0.00679512
921	0	0.000214064
922	0	0.000348537
923	0	0.000275807
924	0	0.000431287
925	0	0.00230853
926	0	0.000499292
927	0	0.000964123
928	0	0.0146851
929	0	0.000269138
930	0	0.000225002
931	0	0.954661
932	0	0.0049916
933	0	0.000564295
934	0	0.000566596
935	0	0.00504572
936	0	0.230524
937	0	0.0134545
938	0	0.00485936
939	0	0.00820158
940	0	0.000203642
941	0	0.000312388
942	0	0.956626
943	0	0.000308887
944	0	0.000214145
945	0	0.000277463
946	0	0.000166261
947	0	0.0104592
948	0	0.714576
949	0	0.0001348
950	0	0.000214272
951	0	0.000190371
952	0	0.000487734
953	0	0.000217808
954	0	0.000210568
955	0	0.000462834
956	0	0.000141
957	0	0.000444521
958	0	0.0390052
959	0	0.000372465
960	0	0.000226206
961	0	0.000221959
962	0	0.00287545
963	0	0.000302552
964	0	0.000457903
965	0	0.93628
966	0	0.00223677
967	0	0.00108526
968	0	0.000291318
969	0	0.000655643
970	0	0.00148495
971	0	0.00243633
972	0	0.00444299
973	0	0.000148203
974	0	0.00618296
975	0	0.00150586
976	0	0.00150887
977	0	0.000155086
978	0	0.00567717
979	0	0.809749
980	0	0.000710967
981	0	0.000740584
982	0	0.00109594
983	0	0.00412764
984	0	0.002797
985	0	0.000349859
986	0	0.000299827
987	0	0.0612983
988	0	0.319584
989	0	0.000210244
990	0	0.00122055
991	0	0.292579
992	0	0.000609997
993	0	0.00029479
994	0	0.140845
995	0	0.000328042
996	0	0.0517842
997	0	0.0264918
998	0	0.000704797
999	0	0.000140436
1000	0	0.000282309
1001	0	0.000207507
1002	0	0.000188748
1003	0	0.000199404
1004	0	0.000423872
1005	0	0.000148461
1006	0	0.0434053
1007	0	0.000844052
1008	0	0.000304184
1009	0	0.000294264
1010	0	0.831945
1011	0	0.00432842
1012	0	0.166316
1013	0	0.00021138
1014	0	0.000254917
1015	0	0.00120812
1016	0	0.000975155
1017	0	0.000191359
1018	0	0.1563
1019	0	0.106832
1020	0	0.000624637
1021	0	0.00026412
1022	0	0.000244039
1023	0	0.000208721
1024	0	0.000104709
1025	0	0.896254
1026	0	0.159045
1027	0	0.00141005
1028	0	0.000252875
1029	0	0.00871345
1030	0	0.000270668
1031	0	0.0002074
1032	0	0.0002797
1033	0	0.000418688
1034	0	0.0079254
1035	0	0.00117944
1036	0	0.000202561
1037	0	0.000467748
1038	0	0.00740253
1039	0	0.000272972
1040	0	0.361444
1041	0	0.000206325
1042	0	0.000214458
1043	0	0.0611129
1044	0	0.000392467
1045	0	0.00049596
1046	0	0.000285115
1047	0	0.00124944
1048	0	0.00055813
1049	0	0.00016745
1050	0	0.00103168
1051	0	0.0133435
1052	0	0.000225048
1053	0	0.000144703
1054	0	0.00158669
1055	0	0.0705797
1056	0	0.000477982
1057	0	0.000532343
1058	0	0.000185063
1059	0	0.0017534
1060	0	0.59361
1061	0	0.000320169
1062	0	0.000185498
1063	0	0.0632186
1064	0	0.0120919
1065	0	0.00590391
1066	0	0.000106619
1067	0	0.000571372
1068	0	0.000518426
1069	0	0.0134635
1070	0	0.000208067
1071	0	0.000727996
1072	0	0.000190122
1073	0	0.00018185
1074	0	0.0019979
1075	0	0.167583
1076	0	0.000187206
1077	0	0.362436
1078	0	0.00260847
1079	0	0.102004
1080	0	0.000464435
1081	0	0.00327401
1082	0	0.000753583
1083	0	0.000225914
1084	0	0.000145018
1085	0	0.000165681
1086	0	0.657435
1087	0	0.0211237
1088	0	0.000901139
1089	0	0.000873083
1090	0	0.0002761
1091	0	0.331757
1092	0	0.000212833
1093	0	0.000803389
1094	0	0.000284407
1095	0	0.00020928
1096	0	0.000348653
1097	0	0.00029006
1098	0	0.000223233
1099	0	0.000224253
1100	0	0.00601014
1101	0	0.000257191
1102	0	0.000668066
1103	0	0.000298288
1104	0	0.00122336
1105	0	0.000272676
1106	0	0.0232064
1107	0	0.108131
1108	0	0.00336736
1109	0	0.000252574
1110	0	0.000322486
1111	0	0.000253046
1112	0	0.000285006
1113	0	0.000370485
1114	0	0.0777542
1115	0	0.000986146
1116	0	0.000202538
1117	0	0.0185368
1118	0	0.0321422
1119	0	0.0157305
1120	0	0.000338907
1121	0	0.000562811
1122	0	0.000387401
1123	0	0.314417
1124	0	0.000398236
1125	0	0.00317257
1126	0	0.164685
1127	0	0.00454585
1128	0	0.000407641
1129	0	0.000242527
1130	0	0.0137918
1131	0	0.00555543
1132	0	0.000187091
1133	0	0.0955603
1134	0	0.00018273
1135	0	0.000347239
1136	0	0.000383412
1137	0	0.553054
1138	0	0.000266209
1139	0	0.000182213
1140	0	0.000269657
1141	0	0.133073
1142	0	0.0119765
1143	0	0.000253644
1144	0	0.000250806
1145	0	0.000191702
1146	0	0.00272686
1147	0	0.000185382
1148	0	0.945562
1149	0	0.000300927
1150	0	0.123501
1151	0	0.00039943
1152	0	0.000243769
1153	0	0.417633
1154	0	0.000230391
1155	0	0.985751
1156	0	0.000331685
1157	0	0.000318657
1158	0	0.000143135
1159	0	0.000242082
1160	0	0.000207147
1161	0	0.20824
1162	0	0.000189313
1163	0	0.118751
1164	0	0.000601026
1165	0	0.0684674
1166	0	0.0828654
1167	0	0.000383253
1168	0	0.00492392
1169	0	0.421977
1170	0	0.000542466
1171	0	0.0177559
1172	0	0.014778
1173	0	0.000378116
1174	0	0.000154856
1175	0	0.000483812
1176	0	0.00142727
1177	0	0.000154631
1178	0	0.00561497
1179	0	0.000746942
1180	0	0.000716427
1181	0	0.000533092
1182	0	0.00686914
1183	0	0.00107356
1184	0	0.000724568
1185	0	0.000369978
1186	0	0.0886349
1187	0	0.000214293
1188	0	0.219152
1189	0	0.000228474
1190	0	0.000317322
1191	0	0.000316622
1192	0	0.000172279
1193	0	0.000448704
1194	0	0.000483612
1195	0	0.000318922
1196	0	0.000280379
1197	0	0.000352013
1198	0	0.000697421
1199	0	0.000227773
1200	0	0.00574765
1201	0	0.000322938
1202	0	0.000637813
1203	0	0.00103757
1204	0	0.000461165
1205	0	0.000371316
1206	0	0.000210488
1207	0	0.000221307
1208	0	0.00038343
1209	0	0.0034988
1210	0	0.0048641
1211	0	0.000515434
1212	0	0.09102
1213	0	0.00181486
1214	0	0.000277536
1215	0	0.000377585
1216	0	0.792188
1217	0	0.569934
1218	0	0.000379792
1219	0	0.992977
1220	0	0.000256366
1221	0	0.00734473
1222	0	0.134197
1223	0	0.000295285
1224	0	0.000166616
1225	0	0.000467791
1226	0	0.00467779
1227	0	0.0677944
1228	0	0.0413074
1229	0	0.0207749
1230	0	0.00229706
1231	0	0.163163
1232	0	0.00797512
1233	0	0.000324905
1234	0	0.000237307
1235	0	0.000186149
1236	0	0.000239449
1237	0	0.000222682
1238	0	0.000158291
1239	0	0.164497
1240	0	0.000353818
1241	0	0.209154
1242	0	0.019544
1243	0	0.185864
1244	0	0.000796729
1245	0	0.000290778
1246	0	0.000188095
1247	0	0.000241338
1248	0	0.0354688
1249	0	0.00455027
1250	0	0.00598463
1251	0	0.000211242
1252	0	0.000609455
1253	0	0.00277537
1254	0	0.0128405
1255	0	0.00168202
1256	0	0.15565
1257	0	0.00266819
1258	0	0.00125214
1259	0	0.00159484
1260	0	0.403689
1261	0	0.00027916
1262	0	0.000260314
1263	0	0.003163
1264	0	0.000870689
1265	0	0.261522
1266	0	0.000290665
1267	0	0.438195
1268	0	0.384074
1269	0	0.000242995
1270	0	0.062262
1271	0	0.000802769
1272	0	0.000579132
1273	0	0.000206051
1274	0	0.000198239
1275	0	0.000489904
1276	0	0.0297111
1277	0	0.000465025
1278	0	0.000455034
1279	0	0.00055498
1280	0	0.000187416
1281	0	0.0120688
1282	0	0.0129106
1283	0	0.000416353
1284	0	0.000303125
1285	0	0.00111752
1286	0	0.00183425
1287	0	0.00169813
1288	0	0.000923439
1289	0	0.0470567
1290	0	0.00031284
1291	0	0.525199
1292	0	0.100501
1293	0	0.133938
1294	0	0.703668
1295	0	0.000836676
1296	0	0.0019221
1297	0	0.000184284
1298	0	0.000236439
1299	0	0.000365029
1300	0	0.000413829
1301	0	0.000155119
1302	0	0.684253
1303	0	0.0764591
1304	0	0.00143513
1305	0	0.00698803
1306	0	0.000189588
1307	0	0.000209759
1308	0	0.000500023
1309	0	0.000302384
1310	0	0.000776045
1311	0	0.00632033
1312	0	0.000151347
1313	0	0.00611951
1314	0	0.000461354
1315	0	0.0003478
1316	0	0.000260036
1317	0	0.000404664
1318	0	0.0433663
1319	0	0.249127
1320	0	0.000245275
1321	0	0.000229558
1322	0	0.00018358
1323	0	0.105507
1324	0	0.00130982
1325	0	0.000223635
1326	0	0.000222168
1327	0	0.000268367
1328	0	0.000521832
1329	0	0.137716
1330	0	0.00157721
1331	0	0.000231138
1332	0	0.0118449
1333	0	0.000338778
1334	0	0.000236288
1335	0	0.00031691
1336	0	0.000215507
1337	0	0.0600118
1338	0	0.00199659
1339	0	0.769288
1340	0	0.000170026
1341	0	0.807878
1342	0	0.842615
1343	0	0.000324352
1344	0	0.113014
1345	0	0.753018
1346	0	0.00289296
1347	0	0.0606505
1348	0	0.000372655
1349	0	0.428431
1350	0	0.000228303
1351	0	0.0875871
1352	0	0.000363709
1353	0	0.00893927
1354	0	0.147023
1355	0	0.000189825
1356	0	0.085647
1357	0	0.00106021
1358	0	0.0414511
1359	0	0.000365032
1360	0	0.641908
1361	0	0.000710673
1362	0	0.000300079
1363	0	0.000399932
1364	0	0.00017664
1365	0	0.000343003
1366	0	0.000191212
1367	0	0.000386043
1368	0	0.300837
1369	0	0.00874599
1370	0	0.000201377
1371	0	0.0323756
1372	0	0.000545684
1373	0	0.00173983
1374	0	0.106247
1375	0	0.00294498
1376	0	0.000402388
1377	0	0.000492499
1378	0	0.000286285
1379	0	0.285083
1380	0	0.360424
1381	0	0.000358513
1382	0	0.000451971
1383	0	0.000193713
1384	0	0.00280812
1385	0	0.000276914
1386	0	0.0170468
1387	0	0.000362973
1388	0	0.000386167
1389	0	0.000209268
1390	0	0.0362933
1391	0	0.000204084
1392	0	0.995944
1393	0	0.858596
1394	0	0.000239298
1395	0	0.000197312
1396	0	0.000734651
1397	0	0.00178276
1398	0	0.0281863
1399	0	0.000892005
1400	0	0.000486544
1401	0	0.000197066
1402	0	0.197685
1403	0	0.131915
1404	0	0.454727
1405	0	0.288373
1406	0	0.000365935
1407	0	0.000544546
1408	0	0.000500087
1409	0	0.000212095
1410	0	0.000181085
1411	0	0.00652159
1412	0	0.00148068
1413	0	0.00167019
1414	0	0.00278032
1415	0	0.00578295
1416	0	0.0156106
1417	0	0.000290424
1418	0	0.0481018
1419	0	0.000374461
1420	0	0.00023088
1421	0	0.00049484
1422	0	0.000236241
1423	0	0.000443385
1424	0	0.00116533
1425	0	0.976097
1426	0	0.115805
1427	0	0.0129733
1428	0	0.000234151
1429	0	0.000478836
1430	0	0.985731
1431	0	0.121034
1432	0	0.0280814
1433	0	0.00139035
1434	0	0.00106325
1435	0	0.00418557
1436	0	0.000135636
1437	0	0.000235081
1438	0	0.387797
1439	0	0.317445
1440	0	0.000112233
1441	0	0.000227623
1442	0	0.000360508
1443	0	0.101283
1444	0	0.0932333
1445	0	0.0509321
1446	0	0.00048052
1447	0	0.934816
1448	0	0.000223225
1449	0	0.00078177
1450	0	0.012446
1451	0	0.199255
1452	0	0.000836619
1453	0	0.584481
1454	0	0.0047016
1455	0	0.000158318
1456	0	0.00584887
1457	0	0.314212
1458	0	0.00252758
1459	0	0.00176183
1460	0	0.00020297
1461	0	0.00107774
1462	0	0.15276
1463	0	0.00447039
1464	0	0.0002599
1465	0	0.000403856
1466	0	0.000396304
1467	0	0.0125812
1468	0	0.00323298
1469	0	0.000602051
1470	0	0.000165203
1471	0	0.00018316
1472	0	0.247355
1473	0	0.000466659
1474	0	0.000217086
1475	0	0.000722446
1476	0	0.000235061
1477	0	0.000212626
1478	0	0.000297079
1479	0	0.00102327
1480	0	0.384276
1481	0	0.510611
1482	0	0.0148542
1483	0	0.00196848
1484	0	0.000457204
1485	0	0.000341898
1486	0	0.000309448
1487	0	0.00026696
1488	0	0.00027901
1489	0	0.000426428
1490	0	0.000168014
1491	0	0.188482
1492	0	0.310745
1493	0	0.0702581
1494	0	0.00369455
1495	0	0.215396
1496	0	0.000278044
1497	0	0.237739
1498	0	0.000331119
1499	0	0.000285447
1500	0	0.470363
1501	0	0.000434282
1502	0	0.324692
1503	0	0.000209136
1504	0	0.000137041
1505	0	0.000318513
1506	0	0.000216251
1507	0	0.457299
1508	0	0.000171978
1509	0	0.000740274
1510	0	0.000206629
1511	0	0.00024684
1512	0	0.000612916
1513	0	0.502287
1514	0	0.000312016
1515	0	0.000641345
1516	0	0.00078864
1517	0	0.000293693
1518	0	0.145117
1519	0	0.000580362
1520	0	0.389999
1521	0	0.00161962
1522	0	0.177329
1523	0	0.000389969
1524	0	0.000211674
1525	0	0.175846
1526	0	0.000496252
1527	0	0.0511032
1528	0	0.052411
1529	0	0.000464774
1530	0	0.000313728
1531	0	0.00834891
1532	0	0.000513755
1533	0	0.801377
1534	0	0.00142264
1535	0	0.000196239
1536	0	0.925698
1537	0	0.000339658
1538	0	0.000629953
1539	0	0.000593282
1540	0	0.00020753
1541	0	0.000895935
1542	0	0.000592472
1543	0	0.0607016
1544	0	0.000420361
1545	0	0.000332788
1546	0	0.215299
1547	0	0.00595731
1548	0	0.000231707
1549	0	0.000200584
1550	0	0.0644386
1551	0	0.000707664
1552	0	0.000274289
1553	0	0.0002531
1554	0	0.0858682
1555	0	0.0041829
1556	0	0.00819943
1557	0	0.0170572
1558	0	0.679766
1559	0	0.000624283
1560	0	0.000485405
1561	0	0.000386703
1562	0	0.000334087
1563	0	0.00275027
1564	0	0.00023378
1565	0	0.000178862
1566	0	0.0002334
1567	0	0.000138061
1568	0	0.000149253
1569	0	0.000320902
1570	0	0.000231829
1571	0	0.000357382
1572	0	0.000450553
1573	0	0.000385873
1574	0	0.000153463
1575	0	0.0017714
1576	0	0.000216677
1577	0	0.811972
1578	0	0.892007
1579	0	0.00881304
1580	0	0.000257805
1581	0	0.000317283
1582	0	0.0490829
1583	0	0.000457743
1584	0	0.000503177
1585	0	0.0202203
1586	0	0.00013293
1587	0	0.0253758
1588	0	0.000632907
1589	0	0.000103807
1590	0	0.00358926
1591	0	0.000943566
1592	0	0.0542559
1593	0	0.00386305
1594	0	0.199816
1595	0	0.0204109
1596	0	0.956184
1597	0	0.00192039
1598	0	0.000575671
1599	0	0.0049093
1600	0	0.395744
1601	0	0.0437779
1602	0	0.00379536
1603	0	0.000170058
1604	0	0.000201393
1605	0	0.000304413
1606	0	0.000442847
1607	0	0.000307775
1608	0	0.000355591
1609	0	0.000601475
1610	0	0.000189551
1611	0	0.0141769
1612	0	0.358384
1613	0	0.000405978
1614	0	0.000836033
1615	0	0.000173566
1616	0	0.000313237
1617	0	0.000304978
1618	0	0.000366429
1619	0	0.0739417
1620	0	0.000255397
1621	0	0.00157689
1622	0	0.00017357
1623	0	0.120428
1624	0	0.000489469
1625	0	0.008515
1626	0	0.00153177
1627	0	0.000940841
1628	0	0.0164918
1629	0	0.000266008
1630	0	0.000374144
1631	0	0.00176355
1632	0	0.72765
1633	0	0.00037682
1634	0	0.321786
1635	0	0.000687346
1636	0	0.000180818
1637	0	0.000419996
1638	0	0.00529309
1639	0	0.001622
1640	0	0.000179222
1641	0	0.000234666
1642	0	0.000522886
1643	0	0.00440498
1644	0	0.000261068
1645	0	0.000370137
1646	0	0.00028268
1647	0	0.000272824
1648	0	0.000246271
1649	0	0.000292899
1650	0	0.00222918
1651	0	0.043793
1652	0	0.781763
1653	0	0.000130414
1654	0	0.00176371
1655	0	0.103177
1656	0	0.83685
1657	0	0.0270422
1658	0	0.000249566
1659	0	0.152637
1660	0	0.000212993
1661	0	0.762072
1662	0	0.000164088
1663	0	0.000354712
1664	0	0.000214563
1665	0	0.000645925
1666	0	0.00719192
1667	0	0.0040211
1668	0	0.424138
1669	0	0.00025522
1670	0	0.354478
1671	0	0.0216908
1672	0	0.00131278
1673	0	0.367396
1674	0	0.000355917
1675	0	0.00497432
1676	0	0.00028837
1677	0	0.810931
1678	0	0.000290143
1679	0	0.00503161
1680	0	0.000540127
1681	0	0.390166
1682	0	0.148092
1683	0	0.000493472
1684	0	0.618756
1685	0	0.000350733
1686	0	0.135976
1687	0	0.00030696
1688	0	0.0114665
1689	0	0.000851885
1690	0	0.000535566
1691	0	0.553253
1692	0	0.000323734
1693	0	0.000345047
1694	0	0.000348496
1695	0	0.000741038
1696	0	0.000570509
1697	0	0.293285
1698	0	0.00161145
1699	0	0.000479745
1700	0	0.491944
1701	0	0.000241035
1702	0	0.000379174
1703	0	0.00101387
1704	0	0.000208343
1705	0	0.0313896
1706	0	0.000545146
1707	0	0.000202154
1708	0	0.00049616
1709	0	0.0140473
1710	0	0.00349294
1711	0	0.00128888
1712	0	0.383306
1713	0	0.00162681
1714	0	0.000444649
1715	0	0.0563418
1716	0	0.000244131
1717	0	0.175616
1718	0	0.626541
1719	0	0.00589896
1720	0	0.255885
1721	0	0.000512407
1722	0	0.0235953
1723	0	0.000209604
1724	0	0.000470183
1725	0	0.00147449
1726	0	0.00069862
1727	0	0.000321322
1728	0	0.00201577
1729	0	0.0786
1730	0	0.00297782
1731	0	0.00489837
1732	0	0.000718657
1733	0	0.00054053
1734	0	0.725637
1735	0	0.00671365
1736	0	0.225765
1737	0	0.000130446
1738	0	0.246323
1739	0	0.00019335
1740	0	0.00020212
1741	0	0.499946
1742	0	0.353752
1743	0	0.0887491
1744	0	7.61207e-05
1745	0	0.000316221
1746	0	0.00061179
1747	0	0.000516816
1748	0	0.000207866
1749	0	0.0490622
1750	0	0.000334799
1751	0	0.473668
1752	0	0.0185947
1753	0	0.982746
1754	0	0.000572777
1755	0	0.0464621
1756	0	0.000286694
1757	0	0.000340845
1758	0	0.00170285
1759	0	0.650414
1760	0	0.000303857
1761	0	0.000372722
1762	0	0.00050456
1763	0	0.000447547
1764	0	0.00022281
1765	0	0.00548689
1766	0	0.000118784
1767	0	0.0183393
1768	0	0.00128912
1769	0	0.000171559
1770	0	0.881526
1771	0	0.000441602
1772	0	0.244307
1773	0	0.62073
1774	0	0.018761
1775	0	0.00614143
1776	0	0.000151568
1777	0	0.269248
1778	0	0.000280175
1779	0	0.00631573
1780	0	0.00241626
1781	0	0.557268
1782	0	0.35041
1783	0	0.000270898
1784	0	0.000875908
1785	0	0.000437433
1786	0	0.000264455
1787	0	0.000233963
1788	0	0.000271056
1789	0	0.000457154
1790	0	0.000875756
1791	0	0.000330276
1792	0	0.000184099
1793	0	0.00296498
1794	0	0.109768
1795	0	0.0240503
1796	0	0.000308812
1797	0	0.870834
1798	0	0.00604955
1799	0	8.10064e-05
1800	0	0.000277262
1801	0	0.132862
1802	0	0.0015647
1803	0	0.181706
1804	0	0.0375958
1805	0	0.00164226
1806	0	0.000238809
1807	0	0.000298692
1808	0	0.00030568
1809	0	0.0850761
1810	0	0.0387371
1811	0	0.000168487
1812	0	0.000136436
1813	0	0.0517169
1814	0	0.000315928
1815	0	0.043825
1816	0	0.000220089
1817	0	0.000323034
1818	0	0.00196309
1819	0	0.00577635
1820	0	0.000228306
1821	0	0.00254411
1822	0	0.000206828
1823	0	0.0551645
1824	0	0.0078927
1825	0	0.000191878
1826	0	0.000554958
1827	0	0.000210648
1828	0	0.00945689
1829	0	0.00506598
1830	0	0.352002
1831	0	0.0670831
1832	0	0.000274038
1833	0	0.00759495
1834	0	0.000583283
1835	0	0.000307845
1836	0	0.000321866
1837	0	0.00196309
1838	0	0.000125926
1839	0	0.000239406
1840	0	0.482879
1841	0	0.223569
1842	0	0.000162728
1843	0	0.0172253
1844	0	0.133213
1845	0	0.00484177
1846	0	0.000222211
1847	0	0.00744204
1848	0	0.000276264
1849	0	0.000326755
1850	0	0.000266099
1851	0	0.000358932
1852	0	0.994545
1853	0	0.000196242
1854	0	0.000150983
1855	0	0.000305354
1856	0	0.00549816
1857	0	0.32378
1858	0	0.000181162
1859	0	0.000182191
1860	0	0.000334871
1861	0	0.439069
1862	0	0.617415
1863	0	0.000202602
1864	0	0.000282963
1865	0	0.00108621
1866	0	0.143743
1867	0	0.00623763
1868	0	0.000287211
1869	0	0.0201873
1870	0	0.000210851
1871	0	0.00106518
1872	0	0.00018199
1873	0	0.000243043
1874	0	0.160739
1875	0	0.00255292
1876	0	0.000611695
1877	0	0.000428261
1878	0	0.000570173
1879	0	0.000241709
1880	0	0.00487263
1881	0	0.0420634
1882	0	0.0290752
1883	0	0.0477889
1884	0	0.0011844
1885	0	0.0200148
1886	0	0.00032652
1887	0	0.000482446
1888	0	0.000351108
1889	0	0.314919
1890	0	0.00171437
1891	0	0.000212666
1892	0	0.00645058
1893	0	0.00391539
1894	0	0.000238164
1895	0	0.00016319
1896	0	0.930647
1897	0	0.00018224
1898	0	0.000171556
1899	0	0.327376
1900	0	0.503774
1901	0	0.000223643
1902	0	0.000152788
1903	0	0.000829534
1904	0	0.000336801
1905	0	0.000369518
1906	0	0.00189139
1907	0	0.000312668
1908	0	0.000544416
1909	0	0.00027642
1910	0	0.00095162
1911	0	0.000243445
1912	0	0.000429644
1913	0	0.000726615
1914	0	0.000300485
1915	0	0.00689936
1916	0	0.623904
1917	0	0.000278103
1918	0	0.000376736
1919	0	0.000326919
1920	0	0.00416508
1921	0	0.014743
1922	0	0.000151214
1923	0	0.000420787
1924	0	0.000386136
1925	0	0.176762
1926	0	0.000220837
1927	0	0.000326904
1928	0	0.000199065
1929	0	0.000741467
1930	0	0.0835493
1931	0	0.000306624
1932	0	0.000329994
1933	0	0.000213681
1934	0	0.620065
1935	0	0.000130477
1936	0	0.000492974
1937	0	0.000238667
1938	0	0.000186154
1939	0	0.000177222
1940	0	0.000458193
1941	0	0.000239775
1942	0	0.000349086
1943	0	0.0593378
1944	0	0.0587932
1945	0	0.107669
1946	0	0.000180249
1947	0	0.000227259
1948	0	0.00198659
1949	0	0.00021651
1950	0	0.00479496
1951	0	0.00430756
1952	0	0.000803903
1953	0	0.000278334
1954	0	0.0154631
1955	0	0.000262096
1956	0	0.00308
1957	0	0.00358216
1958	0	0.350285
1959	0	0.00285466
1960	0	0.0217983
1961	0	0.0345367
1962	0	0.00867989
1963	0	0.000241909
1964	0	0.00035433
1965	0	0.964499
1966	0	0.0743084
1967	0	0.0677767
1968	0	0.981758
1969	0	0.00023699
1970	0	0.00031725
1971	0	0.924144
1972	0	0.000848209
1973	0	0.000221675
1974	0	0.000447171
1975	0	0.446805
1976	0	0.199965
1977	0	0.00027538
1978	0	0.0354863
1979	0	0.000292139
1980	0	0.00310865
1981	0	0.07901
1982	0	0.000181753
1983	0	0.179105
1984	0	0.000175217
1985	0	0.217089
1986	0	0.233308
1987	0	0.000121695
1988	0	0.444588
1989	0	0.000170563
1990	0	0.130011
1991	0	0.000144976
1992	0	0.0127387
1993	0	0.000174825
1994	0	0.341327
1995	0	0.11458
1996	0	0.00413326
1997	0	0.000766246
1998	0	0.000229605
[truncated: 1 more rows]

## Sheet: A_5
A_3d_sfy1_n_n_0	Label	Score
0	0	0.000240017
1	0	0.000101994
2	0	0.000211973
3	0	0.00038311
4	0	0.000241955
5	0	0.000547627
6	0	0.00201654
7	0	0.644551
8	0	0.954389
9	0	0.965761
10	0	0.000295901
11	0	0.0441446
12	0	0.000192539
13	0	0.995577
14	0	0.000200222
15	0	0.00546203
16	0	0.151197
17	0	0.00139254
18	0	0.000355959
19	0	0.682133
20	0	0.000216494
21	0	0.000110225
22	0	0.589862
23	0	0.000214526
24	0	0.000284294
25	0	0.00015111
26	0	0.000329314
27	0	0.000518563
28	0	0.823491
29	0	0.521178
30	0	0.000319984
31	0	0.884756
32	0	0.000470756
33	0	0.000476627
34	0	0.500505
35	0	0.937927
36	0	0.437685
37	0	0.000451125
38	0	0.00021427
39	0	0.000261633
40	0	0.000570287
41	0	0.476055
42	0	0.69714
43	0	0.884756
44	0	0.527615
45	0	0.0593417
46	0	0.945597
47	0	0.000270437
48	0	0.884756
49	0	0.000397729
50	0	0.000313113
51	0	0.000259422
52	0	0.000458235
53	0	0.424007
54	0	0.99842
55	0	0.129082
56	0	0.364544
57	0	0.0961262
58	0	0.000299688
59	0	0.000434391
60	0	0.000182715
61	0	0.0560937
62	0	0.0489628
63	0	0.000197629
64	0	0.000333553
65	0	0.471013
66	0	0.00104743
67	0	0.00232338
68	0	0.000379268
69	0	0.000403201
70	0	0.000231907
71	0	0.000137669
72	0	0.000306685
73	0	0.000972982
74	0	0.215943
75	0	0.00150078
76	0	0.000278291
77	0	0.000248682
78	0	0.00946479
79	0	0.000483889
80	0	0.918584
81	0	0.00107587
82	0	0.380126
83	0	0.000505765
84	0	0.843461
85	0	0.000254249
86	0	0.243781
87	0	0.711312
88	0	0.000288572
89	0	0.0409856
90	0	0.533447
91	0	0.000245528
92	0	0.000196442
93	0	0.163734
94	0	0.330047
95	0	0.000372226
96	0	0.741576
97	0	0.000333869
98	0	0.733533
99	0	0.00031293
100	0	0.000636469
101	0	0.222921
102	0	0.000230227
103	0	0.0022184
104	0	0.000168958
105	0	0.000314165
106	0	0.000613128
107	0	0.000312652
108	0	0.00259663
109	0	0.000165707
110	0	0.884756
111	0	0.69533
112	0	0.439732
113	0	0.000223522
114	0	0.961979
115	0	0.0755852
116	0	0.0015418
117	0	0.156287
118	0	0.450125
119	0	0.000504962
120	0	0.00208534
121	0	0.000206458
122	0	0.00488107
123	0	0.653373
124	0	0.000319288
125	0	0.583454
126	0	0.958234
127	0	0.000260804
128	0	0.0442803
129	0	0.000228639
130	0	0.000543165
131	0	0.360219
132	0	0.00036034
133	0	0.00021607
134	0	0.0115632
135	0	0.000194991
136	0	0.884756
137	0	0.000355765
138	0	0.000209259
139	0	0.00459533
140	0	0.548306
141	0	0.000661916
142	0	0.976745
143	0	0.00118551
144	0	0.331402
145	0	0.000335937
146	0	0.000220601
147	0	0.000185038
148	0	0.368442
149	0	0.00428023
150	0	0.000242219
151	0	0.449638
152	0	0.796097
153	0	0.884756
154	0	0.0043672
155	0	0.0481003
156	0	0.000224097
157	0	0.000490932
158	0	0.106161
159	0	0.000569204
160	0	0.000248988
161	0	0.900185
162	0	0.133785
163	0	0.926084
164	0	0.669449
165	0	0.0433928
166	0	0.000308329
167	0	0.000228169
168	0	0.000312189
169	0	0.00947438
170	0	0.000255551
171	0	0.901793
172	0	0.00027789
173	0	0.00043916
174	0	0.000323058
175	0	0.000206897
176	0	0.907877
177	0	0.000255291
178	0	0.000239495
179	0	0.000190216
180	0	0.00594577
181	0	0.000129808
182	0	0.0468298
183	0	0.000238737
184	0	0.099251
185	0	0.81543
186	0	0.000218559
187	0	0.000433157
188	0	0.869608
189	0	0.825307
190	0	0.000287007
191	0	0.00355979
192	0	0.000167981
193	0	0.334392
194	0	0.000299287
195	0	0.25703
196	0	0.000420751
197	0	0.000303742
198	0	0.435139
199	0	0.000223892
200	0	0.000216948
201	0	0.000573176
202	0	0.000214043
203	0	0.000388479
204	0	0.000391349
205	0	0.0142594
206	0	0.884756
207	0	0.728311
208	0	0.00126556
209	0	0.000345074
210	0	0.000319784
211	0	0.882216
212	0	0.883017
213	0	0.000301989
214	0	0.0309101
215	0	0.517269
216	0	0.000404424
217	0	0.000560911
218	0	0.000350515
219	0	0.382394
220	0	0.000400331
221	0	0.00023622
222	0	0.829416
223	0	0.000404055
224	0	0.000414724
225	0	0.993953
226	0	0.0423719
227	0	0.000346532
228	0	0.00020502
229	0	0.60753
230	0	0.0282205
231	0	0.981638
232	0	0.000254351
233	0	0.000186628
234	0	0.360061
235	0	0.000177651
236	0	0.0111638
237	0	0.000278903
238	0	0.00203299
239	0	0.000649945
240	0	0.000807494
241	0	0.000427711
242	0	0.604927
243	0	0.0334333
244	0	0.000260446
245	0	0.0439948
246	0	0.0261297
247	0	0.0293726
248	0	0.000138712
249	0	0.000312317
250	0	0.517191
251	0	0.000321959
252	0	0.000185435
253	0	0.950532
254	0	0.000518841
255	0	0.000327979
256	0	0.000596258
257	0	0.0227656
258	0	0.948793
259	0	0.000854383
260	0	0.000373361
261	0	0.000316334
262	0	0.0014546
263	0	0.000180891
264	0	0.000348618
265	0	0.728042
266	0	0.000289145
267	0	0.000416287
268	0	0.000566587
269	0	0.765091
270	0	0.0003102
271	0	0.054245
272	0	0.492152
273	0	0.0190614
274	0	0.884756
275	0	0.00035304
276	0	0.961538
277	0	0.000243897
278	0	0.610559
279	0	0.0586958
280	0	0.000284713
281	0	0.00183269
282	0	0.000663124
283	0	0.000183177
284	0	0.000295438
285	0	0.0301543
286	0	0.598973
287	0	0.884756
288	0	0.000318151
289	0	0.770948
290	0	0.118778
291	0	0.000226574
292	0	0.303194
293	0	0.000356392
294	0	0.996837
295	0	0.758956
296	0	0.00322106
297	0	0.000436055
298	0	0.000402084
299	0	0.00721773
300	0	0.00884472
301	0	0.00560349
302	0	0.000178512
303	0	0.884756
304	0	0.525422
305	0	0.000230316
306	0	0.884756
307	0	0.000359201
308	0	0.492817
309	0	0.884756
310	0	0.0232824
311	0	0.517944
312	0	0.000634391
313	0	0.00264282
314	0	0.994237
315	0	0.00274932
316	0	0.000417566
317	0	0.000336308
318	0	0.000677606
319	0	0.00022727
320	0	0.0249802
321	0	0.000246179
322	0	0.000375816
323	0	0.000440809
324	0	0.809219
325	0	0.000681714
326	0	0.000348379
327	0	0.000461402
328	0	0.012125
329	0	0.796023
330	0	0.0189736
331	0	0.000820873
332	0	0.884756
333	0	0.744686
334	0	0.000338098
335	0	0.000353045
336	0	0.000246567
337	0	0.000245344
338	0	0.000249873
339	0	0.000497003
340	0	0.0121123
341	0	0.0636006
342	0	0.0731112
343	0	0.000244011
344	0	0.101505
345	0	0.378334
346	0	0.00205238
347	0	0.000383497
348	0	0.00042232
349	0	0.243691
350	0	0.708049
351	0	0.000222364
352	0	0.000289518
353	0	0.000393357
354	0	0.441604
355	0	0.131555
356	0	0.000280142
357	0	0.000378908
358	0	0.000479357
359	0	0.592823
360	0	0.000246018
361	0	0.0337749
362	0	0.000415544
363	0	0.0202036
364	0	0.000260604
365	0	0.000174614
366	0	0.951461
367	0	0.000539311
368	0	0.136576
369	0	0.000254977
370	0	0.000183556
371	0	0.587254
372	0	0.000266018
373	0	0.335972
374	0	0.000376204
375	0	0.00317057
376	0	0.000290732
377	0	0.000407633
378	0	0.000286775
379	0	0.000477553
380	0	0.922767
381	0	0.000290255
382	0	0.000241964
383	0	0.387922
384	0	0.000264595
385	0	0.000460169
386	0	0.000480172
387	0	0.000175779
388	0	0.00065027
389	0	0.000252118
390	0	0.979206
391	0	0.00112002
392	0	0.000127162
393	0	0.0760837
394	0	0.0210903
395	0	0.00038782
396	0	0.808851
397	0	0.197326
398	0	0.00132319
399	0	0.000299127
400	0	0.000292861
401	0	0.884756
402	0	0.0690619
403	0	0.159489
404	0	0.00029806
405	0	0.681577
406	0	0.000262435
407	0	0.00103471
408	0	0.681985
409	0	0.123517
410	0	0.00121411
411	0	0.000370233
412	0	0.512445
413	0	0.000278372
414	0	0.0112426
415	0	0.00023162
416	0	0.00896234
417	0	0.183141
418	0	0.000325027
419	0	0.124012
420	0	0.893409
421	0	0.000338902
422	0	0.000420975
423	0	0.951085
424	0	0.0348822
425	0	0.00101513
426	0	0.838099
427	0	0.977485
428	0	0.822786
429	0	0.000198227
430	0	0.749572
431	0	0.000195705
432	0	0.000220389
433	0	0.0177492
434	0	0.00474201
435	0	0.000206213
436	0	0.576328
437	0	0.000388434
438	0	0.615832
439	0	0.000451082
440	0	0.000229622
441	0	0.884756
442	0	0.000312551
443	0	0.995516
444	0	0.884756
445	0	0.46606
446	0	0.561425
447	0	0.000265663
448	0	0.853008
449	0	0.64302
450	0	0.0342544
451	0	0.000327323
452	0	0.0011035
453	0	0.000329382
454	0	0.00064024
455	0	0.000575153
456	0	0.137016
457	0	0.000461983
458	0	0.000352302
459	0	0.000200274
460	0	0.000223608
461	0	0.000367255
462	0	0.00020469
463	0	0.00305303
464	0	0.262078
465	0	0.000307982
466	0	0.0183583
467	0	0.000389354
468	0	0.778522
469	0	0.0376931
470	0	0.000301529
471	0	0.884756
472	0	0.000434967
473	0	0.260261
474	0	0.843099
475	0	0.000287522
476	0	0.226337
477	0	0.40107
478	0	0.000313797
479	0	0.000358015
480	0	0.33236
481	0	0.983364
482	0	0.0359206
483	0	0.000437049
484	0	0.000344637
485	0	0.000307282
486	0	0.77416
487	0	0.000262807
488	0	0.000222246
489	0	0.000168512
490	0	0.000340251
491	0	0.919178
492	0	0.0001278
493	0	0.762465
494	0	0.00810837
495	0	0.000423012
496	0	0.000265182
497	0	0.000469934
498	0	0.342024
499	0	0.114719
500	0	0.334601
501	0	0.000216242
502	0	0.0003602
503	0	0.000327495
504	0	0.000234362
505	0	0.000434822
506	0	0.909664
507	0	0.884756
508	0	0.000260836
509	0	0.000119872
510	0	0.000253902
511	0	0.000395339
512	0	0.901273
513	0	0.000195032
514	0	0.000770757
515	0	0.798478
516	0	0.000218041
517	0	0.000922122
518	0	0.0474979
519	0	0.00167398
520	0	0.000300822
521	0	0.00138968
522	0	0.884756
523	0	0.463825
524	0	0.000198422
525	0	0.000401937
526	0	0.00244048
527	0	0.884756
528	0	0.000309708
529	0	0.00118399
530	0	0.00129044
531	0	0.000361872
532	0	0.000126862
533	0	0.702453
534	0	0.0132065
535	0	9.83703e-05
536	0	0.0244697
537	0	0.000288007
538	0	0.731009
539	0	0.000266858
540	0	0.894232
541	0	0.000273543
542	0	0.000559514
543	0	0.000230445
544	0	0.000168759
545	0	0.0600632
546	0	0.000287057
547	0	0.00307488
548	0	0.000199762
549	0	0.00763476
550	0	0.669653
551	0	0.884756
552	0	0.000440794
553	0	0.000349437
554	0	0.000494726
555	0	0.354483
556	0	0.000335559
557	0	0.000342867
558	0	0.000662613
559	0	0.000131762
560	0	0.00034933
561	0	0.906892
562	0	0.0172097
563	0	0.000277407
564	0	0.884756
565	0	0.00274625
566	0	0.000228501
567	0	0.884756
568	0	0.000397038
569	0	0.000329993
570	0	0.212195
571	0	0.000198908
572	0	0.996656
573	0	0.000305456
574	0	0.000154119
575	0	0.346295
576	0	0.61126
577	0	0.00083403
578	0	0.000371305
579	0	0.0185373
580	0	0.884756
581	0	0.000421992
582	0	0.000371009
583	0	0.000313796
584	0	0.000241231
585	0	0.00220375
586	0	0.00600317
587	0	0.884756
588	0	0.0422728
589	0	0.000194179
590	0	0.000370218
591	0	0.000181621
592	0	0.000141876
593	0	0.000309442
594	0	0.818211
595	0	0.336392
596	0	0.668032
597	0	0.000346625
598	0	0.352413
599	0	0.00261391
600	0	0.732304
601	0	0.040328
602	0	0.000542901
603	0	0.0739326
604	0	0.000198836
605	0	0.702338
606	0	0.000934233
607	0	0.955339
608	0	0.819249
609	0	0.000167284
610	0	0.00738508
611	0	0.00025056
612	0	0.0046591
613	0	0.958654
614	0	0.38068
615	0	0.000420307
616	0	0.000215946
617	0	0.884756
618	0	0.00233882
619	0	0.000408867
620	0	0.51447
621	0	0.000216178
622	0	0.069049
623	0	0.000188574
624	0	0.884756
625	0	0.000614369
626	0	0.000302147
627	0	0.000196273
628	0	0.000722116
629	0	0.000291442
630	0	0.884756
631	0	0.000268927
632	0	0.000527902
633	0	0.0802989
634	0	0.00117522
635	0	0.000332638
636	0	0.826572
637	0	0.00032541
638	0	0.850696
639	0	0.52944
640	0	0.000238448
641	0	0.000500915
642	0	0.000296772
643	0	0.000315152
644	0	0.0253231
645	0	0.835141
646	0	0.884756
647	0	0.666387
648	0	0.188203
649	0	0.16911
650	0	0.000258926
651	0	0.000420271
652	0	0.000266537
653	0	0.00170957
654	0	0.000298471
655	0	0.00866254
656	0	0.000132331
657	0	0.107318
658	0	0.00644395
659	0	0.997834
660	0	0.00517275
661	0	0.000420303
662	0	0.146862
663	0	0.00036155
664	0	0.950601
665	0	0.000360796
666	0	0.0004363
667	0	0.000424053
668	0	0.000287413
669	0	0.000153902
670	0	0.000572264
671	0	0.231039
672	0	0.0366594
673	0	0.0158302
674	0	0.939079
675	0	0.00275216
676	0	0.000355628
677	0	0.00018839
678	0	0.576145
679	0	0.934197
680	0	0.408796
681	0	0.000309089
682	0	0.837963
683	0	0.000445053
684	0	0.000793584
685	0	0.000222669
686	0	0.000155515
687	0	0.00114186
688	0	0.000258096
689	0	0.0896537
690	0	0.706015
691	0	0.000457862
692	0	0.000197692
693	0	0.000266464
694	0	0.0217916
695	0	0.368336
696	0	0.000285197
697	0	0.0569017
698	0	0.000474605
699	0	0.000264029
700	0	0.000722514
701	0	0.934076
702	0	0.892423
703	0	0.000388057
704	0	0.752056
705	0	0.000270522
706	0	0.000251156
707	0	0.884756
708	0	0.884756
709	0	0.000446867
710	0	0.000320271
711	0	0.00027846
712	0	0.00114253
713	0	0.000160012
714	0	0.000606576
715	0	0.979247
716	0	0.000417677
717	0	0.929807
718	0	0.000245849
719	0	0.000716546
720	0	0.00515843
721	0	0.00198012
722	0	0.738719
723	0	0.0200581
724	0	0.000467191
725	0	0.000260468
726	0	0.240668
727	0	0.000415629
728	0	0.000918263
729	0	0.000285759
730	0	0.000288167
731	0	0.000215909
732	0	0.000368646
733	0	0.000356577
734	0	0.162665
735	0	0.000341727
736	0	0.000113499
737	0	0.00048136
738	0	0.000153265
739	0	0.0002227
740	0	0.00041888
741	0	0.000341163
742	0	0.00283643
743	0	0.000592008
744	0	0.000187193
745	0	8.44392e-05
746	0	0.617266
747	0	0.568405
748	0	0.000138821
749	0	0.000465236
750	0	0.175277
751	0	0.000590234
752	0	0.948931
753	0	0.000358417
754	0	0.293244
755	0	0.000188297
756	0	0.000565499
757	0	0.00023748
758	0	0.0564687
759	0	0.000456952
760	0	0.884756
761	0	0.598821
762	0	0.000208965
763	0	0.237108
764	0	0.967963
765	0	0.000230817
766	0	0.884756
767	0	0.791406
768	0	0.000602921
769	0	0.884756
770	0	0.900814
771	0	0.057606
772	0	0.000383348
773	0	0.852977
774	0	0.00250845
775	0	0.000300493
776	0	0.0279245
777	0	0.00111464
778	0	0.167679
779	0	0.000248946
780	0	0.000481396
781	0	0.720657
782	0	0.000887115
783	0	0.723254
784	0	0.0408618
785	0	0.019868
786	0	0.000241294
787	0	0.000522491
788	0	0.000249716
789	0	0.000343085
790	0	0.884756
791	0	0.536199
792	0	0.000342264
793	0	0.00029762
794	0	0.000300133
795	0	0.000209239
796	0	0.000128631
797	0	0.339765
798	0	0.000274964
799	0	0.0633642
800	0	0.731012
801	0	0.000311086
802	0	0.000405161
803	0	0.000284723
804	0	0.000356838
805	0	0.00887063
806	0	0.000386369
807	0	0.0708853
808	0	0.0247855
809	0	0.000383398
810	0	0.00102806
811	0	0.0256404
812	0	0.000427828
813	0	0.935934
814	0	0.0804369
815	0	0.00207506
816	0	0.000204633
817	0	0.000433457
818	0	0.00283821
819	0	0.992436
820	0	0.000337799
821	0	0.000609568
822	0	0.000656251
823	0	0.352969
824	0	0.110189
825	0	0.000296735
826	0	0.000275789
827	0	0.000237054
828	0	0.481751
829	0	0.000238984
830	0	0.0579437
831	0	0.922987
832	0	0.743065
833	0	0.702297
834	0	0.884756
835	0	0.884756
836	0	0.00029475
837	0	0.552734
838	0	0.000238911
839	0	0.977788
840	0	0.0003916
841	0	0.000329583
842	0	0.00238985
843	0	0.000275187
844	0	0.000316402
845	0	0.499892
846	0	0.000228817
847	0	0.000306396
848	0	0.93587
849	0	0.0020934
850	0	0.000389917
851	0	0.00101629
852	0	0.884756
853	0	0.000285889
854	0	0.000355838
855	0	0.042142
856	0	0.884756
857	0	0.000589575
858	0	0.000233633
859	0	0.97622
860	0	0.357966
861	0	0.692268
862	0	0.493407
863	0	0.983849
864	0	0.000198271
865	0	0.00160422
866	0	0.884756
867	0	0.000523452
868	0	0.884756
869	0	0.000474681
870	0	0.884756
871	0	0.0028548
872	0	0.000293346
873	0	0.412768
874	0	0.0558628
875	0	0.698816
876	0	0.00754412
877	0	0.000658583
878	0	0.000428003
879	0	0.869946
880	0	0.378693
881	0	0.00127215
882	0	0.884756
883	0	0.000429192
884	0	0.00340646
885	0	0.000228829
886	0	0.000609465
887	0	0.975412
888	0	0.000432229
889	0	0.776627
890	0	0.000313454
891	0	0.58435
892	0	0.000235602
893	0	0.000331072
894	0	0.911531
895	0	0.000199016
896	0	0.000969679
897	0	0.000182441
898	0	0.00076178
899	0	0.00021695
900	0	0.00268434
901	0	0.000517877
902	0	0.000631848
903	0	0.884756
904	0	0.000774077
905	0	0.488114
906	0	0.812432
907	0	0.000262356
908	0	0.000279071
909	0	0.115016
910	0	0.00180055
911	0	0.428939
912	0	0.000340372
913	0	0.884756
914	0	0.000252523
915	0	0.000273122
916	0	0.972236
917	0	0.000304683
918	0	0.000172632
919	0	0.00175793
920	0	0.000341661
921	0	0.989366
922	0	0.000175293
923	0	0.074588
924	0	0.000850811
925	0	0.000584719
926	0	0.000270213
927	0	0.00018746
928	0	0.907299
929	0	0.704998
930	0	0.000282203
931	0	0.000199594
932	0	0.884756
933	0	0.000297718
934	0	0.856616
935	0	0.000760401
936	0	0.000133233
937	0	0.884756
938	0	0.709674
939	0	0.954443
940	0	0.544355
941	0	0.238288
942	0	0.884756
943	0	0.000227143
944	0	0.735371
945	0	0.00240394
946	0	0.000398552
947	0	0.000432392
948	0	0.000355999
949	0	0.218458
950	0	0.884756
951	0	0.000194196
952	0	0.000313113
953	0	0.884756
954	0	0.884756
955	0	0.000287122
956	0	0.000252146
957	0	0.000282459
958	0	0.000366627
959	0	0.000414737
960	0	0.000191318
961	0	0.00176614
962	0	0.699404
963	0	0.000117356
964	0	0.000336281
965	0	0.995707
966	0	0.000292344
967	0	0.000344449
968	0	0.993501
969	0	0.0135642
970	0	0.000193181
971	0	0.00056115
972	0	0.000760478
973	0	0.000178513
974	0	0.318315
975	0	0.00407841
976	0	0.000867538
977	0	0.0456051
978	0	0.00024743
979	0	0.681993
980	0	0.000208088
981	0	0.000185846
982	0	0.000696761
983	0	0.884756
984	0	0.000433942
985	0	0.00026607
986	0	0.279105
987	0	0.000400315
988	0	0.000286055
989	0	0.000353775
990	0	0.000401791
991	0	0.70592
992	0	0.000265243
993	0	0.000216361
994	0	0.84147
995	0	0.424771
996	0	0.00037971
997	0	0.000222244
998	0	0.884756
999	0	0.000799831
1000	0	0.000151688
1001	0	0.884756
1002	0	0.696662
1003	0	0.000241732
1004	0	0.000336353
1005	0	0.000165039
1006	0	0.392459
1007	0	0.000214309
1008	0	0.000296823
1009	0	0.000285125
1010	0	0.000215711
1011	0	0.00036856
1012	0	0.000375312
1013	0	0.000688419
1014	0	0.000199441
1015	0	0.000386331
1016	0	0.000361075
1017	0	0.919524
1018	0	0.000445716
1019	0	0.427922
1020	0	0.000222108
1021	0	0.01773
1022	0	0.000233174
1023	0	0.884756
1024	0	0.000218324
1025	0	0.677585
1026	0	0.884756
1027	0	0.000368774
1028	0	0.000180332
1029	0	0.00652075
1030	0	0.000261606
1031	0	0.112367
1032	0	0.000250626
1033	0	0.000504317
1034	0	0.00726205
1035	0	0.00595571
1036	0	0.000386393
1037	0	0.884756
1038	0	0.00627363
1039	0	0.884756
1040	0	0.000213347
1041	0	0.3024
1042	0	0.000190225
1043	0	0.551964
1044	0	0.000387906
1045	0	0.000287885
1046	0	0.000146092
1047	0	0.000279001
1048	0	0.000311482
1049	0	0.00032473
1050	0	0.983725
1051	0	0.781058
1052	0	0.000476551
1053	0	0.000553236
1054	0	0.29432
1055	0	0.000172314
1056	0	0.00018598
1057	0	0.00114721
1058	0	0.000326505
1059	0	0.000252436
1060	0	0.00015846
1061	0	0.000621644
1062	0	0.000190167
1063	0	0.15068
1064	0	0.884756
1065	0	0.000354789
1066	0	0.000349494
1067	0	0.000194264
1068	0	0.0026408
1069	0	0.000256178
1070	0	0.000286183
1071	0	0.000157305
1072	0	0.000976829
1073	0	0.00023282
1074	0	0.000207052
1075	0	0.884756
1076	0	0.000228488
1077	0	0.86172
1078	0	0.000391078
1079	0	0.000351807
1080	0	0.464616
1081	0	0.510633
1082	0	0.998965
1083	0	0.000521123
1084	0	0.780778
1085	0	0.00145987
1086	0	0.000229451
1087	0	0.000568048
1088	0	0.674525
1089	0	0.000278793
1090	0	0.884756
1091	0	0.000155263
1092	0	0.000531996
1093	0	0.191332
1094	0	0.000356638
1095	0	0.000110475
1096	0	0.971488
1097	0	0.00101687
1098	0	0.658848
1099	0	0.00023616
1100	0	0.0046218
1101	0	0.0144518
1102	0	0.926792
1103	0	0.000496207
1104	0	0.000201289
1105	0	0.000252597
1106	0	0.011202
1107	0	0.884756
1108	0	0.0083512
1109	0	0.00113824
1110	0	0.143718
1111	0	0.00867532
1112	0	0.000239292
1113	0	0.45034
1114	0	0.000396204
1115	0	0.0915769
1116	0	0.000326316
1117	0	0.000782547
1118	0	0.000710432
1119	0	0.000614863
1120	0	0.00548776
1121	0	0.000295787
1122	0	0.314037
1123	0	0.000292185
1124	0	0.888198
1125	0	0.578554
1126	0	0.000278808
1127	0	0.000330666
1128	0	0.00707017
1129	0	0.000710803
1130	0	0.0725314
1131	0	0.000349825
1132	0	0.317296
1133	0	0.000306379
1134	0	0.000213271
1135	0	0.000389995
1136	0	0.241073
1137	0	0.481539
1138	0	0.00021017
1139	0	0.000336979
1140	0	0.000191676
1141	0	0.884756
1142	0	0.0645349
1143	0	0.0002394
1144	0	0.000967835
1145	0	0.000283356
1146	0	0.000304954
1147	0	0.00829729
1148	0	0.000187514
1149	0	0.961593
1150	0	0.00513056
1151	0	0.000638895
1152	0	0.000374703
1153	0	0.637008
1154	0	0.000119394
1155	0	0.500742
1156	0	0.000436853
1157	0	0.889615
1158	0	0.000266929
1159	0	0.00477813
1160	0	0.000217567
1161	0	0.000351259
1162	0	0.000180155
1163	0	0.64029
1164	0	0.00106382
1165	0	0.897421
1166	0	0.000759959
1167	0	0.000351294
1168	0	0.0079584
1169	0	0.000386175
1170	0	0.0122673
1171	0	0.884756
1172	0	0.0412999
1173	0	0.000254142
1174	0	0.000303212
1175	0	0.000448402
1176	0	0.000281133
1177	0	0.000231769
1178	0	0.813954
1179	0	0.000208899
1180	0	0.00021588
1181	0	0.87843
1182	0	0.000524469
1183	0	0.180487
1184	0	0.409184
1185	0	0.66418
1186	0	0.000184369
1187	0	0.0675477
1188	0	0.00236022
1189	0	0.0603378
1190	0	0.000298864
1191	0	0.212471
1192	0	0.498085
1193	0	0.789957
1194	0	0.000381465
1195	0	0.000736452
1196	0	0.000291178
1197	0	0.000335057
1198	0	0.549858
1199	0	0.000288575
1200	0	0.292566
1201	0	0.000316374
1202	0	0.223893
1203	0	0.000344707
1204	0	0.793066
1205	0	0.0299086
1206	0	0.567989
1207	0	0.000491474
1208	0	0.982787
1209	0	0.00110627
1210	0	0.674064
1211	0	0.25456
1212	0	0.000260274
1213	0	0.000332917
1214	0	0.00025689
1215	0	0.000127519
1216	0	0.000341799
1217	0	0.0652817
1218	0	0.000281204
1219	0	0.000239093
1220	0	0.000282241
1221	0	0.000444626
1222	0	0.136623
1223	0	0.000240125
1224	0	0.618264
1225	0	0.000320136
1226	0	0.000339419
1227	0	0.383535
1228	0	0.22014
1229	0	0.0209121
1230	0	0.531776
1231	0	0.333755
1232	0	0.000418584
1233	0	0.000243479
1234	0	0.000296959
1235	0	0.96599
1236	0	0.000430973
1237	0	0.295336
1238	0	0.00030424
1239	0	0.854362
1240	0	0.962182
1241	0	0.814712
1242	0	0.000292252
1243	0	0.00176086
1244	0	0.000273985
1245	0	0.0136417
1246	0	0.00057107
1247	0	0.00218205
1248	0	0.000264276
1249	0	0.884756
1250	0	0.750651
1251	0	0.97434
1252	0	0.000303056
1253	0	0.00022305
1254	0	0.884756
1255	0	0.000293601
1256	0	0.000302243
1257	0	0.000481521
1258	0	0.000622831
1259	0	0.822952
1260	0	0.768551
1261	0	0.546413
1262	0	0.0236334
1263	0	0.000230035
1264	0	0.543349
1265	0	0.000208888
1266	0	0.000466159
1267	0	0.55369
1268	0	0.809225
1269	0	0.724427
1270	0	0.000215231
1271	0	0.00105822
1272	0	0.884756
1273	0	0.000309051
1274	0	0.000290006
1275	0	0.000330121
1276	0	0.00046273
1277	0	0.000209551
1278	0	0.00648544
1279	0	0.999086
1280	0	0.532196
1281	0	0.000460054
1282	0	0.00458649
1283	0	0.000484971
1284	0	0.00662391
1285	0	0.03681
1286	0	0.93037
1287	0	0.367624
1288	0	0.000256078
1289	0	0.884756
1290	0	0.000119293
1291	0	0.787553
1292	0	0.000248254
1293	0	0.477132
1294	0	0.000446735
1295	0	0.000151692
1296	0	0.108081
1297	0	0.000227258
1298	0	0.00048872
1299	0	0.000237348
1300	0	0.0188972
1301	0	0.988054
1302	0	0.525015
1303	0	0.942746
1304	0	0.000359405
1305	0	0.172549
1306	0	0.0036062
1307	0	0.0413149
1308	0	0.090471
1309	0	0.000251096
1310	0	0.000244098
1311	0	0.000289704
1312	0	0.0746787
1313	0	0.192803
1314	0	0.0490307
1315	0	0.803994
1316	0	0.868136
1317	0	0.364603
1318	0	0.000313473
1319	0	0.520867
1320	0	0.150013
1321	0	0.00566844
1322	0	0.000339315
1323	0	0.000297618
1324	0	0.00806931
1325	0	0.000292929
1326	0	0.92945
1327	0	0.000352754
1328	0	0.884756
1329	0	0.0021404
1330	0	0.0585632
1331	0	0.000595646
1332	0	0.000284672
1333	0	0.193564
1334	0	0.000256174
1335	0	0.596111
1336	0	0.761963
1337	0	0.927613
1338	0	0.000172607
1339	0	0.000332655
1340	0	0.00321846
1341	0	0.00048311
1342	0	0.000239935
1343	0	0.000303784
1344	0	0.000300318
1345	0	0.000286705
1346	0	0.000416287
1347	0	0.000571051
1348	0	0.00030357
1349	0	0.000268097
1350	0	0.703018
1351	0	0.000213136
1352	0	0.000864901
1353	0	0.123708
1354	0	0.00021714
1355	0	0.223541
1356	0	0.916964
1357	0	0.00030259
1358	0	0.000218015
1359	0	0.000655001
1360	0	0.000474452
1361	0	0.380429
1362	0	0.884756
1363	0	0.000520547
1364	0	0.000286179
1365	0	0.0828254
1366	0	0.506211
1367	0	0.000236402
1368	0	0.884756
1369	0	0.74492
1370	0	0.000359695
1371	0	0.000401699
1372	0	0.0151118
1373	0	0.000979482
1374	0	0.000168104
1375	0	0.000183572
1376	0	0.570238
1377	0	0.000512798
1378	0	0.117403
1379	0	0.000203923
1380	0	0.000175563
1381	0	0.000218615
1382	0	0.0506158
1383	0	0.000700793
1384	0	0.95725
1385	0	0.000237422
1386	0	0.000425656
1387	0	0.895007
1388	0	0.264444
1389	0	0.000204321
1390	0	0.000725226
1391	0	0.000269569
1392	0	0.685056
1393	0	0.70241
1394	0	0.000357998
1395	0	0.000298072
1396	0	0.000226533
1397	0	0.00035323
1398	0	0.000259165
1399	0	0.991203
1400	0	0.000369613
1401	0	0.000278292
1402	0	0.0363877
1403	0	0.000269611
1404	0	0.0146567
1405	0	0.000924316
1406	0	0.000360627
1407	0	0.000311228
1408	0	0.000428752
1409	0	0.538158
1410	0	0.000297828
1411	0	0.000223168
1412	0	0.000234955
1413	0	0.992358
1414	0	0.000349064
1415	0	0.000246792
1416	0	0.000327829
1417	0	0.0363932
1418	0	0.000277641
1419	0	0.218533
1420	0	0.512339
1421	0	0.000301458
1422	0	0.941115
1423	0	0.000189859
1424	0	0.000328556
1425	0	0.983759
1426	0	0.00226689
1427	0	0.000298793
1428	0	0.000477373
1429	0	0.000531421
1430	0	0.952406
1431	0	0.944785
1432	0	0.884756
1433	0	0.884756
1434	0	0.485001
1435	0	0.000638683
1436	0	0.000182431
1437	0	0.452285
1438	0	0.639581
1439	0	0.884756
1440	0	0.000790082
1441	0	0.000275825
1442	0	0.884756
1443	0	0.00024185
1444	0	0.000283099
1445	0	0.821094
1446	0	0.000557126
1447	0	0.857542
1448	0	0.770657
1449	0	0.884756
1450	0	0.000330136
1451	0	0.983759
1452	0	0.126935
1453	0	0.000691882
1454	0	0.144059
1455	0	0.00050284
1456	0	0.286983
1457	0	0.000574485
1458	0	0.381698
1459	0	0.782283
1460	0	0.75492
1461	0	0.961566
1462	0	0.00038978
1463	0	0.00107098
1464	0	0.000211491
1465	0	0.000264506
1466	0	0.000366341
1467	0	0.816941
1468	0	0.000273747
1469	0	0.60633
1470	0	0.920232
1471	0	0.00183531
1472	0	0.331582
1473	0	0.000210244
1474	0	0.00078515
1475	0	0.769869
1476	0	0.000259075
1477	0	0.884756
1478	0	0.884756
1479	0	0.000450977
1480	0	0.0140546
1481	0	0.000384617
1482	0	0.0196765
1483	0	0.114729
1484	0	0.553142
1485	0	0.98569
1486	0	0.000192267
1487	0	0.000232675
1488	0	0.000385743
1489	0	0.884756
1490	0	0.000190612
1491	0	0.319454
1492	0	0.408609
1493	0	0.117443
1494	0	0.000334959
1495	0	0.14244
1496	0	0.000243403
1497	0	0.00278372
1498	0	0.454046
1499	0	0.000435791
1500	0	0.0148388
1501	0	0.000218042
1502	0	0.000241813
1503	0	0.000232938
1504	0	0.00140905
1505	0	0.000603074
1506	0	0.000702998
1507	0	0.249456
1508	0	0.000229748
1509	0	0.21804
1510	0	0.0191523
1511	0	0.000325716
1512	0	0.66688
1513	0	0.0168525
1514	0	0.191988
1515	0	0.38276
1516	0	0.00408124
1517	0	0.861135
1518	0	0.02581
1519	0	0.000333578
1520	0	0.877532
1521	0	0.515004
1522	0	0.000334904
1523	0	0.641819
1524	0	0.000221652
1525	0	0.00023461
1526	0	0.000422588
1527	0	0.000285109
1528	0	0.000343463
1529	0	0.237527
1530	0	0.00040982
1531	0	0.502291
1532	0	0.000481657
1533	0	0.000456124
1534	0	0.000561627
1535	0	0.884756
1536	0	0.000260167
1537	0	0.000281802
1538	0	0.000930705
1539	0	0.753089
1540	0	0.59114
1541	0	0.000226696
1542	0	0.43256
1543	0	0.000383683
1544	0	0.605645
1545	0	0.0470626
1546	0	0.696014
1547	0	0.000345124
1548	0	0.884756
1549	0	0.13235
1550	0	0.0147008
1551	0	0.00150477
1552	0	0.000301927
1553	0	0.4001
1554	0	0.187695
1555	0	0.00249701
1556	0	0.000180034
1557	0	0.940008
1558	0	0.000363055
1559	0	0.000346644
1560	0	0.000304662
1561	0	0.000549333
1562	0	0.000317907
1563	0	0.487943
1564	0	0.000311005
1565	0	0.0049792
1566	0	0.00423789
1567	0	0.000292643
1568	0	0.000307443
1569	0	0.00034404
1570	0	0.820794
1571	0	0.000197812
1572	0	0.000297907
1573	0	0.000230397
1574	0	0.000427753
1575	0	0.00045759
1576	0	0.80616
1577	0	0.000185548
1578	0	0.000263648
1579	0	0.82434
1580	0	0.000332862
1581	0	0.884756
1582	0	0.000490314
1583	0	0.864168
1584	0	0.884756
1585	0	0.884756
1586	0	0.000216421
1587	0	0.00772299
1588	0	0.0156231
1589	0	0.000377684
1590	0	0.705799
1591	0	0.000308025
1592	0	0.00634469
1593	0	0.000895874
1594	0	0.000326799
1595	0	0.884756
1596	0	0.000331627
1597	0	0.496142
1598	0	0.000210992
1599	0	0.801463
1600	0	0.0165105
1601	0	0.000277455
1602	0	0.0990233
1603	0	0.000815047
1604	0	0.000217165
1605	0	0.00060976
1606	0	0.00124999
1607	0	0.000284976
1608	0	0.279479
1609	0	0.0586926
1610	0	0.604978
1611	0	0.000558371
1612	0	0.000519647
1613	0	0.000238406
1614	0	0.0401627
1615	0	0.000205177
1616	0	0.000373623
1617	0	0.752493
1618	0	0.000197789
1619	0	0.978703
1620	0	0.000234954
1621	0	0.702463
1622	0	0.000310493
1623	0	0.884756
1624	0	0.0220426
1625	0	0.534765
1626	0	0.630989
1627	0	0.000261699
1628	0	0.000224267
1629	0	0.00319872
1630	0	0.000244217
1631	0	0.000151976
1632	0	0.000716222
1633	0	0.804107
1634	0	0.000381175
1635	0	0.85986
1636	0	0.000314708
1637	0	0.000264866
1638	0	0.000199793
1639	0	0.0124195
1640	0	0.000392581
1641	0	0.000310488
1642	0	0.556017
1643	0	0.881813
1644	0	0.000161446
1645	0	0.0151856
1646	0	0.00154016
1647	0	0.000348218
1648	0	0.000416599
1649	0	0.000244415
1650	0	0.000388006
1651	0	0.884756
1652	0	0.0319052
1653	0	0.679173
1654	0	0.000333771
1655	0	0.000277208
1656	0	0.924996
1657	0	0.000591324
1658	0	0.493247
1659	0	0.884756
1660	0	0.000272646
1661	0	0.10271
1662	0	0.789867
1663	0	0.000380836
1664	0	0.000288516
1665	0	0.884756
1666	0	0.929202
1667	0	0.000205301
1668	0	0.000365544
1669	0	0.000318224
1670	0	0.000246832
1671	0	0.000347951
1672	0	0.000185738
1673	0	0.759001
1674	0	0.000635679
1675	0	0.432897
1676	0	0.0282553
1677	0	0.00137895
1678	0	0.921358
1679	0	0.000138294
1680	0	0.884756
1681	0	0.899137
1682	0	0.000300107
1683	0	0.982481
1684	0	0.00726597
1685	0	0.730036
1686	0	0.000313062
1687	0	0.884756
1688	0	0.872997
1689	0	0.427069
1690	0	0.0778153
1691	0	0.867058
1692	0	0.000315067
1693	0	0.000534892
1694	0	0.884756
1695	0	0.000344026
1696	0	0.000935906
1697	0	0.08891
1698	0	0.00043535
1699	0	0.768761
1700	0	0.0014351
1701	0	0.000419555
1702	0	0.000443561
1703	0	0.803805
1704	0	0.000122196
1705	0	0.000225764
1706	0	0.125245
1707	0	0.000410554
1708	0	0.00277238
1709	0	0.884756
1710	0	0.106248
1711	0	0.000214754
1712	0	0.990065
1713	0	0.953067
1714	0	0.000262241
1715	0	0.000295693
1716	0	0.000171164
1717	0	0.000280361
1718	0	0.000337092
1719	0	0.884756
1720	0	0.528096
1721	0	0.326891
1722	0	0.000370627
1723	0	0.00461535
1724	0	0.00562152
1725	0	0.884756
1726	0	0.0146209
1727	0	0.884756
1728	0	0.256148
1729	0	0.78439
1730	0	0.749269
1731	0	0.700601
1732	0	0.000356398
1733	0	0.000398195
1734	0	0.72304
1735	0	0.0569347
1736	0	0.0198174
1737	0	0.000193852
1738	0	0.000388542
1739	0	0.000212126
1740	0	0.360454
1741	0	0.0232014
1742	0	0.884756
1743	0	0.57655
1744	0	0.000536145
1745	0	0.000429767
1746	0	0.926012
1747	0	0.000160521
1748	0	0.959824
1749	0	0.000561352
1750	0	0.00106978
1751	0	0.00134662
1752	0	0.000275022
1753	0	0.000429545
1754	0	0.0022005
1755	0	0.976764
1756	0	0.000268302
1757	0	0.00800867
1758	0	0.804661
1759	0	0.0001603
1760	0	0.000379365
1761	0	0.00022587
1762	0	0.000557916
1763	0	0.000286915
1764	0	0.000183461
1765	0	0.031375
1766	0	0.794048
1767	0	0.856694
1768	0	0.000554265
1769	0	0.000253621
1770	0	0.000271895
1771	0	0.00125238
1772	0	0.000189833
1773	0	0.000191384
1774	0	0.000675449
1775	0	0.0105449
1776	0	0.000271875
1777	0	0.00400388
1778	0	0.333554
1779	0	0.31679
1780	0	0.884756
1781	0	0.00061683
1782	0	0.686039
1783	0	0.00068313
1784	0	0.000363962
1785	0	0.625625
1786	0	0.00119564
1787	0	0.000239896
1788	0	0.000193504
1789	0	0.000344875
1790	0	0.0149956
1791	0	0.000168432
1792	0	0.000151503
1793	0	0.884756
1794	0	0.000170312
1795	0	0.306454
1796	0	0.000779761
1797	0	0.000595672
1798	0	0.000266429
1799	0	0.977962
1800	0	0.439495
1801	0	0.000322475
1802	0	0.00032604
1803	0	0.00570886
1804	0	0.884756
1805	0	0.000202124
1806	0	0.000268224
1807	0	0.884756
1808	0	0.000276574
1809	0	0.000334832
1810	0	0.884756
1811	0	0.27286
1812	0	0.000169084
1813	0	0.000311502
1814	0	0.000301623
1815	0	0.000194733
1816	0	0.0169934
1817	0	0.00926633
1818	0	0.868549
1819	0	0.263511
1820	0	0.000245445
1821	0	0.00134003
1822	0	0.864335
1823	0	0.000367838
1824	0	0.0407281
1825	0	0.000342409
1826	0	0.884756
1827	0	0.646575
1828	0	0.000472949
1829	0	0.00107511
1830	0	0.981494
1831	0	0.00273215
1832	0	0.998688
1833	0	0.000451674
1834	0	0.486915
1835	0	0.000196079
1836	0	0.000367008
1837	0	0.00128714
1838	0	0.46384
1839	0	0.000295558
1840	0	0.52255
1841	0	0.0391659
1842	0	0.884756
1843	0	0.122316
1844	0	0.0163323
1845	0	0.000260948
1846	0	0.00092809
1847	0	0.00224153
1848	0	0.000652922
1849	0	0.526759
1850	0	0.000449326
1851	0	0.000585552
1852	0	0.000149294
1853	0	0.0564152
1854	0	0.0191324
1855	0	0.000425039
1856	0	0.000261988
1857	0	0.948639
1858	0	0.000630533
1859	0	0.000327318
1860	0	0.884756
1861	0	0.000236168
1862	0	0.268026
1863	0	0.364025
1864	0	0.000162968
1865	0	0.000301734
1866	0	0.000402737
1867	0	0.000257374
1868	0	0.000399566
1869	0	0.0002464
1870	0	0.00105913
1871	0	0.279627
1872	0	0.706928
1873	0	0.884756
1874	0	0.722911
1875	0	0.000448002
1876	0	0.000205135
1877	0	0.000624324
1878	0	0.0003752
1879	0	0.000282398
1880	0	0.000168599
1881	0	0.884756
1882	0	0.000421481
1883	0	0.000466355
1884	0	0.986486
1885	0	0.0002296
1886	0	0.139529
1887	0	0.000181829
1888	0	0.000143124
1889	0	0.000248622
1890	0	0.000243665
1891	0	0.001931
1892	0	0.496844
1893	0	0.000633703
1894	0	0.000303942
1895	0	0.00188509
1896	0	0.00375012
1897	0	0.98068
1898	0	0.000367078
1899	0	0.952129
1900	0	0.0262249
1901	0	0.000337846
1902	0	0.0132314
1903	0	0.00273621
1904	0	0.000316718
1905	0	0.000386869
1906	0	0.000297596
1907	0	0.000233001
1908	0	0.135742
1909	0	0.000227023
1910	0	0.000448169
1911	0	0.000359484
1912	0	0.498872
1913	0	0.293533
1914	0	0.00269815
1915	0	0.000772651
1916	0	0.832152
1917	0	0.423022
1918	0	0.000219225
1919	0	0.00117314
1920	0	0.71282
1921	0	0.000316615
1922	0	0.884756
1923	0	0.00277163
1924	0	0.0696295
1925	0	0.000322337
1926	0	0.000311918
1927	0	0.000260579
1928	0	0.0137746
1929	0	0.00035232
1930	0	0.263975
1931	0	0.200725
1932	0	0.916604
1933	0	0.000514928
1934	0	0.418549
1935	0	0.000584929
1936	0	0.917731
1937	0	0.000232005
1938	0	0.000495963
1939	0	0.096485
1940	0	0.24035
1941	0	0.0714914
1942	0	0.000319027
1943	0	0.000281575
1944	0	0.744466
1945	0	0.984981
1946	0	0.98689
1947	0	0.0263812
1948	0	0.00196655
1949	0	0.000194248
1950	0	0.000220888
1951	0	0.00029904
1952	0	0.0283892
1953	0	0.000193562
1954	0	0.00476223
1955	0	0.884756
1956	0	0.000426188
1957	0	0.000636931
1958	0	0.30018
1959	0	0.000423309
1960	0	0.000232467
1961	0	0.00437202
1962	0	0.863372
1963	0	0.000147165
1964	0	0.408633
1965	0	0.99927
1966	0	0.701389
1967	0	0.000464651
1968	0	0.000300894
1969	0	0.000343437
1970	0	0.00034832
1971	0	0.00167655
1972	0	0.572922
1973	0	0.000202099
1974	0	0.000361991
1975	0	0.00022883
1976	0	0.000355017
1977	0	0.00229239
1978	0	0.00258956
1979	0	0.00048827
1980	0	0.345151
1981	0	0.000232186
1982	0	0.000465047
1983	0	0.112868
1984	0	0.000319434
1985	0	0.00159509
1986	0	0.000294993
1987	0	0.000221978
1988	0	0.00549299
1989	0	0.0831497
1990	0	0.000302574
1991	0	0.000435962
1992	0	0.00497865
1993	0	0.000223027
1994	0	0.734031
1995	0	0.924548
1996	0	0.462045
1997	0	0.0121415
1998	0	0.277073
[truncated: 1 more rows]

## Sheet: A_6
A_3d_sfy1_n_n_1	Label	Score
0	0	0.94684
1	0	0.0663321
2	0	0.998748
3	0	0.882671
4	0	0.989471
5	0	0.566665
6	0	0.576209
7	0	0.981878
8	0	0.440065
9	0	0.706026
10	0	0.97151
11	0	0.868598
12	0	0.992513
13	0	0.936533
14	0	0.818651
15	0	0.982533
16	0	0.66086
17	0	0.359193
18	0	0.69036
19	0	0.151821
20	0	0.46246
21	0	0.95175
22	0	0.793857
23	0	0.226786
24	0	0.511818
25	0	0.982311
26	0	0.91439
27	0	0.928497
28	0	0.941822
29	0	0.929073
30	0	0.0530026
31	0	0.29924
32	0	0.234247
33	0	0.190114
34	0	0.994767
35	0	0.787901
36	0	0.6641
37	0	0.927703
38	0	0.998785
39	0	0.0693545
40	0	0.647374
41	0	0.223599
42	0	0.0756113
43	0	0.963486
44	0	0.014777
45	0	0.974844
46	0	0.982933
47	0	0.898327
48	0	0.862267
49	0	0.973944
50	0	0.900881
51	0	0.997619
52	0	0.614146
53	0	0.963163
54	0	0.882109
55	0	0.171289
56	0	0.772248
57	0	0.880616
58	0	0.817698
59	0	0.775596
60	0	0.20133
61	0	0.734975
62	0	0.98502
63	0	0.992461
64	0	0.889633
65	0	0.468528
66	0	0.456863
67	0	0.257805
68	0	0.663263
69	0	0.997694
70	0	0.039595
71	0	0.559767
72	0	0.996106
73	0	0.998909
74	0	0.590974
75	0	0.801924
76	0	0.995366
77	0	0.888869
78	0	0.00368296
79	0	0.121225
80	0	0.987201
81	0	0.995508
82	0	0.981407
83	0	0.660104
84	0	0.903873
85	0	0.937813
86	0	0.578935
87	0	0.21058
88	0	0.956491
89	0	0.641745
90	0	0.793333
91	0	0.924508
92	0	0.851556
93	0	0.998665
94	0	0.856216
95	0	0.0222677
96	0	0.984493
97	0	0.640281
98	0	0.930784
99	0	0.870585
100	0	0.49557
101	0	0.987952
102	0	0.475361
103	0	0.99769
104	0	0.240679
105	0	0.697536
106	0	0.315915
107	0	0.918712
108	0	0.391337
109	0	0.998443
110	0	0.963968
111	0	0.127726
112	0	0.547325
113	0	0.829086
114	0	0.83547
115	0	0.975001
116	0	0.998099
117	0	0.966109
118	0	0.0811951
119	0	0.0955072
120	0	0.895398
121	0	0.778522
122	0	0.888623
123	0	0.844272
124	0	0.814082
125	0	0.606459
126	0	0.990549
127	0	0.389765
128	0	0.883869
129	0	0.966239
130	0	0.659255
131	0	0.566468
132	0	0.873487
133	0	0.858438
134	0	0.302463
135	0	0.239397
136	0	0.991679
137	0	0.37594
138	0	0.472323
139	0	0.995666
140	0	0.99981
141	0	0.277412
142	0	0.71477
143	0	0.275681
144	0	0.320718
145	0	0.514533
146	0	0.925537
147	0	0.997463
148	0	0.839724
149	0	0.703728
150	0	0.408716
151	0	0.252636
152	0	0.711691
153	0	0.999152
154	0	0.817705
155	0	0.891627
156	0	0.882956
157	0	0.993871
158	0	0.797099
159	0	0.991964
160	0	0.889215
161	0	0.880567
162	0	0.985974
163	0	0.98678
164	0	0.987958
165	0	0.164326
166	0	0.966772
167	0	0.346518
168	0	0.722268
169	0	0.132901
170	0	0.600376
171	0	0.0188964
172	0	0.00859225
173	0	0.854025
174	0	0.99455
175	0	0.960374
176	0	0.840095
177	0	0.610304
178	0	0.612243
179	0	0.0810388
180	0	0.269202
181	0	0.775176
182	0	0.761751
183	0	0.974656
184	0	0.856213
185	0	0.0015401
186	0	0.452672
187	0	0.991006
188	0	0.155321
189	0	0.228271
190	0	0.862474
191	0	0.647585
192	0	0.990929
193	0	0.991502
194	0	0.990905
195	0	0.822311
196	0	0.946833
197	0	0.905907
198	0	0.983399
199	0	0.941148
200	0	0.80462
201	0	0.89546
202	0	0.935704
203	0	0.954365
204	0	0.225368
205	0	0.968538
206	0	0.769068
207	0	0.754663
208	0	0.875649
209	0	0.398222
210	0	0.994923
211	0	0.965393
212	0	0.75205
213	0	0.528598
214	0	0.997033
215	0	0.925614
216	0	0.563142
217	0	0.713963
218	0	0.780749
219	0	0.510891
220	0	0.00800758
221	0	0.968373
222	0	0.598282
223	0	0.801147
224	0	0.962933
225	0	0.614216
226	0	0.771761
227	0	0.997732
228	0	0.0383827
229	0	0.92974
230	0	0.960236
231	0	0.982818
232	0	0.975775
233	0	0.0229828
234	0	0.467709
235	0	0.866396
236	0	0.83646
237	0	0.709684
238	0	0.784317
239	0	0.0167056
240	0	0.944071
241	0	0.993577
242	0	0.832694
243	0	0.876076
244	0	0.990905
245	0	0.76813
246	0	0.393648
247	0	0.368014
248	0	0.248563
249	0	0.846019
250	0	0.404792
251	0	0.986543
252	0	0.741293
253	0	0.996995
254	0	0.0685154
255	0	0.0524676
256	0	0.868889
257	0	0.89333
258	0	0.00417839
259	0	0.987944
260	0	0.932137
261	0	0.625453
262	0	0.98284
263	0	0.868698
264	0	0.952082
265	0	0.219096
266	0	0.851594
267	0	0.952842
268	0	0.912419
269	0	0.783585
270	0	0.922304
271	0	0.97635
272	0	0.94229
273	0	0.0199376
274	0	0.899349
275	0	0.986035
276	0	0.746706
277	0	0.723127
278	0	0.998218
279	0	0.870143
280	0	0.902012
281	0	0.927089
282	0	0.755298
283	0	0.687256
284	0	0.196581
285	0	0.0348157
286	0	0.998334
287	0	0.923084
288	0	0.703148
289	0	0.0975948
290	0	0.937041
291	0	0.780616
292	0	0.680309
293	0	0.991625
294	0	0.883097
295	0	0.315195
296	0	0.802921
297	0	0.997485
298	0	0.370072
299	0	0.993814
300	0	0.981533
301	0	0.0766987
302	0	0.870846
303	0	0.79082
304	0	0.648249
305	0	0.569131
306	0	0.448407
307	0	0.0235779
308	0	0.946433
309	0	0.706287
310	0	0.987177
311	0	0.880217
312	0	0.82634
313	0	0.981009
314	0	0.980392
315	0	0.721919
316	0	0.351362
317	0	0.873974
318	0	0.911504
319	0	0.683142
320	0	0.996164
321	0	0.748606
322	0	0.990576
323	0	0.778737
324	0	0.692114
325	0	0.815079
326	0	0.953869
327	0	0.530339
328	0	0.38817
329	0	0.359019
330	0	0.99779
331	0	0.914455
332	0	0.474321
333	0	0.945346
334	0	0.988553
335	0	0.908735
336	0	0.00426243
337	0	0.972016
338	0	0.827661
339	0	0.11001
340	0	0.956111
341	0	0.879614
342	0	0.955532
343	0	0.808502
344	0	0.398633
345	0	0.464774
346	0	0.806271
347	0	0.951207
348	0	0.608932
349	0	0.923926
350	0	0.964586
351	0	0.737523
352	0	0.809646
353	0	0.779334
354	0	0.793724
355	0	0.864611
356	0	0.19386
357	0	0.93417
358	0	0.936152
359	0	0.234668
360	0	0.581057
361	0	0.973653
362	0	0.464806
363	0	0.885761
364	0	0.994816
365	0	0.395548
366	0	0.23739
367	0	0.974191
368	0	0.761738
369	0	0.52978
370	0	0.82133
371	0	0.372777
372	0	0.689833
373	0	0.616976
374	0	0.870835
375	0	0.583607
376	0	0.894991
377	0	0.280704
378	0	0.0156888
379	0	0.457891
380	0	0.947718
381	0	0.834776
382	0	0.820692
383	0	0.982924
384	0	0.90058
385	0	0.410838
386	0	0.413504
387	0	0.216001
388	0	0.312041
389	0	0.994249
390	0	0.766616
391	0	0.940099
392	0	0.456444
393	0	0.999663
394	0	0.817191
395	0	0.776885
396	0	0.865678
397	0	0.989834
398	0	0.93741
399	0	0.965071
400	0	0.777146
401	0	0.3303
402	0	0.735495
403	0	0.895516
404	0	0.97666
405	0	0.852629
406	0	0.365376
407	0	0.874181
408	0	0.396956
409	0	0.885609
410	0	0.684823
411	0	0.779174
412	0	0.0560393
413	0	0.0870943
414	0	0.773449
415	0	0.767892
416	0	0.975599
417	0	0.996929
418	0	0.985854
419	0	0.98943
420	0	0.989488
421	0	0.957689
422	0	0.828465
423	0	0.691945
424	0	0.955543
425	0	0.826127
426	0	0.657364
427	0	0.927042
428	0	0.219047
429	0	0.566118
430	0	0.759055
431	0	0.966661
432	0	0.537801
433	0	0.987748
434	0	0.977615
435	0	0.841895
436	0	0.956621
437	0	0.721141
438	0	0.715186
439	0	0.966645
440	0	0.993798
441	0	0.386996
442	0	0.999816
443	0	0.97042
444	0	0.927886
445	0	0.730172
446	0	0.669341
447	0	0.915362
448	0	0.0307214
449	0	0.170642
450	0	0.667291
451	0	0.160744
452	0	0.875042
453	0	0.969758
454	0	0.118028
455	0	0.850314
456	0	0.85358
457	0	0.756743
458	0	0.558393
459	0	0.96497
460	0	0.152637
461	0	0.873771
462	0	0.591212
463	0	0.962122
464	0	0.499568
465	0	0.772733
466	0	0.106199
467	0	0.406958
468	0	0.778622
469	0	0.26012
470	0	0.373832
471	0	0.877499
472	0	0.823204
473	0	0.254531
474	0	0.715304
475	0	0.668432
476	0	0.979034
477	0	0.772494
478	0	0.263334
479	0	0.961948
480	0	0.866531
481	0	0.96589
482	0	0.877949
483	0	0.831842
484	0	0.810906
485	0	0.912019
486	0	0.985952
487	0	0.886351
488	0	0.905492
489	0	0.990675
490	0	0.448192
491	0	0.998742
492	0	0.0110273
493	0	0.702461
494	0	0.992584
495	0	0.991217
496	0	0.180245
497	0	0.147996
498	0	0.382559
499	0	0.383853
500	0	0.51118
501	0	0.741968
502	0	0.969055
503	0	0.357263
504	0	0.998316
505	0	0.966084
506	0	0.741338
507	0	0.877943
508	0	0.992394
509	0	0.00131507
510	0	0.609358
511	0	0.330851
512	0	0.630202
513	0	0.478636
514	0	0.790633
515	0	0.740705
516	0	0.0199874
517	0	0.723935
518	0	0.948642
519	0	0.998504
520	0	0.775172
521	0	0.856781
522	0	0.843199
523	0	0.269164
524	0	0.232687
525	0	0.926026
526	0	0.977757
527	0	0.52207
528	0	0.400643
529	0	0.492623
530	0	0.995046
531	0	0.0740127
532	0	0.924859
533	0	0.426325
534	0	0.436038
535	0	0.321897
536	0	0.930558
537	0	0.965009
538	0	0.309962
539	0	0.665968
540	0	0.537367
541	0	0.890081
542	0	0.00482431
543	0	0.399991
544	0	0.675656
545	0	0.87913
546	0	0.914252
547	0	0.99948
548	0	0.636006
549	0	0.361485
550	0	0.988993
551	0	0.157766
552	0	0.841531
553	0	0.877601
554	0	0.696064
555	0	0.425656
556	0	0.978506
557	0	0.589396
558	0	0.223499
559	0	0.00466405
560	0	0.99072
561	0	0.213291
562	0	0.898238
563	0	0.448926
564	0	0.43254
565	0	0.346971
566	0	0.953381
567	0	0.484587
568	0	0.330155
569	0	0.805708
570	0	0.989026
571	0	0.972579
572	0	0.565301
573	0	0.375419
574	0	0.492832
575	0	0.723185
576	0	0.884284
577	0	0.307749
578	0	0.839571
579	0	0.751265
580	0	0.937932
581	0	0.970227
582	0	0.325717
583	0	0.608515
584	0	0.767121
585	0	0.838286
586	0	0.0519395
587	0	0.890521
588	0	0.793215
589	0	0.167816
590	0	0.215081
591	0	0.827232
592	0	0.533834
593	0	0.0126609
594	0	0.856881
595	0	0.923029
596	0	0.896704
597	0	0.978195
598	0	0.0736075
599	0	0.00595378
600	0	0.348624
601	0	0.993748
602	0	0.212819
603	0	0.912057
604	0	0.84649
605	0	0.725941
606	0	0.379323
607	0	0.945083
608	0	0.781162
609	0	0.128243
610	0	0.797155
611	0	0.272756
612	0	0.718605
613	0	0.46721
614	0	0.662252
615	0	0.261908
616	0	0.998393
617	0	0.870272
618	0	0.906143
619	0	0.967314
620	0	0.181389
621	0	0.705996
622	0	0.926286
623	0	0.998325
624	0	0.234018
625	0	0.690443
626	0	0.728442
627	0	0.654728
628	0	0.90475
629	0	0.769217
630	0	0.874912
631	0	0.996182
632	0	0.885307
633	0	0.179135
634	0	0.00257497
635	0	0.938121
636	0	0.999058
637	0	0.52324
638	0	0.832359
639	0	0.410191
640	0	0.981235
641	0	0.484432
642	0	0.992519
643	0	0.0358026
644	0	0.483013
645	0	0.998731
646	0	0.82559
647	0	0.869794
648	0	0.951004
649	0	0.263532
650	0	0.975534
651	0	0.461545
652	0	0.508694
653	0	0.993569
654	0	0.826505
655	0	0.500108
656	0	0.966842
657	0	0.067682
658	0	0.579036
659	0	0.771794
660	0	0.00296279
661	0	0.0565829
662	0	0.0580647
663	0	0.988579
664	0	0.940857
665	0	0.656387
666	0	0.0775942
667	0	0.824219
668	0	0.193336
669	0	0.904838
670	0	0.99613
671	0	0.867
672	0	0.662417
673	0	0.0303138
674	0	0.986461
675	0	0.945183
676	0	0.905563
677	0	0.889999
678	0	0.917536
679	0	0.987833
680	0	0.677558
681	0	0.997809
682	0	0.948466
683	0	0.996386
684	0	0.124137
685	0	0.759205
686	0	0.9893
687	0	0.152717
688	0	0.0683082
689	0	0.831452
690	0	0.120847
691	0	0.997684
692	0	0.719699
693	0	0.910155
694	0	0.767467
695	0	0.398978
696	0	0.935413
697	0	0.433738
698	0	0.168762
699	0	0.891267
700	0	0.725469
701	0	0.984352
702	0	0.999933
703	0	0.600549
704	0	0.982093
705	0	0.879093
706	0	0.79196
707	0	0.327456
708	0	0.916311
709	0	0.60881
710	0	0.88747
711	0	0.993304
712	0	0.524429
713	0	0.468518
714	0	0.945933
715	0	0.734218
716	0	0.974365
717	0	0.209757
718	0	0.118448
719	0	0.318949
720	0	0.956559
721	0	0.823877
722	0	0.0991883
723	0	0.022966
724	0	0.814054
725	0	0.971482
726	0	0.585487
727	0	0.942458
728	0	0.522855
729	0	0.835089
730	0	0.863473
731	0	0.890858
732	0	0.606488
733	0	0.784276
734	0	0.888149
735	0	0.701045
736	0	0.830772
737	0	0.0227032
738	0	0.881625
739	0	0.855305
740	0	0.791173
741	0	0.653611
742	0	0.994084
743	0	0.0485453
744	0	0.183059
745	0	0.985599
746	0	0.919968
747	0	0.796993
748	0	0.872734
749	0	0.675048
750	0	0.638008
751	0	0.997068
752	0	0.895603
753	0	0.987446
754	0	0.719534
755	0	0.728496
756	0	0.201357
757	0	0.95758
758	0	0.62753
759	0	0.999216
760	0	0.996772
761	0	0.327062
762	0	0.99678
763	0	0.00252809
764	0	0.870201
765	0	0.806297
766	0	0.173147
767	0	0.987082
768	0	0.959172
769	0	0.465785
770	0	0.0296147
771	0	0.991488
772	0	0.61543
773	0	0.786048
774	0	0.766602
775	0	0.0095225
776	0	0.866017
777	0	0.700556
778	0	0.0313931
779	0	0.877537
780	0	0.88501
781	0	0.157689
782	0	0.901448
783	0	0.947731
784	0	0.777
785	0	0.27452
786	0	0.85558
787	0	0.89087
788	0	0.466913
789	0	0.980515
790	0	0.589732
791	0	0.0237672
792	0	0.679901
793	0	0.931616
794	0	0.492253
795	0	0.993281
796	0	0.654654
797	0	0.760683
798	0	0.980405
799	0	0.701389
800	0	0.114011
801	0	0.942267
802	0	0.607835
803	0	0.965505
804	0	0.491071
805	0	0.972186
806	0	0.814571
807	0	0.957396
808	0	0.996834
809	0	0.948118
810	0	0.473243
811	0	0.995026
812	0	0.431856
813	0	0.882995
814	0	0.591775
815	0	0.99163
816	0	0.0256234
817	0	0.894947
818	0	0.891154
819	0	0.989997
820	0	0.418635
821	0	0.96448
822	0	0.990052
823	0	0.899454
824	0	0.996729
825	0	0.96054
826	0	0.997452
827	0	0.43842
828	0	0.420206
829	0	0.000637302
830	0	0.982612
831	0	0.995118
832	0	0.989043
833	0	0.915456
834	0	0.136721
835	0	0.738158
836	0	0.0614304
837	0	0.998302
838	0	0.700878
839	0	0.859771
840	0	0.718295
841	0	0.906766
842	0	0.993345
843	0	0.927656
844	0	0.411546
845	0	0.939131
846	0	0.477878
847	0	0.906281
848	0	0.243868
849	0	0.547216
850	0	0.692262
851	0	0.930164
852	0	0.880086
853	0	0.955548
854	0	0.810087
855	0	0.886872
856	0	0.904322
857	0	0.895941
858	0	0.0134531
859	0	0.0558299
860	0	0.842506
861	0	0.965167
862	0	0.10899
863	0	0.800219
864	0	0.857408
865	0	0.857129
866	0	0.00796432
867	0	0.402887
868	0	0.715851
869	0	0.0190899
870	0	0.165283
871	0	0.889674
872	0	0.111942
873	0	0.909941
874	0	0.950071
875	0	0.273636
876	0	0.48227
877	0	0.623855
878	0	0.649123
879	0	0.489585
880	0	0.958383
881	0	0.85038
882	0	0.725911
883	0	0.740547
884	0	0.905598
885	0	0.676112
886	0	0.941934
887	0	0.478575
888	0	0.627556
889	0	0.856899
890	0	0.112323
891	0	0.958866
892	0	0.965054
893	0	0.595367
894	0	0.488704
895	0	0.901106
896	0	0.602436
897	0	0.899197
898	0	0.992739
899	0	0.939708
900	0	0.957542
901	0	0.999661
902	0	0.775489
903	0	0.947335
904	0	0.863464
905	0	0.0636499
906	0	0.747816
907	0	0.25932
908	0	0.991748
909	0	0.643512
910	0	0.794076
911	0	0.984895
912	0	0.301724
913	0	0.570673
914	0	0.998308
915	0	0.650181
916	0	0.612409
917	0	0.614156
918	0	0.142114
919	0	0.0331814
920	0	0.561115
921	0	0.139998
922	0	0.077018
923	0	0.947111
924	0	0.996685
925	0	0.516187
926	0	0.930687
927	0	0.944199
928	0	0.99993
929	0	0.473533
930	0	0.900757
931	0	0.643727
932	0	0.00173019
933	0	0.817852
934	0	0.739514
935	0	0.294246
936	0	0.102833
937	0	0.00524052
938	0	0.998147
939	0	0.963412
940	0	0.518427
941	0	0.00503871
942	0	0.939622
943	0	0.435927
944	0	0.945766
945	0	0.996808
946	0	0.860826
947	0	0.924583
948	0	0.973225
949	0	0.746176
950	0	0.00210969
951	0	0.669455
952	0	0.955391
953	0	0.718449
954	0	0.781321
955	0	0.390659
956	0	0.470141
957	0	0.964538
958	0	0.165915
959	0	0.943954
960	0	0.380031
961	0	0.869678
962	0	0.009576
963	0	0.970792
964	0	0.451747
965	0	0.488116
966	0	0.315304
967	0	0.62541
968	0	0.555392
969	0	0.834021
970	0	0.937466
971	0	0.0129402
972	0	0.964996
973	0	0.0703558
974	0	0.618782
975	0	0.994126
976	0	0.974263
977	0	0.372544
978	0	0.691133
979	0	0.103698
980	0	0.258933
981	0	0.508603
982	0	0.987633
983	0	0.646537
984	0	0.509038
985	0	0.0397093
986	0	0.964774
987	0	0.223495
988	0	0.908295
989	0	0.967358
990	0	0.996207
991	0	0.362356
992	0	0.231999
993	0	0.993431
994	0	0.402324
995	0	0.365065
996	0	0.791678
997	0	0.870537
998	0	0.724546
999	0	0.703125
1000	0	0.977721
1001	0	0.563419
1002	0	0.822743
1003	0	0.489791
1004	0	0.918096
1005	0	0.783955
1006	0	0.919049
1007	0	0.14794
1008	0	0.991628
1009	0	0.316887
1010	0	0.999538
1011	0	0.0737243
1012	0	0.406038
1013	0	0.687005
1014	0	0.310097
1015	0	0.344662
1016	0	0.995705
1017	0	0.990918
1018	0	0.568144
1019	0	0.338273
1020	0	0.973477
1021	0	0.898551
1022	0	0.988865
1023	0	0.234238
1024	0	0.997399
1025	0	0.620296
1026	0	0.751306
1027	0	0.146084
1028	0	0.979136
1029	0	0.807642
1030	0	0.799627
1031	0	0.998886
1032	0	0.914822
1033	0	0.54588
1034	0	0.943891
1035	0	0.726676
1036	0	0.403047
1037	0	0.175834
1038	0	0.545923
1039	0	0.990142
1040	0	0.830628
1041	0	0.68485
1042	0	0.203397
1043	0	0.996085
1044	0	0.663321
1045	0	0.58878
1046	0	0.474047
1047	0	0.977
1048	0	0.9452
1049	0	0.443138
1050	0	0.911044
1051	0	0.643639
1052	0	0.868226
1053	0	0.992386
1054	0	0.754988
1055	0	0.646684
1056	0	0.214234
1057	0	0.96449
1058	0	0.907318
1059	0	0.0605772
1060	0	0.998489
1061	0	0.967976
1062	0	0.859884
1063	0	0.817955
1064	0	0.810916
1065	0	0.816455
1066	0	0.946019
1067	0	0.2463
1068	0	0.879512
1069	0	0.910973
1070	0	0.962497
1071	0	0.249818
1072	0	0.985882
1073	0	0.391648
1074	0	0.775884
1075	0	0.917383
1076	0	0.683703
1077	0	0.572799
1078	0	0.976022
1079	0	0.985496
1080	0	0.0484686
1081	0	0.0935085
1082	0	0.597821
1083	0	0.804642
1084	0	0.773773
1085	0	0.833317
1086	0	0.810842
1087	0	0.0221949
1088	0	0.662857
1089	0	0.867491
1090	0	0.925041
1091	0	0.299607
1092	0	0.211987
1093	0	0.715285
1094	0	0.154544
1095	0	0.743665
1096	0	0.753058
1097	0	0.193664
1098	0	0.931196
1099	0	0.959705
1100	0	0.879136
1101	0	0.763556
1102	0	0.0507128
1103	0	0.906357
1104	0	0.498626
1105	0	0.993557
1106	0	0.70079
1107	0	0.841549
1108	0	0.255709
1109	0	0.632712
1110	0	0.972862
1111	0	0.629479
1112	0	0.997789
1113	0	0.97661
1114	0	0.744475
1115	0	0.927944
1116	0	0.550747
1117	0	0.877742
1118	0	0.310341
1119	0	0.856694
1120	0	0.968528
1121	0	0.993017
1122	0	0.67882
1123	0	0.735272
1124	0	0.965113
1125	0	0.992473
1126	0	0.348032
1127	0	0.913733
1128	0	0.721447
1129	0	0.989245
1130	0	0.923075
1131	0	0.60535
1132	0	0.655924
1133	0	0.992624
1134	0	0.00372765
1135	0	0.728882
1136	0	0.489507
1137	0	0.186845
1138	0	0.0388507
1139	0	0.801098
1140	0	0.0254683
1141	0	0.449066
1142	0	0.927423
1143	0	0.823425
1144	0	0.996446
1145	0	0.955773
1146	0	0.816249
1147	0	0.157935
1148	0	0.0192884
1149	0	0.084341
1150	0	0.50539
1151	0	0.878753
1152	0	0.437729
1153	0	0.217011
1154	0	0.454094
1155	0	0.819995
1156	0	0.902769
1157	0	0.970092
1158	0	0.590496
1159	0	0.806832
1160	0	0.308488
1161	0	0.83601
1162	0	0.710751
1163	0	0.897334
1164	0	0.759909
1165	0	0.0348298
1166	0	0.935052
1167	0	0.576662
1168	0	0.997506
1169	0	0.781192
1170	0	0.941961
1171	0	0.800562
1172	0	0.715293
1173	0	0.046625
1174	0	0.890401
1175	0	0.884647
1176	0	0.818976
1177	0	0.911354
1178	0	0.570861
1179	0	0.00111102
1180	0	0.40002
1181	0	0.513495
1182	0	0.397016
1183	0	0.976137
1184	0	0.82773
1185	0	0.193644
1186	0	0.00194279
1187	0	0.469345
1188	0	0.649629
1189	0	0.958688
1190	0	0.599142
1191	0	0.888762
1192	0	0.414081
1193	0	0.991824
1194	0	0.646435
1195	0	0.924116
1196	0	0.480143
1197	0	0.857629
1198	0	0.117533
1199	0	0.82107
1200	0	0.98785
1201	0	0.922715
1202	0	0.976326
1203	0	0.0632689
1204	0	0.487159
1205	0	0.133672
1206	0	0.998985
1207	0	0.551031
1208	0	0.831598
1209	0	0.648238
1210	0	0.0131545
1211	0	0.7506
1212	0	0.93023
1213	0	0.749214
1214	0	0.227989
1215	0	0.829623
1216	0	0.941381
1217	0	0.328483
1218	0	0.93332
1219	0	0.783891
1220	0	0.166479
1221	0	0.740512
1222	0	0.997508
1223	0	0.893066
1224	0	0.0500944
1225	0	0.165052
1226	0	0.874834
1227	0	0.0789762
1228	0	0.98507
1229	0	0.697041
1230	0	0.507171
1231	0	0.859846
1232	0	0.908172
1233	0	0.771985
1234	0	0.98685
1235	0	0.103084
1236	0	0.816925
1237	0	0.997751
1238	0	0.223527
1239	0	0.933023
1240	0	0.91483
1241	0	0.753574
1242	0	0.901626
1243	0	0.970071
1244	0	0.657479
1245	0	0.799495
1246	0	0.0636225
1247	0	0.792452
1248	0	0.00676911
1249	0	0.856853
1250	0	0.751305
1251	0	0.881969
1252	0	0.971903
1253	0	0.0395016
1254	0	0.849404
1255	0	0.546869
1256	0	0.00745995
1257	0	0.53586
1258	0	0.997649
1259	0	0.88805
1260	0	0.804043
1261	0	0.97103
1262	0	0.84914
1263	0	0.705013
1264	0	0.795956
1265	0	0.519042
1266	0	0.379065
1267	0	0.986111
1268	0	0.886714
1269	0	0.487438
1270	0	0.999161
1271	0	0.984913
1272	0	0.843821
1273	0	0.202867
1274	0	0.759958
1275	0	0.887919
1276	0	0.381576
1277	0	0.809873
1278	0	0.987358
1279	0	0.989608
1280	0	0.964476
1281	0	0.900144
1282	0	0.685139
1283	0	0.0883962
1284	0	0.879319
1285	0	0.9889
1286	0	0.974232
1287	0	0.48237
1288	0	0.988953
1289	0	0.0482297
1290	0	0.0774624
1291	0	0.776246
1292	0	0.984668
1293	0	0.337142
1294	0	0.982302
1295	0	0.899315
1296	0	0.782001
1297	0	0.844047
1298	0	0.962097
1299	0	0.940934
1300	0	0.673976
1301	0	0.727169
1302	0	0.691632
1303	0	0.983135
1304	0	0.998307
1305	0	0.896213
1306	0	0.595726
1307	0	0.784896
1308	0	0.0209073
1309	0	0.249118
1310	0	0.9689
1311	0	0.00266899
1312	0	0.982723
1313	0	0.553032
1314	0	0.808577
1315	0	0.982935
1316	0	0.855057
1317	0	0.913719
1318	0	0.958601
1319	0	0.719077
1320	0	0.493346
1321	0	0.994285
1322	0	0.897007
1323	0	0.0398099
1324	0	0.780069
1325	0	0.993739
1326	0	0.940919
1327	0	0.932575
1328	0	0.907296
1329	0	0.927526
1330	0	0.68781
1331	0	0.495462
1332	0	0.871698
1333	0	0.916471
1334	0	0.994896
1335	0	0.726615
1336	0	0.936354
1337	0	0.639591
1338	0	0.0362248
1339	0	0.72175
1340	0	0.831205
1341	0	0.762506
1342	0	0.729929
1343	0	0.719464
1344	0	0.146168
1345	0	0.77055
1346	0	0.0437847
1347	0	0.56513
1348	0	0.258547
1349	0	0.889906
1350	0	0.995318
1351	0	0.0191412
1352	0	0.61389
1353	0	0.502979
1354	0	0.558601
1355	0	0.981658
1356	0	0.103701
1357	0	0.921019
1358	0	0.835953
1359	0	0.924431
1360	0	0.0378523
1361	0	0.983336
1362	0	0.892366
1363	0	0.104008
1364	0	0.517461
1365	0	0.997036
1366	0	0.426168
1367	0	0.0964784
1368	0	0.630207
1369	0	0.952688
1370	0	0.93777
1371	0	0.691623
1372	0	0.966551
1373	0	0.0430079
1374	0	0.747526
1375	0	0.737032
1376	0	0.93966
1377	0	0.897126
1378	0	0.631848
1379	0	0.865763
1380	0	0.312208
1381	0	0.987858
1382	0	0.609159
1383	0	0.271841
1384	0	0.713106
1385	0	0.984791
1386	0	0.499342
1387	0	0.451054
1388	0	0.879746
1389	0	0.529905
1390	0	0.478761
1391	0	0.96798
1392	0	0.98454
1393	0	0.145612
1394	0	0.243489
1395	0	0.846244
1396	0	0.962484
1397	0	0.883688
1398	0	0.045509
1399	0	0.7843
1400	0	0.96973
1401	0	0.969466
1402	0	0.918666
1403	0	0.638161
1404	0	0.421834
1405	0	0.974108
1406	0	0.704784
1407	0	0.643819
1408	0	0.988288
1409	0	0.951891
1410	0	0.894959
1411	0	0.8908
1412	0	0.987073
1413	0	0.979817
1414	0	0.493402
1415	0	0.992188
1416	0	0.875005
1417	0	0.987293
1418	0	0.661072
1419	0	0.883503
1420	0	0.0796486
1421	0	0.999855
1422	0	0.840498
1423	0	0.77773
1424	0	0.76677
1425	0	0.972863
1426	0	0.372411
1427	0	0.997866
1428	0	0.82363
1429	0	0.91011
1430	0	0.990128
1431	0	0.0258634
1432	0	0.872198
1433	0	0.988994
1434	0	0.498655
1435	0	0.29919
1436	0	0.971285
1437	0	0.289457
1438	0	0.492304
1439	0	0.644453
1440	0	0.962234
1441	0	0.178436
1442	0	0.0505048
1443	0	0.953448
1444	0	0.741019
1445	0	0.988189
1446	0	0.81585
1447	0	0.84961
1448	0	0.866166
1449	0	0.357935
1450	0	0.914948
1451	0	0.765864
1452	0	0.876931
1453	0	0.982891
1454	0	0.911142
1455	0	0.995114
1456	0	0.653031
1457	0	0.944544
1458	0	0.764548
1459	0	0.940936
1460	0	0.326885
1461	0	0.868864
1462	0	0.969992
1463	0	0.566605
1464	0	0.967828
1465	0	0.189966
1466	0	0.70501
1467	0	0.473523
1468	0	0.00555405
1469	0	0.523679
1470	0	0.012982
1471	0	0.0547107
1472	0	0.624534
1473	0	0.959414
1474	0	0.515878
1475	0	0.775347
1476	0	0.850958
1477	0	0.990379
1478	0	0.852775
1479	0	0.463237
1480	0	0.996523
1481	0	0.952175
1482	0	0.890735
1483	0	0.551231
1484	0	0.9919
1485	0	0.88911
1486	0	0.404703
1487	0	0.850574
1488	0	0.519976
1489	0	0.791884
1490	0	0.780043
1491	0	0.554813
1492	0	0.994305
1493	0	0.393846
1494	0	0.851586
1495	0	0.828182
1496	0	0.797107
1497	0	0.985321
1498	0	0.606952
1499	0	0.985888
1500	0	0.856895
1501	0	0.367265
1502	0	0.37214
1503	0	0.0806874
1504	0	0.972214
1505	0	0.00128073
1506	0	0.651411
1507	0	0.690152
1508	0	0.785786
1509	0	0.933462
1510	0	0.563741
1511	0	0.879932
1512	0	0.901298
1513	0	0.913279
1514	0	0.561031
1515	0	0.213176
1516	0	0.926938
1517	0	0.98098
1518	0	0.869403
1519	0	0.929363
1520	0	0.227506
1521	0	0.939234
1522	0	0.86166
1523	0	0.261539
1524	0	0.942388
1525	0	0.765116
1526	0	0.729396
1527	0	0.485855
1528	0	0.740441
1529	0	0.585041
1530	0	0.694808
1531	0	0.575075
1532	0	0.957457
1533	0	0.955332
1534	0	0.00766874
1535	0	0.51502
1536	0	0.175673
1537	0	0.963343
1538	0	0.759382
1539	0	0.708538
1540	0	0.0683189
1541	0	0.989959
1542	0	0.723312
1543	0	0.525521
1544	0	0.369503
1545	0	0.913063
1546	0	0.726238
1547	0	0.0880404
1548	0	0.368031
1549	0	0.991711
1550	0	0.0469895
1551	0	0.830922
1552	0	0.0218036
1553	0	0.929583
1554	0	0.316912
1555	0	0.935092
1556	0	0.972408
1557	0	0.277754
1558	0	0.176795
1559	0	0.673116
1560	0	0.934254
1561	0	0.973554
1562	0	0.367126
1563	0	0.886712
1564	0	0.61135
1565	0	0.580649
1566	0	0.579859
1567	0	0.309823
1568	0	0.274035
1569	0	0.966786
1570	0	0.598426
1571	0	0.972129
1572	0	0.840915
1573	0	0.120884
1574	0	0.998413
1575	0	0.0806477
1576	0	0.987086
1577	0	0.865281
1578	0	0.939366
1579	0	0.923598
1580	0	0.911129
1581	0	0.400295
1582	0	0.526765
1583	0	0.887389
1584	0	0.964372
1585	0	0.000513035
1586	0	0.509874
1587	0	0.687513
1588	0	0.0702024
1589	0	0.872777
1590	0	0.981382
1591	0	0.815349
1592	0	0.825443
1593	0	0.572056
1594	0	0.649837
1595	0	0.112202
1596	0	0.642228
1597	0	0.839457
1598	0	0.787067
1599	0	0.838412
1600	0	0.776175
1601	0	0.279687
1602	0	0.414741
1603	0	0.978787
1604	0	0.794368
1605	0	0.802299
1606	0	0.79678
1607	0	0.983947
1608	0	0.336813
1609	0	0.795608
1610	0	0.653779
1611	0	0.924529
1612	0	0.825905
1613	0	0.638905
1614	0	0.642917
1615	0	0.942983
1616	0	0.995058
1617	0	0.514493
1618	0	0.608199
1619	0	0.931015
1620	0	0.579742
1621	0	0.0492963
1622	0	0.194015
1623	0	0.896674
1624	0	0.252639
1625	0	0.672318
1626	0	0.986548
1627	0	0.555608
1628	0	0.99969
1629	0	0.334293
1630	0	0.946343
1631	0	0.504051
1632	0	0.991734
1633	0	0.811883
1634	0	0.632909
1635	0	0.232733
1636	0	0.9311
1637	0	0.979236
1638	0	0.921092
1639	0	0.109289
1640	0	0.410862
1641	0	0.800114
1642	0	0.737354
1643	0	0.222104
1644	0	0.974104
1645	0	0.335632
1646	0	0.954773
1647	0	0.807039
1648	0	0.890628
1649	0	0.72719
1650	0	0.0307808
1651	0	0.332764
1652	0	0.622325
1653	0	0.981565
1654	0	0.573671
1655	0	0.20353
1656	0	0.944859
1657	0	0.186154
1658	0	0.398486
1659	0	0.97989
1660	0	0.988946
1661	0	0.855166
1662	0	0.842679
1663	0	0.998784
1664	0	0.998815
1665	0	0.979783
1666	0	0.395103
1667	0	0.610146
1668	0	0.524752
1669	0	0.906535
1670	0	0.308736
1671	0	0.891324
1672	0	0.202109
1673	0	0.588934
1674	0	0.0168331
1675	0	0.954268
1676	0	0.811615
1677	0	0.696912
1678	0	0.00176741
1679	0	0.891609
1680	0	0.0112602
1681	0	0.772634
1682	0	0.332949
1683	0	0.997891
1684	0	0.00470764
1685	0	0.49792
1686	0	0.584807
1687	0	0.990063
1688	0	0.522322
1689	0	0.999515
1690	0	0.330414
1691	0	0.75034
1692	0	0.300984
1693	0	0.814211
1694	0	0.950348
1695	0	0.247385
1696	0	0.89529
1697	0	0.997379
1698	0	0.783182
1699	0	0.987038
1700	0	0.555662
1701	0	0.575349
1702	0	0.860272
1703	0	0.946025
1704	0	0.483845
1705	0	0.880929
1706	0	0.958477
1707	0	0.964499
1708	0	0.0452266
1709	0	0.554242
1710	0	0.856606
1711	0	0.911812
1712	0	0.984777
1713	0	0.959499
1714	0	0.184408
1715	0	0.95807
1716	0	0.687864
1717	0	0.99001
1718	0	0.137648
1719	0	0.633765
1720	0	0.304841
1721	0	0.998353
1722	0	0.412625
1723	0	0.729418
1724	0	0.0999917
1725	0	0.990701
1726	0	0.827516
1727	0	0.560119
1728	0	0.0763109
1729	0	0.978741
1730	0	0.98634
1731	0	0.133041
1732	0	0.59563
1733	0	0.962219
1734	0	0.968774
1735	0	0.934591
1736	0	0.171316
1737	0	0.84478
1738	0	0.808327
1739	0	0.95918
1740	0	0.300288
1741	0	0.848395
1742	0	0.935591
1743	0	0.797558
1744	0	0.984469
1745	0	0.824757
1746	0	0.529631
1747	0	0.347908
1748	0	0.458095
1749	0	0.98415
1750	0	0.849514
1751	0	0.0157306
1752	0	0.980989
1753	0	0.850167
1754	0	0.0172193
1755	0	0.579704
1756	0	0.950011
1757	0	0.973829
1758	0	0.828543
1759	0	0.674775
1760	0	0.295643
1761	0	0.574335
1762	0	0.261002
1763	0	0.974147
1764	0	0.956733
1765	0	0.434707
1766	0	0.671954
1767	0	0.996156
1768	0	0.563481
1769	0	0.651008
1770	0	0.955622
1771	0	0.196927
1772	0	0.831312
1773	0	0.917063
1774	0	0.450336
1775	0	0.468726
1776	0	0.0919414
1777	0	0.918704
1778	0	0.948636
1779	0	0.998936
1780	0	0.95541
1781	0	0.88135
1782	0	0.91428
1783	0	0.995096
1784	0	0.627697
1785	0	0.959794
1786	0	0.163737
1787	0	0.902394
1788	0	0.764349
1789	0	0.933451
1790	0	0.963117
1791	0	0.477113
1792	0	0.0427013
1793	0	0.716828
1794	0	0.858533
1795	0	0.31474
1796	0	0.936542
1797	0	0.972564
1798	0	0.909608
1799	0	0.947002
1800	0	0.793346
1801	0	0.0193216
1802	0	0.15934
1803	0	0.901089
1804	0	0.611075
1805	0	0.999666
1806	0	0.970007
1807	0	0.525075
1808	0	0.135421
1809	0	0.911389
1810	0	0.805535
1811	0	0.0510892
1812	0	0.0971113
1813	0	0.384144
1814	0	0.915222
1815	0	0.976783
1816	0	0.943122
1817	0	0.670183
1818	0	0.549219
1819	0	0.949753
1820	0	0.732208
1821	0	0.988408
1822	0	0.0846659
1823	0	0.251642
1824	0	0.945693
1825	0	0.70068
1826	0	0.690822
1827	0	0.776466
1828	0	0.00334368
1829	0	0.343545
1830	0	0.903804
1831	0	0.528646
1832	0	0.744582
1833	0	0.313901
1834	0	0.732932
1835	0	0.912444
1836	0	0.688354
1837	0	0.996599
1838	0	0.768996
1839	0	0.681211
1840	0	0.560359
1841	0	0.73602
1842	0	0.173656
1843	0	0.940909
1844	0	0.713102
1845	0	0.422234
1846	0	0.296233
1847	0	0.981769
1848	0	0.947719
1849	0	0.652707
1850	0	0.735614
1851	0	0.729254
1852	0	0.0360388
1853	0	0.590102
1854	0	0.706469
1855	0	0.925066
1856	0	0.154817
1857	0	0.9968
1858	0	0.977124
1859	0	0.871081
1860	0	0.85252
1861	0	0.848693
1862	0	0.998066
1863	0	0.619511
1864	0	0.982162
1865	0	0.408716
1866	0	0.172218
1867	0	0.339195
1868	0	0.436693
1869	0	0.850575
1870	0	0.801606
1871	0	0.929649
1872	0	0.7534
1873	0	0.946827
1874	0	0.850139
1875	0	0.986841
1876	0	0.16179
1877	0	0.997721
1878	0	0.775355
1879	0	0.99626
1880	0	0.907148
1881	0	0.995777
1882	0	0.489407
1883	0	0.445334
1884	0	0.993347
1885	0	0.646227
1886	0	0.931329
1887	0	0.618144
1888	0	0.995853
1889	0	0.863705
1890	0	0.998227
1891	0	0.0977118
1892	0	0.223933
1893	0	0.85945
1894	0	0.892226
1895	0	0.942612
1896	0	0.0012193
1897	0	0.768158
1898	0	0.416575
1899	0	0.00565576
1900	0	0.678959
1901	0	0.861545
1902	0	0.793564
1903	0	0.928868
1904	0	0.796349
1905	0	0.913919
1906	0	0.196579
1907	0	0.997706
1908	0	0.475519
1909	0	0.994167
1910	0	0.470871
1911	0	0.924213
1912	0	0.509014
1913	0	0.876861
1914	0	0.795554
1915	0	0.977289
1916	0	0.936914
1917	0	0.972389
1918	0	0.849777
1919	0	0.534278
1920	0	0.00513484
1921	0	0.559141
1922	0	0.926673
1923	0	0.78223
1924	0	0.830825
1925	0	0.960471
1926	0	0.680716
1927	0	0.634233
1928	0	0.943153
1929	0	0.992588
1930	0	0.996153
1931	0	0.947007
1932	0	0.466072
1933	0	0.0919001
1934	0	0.239107
1935	0	0.988238
1936	0	0.704615
1937	0	0.609784
1938	0	0.622108
1939	0	0.972522
1940	0	0.234344
1941	0	0.818206
1942	0	0.909936
1943	0	0.779621
1944	0	0.639287
1945	0	0.996431
1946	0	0.77378
1947	0	0.898782
1948	0	0.634881
1949	0	0.9399
1950	0	0.938154
1951	0	0.553491
1952	0	0.886698
1953	0	0.58624
1954	0	0.952577
1955	0	0.790704
1956	0	0.988475
1957	0	0.930015
1958	0	0.0137871
1959	0	0.928928
1960	0	0.655758
1961	0	0.487162
1962	0	0.0285553
1963	0	0.595782
1964	0	0.561639
1965	0	0.787003

## Sheet: A_7
A_3d_sfy1_n_n_2	Label	Score
0	0	0.729267
1	0	0.978519
2	0	0.89331
3	0	0.0528262
4	0	0.835368
5	0	0.993406
6	0	0.999323
7	0	0.702014
8	0	0.540847
9	0	0.988376
10	0	0.993193
11	0	0.54382
12	0	0.738893
13	0	0.635037
14	0	0.022029
15	0	0.936798
16	0	0.0422079
17	0	0.376583
18	0	0.589399
19	0	0.962891
20	0	0.938298
21	0	0.781702
22	0	0.71479
23	0	0.787462
24	0	0.799461
25	0	0.936084
26	0	0.642094
27	0	0.606839
28	0	0.986598
29	0	0.0656606
30	0	0.899674
31	0	0.974252
32	0	0.0317362
33	0	0.997797
34	0	0.267816
35	0	0.756158
36	0	0.903687
37	0	0.29411
38	0	0.402442
39	0	0.99301
40	0	0.988602
41	0	0.923045
42	0	0.0539565
43	0	0.926577
44	0	0.995422
45	0	0.926057
46	0	0.814881
47	0	0.229971
48	0	0.996937
49	0	0.90468
50	0	0.921307
51	0	0.9116
52	0	0.850799
53	0	0.855328
54	0	0.738204
55	0	0.910461
56	0	0.754956
57	0	0.246384
58	0	0.819776
59	0	0.994001
60	0	0.67413
61	0	0.998145
62	0	0.975386
63	0	0.0826902
64	0	0.885692
65	0	0.567201
66	0	0.844152
67	0	0.99603
68	0	0.247013
69	0	0.0531632
70	0	0.931194
71	0	0.943371
72	0	0.911769
73	0	0.998977
74	0	0.842918
75	0	0.78552
76	0	0.903541
77	0	0.997742
78	0	0.791046
79	0	0.000595622
80	0	0.921237
81	0	0.358982
82	0	0.928953
83	0	0.752405
84	0	0.946735
85	0	0.990711
86	0	0.836235
87	0	0.941191
88	0	0.520147
89	0	0.928373
90	0	0.87533
91	0	0.519947
92	0	0.519109
93	0	0.987835
94	0	0.883697
95	0	0.156805
96	0	0.996332
97	0	0.926824
98	0	0.0456865
99	0	0.845742
100	0	0.988106
101	0	0.987215
102	0	0.614345
103	0	0.440081
104	0	0.935753
105	0	0.863134
106	0	0.935366
107	0	0.00230928
108	0	0.999551
109	0	0.992995
110	0	0.799532
111	0	0.426961
112	0	0.963101
113	0	0.640022
114	0	0.99653
115	0	0.977485
116	0	0.852653
117	0	0.895762
118	0	0.971749
119	0	0.839524
120	0	0.108162
121	0	0.942392
122	0	0.832582
123	0	0.363939
124	0	0.12549
125	0	0.762595
126	0	0.966385
127	0	0.617049
128	0	0.788406
129	0	0.938505
130	0	0.819492
131	0	0.792671
132	0	0.768533
133	0	0.635819
134	0	0.628196
135	0	0.617425
136	0	0.749269
137	0	0.741826
138	0	0.689851
139	0	0.426522
140	0	0.78884
141	0	0.999761
142	0	0.685386
143	0	0.835231
144	0	0.347881
145	0	0.242366
146	0	0.98836
147	0	0.626716
148	0	0.786567
149	0	0.982935
150	0	0.796145
151	0	0.422396
152	0	0.596403
153	0	0.28692
154	0	0.837769
155	0	0.631701
156	0	0.487667
157	0	0.897606
158	0	0.793412
159	0	0.432472
160	0	0.994475
161	0	0.316192
162	0	0.952592
163	0	0.385112
164	0	0.905364
165	0	0.000867614
166	0	0.0689132
167	0	0.58222
168	0	0.639465
169	0	0.732216
170	0	0.997209
171	0	0.142702
172	0	0.863459
173	0	0.991312
174	0	0.954407
175	0	0.996137
176	0	0.00529386
177	0	0.95158
178	0	0.94287
179	0	0.979614
180	0	0.771538
181	0	0.602205
182	0	0.597122
183	0	0.858267
184	0	0.970474
185	0	0.98922
186	0	0.980236
187	0	0.663318
188	0	0.995672
189	0	0.0227895
190	0	0.996463
191	0	0.223783
192	0	0.952421
193	0	0.000300163
194	0	0.771779
195	0	0.668293
196	0	0.912333
197	0	0.61448
198	0	0.0792954
199	0	0.770306
200	0	0.997508
201	0	0.982984
202	0	0.662888
203	0	0.713753
204	0	0.763015
205	0	0.0789586
206	0	0.823884
207	0	0.863857
208	0	0.989935
209	0	0.992582
210	0	0.520982
211	0	0.165045
212	0	0.885433
213	0	0.998149
214	0	0.960659
215	0	0.702346
216	0	0.719412
217	0	0.605838
218	0	0.993478
219	0	0.993553
220	0	0.811184
221	0	0.959139
222	0	0.462963
223	0	0.841747
224	0	0.744237
225	0	0.836695
226	0	0.893668
227	0	0.806833
228	0	0.96298
229	0	0.873133
230	0	0.678058
231	0	0.671662
232	0	0.954581
233	0	0.96204
234	0	0.486076
235	0	0.994862
236	0	0.261578
237	0	0.932424
238	0	0.923469
239	0	0.885892
240	0	0.76088
241	0	0.00216824
242	0	0.916091
243	0	0.775705
244	0	0.853128
245	0	0.958618
246	0	0.992313
247	0	0.974008
248	0	0.145283
249	0	0.907524
250	0	0.941586
251	0	0.983608
252	0	0.992303
253	0	0.999793
254	0	0.667181
255	0	0.824376
256	0	0.957137
257	0	0.855191
258	0	0.969487
259	0	0.964687
260	0	0.777736
261	0	0.994211
262	0	0.727771
263	0	0.957212
264	0	0.297985
265	0	0.981298
266	0	0.584366
267	0	0.925344
268	0	0.659017
269	0	0.797953
270	0	0.747101
271	0	0.796293
272	0	0.996264
273	0	0.866136
274	0	0.536873
275	0	0.884081
276	0	0.479793
277	0	0.993447
278	0	0.919159
279	0	0.764519
280	0	0.955393
281	0	0.871282
282	0	0.973232
283	0	0.803442
284	0	0.215522
285	0	0.893865
286	0	0.93781
287	0	0.631396
288	0	0.643344
289	0	0.509914
290	0	0.903794
291	0	0.812779
292	0	0.7776
293	0	0.724287
294	0	0.928238
295	0	0.584046
296	0	0.963347
297	0	0.732772
298	0	0.743971
299	0	0.871203
300	0	0.999211
301	0	0.999916
302	0	0.979512
303	0	0.965173
304	0	0.944803
305	0	0.0661066
306	0	0.728878
307	0	0.917892
308	0	0.592305
309	0	0.989967
310	0	0.540357
311	0	0.99032
312	0	0.619542
313	0	0.891165
314	0	0.681841
315	0	0.960943
316	0	0.988146
317	0	0.990348
318	0	0.561231
319	0	0.79057
320	0	0.737693
321	0	0.989467
322	0	0.987273
323	0	0.927148
324	0	0.994074
325	0	0.931744
326	0	0.989741
327	0	0.867575
328	0	0.984096
329	0	0.0798767
330	0	0.825695
331	0	0.0178974
332	0	0.761115
333	0	0.965268
334	0	0.677101
335	0	0.268871
336	0	0.271316
337	0	0.785866
338	0	0.691125
339	0	0.941631
340	0	0.162412
341	0	0.9889
342	0	0.998738
343	0	0.924026
344	0	0.305145
345	0	0.257872
346	0	0.968162
347	0	0.967021
348	0	0.661083
349	0	0.0161193
350	0	0.712041
351	0	0.932727
352	0	0.681373
353	0	0.936061
354	0	0.993024
355	0	0.995781
356	0	0.706992
357	0	0.951564
358	0	0.845899
359	0	0.949448
360	0	0.943386
361	0	0.295011
362	0	0.769074
363	0	0.971176
364	0	0.998381
365	0	0.911588
366	0	0.952396
367	0	0.674766
368	0	0.99625
369	0	0.542724
370	0	0.999159
371	0	0.977953
372	0	0.868738
373	0	0.979187
374	0	0.497939
375	0	0.352601
376	0	0.531611
377	0	0.990781
378	0	0.651888
379	0	0.99903
380	0	0.772755
381	0	0.297186
382	0	0.999868
383	0	0.95699
384	0	0.870206
385	0	0.864446
386	0	0.627641
387	0	0.177465
388	0	0.42516
389	0	0.85877
390	0	0.420292
391	0	0.934625
392	0	0.13045
393	0	0.953181
394	0	0.751503
395	0	0.847582
396	0	0.843273
397	0	0.988634
398	0	0.939277
399	0	0.542036
400	0	0.50343
401	0	0.995408
402	0	0.95419
403	0	0.985036
404	0	0.490542
405	0	0.935447
406	0	0.906136
407	0	0.977017
408	0	0.0165668
409	0	0.893346
410	0	0.289881
411	0	0.994474
412	0	0.999864
413	0	0.925744
414	0	0.891478
415	0	0.998642
416	0	0.0418664
417	0	0.874314
418	0	0.218599
419	0	0.988445
420	0	0.300336
421	0	0.30751
422	0	0.91268
423	0	0.649613
424	0	0.893948
425	0	0.0735255
426	0	0.587727
427	0	0.837463
428	0	0.780942
429	0	0.550047
430	0	0.772594
431	0	0.00228752
432	0	0.00535425
433	0	0.890547
434	0	0.883152
435	0	0.691993
436	0	0.555725
437	0	0.839883
438	0	0.574968
439	0	0.759194
440	0	0.743347
441	0	0.480248
442	0	0.74483
443	0	0.915088
444	0	0.895338
445	0	0.712843
446	0	0.892962
447	0	0.0117767
448	0	0.998415
449	0	0.842532
450	0	0.893492
451	0	0.808501
452	0	0.51191
453	0	0.99916
454	0	0.00173156
455	0	0.945383
456	0	0.998618
457	0	0.631018
458	0	0.977001
459	0	0.00373166
460	0	0.489427
461	0	0.717465
462	0	0.974114
463	0	0.97903
464	0	0.981283
465	0	0.459868
466	0	0.896498
467	0	0.746029
468	0	0.986548
469	0	0.86708
470	0	0.788878
471	0	0.576747
472	0	0.986428
473	0	0.5914
474	0	0.998784
475	0	0.664035
476	0	0.902709
477	0	0.858944
478	0	0.79513
479	0	0.213143
480	0	0.819461
481	0	0.993647
482	0	0.990482
483	0	0.529861
484	0	0.848679
485	0	0.856667
486	0	0.878477
487	0	0.894702
488	0	0.729785
489	0	0.688018
490	0	0.0035639
491	0	0.95963
492	0	0.998292
493	0	0.910168
494	0	0.871426
495	0	0.965138
496	0	0.943185
497	0	0.480679
498	0	0.0542327
499	0	0.954395
500	0	0.99777
501	0	0.635445
502	0	0.0690552
503	0	0.446299
504	0	0.7568
505	0	0.60046
506	0	0.894183
507	0	0.968253
508	0	0.0925052
509	0	0.983559
510	0	0.772594
511	0	0.979152
512	0	0.380415
513	0	0.95876
514	0	0.938289
515	0	0.923108
516	0	0.847307
517	0	0.975113
518	0	0.829951
519	0	0.788412
520	0	0.00100084
521	0	0.993321
522	0	0.993944
523	0	0.945741
524	0	0.631329
525	0	0.872034
526	0	0.994769
527	0	0.990275
528	0	0.726119
529	0	0.237426
530	0	0.684488
531	0	0.986568
532	0	0.901678
533	0	0.873525
534	0	0.916348
535	0	0.993139
536	0	0.840045
537	0	0.968815
538	0	0.973056
539	0	0.784752
540	0	0.955749
541	0	0.99193
542	0	0.583222
543	0	0.955283
544	0	0.956914
545	0	0.802508
546	0	0.925559
547	0	0.985229
548	0	0.922462
549	0	0.686789
550	0	0.613757
551	0	0.94622
552	0	0.753648
553	0	0.893992
554	0	0.155144
555	0	0.4027
556	0	0.951676
557	0	0.98048
558	0	0.975012
559	0	0.896413
560	0	0.995806
561	0	0.759506
562	0	0.846029
563	0	0.830181
564	0	0.96493
565	0	0.973913
566	0	0.838597
567	0	0.935176
568	0	0.950832
569	0	0.578686
570	0	0.196467
571	0	0.584481
572	0	0.828908
573	0	0.942363
574	0	0.0452643
575	0	0.771848
576	0	0.449282
577	0	0.985704
578	0	0.43014
579	0	0.704362
580	0	0.765463
581	0	0.66359
582	0	0.248835
583	0	0.925077
584	0	0.890335
585	0	0.33854
586	0	0.886259
587	0	0.753422
588	0	0.241627
589	0	0.762893
590	0	0.556289
591	0	0.380387
592	0	0.966891
593	0	0.0164771
594	0	0.851193
595	0	0.959864
596	0	0.979235
597	0	0.982934
598	0	0.816901
599	0	0.360098
600	0	0.982348
601	0	0.191487
602	0	0.127205
603	0	0.969938
604	0	0.981918
605	0	0.917875
606	0	0.915223
607	0	0.410752
608	0	0.00425926
609	0	0.91183
610	0	0.96219
611	0	0.675779
612	0	0.00498381
613	0	0.816851
614	0	0.880639
615	0	0.502575
616	0	0.370032
617	0	0.99876
618	0	0.358504
619	0	0.964806
620	0	0.661015
621	0	0.968798
622	0	0.969681
623	0	0.824541
624	0	0.800352
625	0	0.913157
626	0	0.526495
627	0	0.0631518
628	0	0.667082
629	0	0.756365
630	0	0.655095
631	0	0.963717
632	0	0.615732
633	0	0.968601
634	0	0.530432
635	0	0.996337
636	0	0.924582
637	0	0.996054
638	0	0.839262
639	0	0.654821
640	0	0.991054
641	0	0.997772
642	0	0.993022
643	0	0.148509
644	0	0.291564
645	0	0.024893
646	0	0.979782
647	0	0.764926
648	0	0.425477
649	0	0.846796
650	0	0.993149
651	0	0.511649
652	0	0.295678
653	0	0.924838
654	0	0.789963
655	0	0.727255
656	0	0.995267
657	0	0.999604
658	0	0.84403
659	0	0.992234
660	0	0.828737
661	0	0.884812
662	0	0.30345
663	0	0.657976
664	0	0.995442
665	0	0.00384432
666	0	0.720627
667	0	0.945998
668	0	0.869223
669	0	0.915946
670	0	0.985605
671	0	0.881512
672	0	0.928493
673	0	0.426316
674	0	0.853547
675	0	0.918947
676	0	0.891017
677	0	0.786782
678	0	0.954952
679	0	0.988234
680	0	0.958443
681	0	0.93455
682	0	0.951578
683	0	0.893461
684	0	0.530569
685	0	0.670606
686	0	0.913215
687	0	0.999213
688	0	0.998003
689	0	0.892304
690	0	0.308045
691	0	0.412314
692	0	0.411319
693	0	0.498455
694	0	0.910625
695	0	0.942373
696	0	0.777132
697	0	0.842511
698	0	0.304511
699	0	0.997891
700	0	0.751515
701	0	0.0525738
702	0	0.813713
703	0	0.981757
704	0	0.998132
705	0	0.806417
706	0	0.794375
707	0	0.768659
708	0	0.873408
709	0	0.791067
710	0	0.993887
711	0	0.0749951
712	0	0.613459
713	0	0.673498
714	0	0.649283
715	0	0.907425
716	0	0.800146
717	0	0.217277
718	0	0.67214
719	0	0.99324
720	0	0.911158
721	0	0.904956
722	0	0.410082
723	0	0.464123
724	0	0.689019
725	0	0.227364
726	0	0.410121
727	0	0.995928
728	0	0.816764
729	0	0.420176
730	0	0.760144
731	0	0.959519
732	0	0.97726
733	0	0.240715
734	0	0.795842
735	0	0.80708
736	0	0.95391
737	0	0.929477
738	0	0.552872
739	0	0.998031
740	0	0.882261
741	0	0.450652
742	0	0.925885
743	0	0.589531
744	0	0.956652
745	0	0.923309
746	0	0.460385
747	0	0.819159
748	0	0.637098
749	0	0.991172
750	0	0.960571
751	0	0.996147
752	0	0.404653
753	0	0.990048
754	0	0.234083
755	0	0.205102
756	0	0.868179
757	0	0.992609
758	0	0.989271
759	0	0.0472147
760	0	0.757462
761	0	0.54396
762	0	0.92304
763	0	0.983248
764	0	0.947276
765	0	0.99572
766	0	0.539019
767	0	0.987438
768	0	0.971869
769	0	0.996951
770	0	0.99248
771	0	0.984979
772	0	0.893786
773	0	0.999694
774	0	0.449021
775	0	0.789112
776	0	0.250189
777	0	0.51118
778	0	0.979895
779	0	0.965072
780	0	0.217585
781	0	0.984102
782	0	0.271096
783	0	0.447971
784	0	0.89672
785	0	0.760846
786	0	0.894399
787	0	0.978644
788	0	0.992217
789	0	0.984496
790	0	0.997742
791	0	0.305693
792	0	0.957271
793	0	0.825623
794	0	0.928801
795	0	0.824019
796	0	0.92925
797	0	0.921828
798	0	0.488406
799	0	0.872789
800	0	0.998111
801	0	0.893785
802	0	0.981959
803	0	0.997268
804	0	0.259357
805	0	0.701589
806	0	0.854525
807	0	0.199647
808	0	0.997106
809	0	0.494893
810	0	0.465724
811	0	0.995034
812	0	0.990139
813	0	0.88596
814	0	0.760655
815	0	0.766502
816	0	0.974437
817	0	0.995212
818	0	0.966951
819	0	0.582784
820	0	0.965071
821	0	0.7913
822	0	0.381927
823	0	0.348038
824	0	0.963547
825	0	0.328345
826	0	0.949329
827	0	0.317266
828	0	0.928447
829	0	0.984675
830	0	0.990651
831	0	0.989909
832	0	0.87032
833	0	0.79391
834	0	0.938115
835	0	0.997012
836	0	0.811891
837	0	0.967039
838	0	0.99325
839	0	0.997951
840	0	0.602612
841	0	0.956241
842	0	0.668491
843	0	0.348564
844	0	0.982977
845	0	0.810058
846	0	0.39939
847	0	0.716602
848	0	0.855032
849	0	0.998606
850	0	0.914402
851	0	0.985073
852	0	0.673061
853	0	0.962267
854	0	0.973054
855	0	0.995903
856	0	0.21233
857	0	0.237481
858	0	0.941744
859	0	0.976919
860	0	0.317259
861	0	0.911831
862	0	0.706936
863	0	0.168623
864	0	0.674316
865	0	0.534476
866	0	0.851595
867	0	0.970783
868	0	0.962535
869	0	0.960043
870	0	0.990811
871	0	0.990521
872	0	0.632938
873	0	0.801894
874	0	0.96681
875	0	0.230697
876	0	0.586832
877	0	0.243641
878	0	0.982549
879	0	0.945529
880	0	0.593172
881	0	0.504096
882	0	0.953831
883	0	0.983072
884	0	0.970228
885	0	0.624665
886	0	0.745098
887	0	0.377011
888	0	0.108625
889	0	0.595651
890	0	0.0282757
891	0	0.977898
892	0	0.996108
893	0	0.293085
894	0	0.933729
895	0	0.838016
896	0	0.593589
897	0	0.371054
898	0	0.99507
899	0	0.18196
900	0	0.519951
901	0	0.966681
902	0	0.986978
903	0	0.290041
904	0	0.101707
905	0	0.836101
906	0	0.980592
907	0	0.998737
908	0	0.843278
909	0	0.994026
910	0	0.903405
911	0	0.978452
912	0	0.994511
913	0	0.155647
914	0	0.910414
915	0	0.997449
916	0	0.865379
917	0	0.976334
918	0	0.890504
919	0	0.132869
920	0	0.970248
921	0	0.919788
922	0	0.908912
923	0	0.979968
924	0	0.958567
925	0	0.631282
926	0	0.908235
927	0	0.44888
928	0	0.976228
929	0	0.237555
930	0	0.988645
931	0	0.943581
932	0	0.947796
933	0	0.875391
934	0	0.977229
935	0	0.89747
936	0	0.0387913
937	0	0.275745
938	0	0.905504
939	0	0.298408
940	0	0.577485
941	0	0.960952
942	0	0.992874
943	0	0.963525
944	0	0.916825
945	0	0.747436
946	0	0.585982
947	0	0.00873945
948	0	0.70458
949	0	0.580737
950	0	0.186201
951	0	0.994197
952	0	0.947667
953	0	0.192212
954	0	0.847367
955	0	0.992211
956	0	0.486418
957	0	0.176243
958	0	0.8183
959	0	0.931418
960	0	0.887282
961	0	0.00380517
962	0	0.976365
963	0	0.998729
964	0	0.726286
965	0	0.971117
966	0	0.998863
967	0	0.76204
968	0	0.877462
969	0	0.824245
970	0	0.337263
971	0	0.997903
972	0	0.603643
973	0	0.924814
974	0	0.662484
975	0	0.896949
976	0	0.996371
977	0	0.70983
978	0	0.8946
979	0	0.969894
980	0	0.510441
981	0	0.213587
982	0	0.861538
983	0	0.990511
984	0	0.986475
985	0	0.240671
986	0	0.490934
987	0	0.993478
988	0	0.997758
989	0	0.924649
990	0	0.978984
991	0	0.193256
992	0	0.977026
993	0	0.961999
994	0	0.00066107
995	0	0.593877
996	0	0.806288
997	0	0.723414
998	0	0.514973
999	0	0.825901
1000	0	0.622948
1001	0	0.00409603
1002	0	0.882583
1003	0	0.906272
1004	0	0.938977
1005	0	0.98258
1006	0	0.730505
1007	0	0.954281
1008	0	0.630256
1009	0	0.0014542
1010	0	0.498709
1011	0	0.643738
1012	0	0.312139
1013	0	0.795611
1014	0	0.278515
1015	0	0.830177
1016	0	0.825356
1017	0	0.658085
1018	0	0.991633
1019	0	0.670369
1020	0	0.0307414
1021	0	0.944317
1022	0	0.623514
1023	0	0.596663
1024	0	0.938913
1025	0	0.966789
1026	0	0.776358
1027	0	0.992711
1028	0	0.242237
1029	0	0.984112
1030	0	0.953625
1031	0	0.722847
1032	0	0.98496
1033	0	0.996293
1034	0	0.990209
1035	0	0.020908
1036	0	0.511228
1037	0	0.999033
1038	0	0.127667
1039	0	0.988942
1040	0	0.965282
1041	0	0.538624
1042	0	0.976868
1043	0	0.971127
1044	0	0.956843
1045	0	0.9883
1046	0	0.816225
1047	0	0.977769
1048	0	0.999071
1049	0	0.0020846
1050	0	0.96142
1051	0	0.692225
1052	0	0.773294
1053	0	0.952597
1054	0	0.989972
1055	0	0.987205
1056	0	0.857435
1057	0	0.494908
1058	0	0.914623
1059	0	0.939845
1060	0	0.835925
1061	0	0.416752
1062	0	0.672141
1063	0	0.998495
1064	0	0.303603
1065	0	0.99875
1066	0	0.791006
1067	0	0.96869
1068	0	0.956021
1069	0	0.85333
1070	0	0.917335
1071	0	0.855264
1072	0	0.0158811
1073	0	0.99986
1074	0	0.993468
1075	0	0.237873
1076	0	0.785684
1077	0	0.0603502
1078	0	0.699853
1079	0	0.997751
1080	0	0.785538
1081	0	0.955982
1082	0	0.639699
1083	0	0.918099
1084	0	0.0858594
1085	0	0.939055
1086	0	0.63332
1087	0	0.552625
1088	0	0.147295
1089	0	0.499973
1090	0	0.686643
1091	0	0.9132
1092	0	0.98621
1093	0	0.930426
1094	0	0.862584
1095	0	0.79865
1096	0	0.920486
1097	0	0.916302
1098	0	0.972905
1099	0	0.382139
1100	0	0.514654
1101	0	0.288898
1102	0	0.525314
1103	0	0.920476
1104	0	0.761688
1105	0	0.501339
1106	0	0.994829
1107	0	0.958664
1108	0	0.627011
1109	0	0.2904
1110	0	0.614454
1111	0	0.950796
1112	0	0.386471
1113	0	0.900513
1114	0	0.998312
1115	0	0.383213
1116	0	0.37065
1117	0	0.592807
1118	0	0.997596
1119	0	0.449614
1120	0	0.466007
1121	0	0.762345
1122	0	0.95356
1123	0	0.231247
1124	0	0.655735
1125	0	0.503065
1126	0	0.984888
1127	0	0.542039
1128	0	0.863973
1129	0	0.650842
1130	0	0.780132
1131	0	0.95071
1132	0	0.651408
1133	0	0.995414
1134	0	0.949292
1135	0	0.768513
1136	0	0.998166
1137	0	0.975158
1138	0	0.982996
1139	0	0.99994
1140	0	0.995066
1141	0	0.980956
1142	0	0.588823
1143	0	0.922271
1144	0	0.979504
1145	0	0.918609
1146	0	0.99117
1147	0	0.23649
1148	0	0.976872
1149	0	0.00588184
1150	0	0.429795
1151	0	0.417642
1152	0	0.999748
1153	0	0.709332
1154	0	0.0027443
1155	0	0.904527
1156	0	0.678794
1157	0	0.999347
1158	0	0.360601
1159	0	0.928082
1160	0	0.97247
1161	0	0.930974
1162	0	0.0364215
1163	0	0.810403
1164	0	0.929658
1165	0	0.976152
1166	0	0.993271
1167	0	0.990212
1168	0	0.492666
1169	0	0.827241
1170	0	0.983041
1171	0	0.86059
1172	0	0.99268
1173	0	0.760655
1174	0	0.188662
1175	0	0.983584
1176	0	0.868621
1177	0	0.623765
1178	0	0.999373
1179	0	0.982625
1180	0	0.949028
1181	0	0.281669
1182	0	0.785336
1183	0	0.286494
1184	0	0.441376
1185	0	0.908127
1186	0	0.420528
1187	0	0.77489
1188	0	0.82302
1189	0	0.914352
1190	0	0.609987
1191	0	0.739262
1192	0	0.99911
1193	0	0.515472
1194	0	0.886316
1195	0	0.127796
1196	0	0.971089
1197	0	0.988828
1198	0	0.987152
1199	0	0.994705
1200	0	0.984017
1201	0	0.874913
1202	0	0.956326
1203	0	0.606212
1204	0	0.28109
1205	0	0.000752864
1206	0	0.816217
1207	0	0.907282
1208	0	0.960282
1209	0	0.992434
1210	0	0.983364
1211	0	0.165779
1212	0	0.187024
1213	0	0.951086
1214	0	0.719613
1215	0	0.886349
1216	0	0.41109
1217	0	0.941349
1218	0	0.98874
1219	0	0.829257
1220	0	0.906093
1221	0	0.247402
1222	0	0.811167
1223	0	0.493726
1224	0	0.286716
1225	0	0.939714
1226	0	0.806343
1227	0	0.649161
1228	0	0.999465
1229	0	0.738105
1230	0	0.703894
1231	0	0.996088
1232	0	0.999066
1233	0	0.871875
1234	0	0.994933
1235	0	0.69792
1236	0	0.734015
1237	0	0.836267
1238	0	0.241492
1239	0	0.572793
1240	0	0.613163
1241	0	0.7749
1242	0	0.0182148
1243	0	0.390752
1244	0	0.982662
1245	0	0.543575
1246	0	0.854499
1247	0	0.914796
1248	0	0.455499
1249	0	0.638633
1250	0	0.0256598
1251	0	0.509606
1252	0	0.979611
1253	0	0.971578
1254	0	0.999584
1255	0	0.65987
1256	0	0.997291
1257	0	0.0361214
1258	0	0.996151
1259	0	0.334172
1260	0	0.837346
1261	0	0.983657
1262	0	0.994633
1263	0	0.896143
1264	0	0.997101
1265	0	0.975982
1266	0	0.990569
1267	0	0.995418
1268	0	0.975576
1269	0	0.980139
1270	0	0.97369
1271	0	0.51248
1272	0	0.99897
1273	0	0.284536
1274	0	0.00502149
1275	0	0.968334
1276	0	0.975608
1277	0	0.301737
1278	0	0.943346
1279	0	0.815758
1280	0	0.829416
1281	0	0.80215
1282	0	0.889411
1283	0	0.609432
1284	0	0.9205
1285	0	0.909433
1286	0	0.834168
1287	0	0.999485
1288	0	0.783006
1289	0	0.84082
1290	0	0.60378
1291	0	0.93162
1292	0	0.0279784
1293	0	0.577921
1294	0	0.585332
1295	0	0.953351
1296	0	0.952992
1297	0	0.944866
1298	0	0.979685
1299	0	0.974814
1300	0	0.619697
1301	0	0.624055
1302	0	0.761322
1303	0	0.765047
1304	0	0.838805
1305	0	0.545434
1306	0	0.791198
1307	0	0.742455
1308	0	0.872529
1309	0	0.0473351
1310	0	0.672753
1311	0	0.00850566
1312	0	0.811583
1313	0	0.978589
1314	0	0.321771
1315	0	0.98534
1316	0	0.496045
1317	0	0.995104
1318	0	0.561655
1319	0	0.969988
1320	0	0.861472
1321	0	0.721837
1322	0	0.329005
1323	0	0.982699
1324	0	0.998367
1325	0	0.935255
1326	0	0.991381
1327	0	0.836437
1328	0	0.960418
1329	0	0.544597
1330	0	0.989397
1331	0	0.875632
1332	0	0.136795
1333	0	0.311645
1334	0	0.967835
1335	0	0.746671
1336	0	0.880644
1337	0	0.0650464
1338	0	0.889866
1339	0	0.682329
1340	0	0.998971
1341	0	0.960482
1342	0	0.63997
1343	0	0.909329
1344	0	0.0755279
1345	0	0.30358
1346	0	0.988843
1347	0	0.327912
1348	0	0.996576
1349	0	0.489993
1350	0	0.718189
1351	0	0.728846
1352	0	0.752966
1353	0	0.982101
1354	0	0.937537
1355	0	0.952246
1356	0	0.139941
1357	0	0.776667
1358	0	0.773647
1359	0	0.105823
1360	0	0.992036
1361	0	0.694815
1362	0	0.849263
1363	0	0.957514
1364	0	0.681895
1365	0	0.752759
1366	0	0.887831
1367	0	0.356902
1368	0	0.975355
1369	0	0.862951
1370	0	0.124879
1371	0	0.978149
1372	0	0.827713
1373	0	0.702048
1374	0	0.871536
1375	0	0.89068
1376	0	0.995061
1377	0	0.944973
1378	0	0.144437
1379	0	0.979094
1380	0	0.994663
1381	0	0.800009
1382	0	0.854208
1383	0	0.000809653
1384	0	0.945274
1385	0	0.984952
1386	0	0.698159
1387	0	0.988668
1388	0	0.65034
1389	0	0.599054
1390	0	0.721367
1391	0	0.394023
1392	0	0.957795
1393	0	0.676852
1394	0	0.587089
1395	0	0.64618
1396	0	0.778007
1397	0	0.915164
1398	0	0.6347
1399	0	0.301061
1400	0	0.527285
1401	0	0.397589
1402	0	0.11014
1403	0	0.930315
1404	0	0.372468
1405	0	0.996522
1406	0	0.611109
1407	0	0.41962
1408	0	0.992728
1409	0	0.6793
1410	0	0.826135
1411	0	0.547934
1412	0	0.216781
1413	0	0.675035
1414	0	0.989983
1415	0	0.807418
1416	0	0.463134
1417	0	0.703261
1418	0	0.984472
1419	0	0.923302
1420	0	0.0415153
1421	0	0.410352
1422	0	0.439268
1423	0	0.601839
1424	0	0.385334
1425	0	0.0264217
1426	0	0.915452
1427	0	0.318967
1428	0	0.942603
1429	0	0.999786
1430	0	0.118083
1431	0	0.315947
1432	0	0.240371
1433	0	0.67164
1434	0	0.90698
1435	0	0.951489
1436	0	0.997788
1437	0	0.759983
1438	0	0.0164944
1439	0	0.961482
1440	0	0.999217
1441	0	0.996032
1442	0	0.45727
1443	0	0.453085
1444	0	0.019606
1445	0	0.479468
1446	0	0.151147
1447	0	0.986152
1448	0	0.721978
1449	0	0.900454
1450	0	0.967831
1451	0	0.921984
1452	0	0.973879
1453	0	0.896368
1454	0	0.162825
1455	0	0.979662
1456	0	0.156082
1457	0	0.935808
1458	0	0.557179
1459	0	0.987601
1460	0	0.497925
1461	0	0.582935
1462	0	0.975789
1463	0	0.74557
1464	0	0.988858
1465	0	0.407687
1466	0	0.489697
1467	0	0.425552
1468	0	0.748775
1469	0	0.668631
1470	0	0.865437
1471	0	0.963176
1472	0	0.615838
1473	0	0.483174
1474	0	0.00195282
1475	0	0.901581
1476	0	0.959538
1477	0	0.492494
1478	0	0.234757
1479	0	0.00825553
1480	0	0.14248
1481	0	0.212269
1482	0	0.807213
1483	0	0.750697
1484	0	0.431131
1485	0	0.0924747
1486	0	0.475421
1487	0	0.883446
1488	0	0.706732
1489	0	0.321792
1490	0	0.796984
1491	0	0.348662
1492	0	0.994599
1493	0	0.709261
1494	0	0.693766
1495	0	0.978833
1496	0	0.977504
1497	0	0.738843
1498	0	0.785784
1499	0	0.394933
1500	0	0.66244
1501	0	0.980461
1502	0	0.291361
1503	0	0.44311
1504	0	0.958262
1505	0	0.993566
1506	0	0.332241
1507	0	0.893864
1508	0	0.944719
1509	0	0.587106
1510	0	0.996342
1511	0	0.857322
1512	0	0.997915
1513	0	0.939941
1514	0	0.927455
1515	0	0.984625
1516	0	0.8397
1517	0	0.896503
1518	0	0.795405
1519	0	0.857439
1520	0	0.91422
1521	0	0.833967
1522	0	0.167246
1523	0	0.815682
1524	0	0.957592
1525	0	0.646293
1526	0	0.00160401
1527	0	0.925633
1528	0	0.998023
1529	0	0.0476248
1530	0	0.881829
1531	0	0.891306
1532	0	0.84045
1533	0	0.522724
1534	0	0.993557
1535	0	0.953698
1536	0	0.648099
1537	0	0.998487
1538	0	0.221753
1539	0	0.454821
1540	0	0.548352
1541	0	0.0885636
1542	0	0.757143
1543	0	0.951072
1544	0	0.578192
1545	0	0.993092
1546	0	0.98145
1547	0	0.775143
1548	0	0.9505
1549	0	0.611171
1550	0	0.285811
1551	0	0.998418
1552	0	0.968386
1553	0	0.917453
1554	0	0.925684
1555	0	0.823275
1556	0	0.865402
1557	0	0.98792
1558	0	0.96901
1559	0	0.393148
1560	0	0.854222
1561	0	0.37752
1562	0	0.961678
1563	0	0.998647
1564	0	0.96455
1565	0	0.338277
1566	0	0.980613
1567	0	0.995868
1568	0	0.409248
1569	0	0.0519307
1570	0	0.184294
1571	0	0.816835
1572	0	0.483532
1573	0	0.783611
1574	0	0.785456
1575	0	0.000970732
1576	0	0.794907
1577	0	0.988757
1578	0	0.962184
1579	0	0.985246
1580	0	0.765854
1581	0	0.547733
1582	0	0.873063
1583	0	0.69565
1584	0	0.959716
1585	0	0.970975
1586	0	0.233936
1587	0	0.190676
1588	0	0.83041
1589	0	0.966061
1590	0	0.959377
1591	0	0.997324
1592	0	0.904789
1593	0	0.76396
1594	0	0.674508
1595	0	0.851327
1596	0	0.980223
1597	0	0.953508
1598	0	0.983271
1599	0	0.683407
1600	0	0.516688
1601	0	0.922461
1602	0	0.146044
1603	0	0.486116
1604	0	0.581656
1605	0	0.582127
1606	0	0.952222
1607	0	0.757923
1608	0	0.967612
1609	0	0.124686
1610	0	0.940436
1611	0	0.88559
1612	0	0.386749
1613	0	0.000995044
1614	0	0.0402079
1615	0	0.997427
1616	0	0.606159
1617	0	0.999596
1618	0	0.00108594
1619	0	0.831324
1620	0	0.988123
1621	0	0.534715
1622	0	0.851745
1623	0	0.68195
1624	0	0.880463
1625	0	0.971894
1626	0	0.886719
1627	0	0.405924
1628	0	0.955867
1629	0	0.997829
1630	0	0.95637
1631	0	0.557073
1632	0	0.089797
1633	0	0.948843
1634	0	0.860534
1635	0	0.974961
1636	0	0.99035
1637	0	0.378737
1638	0	0.86645
1639	0	0.99264
1640	0	0.964339
1641	0	0.940003
1642	0	0.713313
1643	0	0.897105
1644	0	0.00472153
1645	0	0.964387
1646	0	0.987968
1647	0	0.99223
1648	0	0.518493
1649	0	0.989375
1650	0	0.90997
1651	0	0.889691
1652	0	0.36315
1653	0	0.94334
1654	0	0.879723
1655	0	0.934977
1656	0	0.777966
1657	0	0.493878
1658	0	0.860533
1659	0	0.689156
1660	0	0.945505
1661	0	0.0920828
1662	0	0.610362
1663	0	0.0270183
1664	0	0.824491
1665	0	0.963196
1666	0	0.803372
1667	0	0.579273
1668	0	0.852604
1669	0	0.899098
1670	0	0.832245
1671	0	0.6892
1672	0	0.916395
1673	0	0.716518
1674	0	0.803488
1675	0	0.999443
1676	0	0.997878
1677	0	0.848788
1678	0	0.313048
1679	0	0.779065
1680	0	0.994994
1681	0	0.561558
1682	0	0.952862
1683	0	0.488522
1684	0	0.98594
1685	0	0.822474
1686	0	0.634929
1687	0	0.952591
1688	0	0.0951165
1689	0	0.976038
1690	0	0.139634
1691	0	0.997944
1692	0	0.880708
1693	0	0.927828
1694	0	0.967978
1695	0	0.755713
1696	0	0.848464
1697	0	0.944885
1698	0	0.579567
1699	0	0.882597
1700	0	0.683146
1701	0	0.853225
1702	0	0.979953
1703	0	0.788422
1704	0	0.642226
1705	0	0.314315
1706	0	0.647396
1707	0	0.994382
1708	0	0.237642
1709	0	0.998947
1710	0	0.969049
1711	0	0.45535
1712	0	0.558553
1713	0	0.852575
1714	0	0.737727
1715	0	0.889305
1716	0	0.983004
1717	0	0.992464
1718	0	0.992232
1719	0	0.439781
1720	0	0.977059
1721	0	0.999429
1722	0	0.231502
1723	0	0.00170308
1724	0	0.993202
1725	0	0.618365
1726	0	0.855718
1727	0	0.492992
1728	0	0.610802
1729	0	0.99961
1730	0	0.834082
1731	0	0.856623
1732	0	0.463271
1733	0	0.553658
1734	0	0.995455
1735	0	0.986034
1736	0	0.958909
1737	0	0.190587
1738	0	0.972296
1739	0	0.0888182
1740	0	0.8483
1741	0	0.00245719
1742	0	0.854747
1743	0	0.995125
1744	0	0.126637
1745	0	0.88212
1746	0	0.987083
1747	0	0.938902
1748	0	0.539235
1749	0	0.524225
1750	0	0.581656
1751	0	0.994555
1752	0	0.997261
1753	0	0.583066
1754	0	0.619957
1755	0	0.972141
1756	0	0.992292
1757	0	0.999561
1758	0	0.908554
1759	0	0.967953
1760	0	0.299097
1761	0	0.970893
1762	0	0.778395
1763	0	0.546649
1764	0	0.392706
1765	0	0.998704
1766	0	0.725708
1767	0	0.784591
1768	0	0.71507
1769	0	0.206056
1770	0	0.995396
1771	0	0.918382
1772	0	0.994708
1773	0	0.975622
1774	0	0.968521
1775	0	0.489724
1776	0	0.901394
1777	0	0.505564
1778	0	0.936226
1779	0	0.999669
1780	0	0.970397
1781	0	0.874044
1782	0	0.520133
1783	0	0.234426
1784	0	0.817998
1785	0	0.953821
1786	0	0.866227
1787	0	0.538677
1788	0	0.843161
1789	0	0.826178
1790	0	0.53683
1791	0	0.0243226
1792	0	0.95796
1793	0	0.756639
1794	0	0.517516
1795	0	0.474478
1796	0	0.919144
1797	0	0.394827
1798	0	0.9744
1799	0	0.969895
1800	0	0.988417
1801	0	0.305572
1802	0	0.381232
1803	0	0.954321
1804	0	0.997397
1805	0	0.595127
1806	0	0.8425
1807	0	0.882547
1808	0	0.711995
1809	0	0.743148
1810	0	0.711117
1811	0	0.811429
1812	0	0.762394
1813	0	0.957024
1814	0	0.916767
1815	0	0.994667
1816	0	0.937218
1817	0	0.939566
1818	0	0.493064
1819	0	0.999258
1820	0	0.706647
1821	0	0.870999
1822	0	0.997151
1823	0	0.981766
1824	0	0.193731
1825	0	0.178256
1826	0	0.985969
1827	0	0.861389
1828	0	0.114166
1829	0	0.472215
1830	0	0.999936
1831	0	0.742208
1832	0	0.556606
1833	0	0.928448
1834	0	0.997853
1835	0	0.362966
1836	0	0.592655
1837	0	0.972736
1838	0	0.995356
1839	0	0.54968
1840	0	0.906851
1841	0	0.649457
1842	0	0.820993
1843	0	0.908405
1844	0	0.952353
1845	0	0.88168
1846	0	0.206099
1847	0	0.317218
1848	0	0.499361
1849	0	0.993692
1850	0	0.820412
1851	0	0.977495
1852	0	0.515971
1853	0	0.277561
1854	0	0.993982
1855	0	0.174378
1856	0	0.992719
1857	0	0.898869
1858	0	0.411148
1859	0	0.995672
1860	0	0.700373
1861	0	0.144079
1862	0	0.93538
1863	0	0.998888
1864	0	0.152405
1865	0	0.652879
1866	0	0.993797
1867	0	0.86445
1868	0	0.834801
1869	0	0.928237
1870	0	0.785761
1871	0	0.782663
1872	0	0.385727
1873	0	0.93821
1874	0	0.705668
1875	0	0.939585
1876	0	0.238341
1877	0	0.00162806
1878	0	0.582401
1879	0	0.990035
1880	0	0.732811
1881	0	0.998163
1882	0	0.490751
1883	0	0.275463
1884	0	0.931407
1885	0	0.795251
1886	0	0.999116
1887	0	0.552743
1888	0	0.997011
1889	0	0.79853
1890	0	0.769436
1891	0	0.897802
1892	0	0.978749
1893	0	0.336488
1894	0	0.156428
1895	0	0.999824
1896	0	0.899144
1897	0	0.612533
1898	0	0.0299868
1899	0	0.826807
1900	0	0.635491
1901	0	0.283778
1902	0	0.937827
1903	0	0.401695
1904	0	0.899816
1905	0	0.480885
1906	0	0.106968
1907	0	0.993252
1908	0	0.805514
1909	0	0.869006
1910	0	0.937288
1911	0	0.716651
1912	0	0.880886
1913	0	0.955783
1914	0	0.896036
1915	0	0.876097
1916	0	0.907731
1917	0	0.902929
1918	0	0.713131
1919	0	0.615147
1920	0	0.538708
1921	0	0.984033
1922	0	0.697887
1923	0	0.989795
1924	0	0.829676
1925	0	0.0681635
1926	0	0.844222
1927	0	0.997286
1928	0	0.93041
1929	0	0.931507
1930	0	0.934946
1931	0	0.901298
1932	0	0.995914
1933	0	0.841505
1934	0	0.823968
1935	0	0.907713
1936	0	0.991454
1937	0	0.847687
1938	0	0.78098
1939	0	0.904491
1940	0	0.157593
1941	0	0.00538913
1942	0	0.765333
1943	0	0.436569
1944	0	0.0233331
1945	0	0.892847
1946	0	0.373435
1947	0	0.522812
1948	0	0.69793
1949	0	0.869469
1950	0	0.41254
1951	0	0.868974
1952	0	0.921286
1953	0	0.96525
1954	0	0.644089
1955	0	0.974297
1956	0	0.00295326
1957	0	0.985887
1958	0	0.0167189
1959	0	0.684249
1960	0	0.763147
1961	0	0.632554
1962	0	0.799916
1963	0	0.991699
1964	0	0.812627
1965	0	0.990671
1966	0	0.358806
1967	0	0.964063
1968	0	0.967417
1969	0	0.19454
1970	0	0.368583
1971	0	0.758442
1972	0	0.999096
1973	0	0.848348
1974	0	0.897002
1975	0	0.992994
1976	0	0.995102
1977	0	0.3549
1978	0	0.974261
1979	0	0.811113
1980	0	0.980521
1981	0	0.993949
1982	0	0.98623
1983	0	0.964117
1984	0	0.204106
1985	0	0.382647
1986	0	0.979062
1987	0	0.267282
1988	0	0.987742
1989	0	0.929409
1990	0	0.554223
1991	0	0.714567
1992	0	0.902216
1993	0	0.570645
1994	0	0.956331
1995	0	0.416494
1996	0	0.863493
1997	0	0.658192
1998	0	0.616655
[truncated: 1 more rows]

## Sheet: A_8
A_3d_sfy1_n_n_5	Label	Score
0	0	0.998522
1	0	0.99835
2	0	0.94123
3	0	0.651564
4	0	0.929951
5	0	0.944241
6	0	0.905306
7	0	0.981912
8	0	0.624681
9	0	0.841675
10	0	0.805993
11	0	0.904523
12	0	0.974839
13	0	0.942129
14	0	0.663974
15	0	0.993463
16	0	0.876147
17	0	0.947276
18	0	0.00246157
19	0	0.879541
20	0	0.994413
21	0	0.594233
22	0	0.59961
23	0	0.644672
24	0	0.770521
25	0	0.215959
26	0	0.450569
27	0	0.71585
28	0	0.800853
29	0	0.817078
30	0	0.998453
31	0	0.984725
32	0	0.754871
33	0	0.948077
34	0	0.25706
35	0	0.852758
36	0	0.87459
37	0	0.502635
38	0	0.279483
39	0	0.915963
40	0	0.787677
41	0	0.709651
42	0	0.989121
43	0	0.104642
44	0	0.823582
45	0	0.647039
46	0	0.52747
47	0	0.991074
48	0	0.704463
49	0	0.728548
50	0	0.678414
51	0	0.933835
52	0	0.632873
53	0	0.674579
54	0	0.990058
55	0	0.642814
56	0	0.279027
57	0	0.898398
58	0	0.708875
59	0	0.189255
60	0	0.505182
61	0	0.914897
62	0	0.952858
63	0	0.795494
64	0	0.999124
65	0	0.900996
66	0	0.97774
67	0	0.816102
68	0	0.757316
69	0	0.978542
70	0	0.784116
71	0	0.0834906
72	0	0.997333
73	0	0.380314
74	0	0.857419
75	0	0.99857
76	0	0.952422
77	0	0.984997
78	0	0.986145
79	0	0.996305
80	0	0.0361056
81	0	0.994031
82	0	0.873869
83	0	0.940448
84	0	0.986891
85	0	0.482315
86	0	0.944792
87	0	0.971848
88	0	0.289622
89	0	0.987892
90	0	0.998548
91	0	0.754663
92	0	0.931998
93	0	0.976672
94	0	0.26494
95	0	0.999884
96	0	0.623149
97	0	0.451537
98	0	0.941625
99	0	0.992075
100	0	0.999712
101	0	0.920952
102	0	0.612752
103	0	0.971216
104	0	0.668069
105	0	0.998175
106	0	0.647546
107	0	0.678604
108	0	0.66774
109	0	0.979725
110	0	0.78057
111	0	0.989602
112	0	0.984229
113	0	0.982439
114	0	0.980212
115	0	0.924547
116	0	0.99752
117	0	0.763322
118	0	0.994076
119	0	0.729848
120	0	0.942558
121	0	0.969526
122	0	0.957797
123	0	0.657178
124	0	0.871541
125	0	0.386696
126	0	0.933259
127	0	0.826596
128	0	0.401311
129	0	0.943276
130	0	0.990194
131	0	0.634802
132	0	0.917962
133	0	0.35759
134	0	0.548468
135	0	0.745289
136	0	0.871549
137	0	0.909179
138	0	0.809361
139	0	0.834825
140	0	0.994028
141	0	0.909769
142	0	0.899443
143	0	0.98298
144	0	0.880632
145	0	0.982646
146	0	0.763509
147	0	0.671321
148	0	0.997656
149	0	0.973861
150	0	0.251023
151	0	0.968661
152	0	0.959229
153	0	0.615946
154	0	0.997844
155	0	0.550479
156	0	0.957332
157	0	0.673487
158	0	0.729698
159	0	0.856403
160	0	0.899338
161	0	0.998388
162	0	0.969685
163	0	0.692702
164	0	0.996836
165	0	0.856103
166	0	0.995124
167	0	0.986224
168	0	0.950576
169	0	0.669039
170	0	0.960033
171	0	0.854425
172	0	0.945871
173	0	0.984276
174	0	0.858355
175	0	0.799566
176	0	0.938251
177	0	0.710286
178	0	0.969078
179	0	0.90927
180	0	0.906189
181	0	0.934708
182	0	0.939579
183	0	0.879429
184	0	0.99845
185	0	0.989494
186	0	0.9855
187	0	0.589874
188	0	0.989258
189	0	0.992578
190	0	0.557572
191	0	0.858935
192	0	0.984725
193	0	0.902031
194	0	0.911271
195	0	0.260272
196	0	0.0732841
197	0	0.991064
198	0	0.924552
199	0	0.611125
200	0	0.969388
201	0	0.639245
202	0	0.99438
203	0	0.247012
204	0	0.777386
205	0	0.707425
206	0	0.887149
207	0	0.00428242
208	0	0.998488
209	0	0.838583
210	0	0.996283
211	0	0.84995
212	0	0.98035
213	0	0.830694
214	0	0.198129
215	0	0.946844
216	0	0.979254
217	0	0.100377
218	0	0.48249
219	0	0.954633
220	0	0.942282
221	0	0.993468
222	0	0.711344
223	0	0.75769
224	0	0.914426
225	0	0.707543
226	0	0.121173
227	0	0.98515
228	0	0.612477
229	0	0.378087
230	0	0.975713
231	0	0.415505
232	0	0.508527
233	0	0.347263
234	0	0.716098
235	0	0.953002
236	0	0.808938
237	0	0.437693
238	0	0.998711
239	0	0.89655
240	0	0.784168
241	0	0.320652
242	0	0.908554
243	0	0.997104
244	0	0.883427
245	0	0.995064
246	0	0.994426
247	0	0.36768
248	0	0.994911
249	0	0.271863
250	0	0.974391
251	0	0.172876
252	0	0.989452
253	0	0.00122526
254	0	0.980751
255	0	0.888356
256	0	0.624491
257	0	0.993132
258	0	0.815434
259	0	0.645393
260	0	0.907392
261	0	0.92575
262	0	0.905306
263	0	0.901328
264	0	0.976442
265	0	0.558162
266	0	0.934954
267	0	0.850907
268	0	0.969355
269	0	0.998952
270	0	0.712445
271	0	0.997627
272	0	0.896278
273	0	0.920952
274	0	0.984202
275	0	0.974313
276	0	0.940604
277	0	0.939745
278	0	0.838465
279	0	0.877264
280	0	0.854959
281	0	0.940597
282	0	0.77287
283	0	0.60602
284	0	0.996796
285	0	0.802415
286	0	0.898393
287	0	0.817176
288	0	0.770461
289	0	0.993915
290	0	0.956537
291	0	0.765993
292	0	0.964998
293	0	0.988668
294	0	0.928241
295	0	0.81716
296	0	0.902701
297	0	0.994983
298	0	0.662823
299	0	0.80951
300	0	0.0324309
301	0	0.782771
302	0	0.999782
303	0	0.507085
304	0	0.999517
305	0	0.6497
306	0	0.468338
307	0	0.906238
308	0	0.959403
309	0	0.999989
310	0	0.679989
311	0	0.629814
312	0	0.973608
313	0	0.957273
314	0	0.712396
315	0	0.852388
316	0	0.968667
317	0	0.97052
318	0	0.449315
319	0	0.0241229
320	0	0.899885
321	0	0.872299
322	0	0.830194
323	0	0.764277
324	0	0.895769
325	0	0.994008
326	0	0.999415
327	0	0.954441
328	0	0.991019
329	0	0.79067
330	0	0.963937
331	0	0.708844
332	0	0.992931
333	0	0.618356
334	0	0.90681
335	0	0.818038
336	0	0.999721
337	0	0.848675
338	0	0.716393
339	0	0.996531
340	0	0.992704
341	0	0.668778
342	0	0.763496
343	0	0.938361
344	0	0.295415
345	0	0.955548
346	0	0.656229
347	0	0.9671
348	0	0.620057
349	0	0.913085
350	0	0.204234
351	0	0.604821
352	0	0.997675
353	0	0.550926
354	0	0.952437
355	0	0.970917
356	0	0.995208
357	0	0.952998
358	0	0.660424
359	0	0.588005
360	0	0.971378
361	0	0.690185
362	0	0.5595
363	0	0.961095
364	0	0.397635
365	0	0.95121
366	0	0.956467
367	0	0.724818
368	0	0.962814
369	0	0.921047
370	0	0.705766
371	0	0.00280385
372	0	0.997679
373	0	0.994704
374	0	0.99086
375	0	0.976648
376	0	0.990696
377	0	0.968877
378	0	0.482696
379	0	0.803564
380	0	0.952958
381	0	0.996554
382	0	0.871922
383	0	0.861725
384	0	0.987701
385	0	0.987258
386	0	0.999721
387	0	0.693233
388	0	0.979413
389	0	0.736212
390	0	0.99779
391	0	0.871787
392	0	0.972514
393	0	0.811452
394	0	0.999847
395	0	0.777518
396	0	0.708508
397	0	0.747036
398	0	0.590693
399	0	0.420816
400	0	0.976114
401	0	0.93196
402	0	0.981086
403	0	0.998343
404	0	0.737069
405	0	0.286714
406	0	0.769893
407	0	0.55702
408	0	0.994878
409	0	0.981876
410	0	0.88033
411	0	0.989029
412	0	0.770074
413	0	0.866605
414	0	0.721469
415	0	0.98715
416	0	0.970906
417	0	0.687516
418	0	0.909518
419	0	0.988326
420	0	0.910024
421	0	0.981253
422	0	0.99701
423	0	0.999832
424	0	0.980311
425	0	0.201443
426	0	0.997883
427	0	0.990706
428	0	0.646693
429	0	0.996214
430	0	0.983778
431	0	0.997463
432	0	0.543132
433	0	0.661068
434	0	0.991653
435	0	0.936954
436	0	0.782763
437	0	0.995127
438	0	0.928315
439	0	0.691855
440	0	0.813001
441	0	0.819657
442	0	0.981231
443	0	0.98858
444	0	0.876272
445	0	0.857967
446	0	0.982315
447	0	0.792574
448	0	0.421052
449	0	0.724452
450	0	0.912696
451	0	0.722795
452	0	0.913622
453	0	0.842451
454	0	0.996719
455	0	0.394521
456	0	0.941941
457	0	0.255476
458	0	0.412398
459	0	0.987014
460	0	0.413679
461	0	0.910825
462	0	0.952788
463	0	0.999083
464	0	0.885054
465	0	0.999924
466	0	0.85696
467	0	0.429997
468	0	0.638375
469	0	0.911226
470	0	0.596154
471	0	0.787686
472	0	0.711733
473	0	0.907246
474	0	0.99765
475	0	0.942104
476	0	0.903542
477	0	0.894327
478	0	0.825655
479	0	0.999963
480	0	0.913597
481	0	0.979897
482	0	0.903499
483	0	0.992422
484	0	0.868909
485	0	0.967883
486	0	0.995367
487	0	0.871743
488	0	0.295356
489	0	0.291004
490	0	0.66445
491	0	0.998037
492	0	0.87066
493	0	0.938358
494	0	0.734152
495	0	0.992576
496	0	0.993859
497	0	0.727361
498	0	0.714444
499	0	0.99427
500	0	0.271183
501	0	0.158321
502	0	0.703556
503	0	0.568646
504	0	0.801008
505	0	0.682578
506	0	0.932438
507	0	0.322259
508	0	0.610777
509	0	0.453074
510	0	0.933793
511	0	0.928573
512	0	0.86857
513	0	0.986402
514	0	0.821089
515	0	0.527728
516	0	0.997652
517	0	0.93807
518	0	0.994462
519	0	0.984697
520	0	0.983885
521	0	0.691336
522	0	0.981047
523	0	0.992938
524	0	0.97948
525	0	0.981331
526	0	0.994851
527	0	0.967353
528	0	0.94614
529	0	0.986992
530	0	0.536917
531	0	0.999789
532	0	0.991904
533	0	0.882797
534	0	0.986327
535	0	0.853549
536	0	0.999371
537	0	0.317232
538	0	0.784491
539	0	0.937259
540	0	0.761242
541	0	0.956452
542	0	0.777297
543	0	0.943726
544	0	0.867684
545	0	0.994237
546	0	0.968431
547	0	0.835183
548	0	0.570017
549	0	0.642042
550	0	0.885743
551	0	0.983388
552	0	0.977919
553	0	0.707717
554	0	0.680502
555	0	0.960236
556	0	0.313725
557	0	0.938097
558	0	0.967381
559	0	0.831172
560	0	0.993429
561	0	0.986299
562	0	0.995053
563	0	0.972387
564	0	0.00814015
565	0	0.553542
566	0	0.749043
567	0	0.855772
568	0	0.706545
569	0	0.380415
570	0	0.990394
571	0	0.7392
572	0	0.174528
573	0	0.869472
574	0	0.152836
575	0	0.993799
576	0	0.941165
577	0	0.622877
578	0	0.975915
579	0	0.999395
580	0	0.994304
581	0	0.986891
582	0	0.703146
583	0	0.924341
584	0	0.559346
585	0	0.581258
586	0	0.918593
587	0	0.951258
588	0	0.834135
589	0	0.908527
590	0	0.685307
591	0	0.437121
592	0	0.95762
593	0	0.548639
594	0	0.980343
595	0	0.823179
596	0	0.869188
597	0	0.43398
598	0	0.812962
599	0	0.430818
600	0	0.843801
601	0	0.898298
602	0	0.971122
603	0	0.96289
604	0	0.98397
605	0	0.544314
606	0	0.746089
607	0	0.779191
608	0	0.0151944
609	0	0.820305
610	0	0.657565
611	0	0.783459
612	0	0.994402
613	0	0.559007
614	0	0.865573
615	0	0.515853
616	0	0.650761
617	0	0.997091
618	0	0.99362
619	0	0.75595
620	0	0.996917
621	0	0.7916
622	0	0.248721
623	0	0.919234
624	0	0.894937
625	0	0.996829
626	0	0.973486
627	0	0.864627
628	0	0.533666
629	0	0.965165
630	0	0.98616
631	0	0.800532
632	0	0.834349
633	0	0.79116
634	0	0.663245
635	0	0.773559
636	0	0.956614
637	0	0.936131
638	0	0.273732
639	0	0.994134
640	0	0.736601
641	0	0.97608
642	0	0.974217
643	0	0.980509
644	0	0.582515
645	0	0.999751
646	0	0.83856
647	0	0.992332
648	0	0.774403
649	0	0.932363
650	0	0.970301
651	0	0.940567
652	0	0.64264
653	0	0.997673
654	0	0.960743
655	0	0.998141
656	0	0.733031
657	0	0.757058
658	0	0.827647
659	0	0.698439
660	0	0.98106
661	0	0.58244
662	0	0.966536
663	0	0.704821
664	0	0.505058
665	0	0.919581
666	0	0.73519
667	0	0.973931
668	0	0.780977
669	0	0.946554
670	0	0.747834
671	0	0.81985
672	0	0.926937
673	0	0.737958
674	0	0.858986
675	0	0.982999
676	0	0.951177
677	0	0.825969
678	0	0.417967
679	0	0.838689
680	0	0.763929
681	0	0.596576
682	0	0.992792
683	0	0.710951
684	0	0.748176
685	0	0.952679
686	0	0.887802
687	0	0.00305392
688	0	0.981292
689	0	0.892004
690	0	0.801599
691	0	0.993712
692	0	0.996155
693	0	0.820579
694	0	0.652037
695	0	0.976226
696	0	0.937692
697	0	0.997216
698	0	0.993145
699	0	0.998685
700	0	0.641874
701	0	0.996404
702	0	0.969046
703	0	0.938062
704	0	0.908197
705	0	0.944023
706	0	0.343927
707	0	0.387004
708	0	0.932186
709	0	0.226187
710	0	0.767467
711	0	0.695371
712	0	0.979219
713	0	0.971573
714	0	0.751153
715	0	0.996892
716	0	0.997112
717	0	0.71076
718	0	0.651671
719	0	0.981252
720	0	0.616801
721	0	0.967082
722	0	0.976978
723	0	0.0562158
724	0	0.152612
725	0	0.935723
726	0	0.938368
727	0	0.983896
728	0	0.945274
729	0	0.929422
730	0	0.998686
731	0	0.67274
732	0	0.970011
733	0	0.890074
734	0	0.99105
735	0	0.722243
736	0	0.846356
737	0	0.766398
738	0	0.975208
739	0	0.956449
740	0	0.0392906
741	0	0.808951
742	0	0.999229
743	0	0.989061
744	0	0.68594
745	0	0.938812
746	0	0.952108
747	0	0.950026
748	0	0.991694
749	0	0.872673
750	0	0.47174
751	0	0.836694
752	0	0.945131
753	0	0.923572
754	0	0.943456
755	0	0.880297
756	0	0.574095
757	0	0.59921
758	0	0.562217
759	0	0.864613
760	0	0.991388
761	0	0.987138
762	0	0.76398
763	0	0.89761
764	0	0.0356987
765	0	0.752901
766	0	0.78369
767	0	0.815834
768	0	0.984695
769	0	0.874884
770	0	0.959236
771	0	0.94797
772	0	0.998448
773	0	0.892329
774	0	0.832852
775	0	0.988171
776	0	0.840816
777	0	0.719482
778	0	0.941897
779	0	0.939445
780	0	0.870645
781	0	0.971513
782	0	0.990369
783	0	0.781343
784	0	0.99831
785	0	0.988903
786	0	0.82195
787	0	0.995702
788	0	0.638228
789	0	0.726839
790	0	0.982891
791	0	0.730632
792	0	0.969576
793	0	0.99732
794	0	0.435917
795	0	0.998844
796	0	0.502422
797	0	0.548241
798	0	0.996947
799	0	0.356353
800	0	0.998819
801	0	0.760752
802	0	0.983461
803	0	0.955911
804	0	0.985944
805	0	0.982715
806	0	0.209715
807	0	0.890802
808	0	0.989499
809	0	0.993514
810	0	0.88663
811	0	0.986318
812	0	0.946803
813	0	0.955607
814	0	0.0748493
815	0	0.65022
816	0	0.993587
817	0	0.996261
818	0	0.798131
819	0	0.883112
820	0	0.192848
821	0	0.783305
822	0	0.952293
823	0	0.838138
824	0	0.835301
825	0	0.559015
826	0	0.795415
827	0	0.881685
828	0	0.819669
829	0	0.983311
830	0	0.955333
831	0	0.948775
832	0	0.919695
833	0	0.0449428
834	0	0.758989
835	0	0.952737
836	0	0.946669
837	0	0.982429
838	0	0.829202
839	0	0.284183
840	0	0.89382
841	0	0.979032
842	0	0.942333
843	0	0.0119045
844	0	0.38543
845	0	0.959694
846	0	0.986137
847	0	0.635695
848	0	0.979192
849	0	0.972698
850	0	0.999146
851	0	0.998159
852	0	0.972807
853	0	0.641542
854	0	0.978797
855	0	0.836987
856	0	0.674888
857	0	0.910379
858	0	0.32678
859	0	0.891933
860	0	0.999881
861	0	0.937636
862	0	0.606603
863	0	0.567767
864	0	0.764214
865	0	0.947497
866	0	0.718451
867	0	0.997622
868	0	0.995523
869	0	0.76418
870	0	0.833962
871	0	0.943678
872	0	0.910698
873	0	0.985538
874	0	0.19778
875	0	0.369884
876	0	0.967278
877	0	0.992843
878	0	0.575594
879	0	0.830993
880	0	0.380094
881	0	0.531293
882	0	0.664702
883	0	0.630703
884	0	0.811512
885	0	0.851398
886	0	0.999626
887	0	0.858427
888	0	0.435553
889	0	0.888383
890	0	0.177792
891	0	0.924391
892	0	0.997492
893	0	0.967952
894	0	0.92767
895	0	0.74656
896	0	0.504128
897	0	0.867422
898	0	0.992644
899	0	0.996161
900	0	0.949681
901	0	0.958577
902	0	0.914871
903	0	0.652982
904	0	0.940279
905	0	0.482074
906	0	0.00611062
907	0	0.998265
908	0	0.905429
909	0	0.0743323
910	0	0.842391
911	0	0.217007
912	0	0.991483
913	0	0.575174
914	0	0.874629
915	0	0.389035
916	0	0.450828
917	0	0.986538
918	0	0.673549
919	0	0.467876
920	0	0.959703
921	0	0.766031
922	0	0.979194
923	0	0.342876
924	0	0.600199
925	0	0.996857
926	0	0.830513
927	0	0.848286
928	0	0.997715
929	0	0.902114
930	0	0.141502
931	0	0.472745
932	0	0.987012
933	0	0.808561
934	0	0.120826
935	0	0.890994
936	0	0.908863
937	0	0.558789
938	0	0.99932
939	0	0.993961
940	0	0.997233
941	0	0.953018
942	0	0.912482
943	0	0.913952
944	0	0.995546
945	0	0.988348
946	0	0.921843
947	0	0.361996
948	0	0.853946
949	0	0.994185
950	0	0.902237
951	0	0.940745
952	0	0.996523
953	0	0.741304
954	0	0.459729
955	0	0.476521
956	0	0.898385
957	0	0.950082
958	0	0.984352
959	0	0.524786
960	0	0.984697
961	0	0.582999
962	0	0.991259
963	0	0.850874
964	0	0.997736
965	0	0.0987635
966	0	0.992905
967	0	0.970721
968	0	0.635713
969	0	0.793794
970	0	0.837234
971	0	0.787636
972	0	0.998207
973	0	0.680837
974	0	0.796101
975	0	0.967302
976	0	0.957061
977	0	0.369321
978	0	0.766576
979	0	0.733062
980	0	0.788911
981	0	0.990923
982	0	0.0785398
983	0	0.96686
984	0	0.206803
985	0	0.988861
986	0	0.67294
987	0	0.922125
988	0	0.987796
989	0	0.976384
990	0	0.73283
991	0	0.968034
992	0	0.995861
993	0	0.731611
994	0	0.987206
995	0	0.202753
996	0	0.771869
997	0	0.938363
998	0	0.43648
999	0	0.739787
1000	0	0.819288
1001	0	0.999099
1002	0	0.929705
1003	0	0.916175
1004	0	0.418357
1005	0	0.781285
1006	0	0.572273
1007	0	0.844605
1008	0	0.97085
1009	0	0.956423
1010	0	0.990065
1011	0	0.679928
1012	0	0.971458
1013	0	0.953374
1014	0	0.982827
1015	0	0.998112
1016	0	0.817758
1017	0	0.980486
1018	0	0.97751
1019	0	0.861975
1020	0	0.806217
1021	0	0.464462
1022	0	0.893737
1023	0	0.395311
1024	0	0.933843
1025	0	0.909483
1026	0	0.999716
1027	0	0.613826
1028	0	0.736135
1029	0	0.99993
1030	0	0.643914
1031	0	0.992562
1032	0	0.778064
1033	0	0.560609
1034	0	0.998681
1035	0	0.95892
1036	0	0.894892
1037	0	0.579637
1038	0	0.951668
1039	0	0.303629
1040	0	0.501111
1041	0	0.291637
1042	0	0.565659
1043	0	0.536547
1044	0	0.989454
1045	0	0.993981
1046	0	0.960653
1047	0	0.999421
1048	0	0.980198
1049	0	0.847613
1050	0	0.86489
1051	0	0.973139
1052	0	0.946914
1053	0	0.995342
1054	0	0.99043
1055	0	0.997061
1056	0	0.953889
1057	0	0.742924
1058	0	0.99715
1059	0	0.895016
1060	0	0.895889
1061	0	0.343835
1062	0	0.00487428
1063	0	0.281575
1064	0	0.984264
1065	0	0.845441
1066	0	0.797869
1067	0	0.904578
1068	0	0.991258
1069	0	0.362875
1070	0	0.998632
1071	0	0.742172
1072	0	0.962003

## Sheet: A_9
A_3d_sfy1_n_n_8	Label	Score
0	0	0.803296
1	0	0.476543
2	0	0.963751
3	0	0.910378
4	0	0.999388
5	0	0.985633
6	0	0.981219
7	0	0.999412
8	0	0.984841
9	0	0.689867
10	0	0.901135
11	0	0.918941
12	0	0.991175
13	0	0.8448
14	0	0.99787
15	0	0.919288
16	0	0.966002
17	0	0.416334
18	0	0.754497
19	0	0.999738
20	0	0.971005
21	0	0.927152
22	0	0.961457
23	0	0.999333
24	0	0.997742
25	0	0.999973
26	0	0.961399
27	0	0.605771
28	0	0.603808
29	0	0.674568
30	0	0.130243
31	0	0.933428
32	0	0.542868
33	0	0.824504
34	0	0.804811
35	0	0.982932
36	0	0.983041
37	0	0.973795
38	0	0.915019
39	0	0.993469
40	0	0.997262
41	0	0.994069
42	0	0.996528
43	0	0.579572
44	0	0.960703
45	0	0.963677
46	0	0.987046
47	0	0.601589
48	0	0.998998
49	0	0.995253
50	0	0.963117
51	0	0.92922
52	0	0.95273
53	0	0.349308
54	0	0.466836
55	0	0.742177
56	0	0.995333
57	0	0.928451
58	0	0.985115
59	0	0.316132
60	0	0.982136
61	0	0.761544
62	0	0.381207
63	0	0.998878
64	0	0.913029
65	0	0.985221
66	0	0.958809
67	0	0.741877
68	0	0.834571
69	0	0.634066
70	0	0.931658
71	0	0.869356
72	0	0.990413
73	0	0.668819
74	0	0.975914
75	0	0.523578
76	0	0.727953
77	0	0.953974
78	0	0.943847
79	0	0.90244
80	0	0.977807
81	0	0.999458
82	0	0.999813
83	0	0.905291
84	0	0.860833
85	0	0.118005
86	0	0.996691
87	0	0.911289
88	0	0.999012
89	0	0.971598
90	0	0.462046
91	0	0.655194
92	0	0.67649
93	0	0.611401
94	0	0.979614
95	0	0.761343
96	0	0.890354
97	0	0.966189
98	0	0.300267
99	0	0.243487
100	0	0.925365
101	0	0.278803
102	0	0.99743
103	0	0.94991
104	0	0.914738
105	0	0.596617
106	0	0.695652
107	0	0.993433
108	0	0.983628
109	0	0.756751
110	0	0.91736
111	0	0.833254
112	0	0.742231
113	0	0.811996
114	0	0.988908
115	0	0.51151
116	0	0.0419332
117	0	0.998457
118	0	0.98625
119	0	0.949317
120	0	0.999235
121	0	0.964531
122	0	0.984437
123	0	0.720692
124	0	0.996364
125	0	0.341062
126	0	0.900006
127	0	0.993514
128	0	0.79357
129	0	0.984344
130	0	0.626901
131	0	0.487546
132	0	0.0593587
133	0	0.985807
134	0	0.969035
135	0	0.455077
136	0	0.889385
137	0	0.945189
138	0	0.903929
139	0	0.722979
140	0	0.504588
141	0	0.928028
142	0	0.997506
143	0	0.988461
144	0	0.759264
145	0	0.976696
146	0	0.939467
147	0	0.959897
148	0	0.919291
149	0	0.848848
150	0	0.993193
151	0	0.991955
152	0	0.977726
153	0	0.853782
154	0	0.714656
155	0	0.99935
156	0	0.47235
157	0	0.381769
158	0	0.905319
159	0	0.990318
160	0	0.990927
161	0	0.908717
162	0	0.999424
163	0	0.992576
164	0	0.658013
165	0	0.839887
166	0	0.940404
167	0	0.926323
168	0	0.830378
169	0	0.918856

[truncated: 121 more sheets: A_10, A_11, B_0, B_1, B_2, B_3, B_4, B_5, B_6, B_7, B_8, B_9, B_10, B_11, C_0, C_1, C_2, C_3, C_4, C_5 …]
