# Supplementary material for: Robust whole slide image analysis for cervical cancer screening using deep learning
Source: Nat Commun. 2021 Sep 24;12:5639. doi: 10.1038/s41467-021-25296-x (PMC8463673; doi:10.1038/s41467-021-25296-x)
Supplement: Supplementary file 4 — Source Data [file 41467_2021_25296_MOESM4_ESM.zip › Fig6a_SourceData/HR_model_statistics.xlsx]

## Sheet: sum
	A	B	C	D	E	F
Summary	0.987731	0.940978	0.957816	0.916267	0.964519	0.904749
P	0.981212	0.975416	0.972892	0.893085	0.988016	0.897745
N	0.99425	0.906541	0.94274	0.93945	0.941022	0.911753

## Sheet: A
	txt_name	label	total_num	Acc
0	A_3d_sfy1_ASCUS.txt	1	1069	0.976614
1	A_3d_sfy1_HSIL.txt	1	1842	0.981542
2	A_3d_sfy1_LSIL.txt	1	868	0.986175
3	A_3d_sfy1_nplus.txt	0	3654	0.9655
4	A_3d_sfy1_n_n.txt	0	5000	0.998
5	A_3d_sfy1_n_n_0.txt	0	5000	0.9955
6	A_3d_sfy1_n_n_1.txt	0	1966	0.973042
7	A_3d_sfy1_n_n_2.txt	0	2239	0.9665
8	A_3d_sfy1_n_n_5.txt	0	1073	0.936626
9	A_3d_sfy1_n_n_8.txt	0	170	0.870588
10	A_3d_sfy1_n_n_9.txt	0	34	0.852941
11	A_3d_sfy1_n_n_w.txt	0	5000	0.9995

## Sheet: B
	txt_name	label	total_num	Acc
0	B_3d_sfy2_ASCUS.txt	1	652	0.952454
1	B_3d_sfy2_HSIL.txt	1	642	0.995327
2	B_3d_sfy2_LSIL.txt	1	89	1
3	B_3d_sfy2_nplus.txt	0	809	0.273177
4	B_3d_sfy2_n_n.txt	0	5000	0.992
5	B_3d_sfy2_n_n_0.txt	0	5000	0.9665
6	B_3d_sfy2_n_n_1.txt	0	5000	0.7285
7	B_3d_sfy2_n_n_2.txt	0	5000	0.634
8	B_3d_sfy2_n_n_5.txt	0	5000	0.471
9	B_3d_sfy2_n_n_8.txt	0	5000	0.3115
10	B_3d_sfy2_n_n_9.txt	0	1664	0.175481
11	B_3d_sfy2_n_n_w.txt	0	5000	1

## Sheet: C
	txt_name	label	total_num	Acc
0	C_our_20x_sfy3_ASCUS.txt	1	528	0.981061
1	C_our_20x_sfy3_HSIL.txt	1	101	0.950495
2	C_our_20x_sfy3_LSIL.txt	1	101	0.960396
3	C_our_20x_sfy3_nplus.txt	0	2040	0.541
4	C_our_20x_sfy3_n_n.txt	0	21456	0.999
5	C_our_20x_sfy3_n_n_0.txt	0	4932	0.9975
6	C_our_20x_sfy3_n_n_1.txt	0	2819	0.947
7	C_our_20x_sfy3_n_n_2.txt	0	2663	0.915
8	C_our_20x_sfy3_n_n_5.txt	0	991	0.838547
9	C_our_20x_sfy3_n_n_8.txt	0	268	0.783582
10	C_our_20x_sfy3_n_n_9.txt	0	120	0.658333
11	C_our_20x_sfy3_n_n_w.txt	0	10308	1
12	C_our_20x_sfy4_nplus.txt	0	2308	0.506
13	C_our_20x_sfy4_P.txt	1	371	0.96496
14	C_our_20x_sfy5_P.txt	1	227	0.982379

## Sheet: D
	txt_name	label	total_num	Acc
0	D_szsq_sdpc_tongji3_gamma_simple_ASCUS.txt	1	1386	0.821068
1	D_szsq_sdpc_tongji3_gamma_simple_HSIL.txt	1	33	1
2	D_szsq_sdpc_tongji3_gamma_simple_LSIL.txt	1	111	0.981982
3	D_szsq_sdpc_tongji3_gamma_simple_nplus.txt	0	3863	0.642
4	D_szsq_sdpc_tongji3_gamma_simple_n_n.txt	0	5000	0.9665
5	D_szsq_sdpc_tongji3_gamma_simple_n_n_0.txt	0	5000	0.9675
6	D_szsq_sdpc_tongji3_gamma_simple_n_n_1.txt	0	5000	0.7655
7	D_szsq_sdpc_tongji3_gamma_simple_n_n_2.txt	0	5000	0.779
8	D_szsq_sdpc_tongji3_gamma_simple_n_n_5.txt	0	3152	0.713
9	D_szsq_sdpc_tongji3_gamma_simple_n_n_8.txt	0	936	0.680556
10	D_szsq_sdpc_tongji3_gamma_simple_n_n_9.txt	0	355	0.504225
11	D_szsq_sdpc_tongji3_gamma_simple_n_n_w.txt	0	5000	0.988
12	D_szsq_sdpc_tongji4_gamma_simple_ASCUS.txt	1	989	0.968655
13	D_szsq_sdpc_tongji4_gamma_simple_HSIL.txt	1	173	0.526012
14	D_szsq_sdpc_tongji4_gamma_simple_LSIL.txt	1	54	1
15	D_szsq_sdpc_tongji4_gamma_simple_nplus.txt	0	2081	0.548
16	D_szsq_sdpc_tongji4_gamma_simple_n_n.txt	0	5000	0.9865
17	D_szsq_sdpc_tongji4_gamma_simple_n_n_0.txt	0	5000	0.983
18	D_szsq_sdpc_tongji4_gamma_simple_n_n_1.txt	0	3615	0.9615
19	D_szsq_sdpc_tongji4_gamma_simple_n_n_2.txt	0	3839	0.959
20	D_szsq_sdpc_tongji4_gamma_simple_n_n_5.txt	0	1052	0.941065
21	D_szsq_sdpc_tongji4_gamma_simple_n_n_8.txt	0	187	0.898396
22	D_szsq_sdpc_tongji4_gamma_simple_n_n_9.txt	0	30	0.8
23	D_szsq_sdpc_tongji4_gamma_simple_n_n_w.txt	0	5000	0.998
24	D_szsq_sdpc_tongji5_gamma_simple_n_n.txt	0	5000	0.9845
25	D_szsq_sdpc_tongji5_gamma_simple_n_n_0.txt	0	5000	0.9755
26	D_szsq_sdpc_tongji5_gamma_simple_n_n_1.txt	0	1829	0.90924
27	D_szsq_sdpc_tongji5_gamma_simple_n_n_2.txt	0	1809	0.899945
28	D_szsq_sdpc_tongji5_gamma_simple_n_n_5.txt	0	406	0.564039
29	D_szsq_sdpc_tongji5_gamma_simple_n_n_8.txt	0	132	0.318182
30	D_szsq_sdpc_tongji5_gamma_simple_n_n_9.txt	0	94	0.148936
31	D_szsq_sdpc_tongji5_gamma_simple_n_n_w.txt	0	5000	0.9935
32	D_szsq_sdpc_tongji5_gamma_simple_pos.txt	1	68	0.970588
33	D_szsq_sdpc_tongji6_gamma_simple_n_n.txt	0	5000	0.9565
34	D_szsq_sdpc_tongji6_gamma_simple_n_n_0.txt	0	1876	0.962154
35	D_szsq_sdpc_tongji6_gamma_simple_n_n_1.txt	0	422	0.829384
36	D_szsq_sdpc_tongji6_gamma_simple_n_n_2.txt	0	365	0.789041
37	D_szsq_sdpc_tongji6_gamma_simple_n_n_5.txt	0	158	0.468354
38	D_szsq_sdpc_tongji6_gamma_simple_n_n_8.txt	0	58	0.344828
39	D_szsq_sdpc_tongji6_gamma_simple_n_n_9.txt	0	46	0.152174
40	D_szsq_sdpc_tongji6_gamma_simple_n_n_w.txt	0	5000	0.9895
41	D_szsq_sdpc_tongji6_gamma_simple_pos.txt	1	457	0.960613
42	D_szsq_sdpc_tongji7_gamma_simple_n_n.txt	0	5000	0.968
43	D_szsq_sdpc_tongji7_gamma_simple_n_n_0.txt	0	5000	0.9845
44	D_szsq_sdpc_tongji7_gamma_simple_n_n_1.txt	0	1769	0.912945
45	D_szsq_sdpc_tongji7_gamma_simple_n_n_2.txt	0	1909	0.854898
46	D_szsq_sdpc_tongji7_gamma_simple_n_n_5.txt	0	728	0.578297
47	D_szsq_sdpc_tongji7_gamma_simple_n_n_8.txt	0	178	0.483146
48	D_szsq_sdpc_tongji7_gamma_simple_n_n_9.txt	0	140	0.442857
49	D_szsq_sdpc_tongji7_gamma_simple_n_n_w.txt	0	5000	0.997
50	D_szsq_sdpc_tongji7_gamma_simple_pos.txt	1	330	0.993939

## Sheet: E
	txt_name	label	total_num	Acc
0	E_szsq_sdpc_sfy5_gamma_simple_Imgs.txt	1	5000	0.966667
1	E_szsq_sdpc_sfy6_gamma_simple_n_n_0.txt	0	5000	0.993
2	E_szsq_sdpc_sfy6_gamma_simple_n_n_1.txt	0	4686	0.9365
3	E_szsq_sdpc_sfy6_gamma_simple_n_n_2.txt	0	5000	0.6695
4	E_szsq_sdpc_sfy6_gamma_simple_n_n_5.txt	0	3622	0.2115
5	E_szsq_sdpc_sfy6_gamma_simple_n_n_8.txt	0	1269	0.0401891
6	E_szsq_sdpc_sfy6_gamma_simple_n_n_9.txt	0	1042	0.00767754
7	E_szsq_sdpc_sfy7_gamma_simple_Imgs.txt	1	3340	0.999
8	E_szsq_sdpc_sfy7_gamma_simple_n_n_0.txt	0	5000	0.9935
9	E_szsq_sdpc_sfy7_gamma_simple_n_n_1.txt	0	3693	0.9355
10	E_szsq_sdpc_sfy7_gamma_simple_n_n_2.txt	0	4998	0.678
11	E_szsq_sdpc_sfy7_gamma_simple_n_n_5.txt	0	3161	0.2285
12	E_szsq_sdpc_sfy7_gamma_simple_n_n_8.txt	0	1071	0.0616246
13	E_szsq_sdpc_sfy7_gamma_simple_n_n_9.txt	0	884	0.00678733
14	E_szsq_sdpc_sfy8_gamma_simple_n_n_0.txt	0	5000	0.9985
15	E_szsq_sdpc_sfy8_gamma_simple_n_n_1.txt	0	5000	0.9615
16	E_szsq_sdpc_sfy8_gamma_simple_n_n_2.txt	0	5000	0.8105
17	E_szsq_sdpc_sfy8_gamma_simple_n_n_5.txt	0	5000	0.325
18	E_szsq_sdpc_sfy8_gamma_simple_n_n_8.txt	0	2793	0.0465
19	E_szsq_sdpc_sfy8_gamma_simple_n_n_9.txt	0	2703	0.0035
20	E_szsq_sdpc_sfy8_gamma_simple_pos_ascus_Imgs.txt	1	1067	0.994377
21	E_szsq_sdpc_sfy8_gamma_simple_pos_hsil_Imgs.txt	1	3692	0.998333
22	E_szsq_sdpc_sfy8_gamma_simple_pos_lsil_Imgs.txt	1	2602	0.997694

## Sheet: F
	txt_name	label	total_num	Acc
0	F_szsq_sdpc_xyw1_gamma_simple_n_n.txt	0	5000	0.965
1	F_szsq_sdpc_xyw1_gamma_simple_n_n_0.txt	0	5000	0.955
2	F_szsq_sdpc_xyw1_gamma_simple_n_n_1.txt	0	5000	0.7895
3	F_szsq_sdpc_xyw1_gamma_simple_n_n_2.txt	0	5000	0.695
4	F_szsq_sdpc_xyw1_gamma_simple_n_n_5.txt	0	5000	0.398
5	F_szsq_sdpc_xyw1_gamma_simple_n_n_8.txt	0	5000	0.208
6	F_szsq_sdpc_xyw1_gamma_simple_n_n_9.txt	0	5000	0.108
7	F_szsq_sdpc_xyw1_gamma_simple_n_n_w.txt	0	5000	0.988
8	F_szsq_sdpc_xyw1_gamma_simple_pos.txt	1	3397	0.846333
9	F_szsq_sdpc_xyw2_gamma_simple_n_n.txt	0	5000	0.9535
10	F_szsq_sdpc_xyw2_gamma_simple_n_n_0.txt	0	5000	0.9605
11	F_szsq_sdpc_xyw2_gamma_simple_n_n_1.txt	0	5000	0.7505
12	F_szsq_sdpc_xyw2_gamma_simple_n_n_2.txt	0	5000	0.693
13	F_szsq_sdpc_xyw2_gamma_simple_n_n_5.txt	0	5000	0.414
14	F_szsq_sdpc_xyw2_gamma_simple_n_n_8.txt	0	3334	0.2295
15	F_szsq_sdpc_xyw2_gamma_simple_n_n_9.txt	0	3910	0.118
16	F_szsq_sdpc_xyw2_gamma_simple_n_n_w.txt	0	5000	0.9905
17	F_szsq_sdpc_xyw2_gamma_simple_pos.txt	1	1972	0.986308
