# Supplementary material for: Robust whole slide image analysis for cervical cancer screening using deep learning
Source: Nat Commun. 2021 Sep 24;12:5639. doi: 10.1038/s41467-021-25296-x (PMC8463673; doi:10.1038/s41467-021-25296-x)
Supplement: Supplementary file 4 — Source Data [file 41467_2021_25296_MOESM4_ESM.zip › Fig6a_SourceData/HR_model_tile_probability.xlsx]

## Sheet: A_0
A_3d_sfy1_ASCUS	Label	Score
0	1	0.981748
1	1	0.99999
2	1	0.999986
3	1	0.999996
4	1	0.988632
5	1	0.834141
6	1	0.999987
7	1	0.999914
8	1	0.999313
9	1	0.999987
10	1	1
11	1	0.96592
12	1	0.980207
13	1	0.996283
14	1	0.999778
15	1	0.999997
16	1	0.990817
17	1	0.999912
18	1	0.999887
19	1	0.996691
20	1	0.997575
21	1	0.999371
22	1	0.947912
23	1	0.996325
24	1	0.998708
25	1	0.999985
26	1	0.998389
27	1	0.989444
28	1	0.999991
29	1	0.999996
30	1	0.957337
31	1	0.9897
32	1	0.948096
33	1	0.994778
34	1	0.98777
35	1	1
36	1	0.999981
37	1	0.64908
38	1	0.998024
39	1	0.980985
40	1	0.974583
41	1	0.998744
42	1	0.976873
43	1	0.988252
44	1	0.0581255
45	1	0.815047
46	1	0.965086
47	1	0.999998
48	1	0.998564
49	1	0.999911
50	1	0.999871
51	1	0.999989
52	1	0.999986
53	1	0.996942
54	1	0.779715
55	1	0.99996
56	1	0.999684
57	1	0.999991
58	1	0.999997
59	1	0.960287
60	1	0.915758
61	1	0.999975
62	1	0.999363
63	1	0.999991
64	1	0.983845
65	1	0.999921
66	1	0.725929
67	1	0.999992
68	1	0.999766
69	1	0.941493
70	1	0.360059
71	1	0.999667
72	1	1
73	1	0.997762
74	1	0.987479
75	1	0.997904
76	1	0.999995
77	1	0.999822
78	1	1
79	1	0.992186
80	1	0.999996
81	1	0.999998
82	1	0.99967
83	1	0.999989
84	1	0.969824
85	1	0.999983
86	1	0.999836
87	1	0.998482
88	1	0.999757
89	1	0.998073
90	1	0.998855
91	1	0.999743
92	1	0.999041
93	1	0.999975
94	1	0.227258
95	1	0.99996
96	1	1
97	1	0.997073
98	1	0.999997
99	1	0.999999
100	1	0.994791
101	1	0.999998
102	1	0.897232
103	1	0.977203
104	1	0.999931
105	1	0.986439
106	1	0.9876
107	1	0.999999
108	1	0.501354
109	1	0.999999
110	1	0.999915
111	1	0.984094
112	1	0.950745
113	1	0.996635
114	1	0.999992
115	1	0.99987
116	1	0.999993
117	1	0.999997
118	1	0.999987
119	1	0.998904
120	1	0.999997
121	1	0.999991
122	1	1
123	1	0.995187
124	1	0.999892
125	1	1
126	1	0.99998
127	1	0.99867
128	1	0.984583
129	1	0.999635
130	1	0.95513
131	1	0.912159
132	1	0.999774
133	1	0.993305
134	1	0.999974
135	1	0.999529
136	1	1
137	1	0.999933
138	1	0.996548
139	1	1
140	1	0.995693
141	1	0.99998
142	1	0.990873
143	1	0.98763
144	1	0.999583
145	1	0.99995
146	1	0.999974
147	1	0.874404
148	1	0.999807
149	1	1
150	1	0.158663
151	1	0.999982
152	1	0.999829
153	1	0.0831419
154	1	0.976189
155	1	0.99991
156	1	0.999727
157	1	0.994009
158	1	0.999972
159	1	0.999915
160	1	0.999984
161	1	0.983789
162	1	0.999997
163	1	0.99991
164	1	0.972184
165	1	0.99983
166	1	0.957837
167	1	0.999939
168	1	0.999985
169	1	0.999999
170	1	0.99996
171	1	0.999995
172	1	0.990725
173	1	0.999897
174	1	0.952433
175	1	0.999992
176	1	0.805256
177	1	0.999479
178	1	0.946747
179	1	0.999992
180	1	0.999982
181	1	1
182	1	0.999999
183	1	0.997607
184	1	0.999672
185	1	0.999504
186	1	0.999996
187	1	0.999991
188	1	0.999871
189	1	0.977622
190	1	0.999987
191	1	0.998836
192	1	1
193	1	0.997135
194	1	0.99978
195	1	0.999977
196	1	0.996316
197	1	0.999996
198	1	0.996692
199	1	0.999941
200	1	1
201	1	0.998577
202	1	0.999617
203	1	0.998646
204	1	0.660788
205	1	0.999965
206	1	0.999956
207	1	1
208	1	0.999995
209	1	0.99695
210	1	0.999993
211	1	0.99684
212	1	1
213	1	0.998012
214	1	0.999389
215	1	0.999988
216	1	0.993657
217	1	0.988568
218	1	0.9988
219	1	0.998771
220	1	0.998707
221	1	0.975609
222	1	0.977181
223	1	0.989621
224	1	0.999995
225	1	0.99323
226	1	1
227	1	0.987762
228	1	0.999999
229	1	0.926513
230	1	0.999974
231	1	0.999213
232	1	0.994526
233	1	0.999635
234	1	0.999954
235	1	0.999999
236	1	0.996575
237	1	0.968638
238	1	1
239	1	0.999983
240	1	0.999067
241	1	0.999888
242	1	0.985893
243	1	0.999708
244	1	0.765324
245	1	0.996655
246	1	0.999991
247	1	0.961643
248	1	0.990739
249	1	1
250	1	0.997648
251	1	0.999742
252	1	0.999988
253	1	0.998972
254	1	0.929828
255	1	0.996989
256	1	0.923644
257	1	0.999947
258	1	0.999676
259	1	1
260	1	0.995827
261	1	1
262	1	0.874189
263	1	0.959262
264	1	0.999723
265	1	0.999998
266	1	0.958769
267	1	0.999232
268	1	0.821134
269	1	0.999959
270	1	0.980786
271	1	0.999756
272	1	0.999878
273	1	0.999816
274	1	0.999994
275	1	0.990077
276	1	0.999998
277	1	0.960399
278	1	0.994832
279	1	0.999977
280	1	0.996143
281	1	1
282	1	0.99922
283	1	0.999935
284	1	0.999997
285	1	0.864764
286	1	0.999772
287	1	0.999954
288	1	0.999999
289	1	0.876624
290	1	1
291	1	0.999977
292	1	0.970644
293	1	0.999673
294	1	0.99995
295	1	1
296	1	0.0316159
297	1	0.999715
298	1	0.998623
299	1	0.998101
300	1	0.995434
301	1	0.999996
302	1	0.998849
303	1	0.520702
304	1	0.999998
305	1	0.999997
306	1	0.99327
307	1	0.999999
308	1	0.99898
309	1	0.992626
310	1	0.998851
311	1	1
312	1	0.999902
313	1	1
314	1	0.318308
315	1	1
316	1	0.989121
317	1	0.973122
318	1	0.998075
319	1	0.999914
320	1	0.999868
321	1	0.999882
322	1	0.999989
323	1	0.998295
324	1	1
325	1	0.953144
326	1	0.996179
327	1	0.993373
328	1	0.999657
329	1	0.998639
330	1	0.999953
331	1	0.998555
332	1	0.999978
333	1	0.999759
334	1	0.975054
335	1	0.998873
336	1	0.977106
337	1	0.999551
338	1	0.99505
339	1	0.999707
340	1	0.936785
341	1	0.999469
342	1	0.999817
343	1	0.999823
344	1	0.999575
345	1	1
346	1	0.999992
347	1	0.999544
348	1	0.999966
349	1	0.999967
350	1	0.999309
351	1	0.901048
352	1	0.999999
353	1	1
354	1	0.999668
355	1	0.982792
356	1	1
357	1	0.987457
358	1	0.999079
359	1	0.998878
360	1	0.999021
361	1	0.999999
362	1	0.953511
363	1	0.991791
364	1	0.991989
365	1	0.993202
366	1	0.943622
367	1	0.999629
368	1	0.999426
369	1	1
370	1	0.99994
371	1	0.999999
372	1	0.999848
373	1	0.999957
374	1	0.999993
375	1	0.99866
376	1	0.975057
377	1	0.999752
378	1	0.999997
379	1	0.98904
380	1	0.999832
381	1	0.996758
382	1	0.999973
383	1	0.999996
384	1	0.977593
385	1	0.986103
386	1	0.995154
387	1	0.944987
388	1	1
389	1	0.999997
390	1	0.999035
391	1	0.158558
392	1	0.99999
393	1	0.999283
394	1	0.99636
395	1	0.999612
396	1	0.999988
397	1	1
398	1	1
399	1	0.999927
400	1	0.998755
401	1	0.999549
402	1	0.956805
403	1	0.998777
404	1	0.999931
405	1	0.99991
406	1	0.996178
407	1	1
408	1	0.999863
409	1	0.999996
410	1	0.999997
411	1	1
412	1	0.999924
413	1	0.999271
414	1	0.945911
415	1	0.999853
416	1	0.999996
417	1	0.999488
418	1	0.999988
419	1	0.985527
420	1	0.900805
421	1	0.761264
422	1	0.996881
423	1	0.997141
424	1	0.904979
425	1	0.998086
426	1	0.997695
427	1	1
428	1	0.739795
429	1	0.989976
430	1	0.999347
431	1	0.999974
432	1	0.997401
433	1	0.999457
434	1	0.955626
435	1	0.998096
436	1	0.999999
437	1	0.999881
438	1	0.998847
439	1	0.999436
440	1	0.788013
441	1	0.975711
442	1	0.998156
443	1	0.998863
444	1	0.999795
445	1	0.999804
446	1	0.999995
447	1	1
448	1	0.948129
449	1	0.997847
450	1	0.98262
451	1	0.999995
452	1	0.999502
453	1	0.999992
454	1	1
455	1	0.995403
456	1	0.999759
457	1	1
458	1	0.999801
459	1	0.996564
460	1	0.971656
461	1	1
462	1	0.997144
463	1	0.990402
464	1	1
465	1	0.999986
466	1	0.994422
467	1	0.999211
468	1	1
469	1	0.0195488
470	1	1
471	1	0.84488
472	1	0.995796
473	1	0.998513
474	1	0.999713
475	1	0.228133
476	1	0.999985
477	1	1
478	1	0.999907
479	1	0.999157
480	1	0.999537
481	1	0.785499
482	1	0.848111
483	1	0.998986
484	1	0.979047
485	1	0.999434
486	1	1
487	1	0.999998
488	1	0.989452
489	1	0.999294
490	1	0.999784
491	1	0.158456
492	1	1
493	1	0.996133
494	1	0.997169
495	1	0.936044
496	1	0.999957
497	1	0.34858
498	1	0.646408
499	1	0.999451
500	1	0.995956
501	1	0.999763
502	1	0.974411
503	1	0.998173
504	1	0.999996
505	1	0.999913
506	1	0.999993
507	1	1
508	1	0.999855
509	1	0.999942
510	1	0.836695
511	1	0.999181
512	1	0.999998
513	1	0.999999
514	1	0.985221
515	1	0.999984
516	1	0.991142
517	1	0.999998
518	1	0.995897
519	1	0.993689
520	1	0.994385
521	1	0.999997
522	1	0.112302
523	1	0.941688
524	1	0.867193
525	1	0.97024
526	1	0.99964
527	1	0.999997
528	1	0.720519
529	1	0.999678
530	1	0.999999
531	1	0.990892
532	1	0.991881
533	1	1
534	1	0.99979
535	1	0.999133
536	1	0.997731
537	1	0.0322775
538	1	1
539	1	0.999628
540	1	0.930974
541	1	0.988115
542	1	0.99982
543	1	0.991881
544	1	0.249271
545	1	0.993091
546	1	0.997115
547	1	0.970786
548	1	0.0307774
549	1	0.999998
550	1	0.994921
551	1	0.999646
552	1	0.999999
553	1	0.999995
554	1	0.960085
555	1	0.985234
556	1	0.900003
557	1	0.998364
558	1	0.999633
559	1	0.999941
560	1	0.999997
561	1	0.98299
562	1	0.992786
563	1	0.979268
564	1	0.999992
565	1	0.999998
566	1	0.998809
567	1	1
568	1	0.999982
569	1	0.999027
570	1	0.997705
571	1	0.999636
572	1	0.999979
573	1	0.998341
574	1	1
575	1	0.997456
576	1	0.998702
577	1	0.999892
578	1	0.999795
579	1	0.999949
580	1	0.999993
581	1	0.999999
582	1	0.941612
583	1	0.947842
584	1	0.999937
585	1	0.997355
586	1	0.999909
587	1	0.975274
588	1	0.99982
589	1	0.999136
590	1	0.999956
591	1	0.999159
592	1	1
593	1	0.999775
594	1	0.999944
595	1	0.993912
596	1	0.998834
597	1	1
598	1	0.99375
599	1	0.998407
600	1	0.999642
601	1	0.999416
602	1	0.977888
603	1	0.999997
604	1	0.999996
605	1	0.999975
606	1	0.973097
607	1	0.443265
608	1	0.996991
609	1	0.990225
610	1	0.999854
611	1	0.999961
612	1	0.999952
613	1	0.999957
614	1	0.997582
615	1	0.999998
616	1	0.908918
617	1	0.92191
618	1	0.998477
619	1	0.99982
620	1	1
621	1	0.981819
622	1	0.999979
623	1	0.999999
624	1	1
625	1	0.999724
626	1	0.906498
627	1	0.99935
628	1	0.999838
629	1	1
630	1	0.999999
631	1	0.999998
632	1	0.999594
633	1	0.995395
634	1	0.996142
635	1	0.996385
636	1	0.999429
637	1	0.994877
638	1	0.976622
639	1	0.86338
640	1	0.999995
641	1	0.994805
642	1	0.999309
643	1	0.99849
644	1	0.999984
645	1	0.997456
646	1	0.999697
647	1	0.999562
648	1	0.999985
649	1	0.999844
650	1	0.999999
651	1	0.978617
652	1	0.991029
653	1	0.846021
654	1	0.995567
655	1	0.999326
656	1	0.999583
657	1	0.999984
658	1	0.989395
659	1	0.999896
660	1	0.85387
661	1	0.999952
662	1	0.955843
663	1	1
664	1	0.999874
665	1	0.908146
666	1	0.999985
667	1	0.996212
668	1	0.994977
669	1	0.999999
670	1	0.95619
671	1	0.999986
672	1	0.99581
673	1	0.999796
674	1	0.999966
675	1	0.999065
676	1	0.99999
677	1	0.999991
678	1	0.999288
679	1	0.999677
680	1	0.997127
681	1	0.998909
682	1	1
683	1	0.998208
684	1	0.99973
685	1	0.945747
686	1	0.994166
687	1	0.998231
688	1	0.979293
689	1	0.984748
690	1	0.998896
691	1	0.999998
692	1	0.981961
693	1	0.999858
694	1	0.99937
695	1	0.998663
696	1	0.999955
697	1	0.997341
698	1	0.998842
699	1	0.999997
700	1	0.997259
701	1	0.657529
702	1	0.0781125
703	1	0.999998
704	1	0.999988
705	1	0.999106
706	1	0.999932
707	1	0.999985
708	1	1
709	1	0.999994
710	1	0.999338
711	1	0.9997
712	1	0.999218
713	1	0.999967
714	1	0.996115
715	1	0.999999
716	1	0.999992
717	1	1
718	1	0.999417
719	1	0.99999
720	1	0.960554
721	1	0.999576
722	1	0.999955
723	1	0.874429
724	1	0.987491
725	1	0.994646
726	1	0.999132
727	1	0.997962
728	1	1
729	1	0.999999
730	1	0.236684
731	1	0.99643
732	1	0.999675
733	1	0.971855
734	1	0.935
735	1	0.999953
736	1	0.993457
737	1	0.955222
738	1	0.999141
739	1	0.246983
740	1	0.998326
741	1	0.999881
742	1	0.999732
743	1	0.983727
744	1	0.994254
745	1	0.993825
746	1	0.999996
747	1	0.995891
748	1	0.904193
749	1	0.998985
750	1	0.999997
751	1	0.999982
752	1	0.932018
753	1	0.989383
754	1	0.999998
755	1	0.999602
756	1	0.999979
757	1	0.989237
758	1	0.992312
759	1	0.946542
760	1	0.999999
761	1	0.999223
762	1	0.999995
763	1	0.987906
764	1	0.198414
765	1	0.999948
766	1	1
767	1	0.999824
768	1	0.991248
769	1	0.999952
770	1	0.99898
771	1	0.999942
772	1	0.883951
773	1	0.999998
774	1	0.989625
775	1	0.999981
776	1	0.999998
777	1	0.996508
778	1	0.981075
779	1	0.999924
780	1	0.999473
781	1	1
782	1	0.177329
783	1	0.999499
784	1	0.995612
785	1	0.999835
786	1	0.99521
787	1	0.999998
788	1	1
789	1	0.994732
790	1	0.997195
791	1	0.999972
792	1	0.999964
793	1	0.997854
794	1	0.999605
795	1	0.999977
796	1	0.066936
797	1	0.99972
798	1	0.91288
799	1	0.985945
800	1	0.999994
801	1	0.809099
802	1	0.978256
803	1	1
804	1	0.999999
805	1	0.95892
806	1	0.998017
807	1	1
808	1	0.999995
809	1	0.999373
810	1	1
811	1	0.999999
812	1	0.999923
813	1	0.991446
814	1	0.99996
815	1	0.976322
816	1	0.504361
817	1	0.995313
818	1	0.997209
819	1	0.833152
820	1	0.898128
821	1	0.999538
822	1	0.790187
823	1	0.991128
824	1	0.965615
825	1	0.999982
826	1	0.993996
827	1	0.923088
828	1	1
829	1	0.998645
830	1	0.999971
831	1	0.999851
832	1	0.998409
833	1	0.999526
834	1	0.999936
835	1	0.999857
836	1	0.999724
837	1	0.975084
838	1	0.995224
839	1	0.565233
840	1	0.975731
841	1	0.999997
842	1	0.999941
843	1	0.999997
844	1	0.989224
845	1	0.999651
846	1	0.999979
847	1	0.977406
848	1	0.99622
849	1	0.98917
850	1	0.990479
851	1	0.999363
852	1	0.924765
853	1	0.999872
854	1	0.999964
855	1	0.895386
856	1	0.999922
857	1	0.999992
858	1	0.999999
859	1	0.999966
860	1	0.99931
861	1	0.999763
862	1	0.997466
863	1	0.999994
864	1	0.881819
865	1	0.999537
866	1	0.999825
867	1	0.988387
868	1	0.99305
869	1	0.999994
870	1	0.999867
871	1	0.99999
872	1	0.98748
873	1	0.999931
874	1	0.984503
875	1	0.999382
876	1	0.999051
877	1	0.999997
878	1	0.989952
879	1	0.999993
880	1	0.990623
881	1	1
882	1	0.99998
883	1	0.998557
884	1	0.998201
885	1	1
886	1	1
887	1	1
888	1	0.999999
889	1	0.999971
890	1	0.985901
891	1	0.999605
892	1	0.986639
893	1	1
894	1	0.999529
895	1	0.997741
896	1	0.450071
897	1	0.99961
898	1	0.958193
899	1	0.992117
900	1	1
901	1	0.996269
902	1	0.995615
903	1	0.998645
904	1	0.999351
905	1	0.999584
906	1	0.999997
907	1	0.999958
908	1	0.949135
909	1	0.995545
910	1	0.999992
911	1	0.999789
912	1	0.997225
913	1	0.880944
914	1	0.99312
915	1	0.999425
916	1	0.999798
917	1	0.997038
918	1	0.999995
919	1	0.99909
920	1	0.877356
921	1	0.990534
922	1	0.98908
923	1	0.952902
924	1	0.999244
925	1	0.999912
926	1	1
927	1	0.999949
928	1	0.999999
929	1	0.999932
930	1	0.999993
931	1	0.999979
932	1	0.999984
933	1	1
934	1	0.996092
935	1	0.998602
936	1	0.999658
937	1	0.999993
938	1	0.999405
939	1	0.152924
940	1	0.999996
941	1	0.999912
942	1	0.999998
943	1	0.999996
944	1	0.999983
945	1	0.965085
946	1	0.999984
947	1	0.999629
948	1	0.997876
949	1	0.999438
950	1	0.988529
951	1	0.992033
952	1	0.999982
953	1	0.999983
954	1	0.995315
955	1	0.999977
956	1	0.820705
957	1	0.969045
958	1	0.999997
959	1	0.999918
960	1	0.888143
961	1	0.987908
962	1	0.999438
963	1	0.999888
964	1	0.999981
965	1	0.999998
966	1	0.993003
967	1	1
968	1	0.999817
969	1	0.993807
970	1	0.996703
971	1	0.999578
972	1	0.999771
973	1	0.990582
974	1	1
975	1	0.999879
976	1	0.99998
977	1	0.999994
978	1	0.991307
979	1	0.999986
980	1	0.995918
981	1	0.99971
982	1	0.999838
983	1	0.97489
984	1	0.998646
985	1	1
986	1	0.999962
987	1	0.964966
988	1	0.994742
989	1	0.971567
990	1	0.999608
991	1	0.999434
992	1	1
993	1	0.999978
994	1	0.993254
995	1	0.955246
996	1	0.999769
997	1	0.981894
998	1	0.999749
999	1	0.999061
1000	1	0.959654
1001	1	0.992379
1002	1	0.997508
1003	1	0.980874
1004	1	0.988389
1005	1	0.943404
1006	1	0.999999
1007	1	0.99584
1008	1	0.999997
1009	1	0.999998
1010	1	0.99806
1011	1	0.996735
1012	1	0.999994
1013	1	0.999818
1014	1	0.99633
1015	1	0.9997
1016	1	0.960065
1017	1	0.999998
1018	1	0.999957
1019	1	0.999964
1020	1	0.999939
1021	1	0.999929
1022	1	0.993595
1023	1	0.941591
1024	1	1
1025	1	0.992355
1026	1	0.560396
1027	1	0.978493
1028	1	0.886307
1029	1	0.999689
1030	1	0.999993
1031	1	0.999994
1032	1	1
1033	1	0.999999
1034	1	0.992574
1035	1	1
1036	1	0.999392
1037	1	0.999828
1038	1	0.999976
1039	1	0.999899
1040	1	0.523706
1041	1	1
1042	1	0.873707
1043	1	0.994848
1044	1	0.999995
1045	1	0.998693
1046	1	0.999073
1047	1	0.997354
1048	1	0.999974
1049	1	0.999718
1050	1	0.999921
1051	1	0.999954
1052	1	0.999889
1053	1	0.999996
1054	1	0.976971
1055	1	0.997212
1056	1	0.999907
1057	1	0.999995
1058	1	0.999847
1059	1	0.991278
1060	1	0.997244
1061	1	0.999414
1062	1	1
1063	1	0.992974
1064	1	0.999908
1065	1	0.999991
1066	1	1
1067	1	0.999967
1068	1	0.999796

## Sheet: A_1
A_3d_sfy1_HSIL	Label	Score
0	1	0.999838
1	1	0.999944
2	1	0.999853
3	1	0.999622
4	1	0.999995
5	1	0.99964
6	1	0.999999
7	1	0.0945108
8	1	0.999758
9	1	1
10	1	1
11	1	0.999932
12	1	0.983622
13	1	0.999999
14	1	0.99944
15	1	0.999995
16	1	0.993588
17	1	0.998398
18	1	0.343984
19	1	0.999519
20	1	0.999974
21	1	0.999756
22	1	0.999987
23	1	0.438051
24	1	0.999972
25	1	0.997244
26	1	0.932126
27	1	0.997063
28	1	0.999997
29	1	0.981511
30	1	1
31	1	0.999936
32	1	0.997271
33	1	0.999859
34	1	0.996773
35	1	0.997733
36	1	0.999975
37	1	0.999958
38	1	0.999996
39	1	0.999571
40	1	1
41	1	0.999023
42	1	0.999933
43	1	0.999905
44	1	0.999967
45	1	0.67686
46	1	0.980801
47	1	0.999982
48	1	0.9952
49	1	0.999996
50	1	1
51	1	0.994892
52	1	0.998943
53	1	0.926054
54	1	0.989807
55	1	0.999991
56	1	0.999993
57	1	0.999999
58	1	0.999625
59	1	0.999693
60	1	0.999893
61	1	1
62	1	0.99998
63	1	1
64	1	1
65	1	0.999999
66	1	0.99983
67	1	1
68	1	0.996636
69	1	0.999968
70	1	1
71	1	0.999995
72	1	0.999977
73	1	0.999813
74	1	0.99996
75	1	0.982317
76	1	1
77	1	0.999956
78	1	0.99996
79	1	0.99918
80	1	0.997899
81	1	1
82	1	0.999995
83	1	0.999986
84	1	0.993342
85	1	1
86	1	0.99988
87	1	0.999861
88	1	1
89	1	0.999739
90	1	0.994323
91	1	0.976663
92	1	0.994787
93	1	0.999765
94	1	0.999999
95	1	0.989571
96	1	0.997823
97	1	0.999886
98	1	0.999996
99	1	0.999893
100	1	0.78383
101	1	0.993405
102	1	0.999994
103	1	0.99404
104	1	0.999795
105	1	0.999992
106	1	0.94488
107	1	0.999948
108	1	0.999913
109	1	0.999996
110	1	0.999998
111	1	1
112	1	0.999648
113	1	0.999774
114	1	1
115	1	0.948854
116	1	0.999989
117	1	0.871201
118	1	1
119	1	0.994582
120	1	0.999995
121	1	0.999997
122	1	1
123	1	0.977196
124	1	1
125	1	0.999975
126	1	1
127	1	0.998384
128	1	0.999967
129	1	0.999043
130	1	0.998872
131	1	0.999594
132	1	0.99999
133	1	0.999934
134	1	0.999454
135	1	0.999417
136	1	1
137	1	0.997076
138	1	0.999974
139	1	0.999999
140	1	0.999967
141	1	0.980837
142	1	0.99997
143	1	0.999977
144	1	1
145	1	0.999953
146	1	0.999983
147	1	0.794871
148	1	0.999982
149	1	0.929185
150	1	0.98086
151	1	0.999973
152	1	0.993979
153	1	1
154	1	0.999993
155	1	1
156	1	0.999407
157	1	1
158	1	0.99994
159	1	0.988215
160	1	0.679019
161	1	0.999943
162	1	0.991143
163	1	0.844687
164	1	0.999161
165	1	1
166	1	0.999584
167	1	0.995728
168	1	1
169	1	0.999945
170	1	0.999952
171	1	0.983227
172	1	0.999721
173	1	0.99989
174	1	1
175	1	0.999955
176	1	0.999977
177	1	0.999997
178	1	0.999982
179	1	0.995612
180	1	0.954152
181	1	0.997363
182	1	0.985579
183	1	1
184	1	0.999992
185	1	0.999999
186	1	0.999999
187	1	0.999884
188	1	0.317166
189	1	0.984321
190	1	1
191	1	0.998727
192	1	0.999587
193	1	0.999952
194	1	1
195	1	0.0793331
196	1	0.999915
197	1	0.998471
198	1	0.999995
199	1	1
200	1	0.998875
201	1	0.999983
202	1	0.981162
203	1	0.999998
204	1	0.825635
205	1	1
206	1	0.939888
207	1	0.999788
208	1	0.999915
209	1	0.999977
210	1	0.997728
211	1	0.999067
212	1	0.999932
213	1	0.999629
214	1	0.995008
215	1	0.998697
216	1	0.999802
217	1	0.938772
218	1	0.999999
219	1	0.980735
220	1	0.997177
221	1	0.999059
222	1	0.999999
223	1	0.999966
224	1	0.999999
225	1	0.998839
226	1	0.999906
227	1	0.997462
228	1	1
229	1	1
230	1	0.998288
231	1	0.75623
232	1	0.999964
233	1	0.999994
234	1	0.999991
235	1	0.999995
236	1	0.978695
237	1	1
238	1	1
239	1	0.999831
240	1	0.999869
241	1	0.999963
242	1	0.999987
243	1	0.881504
244	1	0.999993
245	1	0.998239
246	1	0.989415
247	1	1
248	1	0.975724
249	1	1
250	1	0.999999
251	1	0.999994
252	1	0.939897
253	1	0.876142
254	1	0.999562
255	1	0.999834
256	1	0.999578
257	1	1
258	1	1
259	1	1
260	1	1
261	1	1
262	1	0.999998
263	1	0.999578
264	1	0.999999
265	1	0.943942
266	1	0.999971
267	1	0.859159
268	1	0.999842
269	1	0.999753
270	1	1
271	1	1
272	1	0.99875
273	1	0.998219
274	1	0.568931
275	1	0.207596
276	1	1
277	1	0.99879
278	1	1
279	1	0.999337
280	1	1
281	1	0.999952
282	1	0.999994
283	1	0.996645
284	1	0.99832
285	1	0.971861
286	1	1
287	1	0.680095
288	1	0.999635
289	1	0.998046
290	1	0.999999
291	1	0.999932
292	1	0.998521
293	1	0.98041
294	1	0.831046
295	1	0.99783
296	1	0.999932
297	1	0.997898
298	1	0.999996
299	1	0.999992
300	1	0.989265
301	1	0.999565
302	1	0.999983
303	1	0.839084
304	1	1
305	1	0.999999
306	1	0.982694
307	1	0.998379
308	1	0.999685
309	1	0.998137
310	1	0.985117
311	1	0.999884
312	1	1
313	1	0.985229
314	1	0.999719
315	1	0.999295
316	1	0.995237
317	1	0.874937
318	1	0.999983
319	1	0.999085
320	1	0.999997
321	1	1
322	1	0.999939
323	1	1
324	1	1
325	1	0.350838
326	1	0.999938
327	1	0.999995
328	1	0.999765
329	1	0.972742
330	1	1
331	1	0.999978
332	1	1
333	1	0.87096
334	1	0.99968
335	1	0.978655
336	1	0.999001
337	1	0.999876
338	1	0.968764
339	1	0.999969
340	1	0.99674
341	1	0.999965
342	1	0.999989
343	1	0.999934
344	1	0.962829
345	1	0.939336
346	1	0.999974
347	1	1
348	1	0.999646
349	1	0.999996
350	1	0.992143
351	1	0.999994
352	1	0.328972
353	1	0.972871
354	1	0.999771
355	1	0.999998
356	1	1
357	1	1
358	1	0.996805
359	1	0.999999
360	1	0.999516
361	1	0.971934
362	1	1
363	1	0.999999
364	1	1
365	1	1
366	1	0.999982
367	1	0.997632
368	1	0.850169
369	1	0.999997
370	1	1
371	1	0.973434
372	1	1
373	1	1
374	1	1
375	1	1
376	1	0.985183
377	1	0.996832
378	1	0.988703
379	1	0.993762
380	1	0.954627
381	1	0.999752
382	1	0.999998
383	1	0.999893
384	1	0.999743
385	1	0.999974
386	1	0.999978
387	1	0.999984
388	1	1
389	1	1
390	1	0.99775
391	1	0.999998
392	1	0.999946
393	1	0.996362
394	1	0.974387
395	1	0.999681
396	1	0.999997
397	1	0.998449
398	1	1
399	1	0.981036
400	1	0.999664
401	1	0.999838
402	1	0.959293
403	1	1
404	1	0.999271
405	1	0.999501
406	1	0.997871
407	1	0.999931
408	1	0.999997
409	1	1
410	1	0.999999
411	1	0.999882
412	1	0.999998
413	1	1
414	1	0.993795
415	1	1
416	1	0.999978
417	1	0.999964
418	1	0.999991
419	1	0.998771
420	1	0.999694
421	1	1
422	1	0.997517
423	1	0.998528
424	1	0.999808
425	1	0.999821
426	1	0.0121586
427	1	0.999982
428	1	0.999999
429	1	0.999998
430	1	0.999988
431	1	0.999968
432	1	0.999544
433	1	0.999988
434	1	0.99485
435	1	0.999904
436	1	0.999984
437	1	0.999788
438	1	0.999995
439	1	0.999805
440	1	1
441	1	0.998227
442	1	0.999921
443	1	0.999146
444	1	0.999983
445	1	0.999999
446	1	0.928518
447	1	0.993164
448	1	0.918656
449	1	0.999946
450	1	0.999845
451	1	1
452	1	0.994561
453	1	1
454	1	1
455	1	0.99997
456	1	1
457	1	0.998618
458	1	0.999999
459	1	0.999998
460	1	0.996403
461	1	1
462	1	0.999929
463	1	0.999957
464	1	0.999957
465	1	0.990828
466	1	0.998896
467	1	0.999989
468	1	0.999986
469	1	0.821217
470	1	0.999969
471	1	0.999995
472	1	0.999995
473	1	0.774356
474	1	0.998058
475	1	0.998009
476	1	0.722511
477	1	1
478	1	1
479	1	0.00266864
480	1	0.999833
481	1	0.992568
482	1	1
483	1	0.987705
484	1	0.999082
485	1	0.999101
486	1	0.999979
487	1	0.98043
488	1	1
489	1	0.999247
490	1	0.998427
491	1	0.999997
492	1	1
493	1	0.994235
494	1	1
495	1	0.991441
496	1	0.999992
497	1	0.999999
498	1	0.999799
499	1	0.995742
500	1	1
501	1	1
502	1	1
503	1	0.994906
504	1	0.99371
505	1	1
506	1	0.999907
507	1	0.999887
508	1	0.999923
509	1	1
510	1	0.999995
511	1	0.996208
512	1	0.999999
513	1	0.999978
514	1	0.983399
515	1	0.999999
516	1	0.999448
517	1	0.990918
518	1	1
519	1	0.999715
520	1	0.999987
521	1	0.979943
522	1	0.998848
523	1	0.999996
524	1	0.99402
525	1	1
526	1	0.998491
527	1	0.99834
528	1	0.999812
529	1	0.998374
530	1	0.989261
531	1	0.999957
532	1	0.999995
533	1	0.999931
534	1	0.994676
535	1	0.999999
536	1	0.999997
537	1	1
538	1	0.999972
539	1	1
540	1	1
541	1	0.993004
542	1	1
543	1	0.972367
544	1	1
545	1	0.999986
546	1	0.999999
547	1	0.999987
548	1	1
549	1	0.999969
550	1	1
551	1	0.999736
552	1	0.999466
553	1	0.999948
554	1	0.999058
555	1	0.999847
556	1	0.999981
557	1	0.999958
558	1	0.999982
559	1	0.999993
560	1	0.99996
561	1	0.998178
562	1	0.997918
563	1	0.999981
564	1	0.558664
565	1	0.999996
566	1	1
567	1	0.999998
568	1	0.999996
569	1	1
570	1	0.98743
571	1	0.985267
572	1	0.999915
573	1	0.999783
574	1	1
575	1	1
576	1	0.929098
577	1	0.999983
578	1	1
579	1	0.999991
580	1	0.99152
581	1	0.99999
582	1	0.999537
583	1	0.999862
584	1	0.999919
585	1	0.729458
586	1	0.995221
587	1	0.990887
588	1	0.999998
589	1	0.947799
590	1	0.999958
591	1	1
592	1	0.999988
593	1	0.999909
594	1	0.999986
595	1	0.999999
596	1	0.999708
597	1	0.996446
598	1	0.999917
599	1	0.999999
600	1	1
601	1	0.999973
602	1	1
603	1	0.765494
604	1	0.999761
605	1	0.941144
606	1	0.992292
607	1	1
608	1	0.999997
609	1	0.975976
610	1	0.999725
611	1	0.999428
612	1	1
613	1	0.998807
614	1	0.999992
615	1	1
616	1	0.999999
617	1	0.997044
618	1	0.99805
619	1	0.999518
620	1	0.99999
621	1	0.999812
622	1	1
623	1	0.999789
624	1	0.999996
625	1	0.999956
626	1	1
627	1	0.999999
628	1	1
629	1	0.0299478
630	1	0.999787
631	1	0.979909
632	1	0.997557
633	1	0.999964
634	1	1
635	1	0.999904
636	1	1
637	1	0.999997
638	1	0.994879
639	1	0.999999
640	1	0.999987
641	1	0.999991
642	1	0.120813
643	1	0.994879
644	1	0.999438
645	1	0.81609
646	1	0.999999
647	1	0.999999
648	1	0.999998
649	1	0.995938
650	1	0.999804
651	1	1
652	1	0.997262
653	1	0.999996
654	1	0.97301
655	1	1
656	1	0.980649
657	1	0.999974
658	1	1
659	1	0.9971
660	1	0.994398
661	1	0.993242
662	1	0.989169
663	1	0.993998
664	1	0.627289
665	1	0.999872
666	1	0.999923
667	1	0.999997
668	1	0.986753
669	1	1
670	1	0.999998
671	1	0.992596
672	1	0.987017
673	1	0.999995
674	1	0.999808
675	1	0.999988
676	1	0.999988
677	1	0.999995
678	1	0.997339
679	1	0.999945
680	1	0.997719
681	1	0.998899
682	1	0.999999
683	1	0.994184
684	1	1
685	1	0.998796
686	1	0.997594
687	1	0.996692
688	1	0.999937
689	1	0.999995
690	1	0.993043
691	1	1
692	1	0.732961
693	1	0.999972
694	1	0.999985
695	1	1
696	1	0.999991
697	1	0.997885
698	1	1
699	1	0.990618
700	1	0.999967
701	1	0.999538
702	1	1
703	1	0.995793
704	1	1
705	1	1
706	1	0.628394
707	1	1
708	1	1
709	1	0.999971
710	1	0.946688
711	1	0.99965
712	1	0.999988
713	1	0.987893
714	1	0.598674
715	1	0.999926
716	1	0.965243
717	1	0.999597
718	1	0.999801
719	1	1
720	1	0.991945
721	1	0.999141
722	1	0.999966
723	1	0.999995
724	1	0.260629
725	1	0.996147
726	1	0.999415
727	1	0.733783
728	1	0.912453
729	1	0.999999
730	1	0.745308
731	1	0.996487
732	1	0.933182
733	1	0.972967
734	1	0.999999
735	1	0.999067
736	1	0.993326
737	1	0.999102
738	1	0.000756454
739	1	0.970215
740	1	1
741	1	0.999999
742	1	0.924138
743	1	0.999447
744	1	0.995952
745	1	0.998291
746	1	1
747	1	0.999995
748	1	0.999904
749	1	0.998771
750	1	0.884083
751	1	0.9946
752	1	0.999999
753	1	1
754	1	0.943229
755	1	1
756	1	0.999965
757	1	0.999994
758	1	0.999149
759	1	0.999693
760	1	1
761	1	0.736996
762	1	0.999383
763	1	0.999984
764	1	0.986409
765	1	0.999889
766	1	0.999988
767	1	0.999309
768	1	0.912181
769	1	0.994515
770	1	0.993766
771	1	1
772	1	0.999998
773	1	0.993498
774	1	1
775	1	0.999696
776	1	0.99958
777	1	0.925476
778	1	1
779	1	0.999985
780	1	0.999999
781	1	0.995163
782	1	0.999834
783	1	0.999892
784	1	0.999249
785	1	0.999995
786	1	0.953999
787	1	0.999984
788	1	0.99537
789	1	0.892993
790	1	1
791	1	0.999991
792	1	0.999985
793	1	1
794	1	0.999999
795	1	0.999571
796	1	0.999998
797	1	0.999756
798	1	0.999389
799	1	0.0158486
800	1	1
801	1	0.999955
802	1	0.999936
803	1	0.998877
804	1	1
805	1	0.946602
806	1	0.000853721
807	1	0.999998
808	1	0.999387
809	1	0.999963
810	1	1
811	1	0.999984
812	1	0.999998
813	1	1
814	1	0.999068
815	1	0.756545
816	1	0.9993
817	1	1
818	1	0.997951
819	1	1
820	1	0.99999
821	1	1
822	1	0.999992
823	1	0.995705
824	1	0.99999
825	1	0.998265
826	1	0.985173
827	1	0.968389
828	1	0.999959
829	1	0.999981
830	1	0.966677
831	1	0.999967
832	1	0.999649
833	1	0.979678
834	1	0.999999
835	1	0.996625
836	1	1
837	1	0.999894
838	1	0.999998
839	1	0.999995
840	1	0.878165
841	1	1
842	1	0.999982
843	1	0.995748
844	1	1
845	1	0.999993
846	1	0.999846
847	1	0.999999
848	1	1
849	1	0.966848
850	1	0.999998
851	1	0.999999
852	1	0.999657
853	1	0.989019
854	1	0.998846
855	1	1
856	1	0.999999
857	1	0.981424
858	1	0.999885
859	1	0.999838
860	1	1
861	1	0.999946
862	1	0.999953
863	1	0.999991
864	1	0.983419
865	1	0.995728
866	1	0.99889
867	1	0.999997
868	1	0.999982
869	1	0.85101
870	1	0.996107
871	1	0.991325
872	1	0.999359
873	1	0.437678
874	1	0.999903
875	1	0.884292
876	1	0.999476
877	1	1
878	1	0.999999
879	1	0.996334
880	1	0.999222
881	1	0.999987
882	1	0.999736
883	1	0.997842
884	1	1
885	1	0.999115
886	1	0.983688
887	1	0.999986
888	1	0.999942
889	1	0.992139
890	1	0.998898
891	1	0.965742
892	1	0.999991
893	1	0.999212
894	1	0.999547
895	1	0.999972
896	1	0.998428
897	1	1
898	1	0.999906
899	1	1
900	1	0.992809
901	1	0.996007
902	1	0.998761
903	1	0.992253
904	1	0.996265
905	1	0.998237
906	1	0.999999
907	1	0.999996
908	1	0.999969
909	1	1
910	1	0.999988
911	1	0.999743
912	1	0.999999
913	1	0.999994
914	1	0.999801
915	1	0.999865
916	1	0.999535
917	1	0.999824
918	1	1
919	1	0.993557
920	1	0.999591
921	1	0.999997
922	1	0.99998
923	1	0.999946
924	1	0.984035
925	1	0.999047
926	1	0.247253
927	1	0.99997
928	1	1
929	1	0.999283
930	1	0.999899
931	1	0.985911
932	1	1
933	1	1
934	1	1
935	1	0.999992
936	1	0.999632
937	1	1
938	1	0.999988
939	1	0.978911
940	1	0.979966
941	1	0.999999
942	1	0.996373
943	1	0.991687
944	1	0.999946
945	1	0.99985
946	1	0.625457
947	1	0.999975
948	1	1
949	1	0.645368
950	1	1
951	1	0.997375
952	1	0.948505
953	1	1
954	1	0.999969
955	1	0.999997
956	1	0.974167
957	1	0.998569
958	1	0.999789
959	1	0.999999
960	1	0.999942
961	1	0.999892
962	1	0.999997
963	1	0.999985
964	1	0.999759
965	1	0.999792
966	1	0.999999
967	1	0.998793
968	1	0.992154
969	1	0.694135
970	1	0.998166
971	1	0.999925
972	1	0.997649
973	1	0.999897
974	1	0.999997
975	1	0.999812
976	1	0.997965
977	1	0.998822
978	1	1
979	1	0.974836
980	1	0.999811
981	1	0.999995
982	1	0.999992
983	1	0.399991
984	1	0.997225
985	1	0.999987
986	1	0.443762
987	1	0.969206
988	1	0.99999
989	1	0.999761
990	1	0.999953
991	1	0.999998
992	1	1
993	1	1
994	1	0.999986
995	1	0.99999
996	1	0.997988
997	1	0.999664
998	1	0.991931
999	1	0.999992
1000	1	0.999002
1001	1	0.999804
1002	1	0.999658
1003	1	0.996759
1004	1	0.999369
1005	1	0.999945
1006	1	0.999996
1007	1	1
1008	1	0.961862
1009	1	0.999997
1010	1	0.999999
1011	1	0.999997
1012	1	0.999912
1013	1	1
1014	1	0.988159
1015	1	0.998865
1016	1	0.999475
1017	1	0.957639
1018	1	0.989793
1019	1	0.999957
1020	1	0.999991
1021	1	0.998836
1022	1	0.797538
1023	1	0.987334
1024	1	0.999998
1025	1	0.999729
1026	1	0.98211
1027	1	1
1028	1	0.999624
1029	1	1
1030	1	0.999966
1031	1	0.999992
1032	1	1
1033	1	1
1034	1	0.819267
1035	1	0.989272
1036	1	0.999828
1037	1	1
1038	1	0.999992
1039	1	0.999902
1040	1	1
1041	1	0.993323
1042	1	0.999979
1043	1	0.999818
1044	1	0.89567
1045	1	0.999992
1046	1	1
1047	1	0.999538
1048	1	0.999838
1049	1	1
1050	1	0.999991
1051	1	1
1052	1	0.946993
1053	1	0.999992
1054	1	0.999474
1055	1	0.999996
1056	1	0.999854
1057	1	0.999999
1058	1	0.999995
1059	1	0.998922
1060	1	0.999981
1061	1	0.999908
1062	1	0.998114
1063	1	0.999995
1064	1	0.999972
1065	1	1
1066	1	0.998712
1067	1	0.884146
1068	1	0.997857
1069	1	1
1070	1	0.522168
1071	1	0.999988
1072	1	0.999952
1073	1	0.998451
1074	1	0.999999
1075	1	0.999968
1076	1	0.999522
1077	1	0.987191
1078	1	0.997404
1079	1	0.949755
1080	1	0.992006
1081	1	0.983122
1082	1	0.978878
1083	1	1
1084	1	0.99752
1085	1	1
1086	1	0.999998
1087	1	0.999618
1088	1	0.974576
1089	1	0.908966
1090	1	1
1091	1	1
1092	1	0.999941
1093	1	1
1094	1	0.999998
1095	1	0.999974
1096	1	1
1097	1	1
1098	1	0.999226
1099	1	0.999989
1100	1	0.998278
1101	1	0.988879
1102	1	0.974118
1103	1	0.999788
1104	1	0.999972
1105	1	0.999654
1106	1	0.999947
1107	1	1
1108	1	0.99739
1109	1	1
1110	1	0.385682
1111	1	0.999477
1112	1	0.99945
1113	1	0.998796
1114	1	0.999952
1115	1	0.999167
1116	1	0.998724
1117	1	0.999875
1118	1	0.995032
1119	1	0.720087
1120	1	0.999999
1121	1	0.999999
1122	1	1
1123	1	0.931044
1124	1	0.999996
1125	1	1
1126	1	0.999902
1127	1	0.975499
1128	1	0.872942
1129	1	0.999908
1130	1	0.99616
1131	1	0.998706
1132	1	0.998742
1133	1	0.999989
1134	1	0.973088
1135	1	0.999996
1136	1	0.998898
1137	1	0.988792
1138	1	0.999996
1139	1	0.991074
1140	1	1
1141	1	0.999925
1142	1	0.990015
1143	1	0.983669
1144	1	1
1145	1	1
1146	1	0.999631
1147	1	1
1148	1	0.973407
1149	1	0.999864
1150	1	0.999976
1151	1	0.998768
1152	1	0.999998
1153	1	0.999446
1154	1	0.785927
1155	1	1
1156	1	0.999997
1157	1	1
1158	1	0.999883
1159	1	1
1160	1	0.999999
1161	1	0.847703
1162	1	0.843653
1163	1	1
1164	1	0.999999
1165	1	0.911362
1166	1	0.991002
1167	1	1
1168	1	1
1169	1	0.999871
1170	1	0.999978
1171	1	0.867618
1172	1	1
1173	1	0.998995
1174	1	0.999952
1175	1	0.999746
1176	1	0.99961
1177	1	0.999938
1178	1	0.997666
1179	1	0.999845
1180	1	0.999992
1181	1	0.960272
1182	1	0.999998
1183	1	0.232157
1184	1	0.999894
1185	1	0.877748
1186	1	1
1187	1	1
1188	1	0.998794
1189	1	0.992793
1190	1	0.988855
1191	1	0.999999
1192	1	0.999999
1193	1	0.999998
1194	1	0.999999
1195	1	0.993957
1196	1	0.999392
1197	1	0.99975
1198	1	0.998927
1199	1	0.999982
1200	1	1
1201	1	0.999998
1202	1	0.907653
1203	1	1
1204	1	0.994493
1205	1	1
1206	1	0.998717
1207	1	0.996676
1208	1	0.999945
1209	1	0.99915
1210	1	0.998712
1211	1	0.999996
1212	1	0.997099
1213	1	0.998976
1214	1	0.942016
1215	1	1
1216	1	1
1217	1	0.999983
1218	1	0.999997
1219	1	0.999997
1220	1	0.997151
1221	1	0.999633
1222	1	0.999936
1223	1	0.999996
1224	1	0.999879
1225	1	0.916194
1226	1	1
1227	1	0.99994
1228	1	0.997321
1229	1	0.999933
1230	1	0.999999
1231	1	0.998589
1232	1	1
1233	1	0.941554
1234	1	0.999506
1235	1	0.999329
1236	1	0.999997
1237	1	1
1238	1	0.999507
1239	1	1
1240	1	0.999879
1241	1	0.999952
1242	1	1
1243	1	1
1244	1	0.999997
1245	1	0.999964
1246	1	0.989384
1247	1	0.999996
1248	1	0.999396
1249	1	0.999997
1250	1	0.978035
1251	1	0.999778
1252	1	1
1253	1	1
1254	1	1
1255	1	0.964515
1256	1	0.999981
1257	1	0.971403
1258	1	0.997313
1259	1	0.967217
1260	1	0.944135
1261	1	1
1262	1	0.699271
1263	1	1
1264	1	0.999935
1265	1	1
1266	1	0.97467
1267	1	0.999982
1268	1	0.999564
1269	1	0.982766
1270	1	0.999844
1271	1	0.952187
1272	1	0.99913
1273	1	1
1274	1	0.998675
1275	1	0.99997
1276	1	0.997
1277	1	0.999977
1278	1	1
1279	1	0.999019
1280	1	0.999998
1281	1	0.999996
1282	1	0.999979
1283	1	1
1284	1	1
1285	1	0.999608
1286	1	0.993606
1287	1	0.889038
1288	1	0.985158
1289	1	0.992783
1290	1	0.996192
1291	1	0.999946
1292	1	0.995233
1293	1	1
1294	1	0.999731
1295	1	0.999937
1296	1	0.999697
1297	1	0.999984
1298	1	0.999999
1299	1	1
1300	1	0.999884
1301	1	0.957464
1302	1	0.920524
1303	1	0.999085
1304	1	1
1305	1	0.988137
1306	1	0.998908
1307	1	0.999997
1308	1	0.953018
1309	1	0.998559
1310	1	0.99903
1311	1	1
1312	1	0.999968
1313	1	0.996352
1314	1	0.981242
1315	1	1
1316	1	0.99048
1317	1	0.999986
1318	1	0.999999
1319	1	0.999972
1320	1	0.968952
1321	1	0.999208
1322	1	0.999625
1323	1	0.99507
1324	1	0.999316
1325	1	0.999999
1326	1	0.990429
1327	1	0.999972
1328	1	0.999986
1329	1	0.999995
1330	1	0.997272
1331	1	0.999926
1332	1	0.999845
1333	1	0.99884
1334	1	0.995502
1335	1	1
1336	1	0.999982
1337	1	0.999764
1338	1	0.999405
1339	1	0.999897
1340	1	1
1341	1	0.999725
1342	1	0.999999
1343	1	1
1344	1	1
1345	1	1
1346	1	0.992634
1347	1	0.999985
1348	1	0.713338
1349	1	0.999263
1350	1	0.999028
1351	1	0.999997
1352	1	0.999984
1353	1	0.999993
1354	1	1
1355	1	0.999921
1356	1	0.998249
1357	1	0.999994
1358	1	0.999484
1359	1	0.460792
1360	1	0.999959
1361	1	0.997143
1362	1	0.712166
1363	1	0.99255
1364	1	0.999999
1365	1	0.978617
1366	1	1
1367	1	0.992611
1368	1	0.999999
1369	1	0.917348
1370	1	0.999997
1371	1	1
1372	1	0.999973
1373	1	0.998102
1374	1	0.999999
1375	1	0.999853
1376	1	0.996685
1377	1	0.999976
1378	1	0.995315
1379	1	0.999977
1380	1	0.999998
1381	1	0.999988
1382	1	1
1383	1	0.999993
1384	1	0.998647
1385	1	0.999984
1386	1	0.999994
1387	1	0.963856
1388	1	0.999994
1389	1	0.999982
1390	1	0.899367
1391	1	0.721364
1392	1	0.999996
1393	1	0.457419
1394	1	0.999434
1395	1	0.999542
1396	1	1
1397	1	0.99985
1398	1	0.999999
1399	1	0.998889
1400	1	0.99993
1401	1	0.998118
1402	1	1
1403	1	0.951163
1404	1	1
1405	1	1
1406	1	0.958597
1407	1	0.997476
1408	1	0.997559
1409	1	0.999995
1410	1	0.999966
1411	1	0.999967
1412	1	0.999477
1413	1	0.999999
1414	1	0.999929
1415	1	0.990519
1416	1	1
1417	1	0.999776
1418	1	0.999993
1419	1	1
1420	1	1
1421	1	0.997445
1422	1	0.999677
1423	1	0.999354
1424	1	0.999995
1425	1	0.999996
1426	1	0.999694
1427	1	0.999996
1428	1	0.99999
1429	1	0.999984
1430	1	0.999991
1431	1	0.966722
1432	1	0.994132
1433	1	0.997985
1434	1	1
1435	1	0.999981
1436	1	0.999999
1437	1	0.999953
1438	1	0.997997
1439	1	0.796057
1440	1	1
1441	1	0.882198
1442	1	0.708491
1443	1	0.999853
1444	1	1
1445	1	0.998752
1446	1	1
1447	1	0.971295
1448	1	0.999912
1449	1	0.999883
1450	1	1
1451	1	0.999402
1452	1	0.999573
1453	1	0.999992
1454	1	1
1455	1	0.999992
1456	1	1
1457	1	0.999999
1458	1	0.999739
1459	1	0.999979
1460	1	1
1461	1	0.999987
1462	1	1
1463	1	0.999915
1464	1	0.999879
1465	1	0.92377
1466	1	0.999567
1467	1	0.999911
1468	1	0.999987
1469	1	0.998868
1470	1	0.998868
1471	1	0.999999
1472	1	0.00338817
1473	1	0.999969
1474	1	0.999997
1475	1	1
1476	1	0.999993
1477	1	1
1478	1	1
1479	1	0.999874
1480	1	0.999999
1481	1	0.984503
1482	1	0.999996
1483	1	0.973499
1484	1	0.991069
1485	1	0.998777
1486	1	0.973924
1487	1	0.999999
1488	1	0.977451
1489	1	1
1490	1	1
1491	1	0.976645
1492	1	0.381487
1493	1	0.999925
1494	1	0.999741
1495	1	0.999985
1496	1	0.999002
1497	1	0.486661
1498	1	0.843344
1499	1	0.999982
1500	1	0.999956
1501	1	1
1502	1	0.999981
1503	1	0.999992
1504	1	0.999999
1505	1	0.998828
1506	1	0.999982
1507	1	0.999995
1508	1	0.999213
1509	1	0.99992
1510	1	0.999983
1511	1	0.999866
1512	1	0.993884
1513	1	0.999939
1514	1	0.998914
1515	1	0.999962
1516	1	0.99999
1517	1	0.999787
1518	1	0.999998
1519	1	0.998154
1520	1	1
1521	1	1
1522	1	0.999904
1523	1	0.999991
1524	1	0.999568
1525	1	0.998465
1526	1	0.999997
1527	1	1
1528	1	0.999971
1529	1	0.999986
1530	1	0.999996
1531	1	0.975971
1532	1	1
1533	1	0.993763
1534	1	0.999991
1535	1	0.978125
1536	1	0.99992
1537	1	0.999592
1538	1	1
1539	1	0.999832
1540	1	1
1541	1	1
1542	1	0.999787
1543	1	0.999997
1544	1	0.999998
1545	1	0.961095
1546	1	0.437812
1547	1	0.99999
1548	1	0.999893
1549	1	0.999944
1550	1	0.999974
1551	1	0.999951
1552	1	0.978656
1553	1	0.957752
1554	1	0.999991
1555	1	0.999999
1556	1	1
1557	1	0.976681
1558	1	0.992417
1559	1	0.974932
1560	1	0.999902
1561	1	0.998162
1562	1	0.999616
1563	1	0.999998
1564	1	0.99999
1565	1	0.999949
1566	1	0.875829
1567	1	0.999999
1568	1	1
1569	1	0.999998
1570	1	0.998284
1571	1	0.999236
1572	1	0.999854
1573	1	0.999967
1574	1	0.99999
1575	1	0.999755
1576	1	0.99999
1577	1	0.99958
1578	1	0.997696
1579	1	0.997602
1580	1	0.999864
1581	1	0.999988
1582	1	0.999992
1583	1	0.982283
1584	1	1
1585	1	1
1586	1	0.999994
1587	1	0.999368
1588	1	0.999864
1589	1	0.999999
1590	1	0.999997
1591	1	0.999991
1592	1	0.999992
1593	1	0.946994
1594	1	0.990878
1595	1	0.995146
1596	1	0.998311
1597	1	0.999869
1598	1	0.999996
1599	1	1
1600	1	0.893355
1601	1	0.985062
1602	1	0.999999
1603	1	0.999039
1604	1	0.984856
1605	1	0.973119
1606	1	1
1607	1	1
1608	1	0.999999
1609	1	0.990496
1610	1	1
1611	1	0.993536
1612	1	0.999884
1613	1	1
1614	1	0.992508
1615	1	0.999999
1616	1	0.999892
1617	1	0.999994
1618	1	0.999998
1619	1	0.35384
1620	1	0.999974
1621	1	0.999951
1622	1	0.999973
1623	1	0.989569
1624	1	0.789397
1625	1	0.973271
1626	1	0.999984
1627	1	0.997275
1628	1	0.999877
1629	1	0.999972
1630	1	0.0709074
1631	1	0.998971
1632	1	1
1633	1	0.997241
1634	1	0.998575
1635	1	1
1636	1	0.999999
1637	1	0.969432
1638	1	0.955194
1639	1	0.9792
1640	1	1
1641	1	0.999993
1642	1	0.989071
1643	1	0.999979
1644	1	0.992598
1645	1	0.999884
1646	1	0.999817
1647	1	0.999918
1648	1	1
1649	1	0.976671
1650	1	1
1651	1	0.9976
1652	1	0.998044
1653	1	0.99996
1654	1	0.999978
1655	1	1
1656	1	0.999978
1657	1	0.982962
1658	1	0.999481
1659	1	0.999994
1660	1	0.998734
1661	1	0.99961
1662	1	0.999246
1663	1	0.999337
1664	1	0.999978
1665	1	0.999998
1666	1	0.999845
1667	1	0.999996
1668	1	1
1669	1	0.999984
1670	1	0.999958
1671	1	1
1672	1	1
1673	1	0.999972
1674	1	1
1675	1	1
1676	1	0.999983
1677	1	1
1678	1	1
1679	1	0.999997
1680	1	1
1681	1	1
1682	1	1
1683	1	0.999889
1684	1	0.999973
1685	1	0.999978
1686	1	0.999933
1687	1	0.997944
1688	1	0.999665
1689	1	0.999286
1690	1	0.999792
1691	1	1
1692	1	0.999999
1693	1	0.999999
1694	1	1
1695	1	0.999056
1696	1	0.171831
1697	1	0.999349
1698	1	0.999999
1699	1	1
1700	1	0.999828
1701	1	0.999556
1702	1	0.999984
1703	1	0.987667
1704	1	0.999995
1705	1	0.999933
1706	1	1
1707	1	0.526076
1708	1	0.991317
1709	1	0.999975
1710	1	0.999697
1711	1	0.999989
1712	1	0.999333
1713	1	1
1714	1	0.999881
1715	1	0.999995
1716	1	0.997733
1717	1	0.999695
1718	1	0.999998
1719	1	0.983061
1720	1	0.997049
1721	1	0.999964
1722	1	0.9999
1723	1	0.999608
1724	1	0.996225
1725	1	0.998614
1726	1	0.981607
1727	1	0.997145
1728	1	0.999961
1729	1	1
1730	1	0.996343
1731	1	1
1732	1	0.999874
1733	1	0.996824
1734	1	0.999998
1735	1	0.999435
1736	1	1
1737	1	0.999996
1738	1	0.0174394
1739	1	0.999991
1740	1	0.999992
1741	1	0.998972
1742	1	0.999939
1743	1	0.999992
1744	1	0.997689
1745	1	1
1746	1	0.999996
1747	1	0.961836
1748	1	0.984366
1749	1	1
1750	1	0.987664
1751	1	0.999979
1752	1	0.999208
1753	1	1
1754	1	0.999386
1755	1	0.999812
1756	1	1
1757	1	1
1758	1	0.96276
1759	1	0.999996
1760	1	0.998655
1761	1	0.999978
1762	1	0.999998
1763	1	0.999999
1764	1	0.895051
1765	1	0.999938
1766	1	0.999861
1767	1	0.999952
1768	1	0.997501
1769	1	1
1770	1	0.999996
1771	1	0.999986
1772	1	1
1773	1	0.99998
1774	1	0.998233
1775	1	0.999917
1776	1	0.934013
1777	1	0.999998
1778	1	0.998558
1779	1	0.999999
1780	1	1
1781	1	0.999999
1782	1	0.999676
1783	1	0.0909298
1784	1	0.999996
1785	1	0.996224
1786	1	0.99999
1787	1	0.93989
1788	1	0.998616
1789	1	0.999787
1790	1	0.999716
1791	1	0.999985
1792	1	0.998963
1793	1	0.999526
1794	1	0.951972
1795	1	0.999978
1796	1	0.999997
1797	1	0.984715
1798	1	0.0400945
1799	1	1
1800	1	1
1801	1	0.999991
1802	1	0.997397
1803	1	1
1804	1	0.999992
1805	1	1
1806	1	1
1807	1	1
1808	1	0.999999
1809	1	0.984295
1810	1	0.689857
1811	1	0.999987
1812	1	1
1813	1	0.999315
1814	1	0.83018
1815	1	0.999998
1816	1	0.999999
1817	1	0.99999
1818	1	0.999987
1819	1	0.999992
1820	1	0.999999
1821	1	0.999984
1822	1	0.99982
1823	1	0.99999
1824	1	0.999997
1825	1	1
1826	1	0.999995
1827	1	0.999997
1828	1	0.997229
1829	1	0.999691
1830	1	0.851726
1831	1	0.99921
1832	1	0.97327
1833	1	0.999999
1834	1	0.999852
1835	1	0.989174
1836	1	0.999995
1837	1	0.997325
1838	1	0.990602
1839	1	0.954138
1840	1	0.998035
1841	1	0.999542

## Sheet: A_2
A_3d_sfy1_LSIL	Label	Score
0	1	0.999974
1	1	1
2	1	0.99918
3	1	0.999985
4	1	0.993074
5	1	0.999985
6	1	0.996502
7	1	0.996376
8	1	1
9	1	1
10	1	0.998992
11	1	1
12	1	1
13	1	0.998901
14	1	0.999979
15	1	0.999999
16	1	0.999972
17	1	0.999073
18	1	0.977748
19	1	0.999902
20	1	1
21	1	0.999999
22	1	0.999977
23	1	0.964897
24	1	0.999998
25	1	0.999997
26	1	0.999877
27	1	0.996874
28	1	0.999974
29	1	0.991901
30	1	0.999977
31	1	0.999827
32	1	0.99965
33	1	0.999825
34	1	0.998185
35	1	0.999788
36	1	0.999677
37	1	0.997918
38	1	0.999978
39	1	1
40	1	0.999593
41	1	1
42	1	0.999964
43	1	0.99997
44	1	0.999828
45	1	1
46	1	0.950982
47	1	0.999379
48	1	0.999934
49	1	0.999998
50	1	0.99875
51	1	0.998245
52	1	0.999999
53	1	0.762633
54	1	0.999154
55	1	0.970595
56	1	0.999988
57	1	0.999983
58	1	0.999749
59	1	1
60	1	0.999616
61	1	0.984132
62	1	0.634201
63	1	0.999183
64	1	0.985517
65	1	0.999878
66	1	0.999993
67	1	0.999961
68	1	0.999998
69	1	0.999335
70	1	0.0572001
71	1	0.999882
72	1	0.997342
73	1	0.99002
74	1	0.997791
75	1	0.996756
76	1	0.998593
77	1	0.99776
78	1	1
79	1	0.999994
80	1	1
81	1	1
82	1	0.999986
83	1	0.999899
84	1	0.999999
85	1	0.999986
86	1	0.931815
87	1	0.999594
88	1	0.990548
89	1	0.999964
90	1	0.999944
91	1	0.985204
92	1	0.997034
93	1	1
94	1	0.999915
95	1	0.996599
96	1	0.999996
97	1	0.999998
98	1	0.999979
99	1	0.999977
100	1	0.999984
101	1	1
102	1	0.999973
103	1	1
104	1	0.999766
105	1	0.999274
106	1	0.999768
107	1	0.996259
108	1	0.999834
109	1	0.997619
110	1	0.996749
111	1	0.999992
112	1	0.999981
113	1	0.999999
114	1	0.999996
115	1	0.999842
116	1	0.999985
117	1	0.990361
118	1	1
119	1	0.828408
120	1	0.97121
121	1	0.999871
122	1	0.998374
123	1	0.999854
124	1	0.99987
125	1	0.999982
126	1	0.999999
127	1	0.998655
128	1	0.999731
129	1	0.999988
130	1	0.99952
131	1	0.992257
132	1	0.999973
133	1	0.987812
134	1	0.998997
135	1	0.993186
136	1	0.997499
137	1	0.999995
138	1	0.999945
139	1	0.999971
140	1	0.999799
141	1	0.998682
142	1	0.951678
143	1	0.999363
144	1	0.999441
145	1	1
146	1	0.99984
147	1	0.997122
148	1	0.999991
149	1	0.999812
150	1	0.999413
151	1	1
152	1	0.998838
153	1	0.999805
154	1	0.999945
155	1	0.999999
156	1	0.999983
157	1	0.999995
158	1	0.999942
159	1	0.999997
160	1	0.99239
161	1	0.999988
162	1	0.988199
163	1	1
164	1	0.996749
165	1	0.99996
166	1	0.999995
167	1	0.999864
168	1	0.9987
169	1	0.999865
170	1	0.99967
171	1	0.999999
172	1	0.999999
173	1	0.996942
174	1	0.999915
175	1	0.99997
176	1	0.998579
177	1	0.999982
178	1	1
179	1	0.999964
180	1	0.987791
181	1	0.99707
182	1	0.999681
183	1	0.999998
184	1	0.999495
185	1	0.995167
186	1	0.999998
187	1	0.99989
188	1	0.999595
189	1	0.99929
190	1	1
191	1	0.999509
192	1	0.999996
193	1	0.966404
194	1	0.999902
195	1	0.999999
196	1	0.999997
197	1	0.999055
198	1	0.999997
199	1	0.999989
200	1	0.999999
201	1	0.999486
202	1	0.999531
203	1	0.999999
204	1	0.998835
205	1	0.999954
206	1	0.999959
207	1	0.0934683
208	1	0.961083
209	1	0.993736
210	1	0.997222
211	1	0.966874
212	1	0.998506
213	1	0.926771
214	1	0.999455
215	1	0.999995
216	1	0.999966
217	1	0.998136
218	1	0.999851
219	1	0.999967
220	1	0.999963
221	1	0.999863
222	1	0.999443
223	1	0.999959
224	1	0.999778
225	1	0.999819
226	1	0.998539
227	1	1
228	1	1
229	1	0.999999
230	1	0.999989
231	1	0.995517
232	1	0.999142
233	1	0.999999
234	1	0.999956
235	1	0.988248
236	1	0.999382
237	1	0.999606
238	1	0.993315
239	1	0.99971
240	1	0.999727
241	1	0.999959
242	1	1
243	1	1
244	1	0.999994
245	1	0.999999
246	1	0.936977
247	1	0.999999
248	1	0.999924
249	1	1
250	1	0.999846
251	1	0.999995
252	1	0.997162
253	1	0.686229
254	1	0.989366
255	1	0.999977
256	1	0.997892
257	1	0.999681
258	1	0.99976
259	1	0.999989
260	1	0.991168
261	1	0.999969
262	1	1
263	1	0.999746
264	1	1
265	1	0.999984
266	1	0.999999
267	1	0.99659
268	1	0.999209
269	1	0.981051
270	1	0.999996
271	1	0.999999
272	1	0.999967
273	1	1
274	1	1
275	1	0.99995
276	1	0.995949
277	1	0.923182
278	1	0.999458
279	1	0.999951
280	1	0.987242
281	1	0.992259
282	1	0.999998
283	1	0.999621
284	1	0.999907
285	1	0.999116
286	1	1
287	1	0.997787
288	1	0.959257
289	1	1
290	1	0.999976
291	1	0.586182
292	1	0.999985
293	1	0.999689
294	1	0.999981
295	1	0.999983
296	1	0.999954
297	1	0.999956
298	1	0.999636
299	1	0.735262
300	1	0.99997
301	1	0.99945
302	1	0.986226
303	1	1
304	1	0.999999
305	1	0.963344
306	1	0.990951
307	1	1
308	1	0.990508
309	1	0.998581
310	1	0.999948
311	1	0.558744
312	1	1
313	1	0.999578
314	1	0.973842
315	1	0.988194
316	1	1
317	1	0.999991
318	1	0.993725
319	1	0.999987
320	1	0.998032
321	1	0.990077
322	1	0.985213
323	1	0.999387
324	1	0.999976
325	1	0.999988
326	1	1
327	1	0.999519
328	1	0.979846
329	1	0.999788
330	1	0.999747
331	1	0.999786
332	1	0.999974
333	1	0.999826
334	1	0.998202
335	1	0.99998
336	1	1
337	1	0.999966
338	1	0.99999
339	1	0.991558
340	1	0.999879
341	1	0.999997
342	1	0.999924
343	1	1
344	1	0.995008
345	1	0.998978
346	1	0.983736
347	1	0.999999
348	1	1
349	1	0.9988
350	1	0.999999
351	1	0.980145
352	1	0.995731
353	1	0.999999
354	1	0.999965
355	1	0.999792
356	1	1
357	1	0.999971
358	1	0.999939
359	1	1
360	1	0.471067
361	1	0.99927
362	1	0.999979
363	1	0.999936
364	1	0.999392
365	1	0.995814
366	1	0.998997
367	1	0.999929
368	1	0.950518
369	1	1
370	1	0.988233
371	1	0.999979
372	1	0.997554
373	1	0.991199
374	1	0.997113
375	1	0.999822
376	1	0.952935
377	1	0.955049
378	1	0.99837
379	1	0.999999
380	1	1
381	1	0.999967
382	1	0.384564
383	1	1
384	1	0.999953
385	1	0.999914
386	1	0.99996
387	1	0.999922
388	1	1
389	1	0.99983
390	1	0.999982
391	1	0.996553
392	1	1
393	1	0.999999
394	1	0.999999
395	1	0.999998
396	1	0.999848
397	1	1
398	1	0.999994
399	1	0.960819
400	1	0.991797
401	1	0.999982
402	1	0.999993
403	1	0.999296
404	1	0.999718
405	1	0.999921
406	1	1
407	1	0.337206
408	1	0.999987
409	1	0.0108131
410	1	0.842598
411	1	0.992223
412	1	0.999999
413	1	0.845455
414	1	0.999943
415	1	0.999995
416	1	0.999913
417	1	0.999998
418	1	0.999881
419	1	0.999999
420	1	0.99885
421	1	0.999658
422	1	0.999982
423	1	1
424	1	0.998535
425	1	0.999979
426	1	1
427	1	0.992999
428	1	0.999989
429	1	0.991349
430	1	0.999996
431	1	0.999886
432	1	0.999023
433	1	0.942664
434	1	1
435	1	0.999831
436	1	0.99938
437	1	0.996129
438	1	0.917693
439	1	1
440	1	0.999975
441	1	1
442	1	0.99999
443	1	0.99999
444	1	0.98779
445	1	0.992035
446	1	0.98819
447	1	0.97338
448	1	0.99984
449	1	0.999976
450	1	0.999996
451	1	0.999097
452	1	0.999949
453	1	0.704075
454	1	0.999951
455	1	0.996262
456	1	0.997592
457	1	0.99351
458	1	0.949489
459	1	0.99775
460	1	0.999847
461	1	0.79723
462	1	0.984972
463	1	0.976729
464	1	0.999854
465	1	0.99997
466	1	0.999756
467	1	0.999997
468	1	0.999934
469	1	1
470	1	0.98676
471	1	1
472	1	0.999987
473	1	0.999981
474	1	0.950192
475	1	0.990077
476	1	0.999989
477	1	0.998244
478	1	0.96699
479	1	0.998616
480	1	1
481	1	0.999667
482	1	0.999982
483	1	0.999996
484	1	0.999732
485	1	0.999998
486	1	0.999999
487	1	0.999991
488	1	0.999953
489	1	0.999904
490	1	0.997059
491	1	0.999994
492	1	0.999893
493	1	0.99595
494	1	0.99547
495	1	0.905984
496	1	0.999997
497	1	0.999908
498	1	0.999957
499	1	0.999992
500	1	0.996855
501	1	0.999711
502	1	0.999997
503	1	0.999914
504	1	0.998172
505	1	0.999936
506	1	0.997408
507	1	0.999996
508	1	0.996478
509	1	1
510	1	0.967127
511	1	0.998679
512	1	1
513	1	0.998971
514	1	0.999945
515	1	0.999998
516	1	0.999996
517	1	0.999792
518	1	0.363924
519	1	0.999997
520	1	0.999001
521	1	0.999999
522	1	0.999041
523	1	0.966523
524	1	0.979119
525	1	0.99998
526	1	1
527	1	0.999858
528	1	0.999777
529	1	0.99862
530	1	0.999999
531	1	0.999984
532	1	1
533	1	0.999975
534	1	0.999802
535	1	0.997831
536	1	0.999071
537	1	0.867292
538	1	0.999998
539	1	0.999965
540	1	0.999708
541	1	0.982615
542	1	0.999861
543	1	0.999637
544	1	0.997504
545	1	0.999995
546	1	0.999824
547	1	1
548	1	0.999997
549	1	0.999701
550	1	0.999999
551	1	1
552	1	0.999852
553	1	0.999456
554	1	1
555	1	0.999385
556	1	1
557	1	0.999996
558	1	0.999794
559	1	0.999995
560	1	0.999685
561	1	1
562	1	0.999703
563	1	0.956502
564	1	0.999994
565	1	0.999972
566	1	0.953426
567	1	0.999993
568	1	0.998488
569	1	0.999991
570	1	0.997739
571	1	0.993578
572	1	0.988563
573	1	0.999947
574	1	1
575	1	0.999954
576	1	0.999994
577	1	0.999984
578	1	0.999994
579	1	0.99999
580	1	0.99997
581	1	0.998233
582	1	0.75488
583	1	0.974143
584	1	0.999993
585	1	0.989148
586	1	0.999998
587	1	0.782712
588	1	0.999998
589	1	0.999951
590	1	0.999999
591	1	0.999995
592	1	0.999997
593	1	0.999884
594	1	0.999946
595	1	0.999999
596	1	0.996309
597	1	0.0756754
598	1	0.999906
599	1	1
600	1	0.997753
601	1	0.99987
602	1	0.999594
603	1	0.999903
604	1	0.999913
605	1	0.999999
606	1	0.367872
607	1	0.999996
608	1	0.998579
609	1	0.999997
610	1	0.999742
611	1	0.999766
612	1	1
613	1	0.958709
614	1	0.999982
615	1	0.999502
616	1	0.999887
617	1	1
618	1	0.99417
619	1	0.981818
620	1	0.999976
621	1	0.999968
622	1	1
623	1	0.999964
624	1	0.999995
625	1	1
626	1	1
627	1	0.999973
628	1	0.999998
629	1	0.0405764
630	1	0.939602
631	1	0.712534
632	1	0.930139
633	1	1
634	1	0.999686
635	1	1
636	1	0.999987
637	1	0.998442
638	1	1
639	1	1
640	1	0.993392
641	1	0.747583
642	1	0.999942
643	1	0.999993
644	1	0.999999
645	1	0.978056
646	1	0.977361
647	1	0.999646
648	1	1
649	1	0.999655
650	1	0.999774
651	1	0.999999
652	1	0.979307
653	1	1
654	1	0.98546
655	1	0.998593
656	1	1
657	1	1
658	1	0.906518
659	1	0.999977
660	1	0.999798
661	1	0.999247
662	1	0.990771
663	1	1
664	1	0.999989
665	1	0.994685
666	1	0.999993
667	1	0.999706
668	1	0.998151
669	1	0.999994
670	1	1
671	1	0.999878
672	1	0.776619
673	1	0.999813
674	1	0.99997
675	1	0.993704
676	1	0.971457
677	1	0.999877
678	1	0.999158
679	1	0.999997
680	1	0.997892
681	1	0.999997
682	1	0.992129
683	1	0.99902
684	1	0.999781
685	1	0.999926
686	1	0.999786
687	1	0.999991
688	1	0.999531
689	1	1
690	1	0.999998
691	1	0.999978
692	1	0.998731
693	1	0.999771
694	1	0.999982
695	1	0.999564
696	1	1
697	1	1
698	1	0.999399
699	1	1
700	1	0.998251
701	1	0.999999
702	1	0.999995
703	1	0.119923
704	1	0.999554
705	1	0.986654
706	1	0.980095
707	1	0.948444
708	1	0.99097
709	1	0.999994
710	1	0.999309
711	1	0.999998
712	1	0.999998
713	1	0.999836
714	1	1
715	1	0.966306
716	1	0.999157
717	1	0.999723
718	1	1
719	1	0.999979
720	1	0.999998
721	1	0.999997
722	1	0.953703
723	1	0.643204
724	1	0.998468
725	1	0.999995
726	1	0.998157
727	1	1
728	1	0.99951
729	1	0.99999
730	1	0.999987
731	1	0.707965
732	1	1
733	1	0.999969
734	1	0.999055
735	1	0.999648
736	1	0.999998
737	1	0.994658
738	1	0.99635
739	1	1
740	1	0.999822
741	1	0.999582
742	1	0.757407
743	1	0.988034
744	1	0.991645
745	1	0.997619
746	1	0.983106
747	1	0.999938
748	1	0.999994
749	1	0.991316
750	1	0.999999
751	1	0.999999
752	1	1
753	1	0.999973
754	1	0.990704
755	1	1
756	1	0.990071
757	1	0.999983
758	1	0.999947
759	1	0.930475
760	1	0.999862
761	1	0.999745
762	1	0.390317
763	1	0.997296
764	1	0.999997
765	1	0.995115
766	1	0.999953
767	1	1
768	1	1
769	1	0.998583
770	1	0.999999
771	1	0.999992
772	1	0.999978
773	1	0.999988
774	1	0.999822
775	1	0.999975
776	1	0.999953
777	1	0.998847
778	1	0.999986
779	1	0.999844
780	1	0.9915
781	1	0.999906
782	1	0.999922
783	1	0.963148
784	1	0.999981
785	1	0.999997
786	1	0.990776
787	1	0.999991
788	1	0.995532
789	1	0.989736
790	1	0.999998
791	1	0.999809
792	1	0.999967
793	1	0.999836
794	1	0.999993
795	1	0.999026
796	1	0.99979
797	1	0.99992
798	1	0.999984
799	1	0.93756
800	1	0.999987
801	1	0.993622
802	1	0.999978
803	1	0.999993
804	1	0.999032
805	1	0.898485
806	1	1
807	1	0.999142
808	1	0.979027
809	1	0.999988
810	1	0.999822
811	1	0.999928
812	1	0.999998
813	1	1
814	1	0.999911
815	1	0.999989
816	1	0.997502
817	1	0.999859
818	1	0.9882
819	1	0.999963
820	1	0.999979
821	1	0.999999
822	1	1
823	1	0.997821
824	1	0.999949
825	1	0.885698
826	1	0.999347
827	1	0.839453
828	1	0.999871
829	1	0.99999
830	1	0.999996
831	1	1
832	1	0.99992
833	1	1
834	1	0.999948
835	1	0.999816
836	1	0.999977
837	1	0.999536
838	1	0.996945
839	1	1
840	1	0.996108
841	1	0.999921
842	1	0.999123
843	1	1
844	1	0.999991
845	1	0.999972
846	1	1
847	1	1
848	1	0.989472
849	1	0.999987
850	1	0.999998
851	1	0.999914
852	1	0.999568
853	1	0.99995
854	1	0.999898
855	1	0.999962
856	1	0.999997
857	1	0.995511
858	1	0.911817
859	1	0.970564
860	1	0.996403
861	1	0.989882
862	1	1
863	1	0.99997
864	1	0.999905
865	1	0.999792
866	1	0.999855
867	1	0.99949

## Sheet: A_3
A_3d_sfy1_nplus	Label	Score
0	0	0.18082
1	0	1.52795e-05
2	0	0.224329
3	0	1.22491e-05
4	0	5.82249e-05
5	0	2.99632e-07
6	0	4.47975e-05
7	0	0.0357107
8	0	5.92644e-07
9	0	2.37757e-09
10	0	0.85059
11	0	1.43724e-10
12	0	0.109174
13	0	4.34663e-05
14	0	0.000874758
15	0	0.0784986
16	0	0.0121405
17	0	3.4028e-06
18	0	0.000224121
19	0	1.8874e-10
20	0	5.74441e-06
21	0	3.88391e-07
22	0	0.000837313
23	0	0.010036
24	0	0.013689
25	0	0.000137345
26	0	7.90248e-08
27	0	0.00709719
28	0	0.000194694
29	0	3.63647e-06
30	0	7.73593e-08
31	0	1.59301e-05
32	0	3.70193e-05
33	0	0.0109051
34	0	9.9254e-06
35	0	0.114115
36	0	0.162395
37	0	0.176712
38	0	4.44551e-09
39	0	1.12236e-06
40	0	0.00158937
41	0	1.02218e-07
42	0	0.0102475
43	0	0.0114566
44	0	0.45812
45	0	5.08423e-07
46	0	0.941264
47	0	0.000392591
48	0	2.59432e-05
49	0	2.1697e-06
50	0	6.62585e-05
51	0	0.000110153
52	0	0.000847105
53	0	2.30182e-05
54	0	0.0110437
55	0	6.45e-09
56	0	4.52548e-05
57	0	0.000335367
58	0	0.00724354
59	0	0.0211012
60	0	0.000718422
61	0	0.0176364
62	0	1.58101e-09
63	0	0.00199215
64	0	2.63398e-06
65	0	0.00090847
66	0	0.0203943
67	0	0.116453
68	0	0.00714828
69	0	0.031559
70	0	0.0744444
71	0	0.000182005
72	0	2.69374e-06
73	0	0.000255278
74	0	2.14568e-06
75	0	0.335262
76	0	8.04905e-07
77	0	0.276302
78	0	0.000189854
79	0	1.0758e-11
80	0	8.74093e-06
81	0	0.00183822
82	0	0.000208966
83	0	0.000292421
84	0	3.14714e-06
85	0	6.43979e-06
86	0	0.000391706
87	0	7.98577e-08
88	0	9.99325e-09
89	0	4.63906e-06
90	0	0.0928517
91	0	0.0159955
92	0	0.000397975
93	0	0.00324191
94	0	0.00233931
95	0	0.0196244
96	0	2.04035e-06
97	0	0.00175938
98	0	1.78758e-12
99	0	0.00124294
100	0	0.000313791
101	0	0.00536163
102	0	1.29849e-05
103	0	5.58276e-07
104	0	0.00108271
105	0	1.09513e-05
106	0	0.01078
107	0	1.38155e-07
108	0	5.74709e-06
109	0	0.000861425
110	0	0.489851
111	0	9.55613e-06
112	0	2.77891e-07
113	0	1.53735e-06
114	0	0.0377295
115	0	1.48434e-06
116	0	0.00291521
117	0	2.15395e-06
118	0	0.0027291
119	0	0.00125391
120	0	0.000113325
121	0	1.53838e-05
122	0	0.00144538
123	0	0.000112402
124	0	0.00129737
125	0	3.06816e-10
126	0	0.00245522
127	0	1.36594e-05
128	0	0.227582
129	0	0.01462
130	0	0.000193638
131	0	1.17336e-08
132	0	1.75837e-05
133	0	0.0151945
134	0	0.0202122
135	0	0.00101021
136	0	4.05333e-08
137	0	0.771812
138	0	2.10666e-05
139	0	0.208355
140	0	0.00165104
141	0	0.000488918
142	0	0.000271101
143	0	0.00718833
144	0	0.000289826
145	0	5.15512e-07
146	0	0.738349
147	0	0.00074764
148	0	0.0107358
149	0	0.00844562
150	0	0.00259526
151	0	2.37912e-05
152	0	0.000129501
153	0	0.00452527
154	0	3.92846e-06
155	0	0.615118
156	0	3.56678e-10
157	0	2.47907e-07
158	0	1.39575e-06
159	0	0.0646132
160	0	9.40235e-05
161	0	0.00795566
162	0	0.0466006
163	0	1.16452e-06
164	0	4.44613e-07
165	0	0.0473871
166	0	6.56979e-07
167	0	1.10019e-05
168	0	0.000189369
169	0	4.61158e-07
170	0	0.091389
171	0	9.85258e-05
172	0	0.0318683
173	0	0.0112034
174	0	0.30238
175	0	1.72087e-05
176	0	2.74419e-06
177	0	4.6205e-05
178	0	0.0580625
179	0	0.105821
180	0	6.58774e-07
181	0	8.29221e-06
182	0	0.000292505
183	0	0.0703723
184	0	0.000403335
185	0	0.00323636
186	0	1.60763e-12
187	0	1.2526e-05
188	0	5.50168e-05
189	0	0.00398757
190	0	0.045752
191	0	0.0129415
192	0	5.28141e-05
193	0	0.000701112
194	0	0.617606
195	0	0.00945261
196	0	9.17237e-08
197	0	3.33246e-06
198	0	6.70601e-06
199	0	0.191122
200	0	1.46507e-06
201	0	0.0120566
202	0	2.4702e-05
203	0	0.884716
204	0	0.00629972
205	0	0.00684357
206	0	3.63067e-06
207	0	0.0161647
208	0	1.25722e-06
209	0	0.00721594
210	0	4.00794e-07
211	0	5.50288e-08
212	0	3.74044e-06
213	0	0.00123201
214	0	0.000656309
215	0	0.00106929
216	0	1.96376e-09
217	0	4.52954e-06
218	0	9.85381e-06
219	0	0.00103961
220	0	7.40124e-08
221	0	0.0523007
222	0	0.000360441
223	0	0.00171085
224	0	0.816685
225	0	4.25647e-06
226	0	8.80537e-06
227	0	0.00584382
228	0	0.0104347
229	0	0.00185824
230	0	0.741593
231	0	4.82696e-06
232	0	0.000166233
233	0	0.000347065
234	0	0.00320459
235	0	0.000111991
236	0	2.39822e-07
237	0	3.61334e-05
238	0	0.00150484
239	0	0.000220408
240	0	1.13438e-06
241	0	6.72612e-08
242	0	0.161714
243	0	0.0666633
244	0	0.121319
245	0	0.00145706
246	0	0.00751046
247	0	0.000249474
248	0	3.18026e-06
249	0	1.77368e-12
250	0	0.00406116
251	0	9.45126e-07
252	0	5.09586e-06
253	0	0.00345357
254	0	3.80285e-06
255	0	0.111443
256	0	1.42558e-05
257	0	0.286635
258	0	3.70906e-08
259	0	2.84307e-05
260	0	8.31533e-06
261	0	0.000121691
262	0	1.95025e-05
263	0	6.11393e-06
264	0	0.338886
265	0	2.49551e-05
266	0	3.07399e-05
267	0	2.77681e-05
268	0	0.0580107
269	0	0.00254239
270	0	0.159823
271	0	1.15724e-05
272	0	6.04554e-05
273	0	1.25637e-07
274	0	0.000346576
275	0	1.02989e-06
276	0	0.000424323
277	0	0.000163289
278	0	1.09258e-05
279	0	2.19864e-07
280	0	6.11616e-06
281	0	3.23661e-07
282	0	2.08767e-05
283	0	0.740578
284	0	4.17573e-06
285	0	0.0568525
286	0	0.000218671
287	0	0.000818767
288	0	2.21466e-06
289	0	0.142178
290	0	0.0561793
291	0	0.000892005
292	0	2.78351e-05
293	0	0.00296697
294	0	6.6129e-05
295	0	1.93746e-06
296	0	0.00171539
297	0	0.0218254
298	0	6.96458e-08
299	0	1.2853e-09
300	0	0.0203573
301	0	0.0138303
302	0	1.27827e-06
303	0	7.11087e-05
304	0	1.90146e-06
305	0	6.45933e-05
306	0	5.10169e-07
307	0	1.8381e-06
308	0	1.32903e-05
309	0	0.00702944
310	0	0.00101557
311	0	5.4019e-05
312	0	0.0614534
313	0	0.000744335
314	0	3.34585e-07
315	0	2.70726e-07
316	0	0.00213251
317	0	6.00948e-07
318	0	2.68245e-05
319	0	0.00116221
320	0	3.84435e-06
321	0	1.15561e-05
322	0	8.42e-11
323	0	0.000556588
324	0	0.0491185
325	0	0.0265194
326	0	0.000355005
327	0	3.6849e-07
328	0	9.8181e-06
329	0	0.000208439
330	0	0.00235108
331	0	0.0268652
332	0	0.00611453
333	0	6.81627e-05
334	0	0.046816
335	0	8.21931e-05
336	0	0.468974
337	0	2.21968e-08
338	0	0.0117727
339	0	0.201915
340	0	0.000131024
341	0	0.00632115
342	0	5.68112e-05
343	0	0.115676
344	0	7.41598e-09
345	0	0.00193914
346	0	2.97195e-05
347	0	0.00106757
348	0	0.84401
349	0	0.000402277
350	0	2.08354e-05
351	0	0.00362872
352	0	0.00329965
353	0	0.153744
354	0	0.000301548
355	0	0.0350231
356	0	2.10725e-06
357	0	0.55946
358	0	2.2102e-06
359	0	4.60716e-06
360	0	0.000408756
361	0	0.00244046
362	0	0.000695421
363	0	1.72679e-05
364	0	1.4184e-08
365	0	0.000362739
366	0	4.249e-09
367	0	2.52345e-08
368	0	0.00115361
369	0	0.00133966
370	0	0.000507683
371	0	0.000181746
372	0	3.0423e-09
373	0	0.364621
374	0	0.000518676
375	0	0.0093356
376	0	0.000280611
377	0	0.888966
378	0	1.27344e-06
379	0	2.18828e-05
380	0	0.0144791
381	0	1.5077e-05
382	0	5.90658e-07
383	0	0.000267953
384	0	0.0118322
385	0	1.14707e-05
386	0	0.000217236
387	0	8.94709e-05
388	0	0.000411303
389	0	0.000760604
390	0	0.148564
391	0	0.0265217
392	0	0.233497
393	0	1.47258e-06
394	0	0.00295101
395	0	0.00942925
396	0	6.50717e-05
397	0	0.0200779
398	0	0.0105372
399	0	0.00140776
400	0	0.000563974
401	0	8.3138e-06
402	0	0.000152101
403	0	2.16006e-05
404	0	0.633121
405	0	6.02251e-07
406	0	0.00303505
407	0	0.0309506
408	0	0.322691
409	0	0.0228724
410	0	0.000102137
411	0	0.00145425
412	0	0.866875
413	0	0.16712
414	0	0.000900699
415	0	3.3592e-06
416	0	1.19398e-06
417	0	4.73916e-05
418	0	0.000356051
419	0	0.0192713
420	0	3.9637e-07
421	0	4.33565e-08
422	0	3.58051e-05
423	0	0.239031
424	0	3.32172e-06
425	0	0.159621
426	0	0.00592959
427	0	1.66266e-08
428	0	0.534672
429	0	1.13449e-06
430	0	0.000698948
431	0	0.0010425
432	0	0.00039378
433	0	0.0101472
434	0	0.0395096
435	0	8.06435e-05
436	0	0.799816
437	0	1.2056e-05
438	0	7.80915e-05
439	0	0.00118994
440	0	3.27594e-06
441	0	0.000239023
442	0	0.0156416
443	0	0.0101507
444	0	0.00661326
445	0	0.0597897
446	0	5.35659e-08
447	0	3.30592e-05
448	0	0.000157569
449	0	1.37409e-07
450	0	2.87034e-06
451	0	0.00778979
452	0	0.0107596
453	0	0.102967
454	0	0.00389698
455	0	0.0889079
456	0	7.26568e-05
457	0	0.00384674
458	0	0.000358635
459	0	1.42582e-08
460	0	3.24211e-06
461	0	4.65454e-07
462	0	3.85549e-06
463	0	8.98241e-05
464	0	0.0799329
465	0	0.811613
466	0	0.00226149
467	0	3.89938e-05
468	0	0.00169888
469	0	0.407478
470	0	0.0431467
471	0	2.57892e-06
472	0	8.75689e-06
473	0	0.00661049
474	0	0.000337486
475	0	4.69467e-05
476	0	0.42608
477	0	2.1253e-06
478	0	0.0103049
479	0	0.00290252
480	0	1.67715e-08
481	0	0.0153127
482	0	7.88701e-09
483	0	0.481062
484	0	0.0186521
485	0	0.00178272
486	0	1.98987e-06
487	0	0.00168642
488	0	6.31081e-06
489	0	8.94214e-07
490	0	9.67532e-05
491	0	0.00029398
492	0	0.000163214
493	0	0.000100826
494	0	4.84574e-06
495	0	0.000253481
496	0	2.64503e-05
497	0	0.000195007
498	0	0.0536218
499	0	0.00611314
500	0	9.21144e-06
501	0	3.57622e-09
502	0	0.0184607
503	0	0.00184683
504	0	0.000238049
505	0	0.000283428
506	0	0.00979544
507	0	9.98347e-07
508	0	0.000372755
509	0	1.17492e-05
510	0	2.92204e-05
511	0	8.82928e-11
512	0	2.60352e-06
513	0	8.27889e-05
514	0	0.0351565
515	0	0.00161327
516	0	4.88955e-08
517	0	4.11097e-07
518	0	1.06049e-09
519	0	0.00347868
520	0	4.18357e-05
521	0	0.0083234
522	0	0.0023525
523	0	0.646617
524	0	0.701226
525	0	0.000897373
526	0	1.98854e-05
527	0	0.000252389
528	0	3.81665e-07
529	0	0.000831686
530	0	0.00729944
531	0	1.20881e-05
532	0	1.30404e-06
533	0	0.000225944
534	0	2.01388e-05
535	0	0.000399574
536	0	5.54104e-08
537	0	1.79382e-05
538	0	3.22927e-05
539	0	5.4277e-08
540	0	0.00145178
541	0	0.0344675
542	0	4.76817e-05
543	0	1.03529e-06
544	0	0.0311586
545	0	0.236398
546	0	0.000243856
547	0	3.11369e-05
548	0	0.0632854
549	0	0.494183
550	0	3.65058e-06
551	0	1.21059e-06
552	0	0.000147416
553	0	0.514641
554	0	0.00728115
555	0	0.0164964
556	0	2.88945e-05
557	0	0.000299062
558	0	0.000304182
559	0	0.491494
560	0	0.114613
561	0	0.000193301
562	0	1.53019e-08
563	0	1.61917e-07
564	0	0.0361249
565	0	0.00569697
566	0	0.000169118
567	0	3.16628e-08
568	0	0.00474375
569	0	2.22291e-07
570	0	9.87834e-05
571	0	1.8393e-10
572	0	2.68194e-06
573	0	0.346495
574	0	0.470336
575	0	0.00072692
576	0	4.59909e-05
577	0	2.96529e-05
578	0	1.23721e-06
579	0	0.00532704
580	0	0.214297
581	0	0.441057
582	0	0.0180828
583	0	0.000438261
584	0	0.000918789
585	0	0.00176439
586	0	0.000119504
587	0	2.88891e-06
588	0	0.00170322
589	0	0.00827065
590	0	0.00290373
591	0	0.000157429
592	0	1.35663e-07
593	0	6.42071e-05
594	0	0.203346
595	0	1.15328e-09
596	0	1.60143e-05
597	0	0.000201201
598	0	1.90112e-07
599	0	0.0041114
600	0	0.472604
601	0	0.00347059
602	0	0.000123132
603	0	0.259652
604	0	6.15658e-05
605	0	6.45234e-07
606	0	7.03248e-05
607	0	0.0145333
608	0	1.69627e-05
609	0	0.00816239
610	0	0.00803734
611	0	0.000730157
612	0	0.00134339
613	0	0.0116659
614	0	0.067154
615	0	0.000132147
616	0	5.85689e-05
617	0	0.00615606
618	0	5.4263e-06
619	0	0.00259104
620	0	2.16527e-07
621	0	8.46255e-08
622	0	0.0749581
623	0	7.53741e-06
624	0	1.48627e-07
625	0	1.60681e-08
626	0	0.0547098
627	0	0.00252908
628	0	2.43782e-05
629	0	3.13782e-08
630	0	0.000126122
631	0	0.000244031
632	0	0.000684297
633	0	3.76643e-05
634	0	0.00700515
635	0	0.00881835
636	0	0.014818
637	0	5.45587e-05
638	0	0.241394
639	0	0.00206215
640	0	7.82604e-05
641	0	0.00986938
642	0	1.45615e-05
643	0	0.0246341
644	0	1.682e-06
645	0	2.18181e-08
646	0	0.000715392
647	0	0.110656
648	0	0.000350291
649	0	0.000558765
650	0	0.000105386
651	0	0.0102456
652	0	2.058e-05
653	0	4.20714e-06
654	0	1.81653e-07
655	0	0.0210058
656	0	9.54569e-05
657	0	1.55563e-07
658	0	0.159897
659	0	3.22112e-06
660	0	0.0884016
661	0	0.107346
662	0	0.00107184
663	0	0.0804492
664	0	0.00161751
665	0	4.23662e-08
666	0	0.475552
667	0	0.646298
668	0	2.32209e-05
669	0	0.00450972
670	0	5.09382e-07
671	0	3.84064e-05
672	0	1.09185e-06
673	0	8.61895e-06
674	0	0.209053
675	0	0.0752526
676	0	2.07723e-05
677	0	7.92819e-05
678	0	8.261e-05
679	0	0.00724638
680	0	0.0277365
681	0	2.28694e-05
682	0	8.6735e-07
683	0	0.00709693
684	0	1.69751e-06
685	0	0.000232238
686	0	0.0095454
687	0	1.16023e-12
688	0	0.00548867
689	0	0.278491
690	0	0.0771023
691	0	2.73524e-08
692	0	0.000263858
693	0	0.00486981
694	0	0.000503304
695	0	0.00259861
696	0	0.000388082
697	0	0.000253543
698	0	0.00683812
699	0	0.000748407
700	0	0.000661408
701	0	0.000151778
702	0	5.09978e-06
703	0	0.000714816
704	0	7.83357e-06
705	0	0.000992928
706	0	0.729575
707	0	0.0835901
708	0	0.0439637
709	0	6.42092e-05
710	0	0.00730065
711	0	0.00018543
712	0	5.64981e-09
713	0	7.86079e-05
714	0	0.97027
715	0	0.0209866
716	0	0.000134581
717	0	1.02872e-06
718	0	0.00116171
719	0	0.0132838
720	0	0.01156
721	0	3.81174e-05
722	0	4.28207e-07
723	0	0.000417562
724	0	0.041406
725	0	0.665297
726	0	0.0178596
727	0	0.186587
728	0	0.11402
729	0	0.000167615
730	0	1.03809e-07
731	0	0.0191809
732	0	0.0173272
733	0	0.00330978
734	0	1.87922e-06
735	0	6.0944e-08
736	0	1.65478e-05
737	0	2.14024e-05
738	0	0.333592
739	0	3.83332e-05
740	0	1.30668e-05
741	0	3.56136e-06
742	0	5.12407e-07
743	0	0.0239584
744	0	0.0496818
745	0	0.000147702
746	0	0.0303926
747	0	0.000103133
748	0	0.153378
749	0	0.105883
750	0	0.202842
751	0	0.308807
752	0	0.00295268
753	0	0.0430474
754	0	0.000469107
755	0	0.000122769
756	0	0.0387302
757	0	0.0051733
758	0	0.0401215
759	0	3.95836e-07
760	0	0.0339878
761	0	0.0174517
762	0	9.38282e-06
763	0	1.33051e-08
764	0	6.96449e-06
765	0	8.22968e-06
766	0	0.00463197
767	0	1.79953e-06
768	0	4.7251e-06
769	0	0.00364088
770	0	1.63662e-06
771	0	3.84471e-06
772	0	0.0438947
773	0	0.0074616
774	0	0.00994677
775	0	5.72525e-07
776	0	0.0393512
777	0	0.000486572
778	0	1.46033e-06
779	0	1.03446e-09
780	0	0.00265865
781	0	1.66356e-06
782	0	9.0656e-11
783	0	0.0311
784	0	3.126e-06
785	0	0.000342945
786	0	0.0501593
787	0	0.00393937
788	0	0.000385414
789	0	9.98557e-09
790	0	0.0186932
791	0	4.86671e-08
792	0	6.98022e-08
793	0	0.00387297
794	0	0.325048
795	0	0.00634715
796	0	0.0234385
797	0	0.00480938
798	0	3.3261e-08
799	0	0.00263276
800	0	8.51181e-07
801	0	6.06468e-05
802	0	0.0840404
803	0	6.40368e-05
804	0	0.000141684
805	0	0.980978
806	0	1.50019e-05
807	0	0.00051823
808	0	0.000108943
809	0	0.000391003
810	0	0.278599
811	0	0.0100412
812	0	1.43374e-05
813	0	0.12207
814	0	1.75643e-09
815	0	0.00608124
816	0	5.3745e-07
817	0	5.15798e-06
818	0	0.000113296
819	0	9.37425e-05
820	0	0.887811
821	0	1.67223e-05
822	0	6.16476e-09
823	0	1.53225e-06
824	0	0.000188896
825	0	1.91721e-06
826	0	0.0065101
827	0	0.112676
828	0	0.0074818
829	0	6.02971e-13
830	0	0.0870477
831	0	1.51867e-06
832	0	0.0369873
833	0	4.07149e-06
834	0	1.14511e-06
835	0	0.000127559
836	0	0.102568
837	0	6.59865e-05
838	0	0.017673
839	0	7.16505e-07
840	0	0.00648353
841	0	0.00272285
842	0	6.19655e-08
843	0	0.0002172
844	0	0.354112
845	0	8.73058e-06
846	0	0.000259657
847	0	1.36136e-10
848	0	0.00015327
849	0	0.00420493
850	0	0.00050986
851	0	1.18825e-08
852	0	0.000708293
853	0	0.0129581
854	0	2.97372e-05
855	0	1.88237e-05
856	0	1.84617e-05
857	0	3.09282e-05
858	0	7.5939e-06
859	0	0.0112986
860	0	9.66576e-05
861	0	0.880541
862	0	2.52156e-07
863	0	5.47764e-05
864	0	1.27885e-13
865	0	0.00163396
866	0	0.000724085
867	0	0.000261637
868	0	0.0318414
869	0	1.37366e-07
870	0	0.0213767
871	0	0.000306035
872	0	0.00175695
873	0	9.87813e-05
874	0	1.09204e-05
875	0	8.8355e-08
876	0	0.000298898
877	0	0.000161708
878	0	1.23138e-08
879	0	2.07539e-05
880	0	0.0491378
881	0	0.00176017
882	0	2.08481e-07
883	0	7.20184e-09
884	0	4.67081e-07
885	0	3.62022e-05
886	0	0.0199234
887	0	3.28687e-08
888	0	0.00170975
889	0	0.000142265
890	0	0.490924
891	0	1.21741e-09
892	0	1.01584e-06
893	0	0.00476316
894	0	0.00183354
895	0	5.61449e-05
896	0	0.00472067
897	0	0.366943
898	0	3.4965e-06
899	0	4.05494e-09
900	0	2.87109e-06
901	0	6.75722e-06
902	0	3.13426e-10
903	0	9.16788e-10
904	0	0.0644144
905	0	0.000978511
906	0	9.1919e-05
907	0	0.0123416
908	0	0.000192664
909	0	2.06003e-08
910	0	0.000442907
911	0	0.000508967
912	0	8.68337e-07
913	0	0.00152379
914	0	0.00392571
915	0	2.3001e-05
916	0	0.0220895
917	0	0.00456043
918	0	0.000485212
919	0	6.08242e-08
920	0	0.0330394
921	0	0.0174011
922	0	0.870765
923	0	5.02052e-07
924	0	0.0582407
925	0	0.11957
926	0	0.00132292
927	0	0.000188295
928	0	0.000201421
929	0	0.000124775
930	0	0.000239592
931	0	0.00763712
932	0	0.0455876
933	0	0.00146736
934	0	1.31039e-07
935	0	0.000101356
936	0	6.92246e-09
937	0	8.64462e-06
938	0	1.55443e-06
939	0	0.0541523
940	0	1.06781e-07
941	0	6.89084e-06
942	0	0.000651293
943	0	0.000674921
944	0	2.63906e-05
945	0	0.00822637
946	0	0.00136306
947	0	5.98194e-11
948	0	1.80889e-06
949	0	0.000188203
950	0	0.0114521
951	0	0.000702917
952	0	0.000229502
953	0	0.327778
954	0	3.67435e-10
955	0	0.00219298
956	0	0.0628012
957	0	0.000161165
958	0	5.7003e-08
959	0	0.00689501
960	0	0.361324
961	0	2.53533e-09
962	0	5.54905e-07
963	0	0.0409953
964	0	1.6677e-09
965	0	0.0313691
966	0	0.000820028
967	0	0.149682
968	0	2.85078e-05
969	0	0.105294
970	0	9.32645e-06
971	0	4.96498e-06
972	0	1.99438e-05
973	0	3.4119e-08
974	0	0.00845047
975	0	0.00193951
976	0	0.0358172
977	0	0.0189087
978	0	1.05463e-05
979	0	2.3919e-05
980	0	2.42515e-15
981	0	5.01482e-05
982	0	0.00524977
983	0	9.79299e-05
984	0	1.91746e-06
985	0	0.000588607
986	0	0.000151265
987	0	0.000103395
988	0	0.00109495
989	0	0.0286667
990	0	8.92688e-09
991	0	6.73811e-07
992	0	4.44073e-11
993	0	6.57606e-06
994	0	8.41307e-06
995	0	0.914464
996	0	0.0130743
997	0	1.28625e-06
998	0	0.000389378
999	0	9.46691e-12
1000	0	5.38802e-05
1001	0	6.11316e-06
1002	0	8.31821e-06
1003	0	1.33673e-08
1004	0	0.00070712
1005	0	0.00147533
1006	0	1.11838e-05
1007	0	0.00043835
1008	0	7.06164e-05
1009	0	2.73345e-08
1010	0	0.0186694
1011	0	8.66478e-05
1012	0	1.46045e-06
1013	0	3.49114e-05
1014	0	1.3537e-09
1015	0	0.152765
1016	0	8.49353e-07
1017	0	0.000612523
1018	0	1.06064e-07
1019	0	0.00601455
1020	0	0.0998075
1021	0	0.00171957
1022	0	0.489477
1023	0	0.000975336
1024	0	0.00309947
1025	0	0.0107978
1026	0	0.0454766
1027	0	7.89058e-08
1028	0	0.00286114
1029	0	1.53959e-07
1030	0	0.000424489
1031	0	3.67236e-05
1032	0	0.0236691
1033	0	0.114134
1034	0	9.66764e-05
1035	0	0.000237612
1036	0	0.000668682
1037	0	2.89364e-06
1038	0	4.58549e-10
1039	0	1.29283e-06
1040	0	3.96515e-05
1041	0	0.000278145
1042	0	9.44256e-05
1043	0	0.0700786
1044	0	6.45902e-08
1045	0	0.0704135
1046	0	1.91333e-05
1047	0	6.8636e-05
1048	0	7.80525e-06
1049	0	0.000495519
1050	0	0.00368099
1051	0	3.46557e-07
1052	0	1.20341e-09
1053	0	0.931742
1054	0	1.86742e-05
1055	0	1.29537e-05
1056	0	0.0017156
1057	0	4.26603e-06
1058	0	3.6162e-05
1059	0	0.00602841
1060	0	0.00570767
1061	0	3.29053e-06
1062	0	0.0355122
1063	0	0.00402231
1064	0	0.00867565
1065	0	0.00113609
1066	0	0.000153307
1067	0	0.321215
1068	0	1.37331e-08
1069	0	0.000345222
1070	0	8.0583e-05
1071	0	0.232059
1072	0	0.000389522
1073	0	0.00212598
1074	0	0.000426023
1075	0	5.24892e-07
1076	0	1.79638e-06
1077	0	1.20697e-06
1078	0	0.102125
1079	0	0.018697
1080	0	0.0052595
1081	0	0.448238
1082	0	1.80753e-07
1083	0	2.93692e-06
1084	0	2.05655e-05
1085	0	9.07842e-06
1086	0	0.991881
1087	0	1.11746e-05
1088	0	0.000433794
1089	0	0.0945073
1090	0	2.73925e-09
1091	0	0.0320573
1092	0	1.72108e-07
1093	0	0.1067
1094	0	0.00560682
1095	0	3.89236e-06
1096	0	0.00099982
1097	0	3.38167e-11
1098	0	0.000186012
1099	0	0.057782
1100	0	5.99472e-05
1101	0	9.61786e-08
1102	0	1.26443e-07
1103	0	2.02463e-08
1104	0	1.66827e-05
1105	0	3.68708e-06
1106	0	0.000448288
1107	0	1.6388e-07
1108	0	0.0386976
1109	0	0.00130814
1110	0	0.000623261
1111	0	3.20986e-06
1112	0	0.00741654
1113	0	0.188944
1114	0	0.0682189
1115	0	5.73808e-05
1116	0	0.0346892
1117	0	0.0183493
1118	0	0.000650334
1119	0	4.60299e-06
1120	0	5.20194e-10
1121	0	5.96981e-09
1122	0	7.9295e-07
1123	0	5.23098e-08
1124	0	0.936561
1125	0	0.0014404
1126	0	1.05249e-09
1127	0	2.30418e-06
1128	0	0.0202913
1129	0	0.00881982
1130	0	7.16096e-05
1131	0	0.000399873
1132	0	3.37458e-05
1133	0	0.0494083
1134	0	0.00521208
1135	0	0.00127094
1136	0	0.000110296
1137	0	7.90869e-08
1138	0	0.000300962
1139	0	6.42534e-07
1140	0	0.716579
1141	0	5.56359e-06
1142	0	2.49285e-09
1143	0	1.40639e-05
1144	0	0.0278564
1145	0	0.00055992
1146	0	3.32417e-07
1147	0	0.000446851
1148	0	0.00727772
1149	0	4.53553e-05
1150	0	3.2826e-05
1151	0	4.48491e-07
1152	0	0.964082
1153	0	0.0543325
1154	0	0.0167859
1155	0	0.000971252
1156	0	9.71649e-07
1157	0	5.26038e-08
1158	0	2.196e-06
1159	0	1.97871e-05
1160	0	2.23941e-07
1161	0	0.000201581
1162	0	0.0134061
1163	0	0.000981809
1164	0	0.0486186
1165	0	3.14386e-05
1166	0	0.0140935
1167	0	4.10093e-05
1168	0	5.38717e-09
1169	0	6.27655e-10
1170	0	0.0416734
1171	0	9.63747e-05
1172	0	0.0543479
1173	0	0.00134303
1174	0	0.00596205
1175	0	0.0202474
1176	0	1.3291e-05
1177	0	0.000428119
1178	0	0.000252938
1179	0	2.24158e-06
1180	0	1.60031e-07
1181	0	5.38402e-08
1182	0	0.000115311
1183	0	0.4205
1184	0	4.12653e-09
1185	0	5.79562e-12
1186	0	1.93188e-10
1187	0	0.000175731
1188	0	0.00145616
1189	0	3.85863e-07
1190	0	0.227865
1191	0	0.000982521
1192	0	4.26144e-05
1193	0	6.61368e-05
1194	0	0.00511032
1195	0	9.92743e-05
1196	0	0.373412
1197	0	0.0278953
1198	0	0.766785
1199	0	0.00297788
1200	0	2.01981e-06
1201	0	0.000157871
1202	0	0.0386981
1203	0	0.00219264
1204	0	6.71724e-05
1205	0	0.000143514
1206	0	0.173703
1207	0	0.246993
1208	0	0.00199058
1209	0	6.16678e-06
1210	0	0.00258071
1211	0	0.0367769
1212	0	1.01578e-12
1213	0	0.0159293
1214	0	0.000475726
1215	0	0.00671588
1216	0	3.30701e-06
1217	0	0.0290297
1218	0	2.69056e-07
1219	0	0.00233031
1220	0	0.0353493
1221	0	0.00122911
1222	0	0.000289342
1223	0	1.35793e-08
1224	0	4.14569e-07
1225	0	0.00316973
1226	0	8.24501e-07
1227	0	0.0131572
1228	0	0.000830253
1229	0	0.00101686
1230	0	0.74878
1231	0	0.34987
1232	0	1.60688e-08
1233	0	0.00111298
1234	0	0.0627701
1235	0	6.73577e-07
1236	0	0.0012986
1237	0	0.0015607
1238	0	0.000216926
1239	0	0.000355844
1240	0	8.54434e-05
1241	0	4.12318e-07
1242	0	3.73211e-06
1243	0	0.165864
1244	0	0.0125169
1245	0	4.17468e-05
1246	0	1.23756e-06
1247	0	3.37996e-06
1248	0	2.27245e-06
1249	0	1.84526e-05
1250	0	1.95089e-07
1251	0	0.00304728
1252	0	1.54269e-05
1253	0	2.19245e-10
1254	0	0.000873091
1255	0	2.64751e-05
1256	0	3.96644e-06
1257	0	0.00835431
1258	0	0.0182922
1259	0	9.57879e-05
1260	0	0.193579
1261	0	0.0253796
1262	0	3.87632e-07
1263	0	0.000220677
1264	0	1.8518e-09
1265	0	0.000130502
1266	0	1.13014e-07
1267	0	0.269091
1268	0	1.38028e-07
1269	0	0.897593
1270	0	9.9608e-06
1271	0	1.64998e-06
1272	0	0.00116085
1273	0	2.56483e-05
1274	0	3.9737e-08
1275	0	5.27551e-07
1276	0	1.47577e-05
1277	0	2.91506e-05
1278	0	1.56164e-10
1279	0	3.22089e-07
1280	0	0.780044
1281	0	2.05383e-05
1282	0	2.28375e-06
1283	0	0.00894801
1284	0	0.000611363
1285	0	0.522684
1286	0	0.316619
1287	0	0.0141999
1288	0	0.0284602
1289	0	8.36438e-10
1290	0	8.99354e-08
1291	0	0.00087042
1292	0	6.29831e-06
1293	0	0.000118683
1294	0	0.00095116
1295	0	0.00255264
1296	0	2.67245e-05
1297	0	0.0361406
1298	0	0.459277
1299	0	0.00340605
1300	0	0.0140608
1301	0	0.17296
1302	0	0.0053482
1303	0	8.99369e-05
1304	0	0.000121954
1305	0	6.49873e-05
1306	0	0.0293529
1307	0	0.000355096
1308	0	0.000179384
1309	0	0.0528562
1310	0	0.00461739
1311	0	9.58192e-05
1312	0	0.00145884
1313	0	0.000183242
1314	0	0.000629274
1315	0	3.70418e-06
1316	0	0.843906
1317	0	3.42428e-07
1318	0	0.0018277
1319	0	0.000700821
1320	0	0.00101244
1321	0	0.299244
1322	0	0.0397033
1323	0	3.99896e-07
1324	0	2.16656e-07
1325	0	0.00423028
1326	0	0.0027557
1327	0	0.000112122
1328	0	1.39171e-05
1329	0	3.71691e-09
1330	0	0.0204571
1331	0	0.00177613
1332	0	3.59744e-05
1333	0	0.107879
1334	0	0.0308008
1335	0	0.01506
1336	0	5.06672e-05
1337	0	0.022718
1338	0	3.53888e-06
1339	0	0.000143034
1340	0	1.5696e-05
1341	0	0.00160428
1342	0	0.00022543
1343	0	0.225069
1344	0	0.00144305
1345	0	0.0176848
1346	0	1.89191e-07
1347	0	6.34111e-07
1348	0	3.95465e-07
1349	0	1.90579e-09
1350	0	0.0522062
1351	0	2.42979e-07
1352	0	0.00159353
1353	0	0.000186494
1354	0	1.87542e-07
1355	0	0.124
1356	0	0.000106493
1357	0	3.35432e-06
1358	0	8.99556e-06
1359	0	1.94365e-10
1360	0	0.0275299
1361	0	0.000336556
1362	0	0.000275036
1363	0	0.238605
1364	0	0.00057984
1365	0	2.31376e-05
1366	0	1.26195e-06
1367	0	0.0268046
1368	0	0.0669204
1369	0	9.07088e-05
1370	0	0.00467685
1371	0	4.05723e-07
1372	0	1.09413e-05
1373	0	4.37264e-08
1374	0	3.51035e-06
1375	0	0.00702096
1376	0	1.08331e-10
1377	0	0.00217488
1378	0	5.21744e-06
1379	0	0.00120486
1380	0	2.25817e-06
1381	0	0.0344152
1382	0	0.887971
1383	0	0.00455921
1384	0	0.000589199
1385	0	0.392696
1386	0	7.19964e-05
1387	0	0.000272689
1388	0	9.79307e-08
1389	0	0.597541
1390	0	0.110791
1391	0	0.000702482
1392	0	0.0962776
1393	0	0.00251936
1394	0	4.63999e-06
1395	0	0.000546017
1396	0	0.0311662
1397	0	9.7804e-08
1398	0	0.000237019
1399	0	3.76986e-16
1400	0	0.00338906
1401	0	2.38485e-06
1402	0	0.0333852
1403	0	0.803468
1404	0	6.16483e-06
1405	0	0.416876
1406	0	9.0225e-06
1407	0	0.0172684
1408	0	0.907776
1409	0	0.000196646
1410	0	0.812889
1411	0	0.000204402
1412	0	1.96356e-05
1413	0	2.21282e-07
1414	0	1.82635e-05
1415	0	1.67656e-06
1416	0	0.00109119
1417	0	0.00343429
1418	0	3.63406e-06
1419	0	0.00119662
1420	0	3.53064e-05
1421	0	0.00114569
1422	0	0.110439
1423	0	0.000550106
1424	0	0.00796604
1425	0	8.92459e-07
1426	0	0.00255027
1427	0	2.30225e-05
1428	0	3.3309e-05
1429	0	2.36348e-07
1430	0	0.000725366
1431	0	9.4108e-07
1432	0	3.42406e-06
1433	0	0.000175117
1434	0	5.25639e-07
1435	0	0.00918209
1436	0	0.412492
1437	0	3.02184e-05
1438	0	2.41731e-07
1439	0	4.99424e-05
1440	0	0.0053646
1441	0	0.000210783
1442	0	0.000521276
1443	0	2.58775e-06
1444	0	6.88241e-09
1445	0	0.000211832
1446	0	0.217944
1447	0	0.00519653
1448	0	3.87681e-05
1449	0	0.0218849
1450	0	3.55215e-05
1451	0	0.618574
1452	0	3.3034e-06
1453	0	0.622928
1454	0	8.34585e-06
1455	0	0.0294106
1456	0	1.85355e-05
1457	0	1.60195e-05
1458	0	5.31253e-06
1459	0	0.00537869
1460	0	0.480292
1461	0	0.0629667
1462	0	0.288326
1463	0	0.0684243
1464	0	2.44308e-05
1465	0	0.00610206
1466	0	4.23037e-10
1467	0	1.04144e-07
1468	0	0.0430873
1469	0	0.000756404
1470	0	3.20501e-07
1471	0	0.20696
1472	0	2.2582e-06
1473	0	4.03526e-07
1474	0	1.58529e-05
1475	0	3.57876e-10
1476	0	0.00133667
1477	0	8.98363e-06
1478	0	6.41833e-05
1479	0	0.00243761
1480	0	1.51973e-07
1481	0	2.51633e-10
1482	0	0.0191618
1483	0	5.29666e-06
1484	0	8.83677e-05
1485	0	0.000166811
1486	0	0.0268692
1487	0	3.88073e-08
1488	0	0.00205386
1489	0	0.00494862
1490	0	0.00911318
1491	0	0.00159257
1492	0	0.0717452
1493	0	0.0212191
1494	0	0.00343024
1495	0	0.00703923
1496	0	1.22661e-06
1497	0	7.72636e-07
1498	0	0.00104181
1499	0	0.00984515
1500	0	2.27851e-06
1501	0	0.000105408
1502	0	0.408788
1503	0	8.70441e-05
1504	0	1.69033e-07
1505	0	1.28015e-06
1506	0	0.218388
1507	0	4.03004e-05
1508	0	3.33878e-08
1509	0	0.000462432
1510	0	0.498906
1511	0	1.36651e-07
1512	0	2.53069e-10
1513	0	0.00518676
1514	0	3.59108e-07
1515	0	0.00446365
1516	0	4.3012e-06
1517	0	0.736903
1518	0	1.7936e-07
1519	0	5.59529e-06
1520	0	0.000775873
1521	0	3.40476e-05
1522	0	4.44912e-06
1523	0	9.05851e-06
1524	0	2.18266e-05
1525	0	2.47462e-07
1526	0	0.00182922
1527	0	0.000856516
1528	0	0.000119182
1529	0	2.70415e-08
1530	0	0.00386864
1531	0	1.03679e-07
1532	0	6.87279e-09
1533	0	0.00459591
1534	0	4.84628e-05
1535	0	0.0264793
1536	0	0.0339257
1537	0	4.73815e-08
1538	0	0.00174334
1539	0	0.00755844
1540	0	0.000172806
1541	0	2.64705e-05
1542	0	2.82765e-06
1543	0	1.69197e-05
1544	0	2.64086e-09
1545	0	0.000291782
1546	0	5.36793e-06
1547	0	0.0161238
1548	0	0.118635
1549	0	0.681495
1550	0	8.03337e-07
1551	0	0.000875441
1552	0	0.00284364
1553	0	0.00570373
1554	0	1.95494e-06
1555	0	3.3096e-06
1556	0	0.0631773
1557	0	0.360928
1558	0	0.0162942
1559	0	5.20503e-05
1560	0	0.00662034
1561	0	3.81539e-08
1562	0	0.00119657
1563	0	0.0632674
1564	0	0.000142992
1565	0	0.00945533
1566	0	0.117798
1567	0	6.81782e-06
1568	0	0.0023463
1569	0	3.71396e-05
1570	0	0.0112383
1571	0	5.11238e-08
1572	0	4.00926e-05
1573	0	0.221085
1574	0	2.5779e-05
1575	0	6.86042e-06
1576	0	2.6949e-06
1577	0	1.91881e-06
1578	0	0.00932303
1579	0	0.174763
1580	0	0.00259876
1581	0	0.208166
1582	0	7.59917e-08
1583	0	0.00384205
1584	0	2.63632e-07
1585	0	0.00536821
1586	0	3.81973e-07
1587	0	6.4943e-05
1588	0	1.57689e-10
1589	0	0.000115661
1590	0	0.00195243
1591	0	0.304
1592	0	0.000847539
1593	0	3.4852e-06
1594	0	0.013001
1595	0	3.17418e-06
1596	0	0.000435422
1597	0	0.000284298
1598	0	8.3601e-05
1599	0	0.000318756
1600	0	6.57573e-07
1601	0	0.000331139
1602	0	0.000181019
1603	0	1.87072e-06
1604	0	0.770139
1605	0	0.000391509
1606	0	3.00372e-06
1607	0	1.88203e-05
1608	0	0.00375592
1609	0	3.17484e-08
1610	0	0.000147726
1611	0	1.39096e-05
1612	0	0.00902878
1613	0	0.0287625
1614	0	0.000230506
1615	0	6.59222e-06
1616	0	2.32959e-08
1617	0	9.58165e-05
1618	0	0.122737
1619	0	2.94874e-05
1620	0	6.0766e-07
1621	0	2.31542e-07
1622	0	1.37375e-06
1623	0	0.316444
1624	0	0.00961495
1625	0	2.11137e-06
1626	0	0.0064081
1627	0	1.73539e-07
1628	0	2.85923e-05
1629	0	2.90014e-05
1630	0	8.78055e-06
1631	0	0.0574198
1632	0	4.66176e-05
1633	0	7.83175e-07
1634	0	0.00951614
1635	0	3.03571e-08
1636	0	0.0138754
1637	0	1.70425e-05
1638	0	0.0148097
1639	0	0.0540427
1640	0	1.4474e-06
1641	0	2.36609e-06
1642	0	0.650496
1643	0	3.39051e-08
1644	0	1.09557e-11
1645	0	0.869793
1646	0	1.16785e-05
1647	0	3.49736e-07
1648	0	0.00147542
1649	0	0.0013282
1650	0	0.0188579
1651	0	7.63325e-07
1652	0	1.58452e-06
1653	0	4.87038e-09
1654	0	1.01821e-05
1655	0	0.00109398
1656	0	8.39173e-05
1657	0	0.0139668
1658	0	3.86503e-13
1659	0	3.42161e-07
1660	0	0.0665104
1661	0	2.65249e-06
1662	0	0.00108978
1663	0	0.000401401
1664	0	0.000301585
1665	0	0.00912293
1666	0	2.26017e-05
1667	0	1.94966e-06
1668	0	2.45709e-09
1669	0	5.38135e-05
1670	0	3.6865e-05
1671	0	0.130642
1672	0	0.083173
1673	0	0.270301
1674	0	0.00143869
1675	0	0.0444941
1676	0	4.9465e-12
1677	0	4.46307e-06
1678	0	0.0366112
1679	0	0.00242321
1680	0	1.00426e-11
1681	0	4.36548e-05
1682	0	4.07056e-08
1683	0	1.50226e-05
1684	0	4.10301e-06
1685	0	5.27904e-07
1686	0	4.96856e-07
1687	0	0.000108063
1688	0	0.0174271
1689	0	0.106338
1690	0	0.0109044
1691	0	0.00572526
1692	0	0.00259771
1693	0	0.00764537
1694	0	0.00013078
1695	0	0.00063822
1696	0	4.12727e-10
1697	0	0.000673367
1698	0	2.03152e-07
1699	0	0.0325591
1700	0	0.225127
1701	0	0.0107793
1702	0	0.0961325
1703	0	0.00134772
1704	0	0.000386616
1705	0	6.27857e-09
1706	0	0.000773655
1707	0	5.73503e-06
1708	0	0.000187325
1709	0	0.00856082
1710	0	0.0576632
1711	0	2.09744e-07
1712	0	0.000461843
1713	0	0.155329
1714	0	0.00119517
1715	0	0.000690789
1716	0	0.0124923
1717	0	0.000677038
1718	0	0.0028553
1719	0	0.000814899
1720	0	0.00101296
1721	0	0.00503386
1722	0	1.0411e-05
1723	0	8.79063e-08
1724	0	2.6604e-09
1725	0	2.43094e-09
1726	0	7.57516e-05
1727	0	0.0055934
1728	0	0.000133825
1729	0	0.00589253
1730	0	0.00171682
1731	0	8.97454e-07
1732	0	0.188909
1733	0	0.00220817
1734	0	0.00239204
1735	0	0.0359496
1736	0	5.66032e-09
1737	0	6.29121e-07
1738	0	4.64185e-08
1739	0	0.727253
1740	0	0.000229383
1741	0	1.00606e-05
1742	0	0.0529004
1743	0	0.000835736
1744	0	1.70771e-06
1745	0	2.05243e-06
1746	0	0.52459
1747	0	0.0135979
1748	0	5.73178e-05
1749	0	4.22568e-07
1750	0	0.00172173
1751	0	0.00164084
1752	0	0.858202
1753	0	0.00026574
1754	0	0.00547735
1755	0	2.42027e-06
1756	0	0.103494
1757	0	4.50882e-06
1758	0	0.9649
1759	0	1.34318e-06
1760	0	0.201669
1761	0	0.0132023
1762	0	0.000203259
1763	0	6.66524e-10
1764	0	0.00424375
1765	0	9.2029e-06
1766	0	0.00139368
1767	0	0.000612109
1768	0	0.0016439
1769	0	0.00503933
1770	0	0.0365734
1771	0	4.55625e-05
1772	0	0.275714
1773	0	0.00156883
1774	0	0.000518907
1775	0	0.000144367
1776	0	0.343016
1777	0	0.00610055
1778	0	0.00230235
1779	0	0.0548974
1780	0	6.53967e-07
1781	0	0.0182671
1782	0	0.14488
1783	0	0.0801202
1784	0	0.198334
1785	0	5.58514e-05
1786	0	5.88442e-07
1787	0	7.48183e-07
1788	0	1.04998e-06
1789	0	0.000780664
1790	0	1.06217e-05
1791	0	0.010381
1792	0	0.00407785
1793	0	0.000227583
1794	0	0.00587417
1795	0	4.40512e-08
1796	0	0.00404542
1797	0	9.76798e-05
1798	0	0.13735
1799	0	0.870311
1800	0	0.000306713
1801	0	0.00671199
1802	0	4.31643e-08
1803	0	0.0394043
1804	0	4.32116e-11
1805	0	9.21423e-11
1806	0	0.0185787
1807	0	4.15406e-06
1808	0	3.34635e-05
1809	0	5.60422e-07
1810	0	3.93247e-07
1811	0	0.00888479
1812	0	1.31372e-05
1813	0	9.02225e-12
1814	0	2.18661e-05
1815	0	0.000144923
1816	0	0.000168194
1817	0	8.53174e-05
1818	0	0.000503634
1819	0	1.24576e-05
1820	0	0.0524522
1821	0	1.68985e-05
1822	0	1.48132e-06
1823	0	0.15158
1824	0	0.00404532
1825	0	0.000132656
1826	0	0.0427601
1827	0	0.724615
1828	0	0.768203
1829	0	5.28517e-05
1830	0	0.263347
1831	0	7.98258e-09
1832	0	0.00151822
1833	0	1.30733e-05
1834	0	0.0225214
1835	0	0.114796
1836	0	6.05521e-05
1837	0	0.0398213
1838	0	0.00439928
1839	0	0.0258418
1840	0	0.00115659
1841	0	4.58541e-07
1842	0	1.50673e-06
1843	0	0.00206323
1844	0	4.11411e-05
1845	0	7.20382e-05
1846	0	0.969827
1847	0	9.39963e-12
1848	0	0.00012583
1849	0	0.0822606
1850	0	0.00719963
1851	0	8.24163e-06
1852	0	2.90704e-06
1853	0	0.0554923
1854	0	0.000265213
1855	0	0.00452442
1856	0	0.000459719
1857	0	0.145627
1858	0	0.945548
1859	0	2.72633e-05
1860	0	0.0754307
1861	0	0.00852207
1862	0	0.986825
1863	0	0.00183663
1864	0	0.174767
1865	0	4.11723e-05
1866	0	0.00019911
1867	0	0.000139823
1868	0	0.000296119
1869	0	0.81819
1870	0	0.124049
1871	0	0.00053432
1872	0	7.1491e-05
1873	0	0.177559
1874	0	3.02789e-08
1875	0	0.00574116
1876	0	8.86198e-12
1877	0	0.00398104
1878	0	0.000687274
1879	0	0.00229266
1880	0	5.45665e-06
1881	0	2.31502e-05
1882	0	3.13559e-05
1883	0	0.00237264
1884	0	0.930336
1885	0	2.79528e-05
1886	0	0.0232426
1887	0	0.0045648
1888	0	0.0323846
1889	0	0.000840561
1890	0	7.84606e-09
1891	0	0.000247604
1892	0	0.000728014
1893	0	0.00236081
1894	0	0.00243625
1895	0	0.553917
1896	0	0.149692
1897	0	8.70368e-10
1898	0	4.52593e-05
1899	0	2.48319e-09
1900	0	1.62759e-10
1901	0	4.81964e-09
1902	0	7.1075e-07
1903	0	0.344669
1904	0	0.0844821
1905	0	0.88313
1906	0	3.03161e-06
1907	0	9.98571e-08
1908	0	0.282013
1909	0	0.00021589
1910	0	2.05786e-05
1911	0	0.00250223
1912	0	0.440974
1913	0	2.80995e-05
1914	0	0.000158901
1915	0	0.0623231
1916	0	0.000615838
1917	0	3.16914e-05
1918	0	0.000749243
1919	0	3.42526e-05
1920	0	5.3021e-06
1921	0	0.385468
1922	0	0.00430086
1923	0	0.00456275
1924	0	4.93733e-05
1925	0	0.00109998
1926	0	0.0038929
1927	0	0.017228
1928	0	0.000108486
1929	0	5.54689e-06
1930	0	3.08852e-08
1931	0	3.12185e-07
1932	0	0.298982
1933	0	0.01857
1934	0	0.0152019
1935	0	5.26578e-10
1936	0	0.000418161
1937	0	0.0267633
1938	0	0.00997615
1939	0	9.9407e-06
1940	0	2.38825e-08
1941	0	3.61167e-07
1942	0	0.000299083
1943	0	0.983771
1944	0	5.83003e-07
1945	0	4.63819e-08
1946	0	0.0178167
1947	0	2.04004e-07
1948	0	0.00184564
1949	0	0.0116564
1950	0	0.0001835
1951	0	0.00220601
1952	0	2.17146e-05
1953	0	0.000487807
1954	0	2.53667e-13
1955	0	5.39897e-06
1956	0	2.6749e-08
1957	0	6.86664e-10
1958	0	1.23117e-05
1959	0	0.00464157
1960	0	1.38312e-08
1961	0	0.141092
1962	0	7.95059e-05
1963	0	3.55699e-05
1964	0	0.00782513
1965	0	1.92814e-05
1966	0	1.35383e-11
1967	0	4.84272e-05
1968	0	0.0615662
1969	0	0.000510082
1970	0	0.145601
1971	0	6.68557e-05
1972	0	1.09315e-09
1973	0	5.3418e-06
1974	0	0.000583382
1975	0	0.00350388
1976	0	5.31892e-08
1977	0	4.78718e-06
1978	0	0.0606538
1979	0	0.000123866
1980	0	0.0044942
1981	0	5.21329e-05
1982	0	0.000179454
1983	0	0.0114319
1984	0	0.00942394
1985	0	0.000143314
1986	0	4.1954e-06
1987	0	0.00493621
1988	0	6.16392e-06
1989	0	0.00149268
1990	0	0.00444005
1991	0	0.214859
1992	0	0.08039
1993	0	1.45061e-08
1994	0	0.651192
1995	0	0.000382243
1996	0	0.123295
1997	0	0.0271785
1998	0	0.000220507
[truncated: 1 more rows]

## Sheet: A_4
A_3d_sfy1_n_n	Label	Score
0	0	0.000129153
1	0	3.64861e-05
2	0	5.62373e-05
3	0	8.86644e-06
4	0	9.10265e-09
5	0	1.49892e-05
6	0	1.24519e-07
7	0	3.52311e-06
8	0	5.58747e-05
9	0	1.74492e-08
10	0	0.000722674
11	0	5.02137e-07
12	0	0.000958411
13	0	0.00295449
14	0	1.38155e-06
15	0	4.21297e-07
16	0	0.000167988
17	0	1.18711e-05
18	0	1.02156e-06
19	0	2.1603e-05
20	0	0.853301
21	0	2.92984e-08
22	0	7.42298e-09
23	0	5.78261e-05
24	0	9.70137e-07
25	0	8.15462e-05
26	0	2.43479e-07
27	0	0.000111757
28	0	6.16309e-05
29	0	6.85688e-08
30	0	6.9593e-06
31	0	2.12453e-05
32	0	2.40691e-06
33	0	7.12644e-06
34	0	0.000175776
35	0	3.71472e-05
36	0	2.41878e-07
37	0	0.00086276
38	0	1.56783e-05
39	0	1.34215e-05
40	0	7.79779e-08
41	0	1.8185e-07
42	0	1.70631e-06
43	0	0.0049386
44	0	0.00849602
45	0	4.3698e-06
46	0	3.94178e-06
47	0	3.20236e-05
48	0	4.04952e-06
49	0	3.75295e-07
50	0	0.000515554
51	0	1.91825e-06
52	0	6.52456e-06
53	0	7.50414e-06
54	0	0.0001763
55	0	5.38051e-08
56	0	7.35269e-06
57	0	2.57496e-05
58	0	4.39018e-05
59	0	2.71204e-06
60	0	1.17547e-05
61	0	3.74478e-08
62	0	3.78275e-06
63	0	0.000193011
64	0	2.25307e-08
65	0	6.76376e-06
66	0	2.94627e-05
67	0	0.00122428
68	0	0.000241925
69	0	4.26277e-07
70	0	8.41908e-05
71	0	0.00029177
72	0	9.78435e-07
73	0	1.57148e-06
74	0	1.34283e-09
75	0	0.111885
76	0	0.00030817
77	0	1.18876e-07
78	0	0.000131553
79	0	6.39765e-07
80	0	2.18427e-08
81	0	1.74032e-05
82	0	0.000185178
83	0	8.19778e-06
84	0	0.00015983
85	0	1.4823e-09
86	0	3.80187e-06
87	0	0.00298411
88	0	1.38095e-07
89	0	0.000898747
90	0	1.57135e-06
91	0	2.98546e-05
92	0	0.000306722
93	0	5.07097e-06
94	0	0.000378046
95	0	3.80502e-08
96	0	1.11121e-06
97	0	0.000842686
98	0	2.8689e-06
99	0	2.65864e-07
100	0	0.000147706
101	0	1.96158e-06
102	0	6.61851e-07
103	0	2.09996e-05
104	0	1.00041e-05
105	0	6.71791e-06
106	0	0.000129843
107	0	1.48686e-06
108	0	0.000153973
109	0	1.19814e-05
110	0	1.85587e-08
111	0	0.000373663
112	0	5.99791e-07
113	0	1.56538e-06
114	0	6.15622e-07
115	0	1.73657e-05
116	0	0.00241442
117	0	0.000991035
118	0	0.000275715
119	0	0.000141141
120	0	0.00133359
121	0	9.71472e-05
122	0	2.52893e-07
123	0	0.000184811
124	0	0.000105018
125	0	0.000250725
126	0	7.8261e-05
127	0	9.27362e-06
128	0	0.000143635
129	0	0.0204466
130	0	2.34645e-05
131	0	6.06946e-05
132	0	0.000128068
133	0	1.16948e-05
134	0	0.000254409
135	0	3.00784e-06
136	0	0.000960239
137	0	2.54321e-06
138	0	4.82462e-06
139	0	5.87397e-07
140	0	1.73764e-06
141	0	0.0726084
142	0	0.000189737
143	0	4.71574e-07
144	0	1.21222e-07
145	0	6.02912e-05
146	0	3.51567e-09
147	0	0.000319014
148	0	0.00172339
149	0	1.13915e-06
150	0	8.20811e-05
151	0	6.12996e-11
152	0	3.09533e-05
153	0	2.19308e-05
154	0	6.50042e-05
155	0	0.000124657
156	0	9.69855e-07
157	0	8.48755e-05
158	0	0.000149741
159	0	2.26715e-06
160	0	3.9932e-07
161	0	8.35384e-09
162	0	0.000162467
163	0	4.29575e-05
164	0	2.96469e-05
165	0	2.42438e-06
166	0	2.78414e-06
167	0	5.20544e-07
168	0	0.000296592
169	0	2.17881e-05
170	0	4.49748e-05
171	0	0.000520976
172	0	7.76469e-06
173	0	0.000166709
174	0	0.000121901
175	0	4.29085e-06
176	0	6.71071e-05
177	0	1.94794e-05
178	0	2.30021e-07
179	0	8.03325e-05
180	0	4.55695e-06
181	0	2.96023e-06
182	0	1.95337e-07
183	0	4.25341e-09
184	0	7.32513e-06
185	0	7.78158e-06
186	0	0.00151512
187	0	2.47751e-06
188	0	7.66194e-06
189	0	7.56891e-06
190	0	1.07607e-05
191	0	0.000175947
192	0	2.12354e-05
193	0	0.00010159
194	0	6.58817e-05
195	0	3.94071e-07
196	0	9.44524e-09
197	0	0.00051263
198	0	4.04281e-09
199	0	0.00135813
200	0	2.57689e-07
201	0	1.91327e-06
202	0	1.97877e-06
203	0	0.0013317
204	0	5.03601e-05
205	0	6.25339e-05
206	0	2.92234e-05
207	0	5.58035e-07
208	0	0.000131897
209	0	3.62409e-06
210	0	7.59538e-06
211	0	1.21646e-06
212	0	0.000266504
213	0	1.02752e-05
214	0	0.0316231
215	0	5.55321e-05
216	0	4.30842e-05
217	0	7.68825e-06
218	0	1.31974e-06
219	0	0.000295648
220	0	1.27422e-06
221	0	1.91048e-06
222	0	0.00241363
223	0	3.56457e-05
224	0	8.64849e-05
225	0	0.0129358
226	0	5.26231e-06
227	0	3.37614e-05
228	0	1.58184e-07
229	0	0.0010985
230	0	2.74055e-06
231	0	7.59678e-07
232	0	1.73642e-06
233	0	3.46069e-06
234	0	2.81224e-07
235	0	0.00019115
236	0	0.00976096
237	0	2.16514e-05
238	0	1.61134e-05
239	0	0.000300517
240	0	0.000565154
241	0	1.86843e-07
242	0	0.000515234
243	0	1.10826e-06
244	0	1.68692e-06
245	0	0.000618331
246	0	3.18204e-09
247	0	0.000103524
248	0	3.46907e-07
249	0	0.000810171
250	0	6.334e-07
251	0	0.000384529
252	0	0.643065
253	0	3.61206e-06
254	0	8.69952e-07
255	0	0.108295
256	0	0.000260596
257	0	5.02123e-05
258	0	9.71345e-06
259	0	1.09909e-05
260	0	6.88035e-07
261	0	0.000803135
262	0	0.00275701
263	0	2.7999e-06
264	0	0.000165167
265	0	1.64603e-06
266	0	1.27791e-06
267	0	8.25399e-05
268	0	2.1328e-06
269	0	2.43164e-07
270	0	3.41647e-05
271	0	1.06339e-06
272	0	1.79938e-06
273	0	4.82077e-05
274	0	9.57848e-05
275	0	1.21947e-06
276	0	3.57452e-05
277	0	8.86359e-07
278	0	1.67605e-05
279	0	7.23378e-05
280	0	0.00151772
281	0	4.16893e-06
282	0	0.000807907
283	0	7.76829e-05
284	0	8.9216e-06
285	0	5.51037e-05
286	0	7.0289e-09
287	0	0.000234982
288	0	0.000235525
289	0	0.000142539
290	0	6.83021e-07
291	0	0.00015348
292	0	1.61995e-05
293	0	7.70977e-07
294	0	0.000156397
295	0	1.16446e-05
296	0	0.359781
297	0	0.000226307
298	0	4.17478e-06
299	0	1.41406e-06
300	0	6.54465e-06
301	0	7.4907e-05
302	0	7.74752e-05
303	0	3.10135e-05
304	0	2.12107e-05
305	0	4.45298e-05
306	0	7.98208e-05
307	0	0.000361807
308	0	0.000603231
309	0	1.09403e-05
310	0	7.56384e-07
311	0	1.77194e-05
312	0	0.00142559
313	0	1.7121e-05
314	0	3.05767e-07
315	0	7.1264e-05
316	0	4.39919e-07
317	0	0.000175181
318	0	0.00257544
319	0	3.29758e-06
320	0	0.000130833
321	0	2.10821e-06
322	0	1.53222e-08
323	0	1.922e-06
324	0	0.00841115
325	0	1.86829e-05
326	0	6.60103e-05
327	0	4.69203e-06
328	0	0.000374108
329	0	1.4243e-05
330	0	9.2231e-06
331	0	1.3016e-05
332	0	7.94398e-07
333	0	5.88958e-07
334	0	2.04101e-08
335	0	1.98517e-05
336	0	0.00161781
337	0	0.00124244
338	0	1.16493e-07
339	0	7.63923e-06
340	0	1.4426e-05
341	0	2.62319e-06
342	0	4.34111e-05
343	0	1.90847e-05
344	0	6.88431e-06
345	0	0.00223031
346	0	7.59277e-08
347	0	0.00742198
348	0	4.74882e-06
349	0	2.6716e-05
350	0	1.2643e-05
351	0	1.93399e-06
352	0	9.09377e-05
353	0	3.90606e-07
354	0	6.95932e-06
355	0	0.000124426
356	0	4.63744e-06
357	0	5.61565e-07
358	0	1.70511e-05
359	0	3.54847e-05
360	0	0.000258722
361	0	1.67391e-05
362	0	4.12404e-06
363	0	1.65906e-06
364	0	0.00122504
365	0	1.66935e-05
366	0	8.15753e-05
367	0	0.0010752
368	0	3.07697e-05
369	0	4.94072e-05
370	0	0.000130483
371	0	3.3356e-07
372	0	3.03966e-06
373	0	2.97242e-07
374	0	7.68181e-09
375	0	3.72693e-06
376	0	0.000131747
377	0	1.50339e-06
378	0	4.56405e-05
379	0	1.28515e-07
380	0	1.53366e-05
381	0	0.000692451
382	0	2.13316e-08
383	0	2.49669e-05
384	0	1.3367e-08
385	0	8.36634e-06
386	0	5.12526e-06
387	0	1.44123e-07
388	0	2.15103e-06
389	0	1.50247e-05
390	0	8.49625e-06
391	0	0.000522606
392	0	0.000624927
393	0	6.45136e-06
394	0	5.3902e-10
395	0	5.45649e-06
396	0	2.88525e-07
397	0	1.58644e-06
398	0	4.29676e-07
399	0	2.96519e-06
400	0	1.79893e-06
401	0	0.000511307
402	0	5.50055e-05
403	0	2.16278e-05
404	0	0.00108959
405	0	1.08314e-05
406	0	1.3119e-06
407	0	8.18123e-06
408	0	0.000142511
409	0	7.17352e-05
410	0	8.53984e-06
411	0	3.93629e-06
412	0	1.85435e-06
413	0	1.36728e-06
414	0	1.05758e-05
415	0	6.47329e-06
416	0	7.38703e-07
417	0	4.25563e-06
418	0	1.24441e-07
419	0	4.99506e-05
420	0	1.65497e-06
421	0	9.132e-07
422	0	0.0003206
423	0	0.00011771
424	0	0.000418114
425	0	6.07788e-05
426	0	1.23781e-07
427	0	4.75119e-07
428	0	5.54137e-07
429	0	1.36313e-06
430	0	0.000106108
431	0	6.27922e-05
432	0	1.67195e-07
433	0	5.46604e-05
434	0	0.000298102
435	0	6.23377e-06
436	0	4.99814e-07
437	0	7.39269e-06
438	0	9.96096e-05
439	0	4.90663e-06
440	0	6.01413e-08
441	0	1.0508e-05
442	0	1.5367e-07
443	0	4.09437e-06
444	0	0.000489484
445	0	2.9601e-06
446	0	3.69648e-06
447	0	6.87639e-05
448	0	4.30927e-05
449	0	8.75955e-07
450	0	0.00126597
451	0	0.000153373
452	0	0.000236465
453	0	5.22386e-05
454	0	2.30885e-05
455	0	0.00214364
456	0	9.11782e-07
457	0	1.20757e-07
458	0	0.000620275
459	0	0.00277937
460	0	6.32613e-06
461	0	0.000111717
462	0	4.75711e-05
463	0	7.71279e-06
464	0	1.04832e-05
465	0	3.1984e-08
466	0	0.000179954
467	0	1.86424e-06
468	0	8.02703e-05
469	0	0.000136524
470	0	0.00106985
471	0	3.41546e-05
472	0	6.45087e-06
473	0	7.89163e-05
474	0	1.60755e-07
475	0	0.000244548
476	0	5.11304e-05
477	0	2.31994e-06
478	0	3.37421e-07
479	0	4.64569e-07
480	0	6.51742e-06
481	0	4.04583e-05
482	0	1.7616e-09
483	0	2.52668e-06
484	0	0.00081057
485	0	0.000466101
486	0	9.48837e-05
487	0	1.1611e-05
488	0	4.21547e-06
489	0	6.44224e-06
490	0	5.05747e-05
491	0	7.84331e-07
492	0	2.42652e-07
493	0	8.49431e-07
494	0	0.000249905
495	0	5.60304e-08
496	0	2.53654e-05
497	0	1.00748e-05
498	0	4.70142e-06
499	0	1.19749e-05
500	0	0.000352764
501	0	0.00141571
502	0	4.11454e-07
503	0	8.2201e-06
504	0	2.62302e-05
505	0	1.01665e-06
506	0	3.06839e-05
507	0	0.000579861
508	0	0.000132003
509	0	0.00517396
510	0	1.00936e-08
511	0	0.000253359
512	0	0.00248532
513	0	5.69039e-06
514	0	2.67659e-07
515	0	5.58863e-07
516	0	1.57217e-05
517	0	1.54579e-05
518	0	4.59503e-06
519	0	5.86687e-06
520	0	1.17164e-05
521	0	6.78847e-05
522	0	4.39197e-07
523	0	2.64758e-05
524	0	6.7414e-06
525	0	4.25117e-06
526	0	1.72067e-06
527	0	3.32537e-05
528	0	3.10668e-07
529	0	9.82694e-05
530	0	9.79109e-07
531	0	1.02408e-06
532	0	1.4985e-06
533	0	1.84442e-06
534	0	9.6675e-08
535	0	2.11699e-07
536	0	6.91193e-06
537	0	8.49846e-05
538	0	8.91509e-08
539	0	1.45833e-05
540	0	1.96477e-06
541	0	0.000169456
542	0	4.19201e-07
543	0	7.81083e-05
544	0	8.61191e-08
545	0	1.02806e-06
546	0	0.000780698
547	0	7.84553e-05
548	0	1.54472e-09
549	0	4.19027e-06
550	0	1.57121e-05
551	0	2.97468e-05
552	0	7.33458e-07
553	0	0.0443705
554	0	0.000609728
555	0	4.25882e-05
556	0	0.00358149
557	0	2.6049e-05
558	0	2.59623e-06
559	0	6.23699e-09
560	0	0.000361573
561	0	9.57376e-05
562	0	4.42249e-06
563	0	0.000418372
564	0	3.33464e-06
565	0	1.96753e-05
566	0	0.000147138
567	0	5.49833e-08
568	0	2.25988e-07
569	0	5.64191e-06
570	0	8.70032e-08
571	0	8.52846e-07
572	0	1.90014e-05
573	0	1.53466e-06
574	0	1.70602e-05
575	0	1.28107e-06
576	0	1.71636e-05
577	0	0.00455367
578	0	3.26133e-07
579	0	0.00835886
580	0	1.30554e-07
581	0	5.43267e-05
582	0	0.000356913
583	0	7.26099e-05
584	0	5.46932e-05
585	0	7.75448e-08
586	0	9.97518e-05
587	0	0.000390472
588	0	5.69067e-06
589	0	2.10492e-06
590	0	7.61545e-07
591	0	1.16644e-07
592	0	1.51179e-06
593	0	5.4769e-06
594	0	9.85587e-06
595	0	2.85308e-05
596	0	8.69323e-05
597	0	3.27434e-05
598	0	8.43304e-05
599	0	3.59028e-07
600	0	4.17258e-07
601	0	6.32596e-07
602	0	1.34391e-05
603	0	1.21494e-05
604	0	1.46964e-08
605	0	5.39932e-05
606	0	2.72754e-06
607	0	1.56837e-06
608	0	1.0041e-05
609	0	3.05926e-07
610	0	0.00698612
611	0	0.00199394
612	0	1.65764e-06
613	0	4.13513e-09
614	0	8.44304e-09
615	0	8.38967e-07
616	0	7.67868e-06
617	0	1.98616e-06
618	0	1.75311e-05
619	0	4.83144e-05
620	0	3.80108e-06
621	0	0.000190949
622	0	1.51087e-05
623	0	3.58813e-08
624	0	0.000158876
625	0	0.000628172
626	0	0.000103147
627	0	6.04662e-06
628	0	5.01991e-06
629	0	2.21597e-07
630	0	1.30817e-07
631	0	2.1395e-07
632	0	6.97854e-07
633	0	9.75881e-05
634	0	0.00510857
635	0	0.0201104
636	0	4.24636e-05
637	0	4.20577e-07
638	0	0.000239351
639	0	6.21836e-06
640	0	0.000187439
641	0	1.56223e-05
642	0	5.34597e-07
643	0	2.36076e-08
644	0	0.000191181
645	0	1.71208e-06
646	0	1.60563e-05
647	0	1.10915e-06
648	0	2.22949e-05
649	0	2.93885e-05
650	0	1.04417e-05
651	0	3.95462e-06
652	0	3.68446e-06
653	0	9.04695e-06
654	0	0.00232291
655	0	0.000384571
656	0	0.000119016
657	0	0.000453817
658	0	3.01297e-06
659	0	0.000120802
660	0	0.00115371
661	0	1.95157e-06
662	0	3.00787e-05
663	0	2.534e-06
664	0	3.91398e-05
665	0	5.90725e-08
666	0	1.34576e-05
667	0	1.37949e-06
668	0	3.32657e-06
669	0	8.24049e-06
670	0	3.31882e-05
671	0	1.76112e-05
672	0	6.99627e-08
673	0	0.000124296
674	0	0.000199506
675	0	6.56838e-08
676	0	0.000199226
677	0	1.44278e-06
678	0	3.28815e-05
679	0	2.46951e-05
680	0	2.21942e-06
681	0	5.88091e-06
682	0	7.30654e-05
683	0	5.08117e-06
684	0	1.50871e-06
685	0	5.77946e-05
686	0	6.2762e-07
687	0	2.86561e-05
688	0	4.41617e-06
689	0	3.09314e-05
690	0	9.25577e-05
691	0	4.82892e-06
692	0	0.00303967
693	0	0.000129008
694	0	0.0143734
695	0	7.09346e-07
696	0	1.23593e-08
697	0	4.58921e-05
698	0	0.000829781
699	0	2.86698e-05
700	0	2.79273e-05
701	0	0.00169529
702	0	4.13566e-05
703	0	4.63997e-07
704	0	0.00068159
705	0	3.24796e-06
706	0	3.91451e-06
707	0	9.58591e-05
708	0	1.05308e-06
709	0	2.86938e-07
710	0	4.9798e-05
711	0	6.66087e-07
712	0	2.30649e-05
713	0	1.86889e-07
714	0	0.0115628
715	0	7.0642e-06
716	0	0.0171901
717	0	0.000101091
718	0	2.69816e-06
719	0	0.00176631
720	0	1.09519e-07
721	0	0.000985893
722	0	2.59015e-06
723	0	0.00246817
724	0	0.00528617
725	0	7.02331e-06
726	0	2.42969e-05
727	0	1.46208e-05
728	0	4.76946e-06
729	0	5.07763e-07
730	0	3.96567e-07
731	0	8.78979e-05
732	0	9.86813e-06
733	0	1.06826e-06
734	0	4.08072e-07
735	0	1.35448e-07
736	0	3.33283e-05
737	0	6.43807e-06
738	0	0.000159473
739	0	0.000132519
740	0	0.00770279
741	0	0.000264486
742	0	0.00146963
743	0	9.60027e-07
744	0	5.64348e-08
745	0	0.000170191
746	0	7.43911e-07
747	0	1.67312e-05
748	0	7.66643e-06
749	0	0.000192059
750	0	2.07327e-07
751	0	0.00083659
752	0	0.00121096
753	0	9.99188e-07
754	0	0.000166356
755	0	1.81493e-06
756	0	6.73983e-06
757	0	0.0011284
758	0	2.35779e-05
759	0	4.06776e-06
760	0	0.00152884
761	0	8.24294e-06
762	0	2.77361e-05
763	0	1.28505e-06
764	0	7.82005e-05
765	0	1.97624e-06
766	0	1.01991e-06
767	0	2.73737e-07
768	0	6.16738e-05
769	0	3.64473e-08
770	0	2.79622e-05
771	0	1.19161e-05
772	0	0.00144539
773	0	6.60962e-05
774	0	0.00134839
775	0	6.27782e-06
776	0	1.54383e-06
777	0	0.293332
778	0	1.7394e-06
779	0	3.09293e-08
780	0	0.00093388
781	0	5.24495e-06
782	0	5.47549e-06
783	0	0.00149056
784	0	2.65392e-08
785	0	8.85381e-07
786	0	0.000245997
787	0	0.00092902
788	0	7.89639e-08
789	0	4.2476e-07
790	0	0.00510187
791	0	1.04914e-05
792	0	5.41566e-06
793	0	1.3021e-05
794	0	5.2904e-09
795	0	0.0001171
796	0	1.67515e-08
797	0	1.14658e-05
798	0	4.07263e-05
799	0	3.22496e-06
800	0	1.48472e-06
801	0	3.31785e-07
802	0	0.000167631
803	0	9.15345e-05
804	0	6.25035e-08
805	0	6.66827e-06
806	0	2.21394e-06
807	0	6.64711e-08
808	0	7.47075e-05
809	0	2.89546e-05
810	0	6.24644e-06
811	0	1.30592e-05
812	0	2.7004e-07
813	0	2.81185e-07
814	0	6.91732e-06
815	0	2.23732e-05
816	0	0.000271049
817	0	4.56819e-06
818	0	3.92115e-08
819	0	2.8204e-07
820	0	1.09092e-05
821	0	1.71147e-06
822	0	8.43511e-06
823	0	1.34483e-07
824	0	0.00038223
825	0	0.000106368
826	0	1.45837e-08
827	0	1.29157e-06
828	0	0.0001761
829	0	1.51522e-05
830	0	9.12018e-05
831	0	0.00956835
832	0	6.53167e-05
833	0	1.50073e-05
834	0	8.80929e-07
835	0	0.00023866
836	0	0.000208377
837	0	0.00012976
838	0	2.1214e-05
839	0	0.000646153
840	0	9.24097e-06
841	0	3.04226e-05
842	0	2.25704e-07
843	0	6.44029e-05
844	0	0.00157479
845	0	2.32287e-05
846	0	4.15355e-05
847	0	2.62604e-06
848	0	2.73393e-07
849	0	0.00026762
850	0	1.01703e-07
851	0	1.72535e-05
852	0	1.84007e-07
853	0	7.45017e-05
854	0	0.000107998
855	0	3.12643e-06
856	0	9.23653e-06
857	0	0.248733
858	0	4.20537e-07
859	0	5.19099e-05
860	0	1.23983e-05
861	0	4.65645e-07
862	0	2.50861e-07
863	0	1.19286e-07
864	0	1.46072e-05
865	0	2.85444e-07
866	0	1.61046e-06
867	0	8.00391e-06
868	0	0.00212348
869	0	0.00430591
870	0	0.00116359
871	0	0.000345665
872	0	0.00235982
873	0	0.000471758
874	0	3.11226e-05
875	0	0.000288145
876	0	8.91047e-07
877	0	1.76089e-06
878	0	4.6139e-09
879	0	3.22444e-09
880	0	5.62003e-05
881	0	3.10165e-08
882	0	8.84708e-05
883	0	1.74515e-05
884	0	0.000126754
885	0	3.6562e-06
886	0	1.28152e-05
887	0	3.26974e-05
888	0	1.21191e-05
889	0	0.00232581
890	0	9.94368e-08
891	0	0.000831879
892	0	0.0019405
893	0	0.000578178
894	0	2.20361e-06
895	0	1.54064e-05
896	0	2.4687e-07
897	0	1.12941e-05
898	0	3.60084e-08
899	0	0.000150264
900	0	0.000220138
901	0	6.83723e-07
902	0	0.00547825
903	0	2.68921e-07
904	0	4.77624e-05
905	0	9.49953e-07
906	0	3.70253e-07
907	0	7.68225e-07
908	0	8.46096e-05
909	0	0.00181012
910	0	3.03936e-06
911	0	2.75649e-05
912	0	1.37893e-05
913	0	3.206e-05
914	0	2.45564e-08
915	0	3.04776e-06
916	0	0.000186011
917	0	2.4902e-06
918	0	9.27954e-05
919	0	2.51011e-05
920	0	0.000219169
921	0	1.68656e-06
922	0	6.17901e-05
923	0	7.58312e-05
924	0	3.52757e-05
925	0	2.17915e-05
926	0	9.43593e-05
927	0	3.31274e-06
928	0	0.00046478
929	0	8.75851e-06
930	0	4.61537e-05
931	0	2.63549e-07
932	0	0.0300151
933	0	1.17309e-05
934	0	8.74968e-05
935	0	1.02531e-06
936	0	0.000596857
937	0	3.15722e-06
938	0	2.66568e-06
939	0	1.20926e-05
940	0	8.77751e-07
941	0	5.70887e-07
942	0	0.567677
943	0	5.23042e-05
944	0	3.36985e-06
945	0	2.99967e-06
946	0	4.2098e-05
947	0	3.86441e-05
948	0	8.88688e-06
949	0	2.65209e-07
950	0	4.80113e-07
951	0	1.24018e-06
952	0	0.000187956
953	0	2.28211e-06
954	0	6.06479e-08
955	0	8.57555e-06
956	0	0.0031045
957	0	0.00114388
958	0	2.78473e-05
959	0	0.0224808
960	0	5.01554e-07
961	0	1.5988e-06
962	0	4.7137e-07
963	0	0.000176998
964	0	2.5255e-05
965	0	0.314604
966	0	0.514596
967	0	3.23331e-05
968	0	0.00243283
969	0	3.78965e-06
970	0	1.20763e-08
971	0	3.12336e-06
972	0	0.000113738
973	0	2.48272e-06
974	0	0.000161949
975	0	0.000175281
976	0	7.38989e-10
977	0	2.80939e-06
978	0	3.31808e-05
979	0	5.68687e-08
980	0	5.83117e-08
981	0	0.000186587
982	0	0.000264531
983	0	3.88053e-08
984	0	7.20081e-08
985	0	2.53109e-07
986	0	1.32809e-05
987	0	8.88813e-06
988	0	6.93226e-08
989	0	2.78018e-06
990	0	0.000166767
991	0	0.00514056
992	0	0.000197366
993	0	5.39528e-06
994	0	1.71661e-06
995	0	9.95437e-07
996	0	0.000225627
997	0	0.0007076
998	0	0.000373225
999	0	5.84367e-06
1000	0	0.00131258
1001	0	1.07982e-05
1002	0	7.52033e-06
1003	0	1.85311e-07
1004	0	0.000251851
1005	0	2.35262e-07
1006	0	1.34012e-07
1007	0	3.89681e-05
1008	0	0.0002899
1009	0	2.97114e-06
1010	0	3.01722e-05
1011	0	4.0063e-05
1012	0	2.72846e-05
1013	0	0.000170591
1014	0	9.63808e-05
1015	0	0.000126599
1016	0	0.194209
1017	0	7.60808e-07
1018	0	0.000358089
1019	0	1.66125e-05
1020	0	0.000118875
1021	0	2.51332e-06
1022	0	5.60428e-06
1023	0	9.21687e-07
1024	0	5.51554e-08
1025	0	1.11849e-05
1026	0	0.000204088
1027	0	2.96744e-05
1028	0	1.02715e-05
1029	0	0.000100767
1030	0	5.37458e-05
1031	0	1.4981e-06
1032	0	0.001175
1033	0	0.000408736
1034	0	3.99187e-06
1035	0	0.000166609
1036	0	1.87791e-07
1037	0	5.39053e-05
1038	0	1.32718e-05
1039	0	3.59097e-08
1040	0	8.81249e-05
1041	0	3.38547e-06
1042	0	7.17487e-06
1043	0	2.86854e-05
1044	0	1.26573e-07
1045	0	0.0157898
1046	0	5.1314e-05
1047	0	0.000168466
1048	0	2.3356e-05
1049	0	0.000164877
1050	0	5.9519e-06
1051	0	0.000151054
1052	0	1.86375e-06
1053	0	1.07125e-06
1054	0	6.22827e-06
1055	0	0.000496994
1056	0	0.00148166
1057	0	1.66118e-05
1058	0	5.45983e-06
1059	0	0.00279637
1060	0	0.00792096
1061	0	0.00339396
1062	0	1.911e-07
1063	0	0.00035601
1064	0	9.76087e-06
1065	0	0.000233406
1066	0	5.17316e-06
1067	0	0.000123977
1068	0	1.5018e-07
1069	0	3.41517e-07
1070	0	2.69193e-05
1071	0	0.000367889
1072	0	1.086e-06
1073	0	4.94747e-08
1074	0	3.7599e-05
1075	0	1.00404e-07
1076	0	4.48196e-07
1077	0	6.75813e-07
1078	0	2.32072e-07
1079	0	2.16875e-08
1080	0	1.31518e-06
1081	0	3.67582e-07
1082	0	1.21944e-05
1083	0	9.39167e-07
1084	0	1.13864e-07
1085	0	1.26487e-05
1086	0	8.25676e-06
1087	0	0.00551049
1088	0	7.82674e-08
1089	0	0.000290098
1090	0	4.46947e-06
1091	0	8.78244e-07
1092	0	9.69638e-06
1093	0	0.000277373
1094	0	1.20045e-06
1095	0	2.31685e-06
1096	0	0.000258558
1097	0	2.61028e-06
1098	0	1.59028e-06
1099	0	1.67368e-05
1100	0	2.13391e-06
1101	0	0.0259172
1102	0	0.000211198
1103	0	3.2738e-05
1104	0	2.25322e-06
1105	0	3.7787e-07
1106	0	0.00137561
1107	0	1.26036e-05
1108	0	0.000355468
1109	0	8.23318e-07
1110	0	9.44003e-06
1111	0	1.7812e-06
1112	0	2.351e-06
1113	0	1.7369e-08
1114	0	2.86203e-06
1115	0	3.91744e-06
1116	0	7.08226e-07
1117	0	4.87987e-07
1118	0	3.3619e-05
1119	0	4.0314e-05
1120	0	1.3491e-06
1121	0	0.000959402
1122	0	0.00273566
1123	0	2.30304e-09
1124	0	5.75793e-06
1125	0	1.45074e-05
1126	0	0.00191
1127	0	0.000194276
1128	0	1.96521e-05
1129	0	9.77839e-07
1130	0	0.00203277
1131	0	6.13985e-05
1132	0	7.60484e-05
1133	0	7.95894e-06
1134	0	8.87172e-07
1135	0	3.10285e-07
1136	0	5.46365e-06
1137	0	0.000613159
1138	0	1.14967e-06
1139	0	9.65709e-05
1140	0	5.24006e-05
1141	0	0.000902695
1142	0	6.63272e-05
1143	0	2.81397e-06
1144	0	5.35453e-07
1145	0	0.000372929
1146	0	8.79721e-07
1147	0	9.94979e-06
1148	0	1.31012e-05
1149	0	5.65463e-05
1150	0	9.58306e-05
1151	0	0.000246883
1152	0	2.43605e-05
1153	0	0.000307116
1154	0	0.000177137
1155	0	0.00151838
1156	0	1.351e-05
1157	0	3.93505e-08
1158	0	0.000169587
1159	0	6.81643e-05
1160	0	3.06393e-06
1161	0	3.46977e-07
1162	0	1.2532e-06
1163	0	0.000243901
1164	0	0.000658505
1165	0	5.11201e-06
1166	0	8.55399e-05
1167	0	4.76913e-05
1168	0	6.58779e-06
1169	0	0.112174
1170	0	1.93232e-05
1171	0	6.64304e-06
1172	0	8.79351e-06
1173	0	1.14643e-08
1174	0	2.14412e-05
1175	0	1.9562e-07
1176	0	1.70608e-05
1177	0	4.68117e-07
1178	0	1.83406e-07
1179	0	1.34971e-05
1180	0	0.000798227
1181	0	0.0137769
1182	0	5.95193e-05
1183	0	3.36384e-05
1184	0	3.91508e-05
1185	0	6.59276e-07
1186	0	0.000184479
1187	0	0.000108318
1188	0	1.59699e-08
1189	0	1.31513e-06
1190	0	9.27918e-08
1191	0	0.000847452
1192	0	3.18186e-06
1193	0	3.25194e-06
1194	0	1.24599e-05
1195	0	9.25555e-08
1196	0	1.86679e-06
1197	0	0.0169362
1198	0	1.35032e-05
1199	0	3.87196e-05
1200	0	4.91504e-07
1201	0	1.53347e-06
1202	0	1.07244e-05
1203	0	0.000276692
1204	0	1.55765e-05
1205	0	1.0069e-05
1206	0	6.038e-06
1207	0	1.58023e-06
1208	0	3.40628e-06
1209	0	1.89539e-06
1210	0	0.000827989
1211	0	7.66154e-07
1212	0	0.000656116
1213	0	1.86287e-06
1214	0	8.4998e-08
1215	0	7.00523e-06
1216	0	0.0117663
1217	0	4.84329e-05
1218	0	1.95769e-06
1219	0	4.72219e-06
1220	0	0.0224659
1221	0	0.00143158
1222	0	0.00307841
1223	0	0.000470079
1224	0	3.10972e-06
1225	0	3.16084e-05
1226	0	1.26778e-05
1227	0	9.33952e-07
1228	0	0.000112964
1229	0	6.15597e-08
1230	0	8.9764e-07
1231	0	8.95582e-06
1232	0	1.83673e-05
1233	0	5.25687e-05
1234	0	7.19882e-06
1235	0	6.94329e-06
1236	0	3.29098e-08
1237	0	1.13056e-05
1238	0	2.47974e-05
1239	0	3.36987e-09
1240	0	0.00103314
1241	0	3.00309e-07
1242	0	8.3924e-05
1243	0	0.00235375
1244	0	0.000981528
1245	0	0.000202816
1246	0	3.16453e-05
1247	0	1.10572e-05
1248	0	2.84614e-06
1249	0	0.0078285
1250	0	7.83436e-06
1251	0	4.17226e-06
1252	0	0.000385025
1253	0	1.15164e-06
1254	0	2.50894e-06
1255	0	3.91975e-05
1256	0	6.72882e-06
1257	0	0.000245833
1258	0	1.5577e-05
1259	0	0.000395437
1260	0	0.000865085
1261	0	1.80408e-07
1262	0	3.94133e-06
1263	0	5.5542e-05
1264	0	4.18807e-05
1265	0	0.000190854
1266	0	0.000409453
1267	0	3.06824e-06
1268	0	1.15317e-08
1269	0	5.28524e-06
1270	0	7.309e-08
1271	0	2.71924e-07
1272	0	3.43968e-06
1273	0	7.2077e-06
1274	0	1.2026e-05
1275	0	3.54737e-05
1276	0	0.000220003
1277	0	0.00237464
1278	0	0.000214918
1279	0	1.04359e-06
1280	0	3.25493e-07
1281	0	0.00369495
1282	0	1.55547e-05
1283	0	9.02457e-05
1284	0	5.96727e-06
1285	0	2.01093e-06
1286	0	4.56334e-06
1287	0	1.92069e-05
1288	0	1.20833e-05
1289	0	0.000105674
1290	0	0.0187618
1291	0	2.82654e-06
1292	0	0.000316545
1293	0	1.66777e-07
1294	0	5.6946e-05
1295	0	0.000337751
1296	0	6.93729e-05
1297	0	9.34726e-06
1298	0	3.20413e-05
1299	0	0.000290509
1300	0	1.48151e-06
1301	0	8.1837e-07
1302	0	2.11322e-07
1303	0	5.02014e-05
1304	0	9.56251e-06
1305	0	2.03782e-06
1306	0	0.000477203
1307	0	5.21685e-06
1308	0	4.31723e-05
1309	0	5.51845e-06
1310	0	3.13282e-06
1311	0	5.96831e-08
1312	0	6.71557e-08
1313	0	4.53367e-08
1314	0	1.38185e-06
1315	0	2.09004e-05
1316	0	0.000252465
1317	0	1.71112e-05
1318	0	0.000244281
1319	0	1.17321e-05
1320	0	7.25799e-06
1321	0	5.73894e-06
1322	0	2.33768e-05
1323	0	0.000482689
1324	0	1.06691e-05
1325	0	2.69802e-06
1326	0	4.1541e-06
1327	0	2.38132e-06
1328	0	1.24625e-07
1329	0	5.28959e-05
1330	0	5.74258e-07
1331	0	0.00160484
1332	0	0.000174763
1333	0	1.15603e-05
1334	0	1.79744e-06
1335	0	0.000212703
1336	0	5.75114e-06
1337	0	4.01258e-06
1338	0	1.05631e-06
1339	0	3.95166e-05
1340	0	1.38045e-05
1341	0	8.40867e-07
1342	0	0.000295527
1343	0	1.56557e-05
1344	0	6.84748e-09
1345	0	3.46497e-06
1346	0	9.14093e-08
1347	0	4.3608e-06
1348	0	0.000128943
1349	0	0.000132585
1350	0	5.55823e-06
1351	0	1.8869e-07
1352	0	9.70636e-05
1353	0	2.9106e-05
1354	0	1.06301e-06
1355	0	1.45988e-07
1356	0	1.00704e-06
1357	0	1.06246e-05
1358	0	0.000842123
1359	0	1.99021e-06
1360	0	9.81543e-07
1361	0	1.47521e-05
1362	0	0.000286479
1363	0	2.87077e-05
1364	0	4.15777e-07
1365	0	0.000252637
1366	0	3.85082e-07
1367	0	0.000202128
1368	0	0.00020775
1369	0	0.000132819
1370	0	0.0169216
1371	0	0.000123839
1372	0	7.13086e-06
1373	0	1.09352e-07
1374	0	7.3218e-05
1375	0	0.000113063
1376	0	0.000898786
1377	0	6.06311e-05
1378	0	5.06165e-06
1379	0	0.0188608
1380	0	0.00127679
1381	0	2.41734e-05
1382	0	1.01635e-05
1383	0	1.15762e-05
1384	0	9.62918e-06
1385	0	1.06175e-06
1386	0	2.26999e-05
1387	0	1.68366e-07
1388	0	6.60891e-07
1389	0	2.84238e-06
1390	0	2.19375e-06
1391	0	3.82847e-06
1392	0	0.000202152
1393	0	0.00191253
1394	0	2.13706e-06
1395	0	4.9274e-07
1396	0	0.000120078
1397	0	0.000595674
1398	0	0.0001121
1399	0	3.6219e-06
1400	0	6.41738e-07
1401	0	5.05879e-06
1402	0	6.93373e-08
1403	0	2.11868e-05
1404	0	0.0556755
1405	0	4.3501e-08
1406	0	4.38995e-05
1407	0	0.00209356
1408	0	4.35028e-05
1409	0	4.63897e-05
1410	0	2.2379e-06
1411	0	4.51498e-07
1412	0	2.11451e-06
1413	0	1.31254e-08
1414	0	4.26428e-05
1415	0	1.44623e-07
1416	0	4.96564e-06
1417	0	4.27368e-05
1418	0	1.27604e-05
1419	0	0.00157183
1420	0	0.000122798
1421	0	0.00230107
1422	0	5.26071e-08
1423	0	2.13968e-08
1424	0	6.31198e-07
1425	0	5.04091e-06
1426	0	3.8442e-05
1427	0	0.000122401
1428	0	5.4702e-08
1429	0	0.00122218
1430	0	0.012134
1431	0	4.01456e-07
1432	0	0.00044105
1433	0	1.15895e-05
1434	0	2.62101e-07
1435	0	7.81201e-05
1436	0	4.53831e-08
1437	0	6.18181e-07
1438	0	1.26334e-07
1439	0	0.00468704
1440	0	3.91873e-05
1441	0	8.87224e-07
1442	0	3.9135e-06
1443	0	4.98262e-07
1444	0	3.03453e-06
1445	0	0.00583674
1446	0	6.69634e-05
1447	0	3.46568e-08
1448	0	0.000275615
1449	0	3.82587e-08
1450	0	0.000357262
1451	0	0.00411597
1452	0	3.3059e-07
1453	0	0.000147078
1454	0	2.61613e-07
1455	0	3.16101e-05
1456	0	1.77074e-05
1457	0	6.59673e-08
1458	0	0.000196422
1459	0	5.95959e-06
1460	0	5.79617e-05
1461	0	2.07628e-06
1462	0	3.82008e-05
1463	0	9.51305e-05
1464	0	5.35732e-07
1465	0	5.96264e-06
1466	0	0.000145087
1467	0	5.66045e-06
1468	0	0.000802906
1469	0	7.8077e-05
1470	0	4.12818e-06
1471	0	1.71402e-06
1472	0	3.40041e-06
1473	0	2.06775e-05
1474	0	0.000349072
1475	0	0.000187711
1476	0	1.673e-05
1477	0	1.21559e-05
1478	0	9.05233e-08
1479	0	6.762e-05
1480	0	4.3184e-09
1481	0	1.12235e-09
1482	0	1.0179e-10
1483	0	0.00105955
1484	0	2.03125e-08
1485	0	2.99775e-07
1486	0	0.000460721
1487	0	0.000287544
1488	0	3.08316e-07
1489	0	6.02286e-05
1490	0	0.000128518
1491	0	0.000304507
1492	0	0.000800379
1493	0	5.2185e-06
1494	0	9.60808e-06
1495	0	2.80135e-05
1496	0	1.77373e-06
1497	0	2.80892e-05
1498	0	5.87244e-05
1499	0	1.29768e-05
1500	0	0.00191389
1501	0	0.000405835
1502	0	0.000273513
1503	0	6.01512e-07
1504	0	1.05594e-06
1505	0	7.35678e-05
1506	0	1.2788e-06
1507	0	3.04159e-05
1508	0	3.59887e-06
1509	0	0.000111078
1510	0	0.000249928
1511	0	1.10837e-06
1512	0	0.00108799
1513	0	0.0870118
1514	0	3.98992e-07
1515	0	7.04003e-07
1516	0	5.54985e-07
1517	0	7.69363e-05
1518	0	0.00428877
1519	0	3.40207e-06
1520	0	2.04357e-07
1521	0	1.63545e-05
1522	0	6.94423e-05
1523	0	2.27584e-06
1524	0	8.12597e-07
1525	0	5.06356e-05
1526	0	0.000542186
1527	0	7.97064e-08
1528	0	6.41805e-05
1529	0	0.000136952
1530	0	6.5689e-07
1531	0	1.03921e-06
1532	0	9.242e-06
1533	0	5.99604e-06
1534	0	0.000368387
1535	0	3.71404e-05
1536	0	4.61541e-09
1537	0	1.45902e-05
1538	0	2.92763e-05
1539	0	0.0480494
1540	0	7.01636e-05
1541	0	1.85639e-05
1542	0	0.000109886
1543	0	0.00214849
1544	0	4.97507e-05
1545	0	3.98549e-06
1546	0	5.3658e-05
1547	0	0.00118819
1548	0	5.86431e-05
1549	0	5.14336e-05
1550	0	4.7372e-05
1551	0	1.46857e-06
1552	0	1.48394e-05
1553	0	0.000625191
1554	0	1.78645e-07
1555	0	1.06929e-05
1556	0	2.55865e-05
1557	0	5.48763e-08
1558	0	1.09452e-07
1559	0	1.44074e-06
1560	0	0.000106387
1561	0	2.82059e-05
1562	0	9.18324e-08
1563	0	3.65536e-05
1564	0	5.38093e-07
1565	0	1.47599e-05
1566	0	2.92163e-06
1567	0	1.38613e-07
1568	0	2.54446e-07
1569	0	0.000294253
1570	0	3.66999e-07
1571	0	4.50174e-07
1572	0	8.52974e-05
1573	0	1.99575e-05
1574	0	1.32888e-05
1575	0	4.2845e-06
1576	0	2.52245e-05
1577	0	0.00775296
1578	0	3.53476e-06
1579	0	0.00514072
1580	0	2.60016e-06
1581	0	9.59563e-05
1582	0	0.000800888
1583	0	8.99021e-05
1584	0	4.38787e-05
1585	0	8.51242e-05
1586	0	0.000170659
1587	0	0.000114672
1588	0	5.76057e-06
1589	0	1.7631e-05
1590	0	7.25293e-06
1591	0	0.000179651
1592	0	8.53814e-05
1593	0	1.17932e-05
1594	0	0.0202378
1595	0	0.00163193
1596	0	0.0207823
1597	0	2.77132e-06
1598	0	8.77091e-06
1599	0	3.01967e-07
1600	0	2.34867e-06
1601	0	7.29689e-05
1602	0	1.93865e-05
1603	0	1.3244e-07
1604	0	2.01227e-07
1605	0	6.6072e-06
1606	0	3.18186e-05
1607	0	0.000249123
1608	0	0.00028518
1609	0	0.00306663
1610	0	0.000304236
1611	0	5.2334e-08
1612	0	2.29891e-09
1613	0	8.55983e-05
1614	0	0.00273633
1615	0	0.000131306
1616	0	1.20419e-06
1617	0	3.59748e-06
1618	0	0.00335429
1619	0	0.000131564
1620	0	1.7966e-05
1621	0	2.96528e-07
1622	0	1.91867e-05
1623	0	0.000308017
1624	0	7.8387e-05
1625	0	1.2526e-09
1626	0	3.16917e-07
1627	0	2.37817e-07
1628	0	4.73446e-05
1629	0	0.000783396
1630	0	0.000164006
1631	0	8.80044e-07
1632	0	2.1676e-06
1633	0	0.000123465
1634	0	1.90974e-05
1635	0	0.000571894
1636	0	2.49029e-08
1637	0	4.29251e-08
1638	0	4.11676e-07
1639	0	0.000853218
1640	0	0.000334436
1641	0	0.00255035
1642	0	1.5361e-05
1643	0	6.7024e-08
1644	0	2.47959e-06
1645	0	0.00385834
1646	0	6.32407e-05
1647	0	9.36395e-08
1648	0	1.0216e-06
1649	0	1.1636e-05
1650	0	0.000260968
1651	0	2.26685e-07
1652	0	0.00182398
1653	0	2.35624e-05
1654	0	4.62002e-05
1655	0	3.11091e-05
1656	0	1.01444e-08
1657	0	0.00139239
1658	0	4.9723e-05
1659	0	1.77113e-06
1660	0	1.54377e-05
1661	0	3.0394e-06
1662	0	7.15737e-08
1663	0	3.01408e-06
1664	0	2.39178e-06
1665	0	0.000289088
1666	0	7.87151e-05
1667	0	2.21351e-06
1668	0	2.71273e-08
1669	0	6.80509e-08
1670	0	1.01054e-05
1671	0	8.97351e-05
1672	0	2.46481e-05
1673	0	7.7882e-05
1674	0	1.44017e-05
1675	0	6.68822e-06
1676	0	2.73083e-06
1677	0	0.000501436
1678	0	6.38566e-07
1679	0	0.00578746
1680	0	0.00154678
1681	0	1.90103e-05
1682	0	3.44361e-06
1683	0	1.96614e-05
1684	0	3.06569e-06
1685	0	0.0017038
1686	0	5.57392e-07
1687	0	7.75492e-05
1688	0	0.000334791
1689	0	1.09319e-06
1690	0	7.00741e-05
1691	0	0.000188364
1692	0	9.25415e-06
1693	0	9.24342e-06
1694	0	4.08057e-05
1695	0	5.40853e-05
1696	0	0.000299035
1697	0	0.0193519
1698	0	3.69091e-06
1699	0	0.00102241
1700	0	0.000416819
1701	0	1.54201e-06
1702	0	3.13397e-05
1703	0	0.000184702
1704	0	3.50704e-05
1705	0	1.36056e-07
1706	0	5.95505e-06
1707	0	0.000107882
1708	0	1.23683e-05
1709	0	7.07191e-07
1710	0	0.000191949
1711	0	0.000124532
1712	0	6.71387e-05
1713	0	6.39451e-05
1714	0	0.000168794
1715	0	8.21174e-09
1716	0	2.41762e-06
1717	0	4.60658e-06
1718	0	0.00133166
1719	0	1.36516e-09
1720	0	0.0117303
1721	0	6.88105e-06
1722	0	4.23242e-07
1723	0	2.79524e-07
1724	0	0.00012016
1725	0	9.14601e-07
1726	0	0.000713166
1727	0	7.99093e-07
1728	0	0.00195509
1729	0	1.45343e-05
1730	0	1.09359e-07
1731	0	1.01439e-05
1732	0	2.37327e-05
1733	0	0.00469763
1734	0	0.000170129
1735	0	2.26948e-06
1736	0	0.000415989
1737	0	4.35765e-06
1738	0	0.000118013
1739	0	0.00026734
1740	0	0.000152814
1741	0	5.06456e-05
1742	0	8.53792e-08
1743	0	6.09182e-08
1744	0	5.67514e-06
1745	0	8.06592e-05
1746	0	0.000505622
1747	0	2.1973e-06
1748	0	0.000148991
1749	0	1.27077e-05
1750	0	2.87957e-05
1751	0	0.00504124
1752	0	1.60817e-08
1753	0	9.40558e-09
1754	0	6.96471e-06
1755	0	0.000175245
1756	0	5.71222e-05
1757	0	2.71669e-05
1758	0	0.00010786
1759	0	7.423e-05
1760	0	2.34402e-06
1761	0	1.00821e-05
1762	0	1.2541e-05
1763	0	0.000358128
1764	0	3.16261e-06
1765	0	1.46467e-07
1766	0	3.16213e-07
1767	0	5.45297e-07
1768	0	2.48957e-07
1769	0	3.55063e-06
1770	0	2.47874e-09
1771	0	0.000355385
1772	0	0.00730488
1773	0	0.0018121
1774	0	1.37316e-08
1775	0	2.61843e-06
1776	0	1.33137e-07
1777	0	0.00432253
1778	0	1.16926e-07
1779	0	2.79453e-05
1780	0	0.000324475
1781	0	0.0244407
1782	0	0.000233608
1783	0	1.3782e-05
1784	0	2.47289e-08
1785	0	2.86665e-06
1786	0	5.30182e-06
1787	0	1.53324e-07
1788	0	0.000330136
1789	0	9.35505e-05
1790	0	8.66599e-06
1791	0	2.29344e-05
1792	0	6.03935e-05
1793	0	1.40511e-06
1794	0	3.39571e-05
1795	0	2.04801e-07
1796	0	2.17616e-07
1797	0	4.09676e-05
1798	0	9.61254e-05
1799	0	2.51974e-07
1800	0	0.000950164
1801	0	2.36041e-07
1802	0	0.000504083
1803	0	7.62458e-06
1804	0	2.05052e-05
1805	0	1.03846e-07
1806	0	1.28923e-06
1807	0	2.37497e-07
1808	0	4.48077e-06
1809	0	6.39071e-05
1810	0	2.48699e-05
1811	0	1.32433e-05
1812	0	1.46792e-06
1813	0	7.06077e-09
1814	0	5.32511e-05
1815	0	4.5975e-06
1816	0	1.76588e-07
1817	0	1.56616e-06
1818	0	5.43025e-08
1819	0	1.2722e-06
1820	0	3.75444e-06
1821	0	0.000343994
1822	0	1.99663e-06
1823	0	0.000933488
1824	0	0.000904556
1825	0	7.29819e-07
1826	0	6.9574e-05
1827	0	1.9723e-06
1828	0	0.000118851
1829	0	5.21035e-06
1830	0	0.000388334
1831	0	0.00028716
1832	0	1.09268e-06
1833	0	3.04076e-05
1834	0	1.24331e-07
1835	0	1.67723e-05
1836	0	2.07899e-05
1837	0	0.000134347
1838	0	2.49881e-06
1839	0	0.000160527
1840	0	6.65589e-05
1841	0	2.68855e-06
1842	0	6.22668e-07
1843	0	1.50355e-06
1844	0	0.0352618
1845	0	3.95786e-08
1846	0	1.25487e-05
1847	0	1.46223e-06
1848	0	1.95974e-06
1849	0	4.17917e-06
1850	0	2.88763e-07
1851	0	4.54434e-05
1852	0	5.52823e-05
1853	0	1.09018e-06
1854	0	2.81871e-07
1855	0	2.44117e-06
1856	0	0.00198342
1857	0	1.21117e-07
1858	0	1.16534e-06
1859	0	1.24862e-06
1860	0	0.000112808
1861	0	9.5906e-07
1862	0	2.20399e-06
1863	0	4.74755e-06
1864	0	1.3222e-05
1865	0	7.63492e-07
1866	0	0.0341498
1867	0	2.33042e-07
1868	0	8.09194e-07
1869	0	7.0425e-06
1870	0	1.12032e-07
1871	0	3.381e-06
1872	0	2.84781e-05
1873	0	1.84257e-05
1874	0	7.02789e-07
1875	0	3.69596e-07
1876	0	0.00694556
1877	0	7.0431e-06
1878	0	2.61338e-06
1879	0	4.29304e-07
1880	0	0.000193459
1881	0	2.54069e-05
1882	0	0.000110311
1883	0	3.98358e-05
1884	0	1.53412e-07
1885	0	0.000123945
1886	0	3.64399e-07
1887	0	3.7169e-05
1888	0	0.000457471
1889	0	0.00523392
1890	0	8.73351e-06
1891	0	1.08576e-05
1892	0	4.37018e-05
1893	0	2.39913e-05
1894	0	6.31077e-07
1895	0	1.83891e-06
1896	0	0.001722
1897	0	5.05189e-06
1898	0	3.10365e-06
1899	0	0.000172671
1900	0	1.14e-05
1901	0	1.26512e-05
1902	0	2.63906e-05
1903	0	0.000769519
1904	0	0.00786217
1905	0	8.49564e-06
1906	0	2.97853e-09
1907	0	7.34835e-07
1908	0	0.000166785
1909	0	1.14684e-06
1910	0	0.000110891
1911	0	0.000611086
1912	0	0.00152175
1913	0	8.40314e-06
1914	0	3.14868e-07
1915	0	0.000190319
1916	0	0.268088
1917	0	9.15836e-07
1918	0	1.27296e-05
1919	0	1.08861e-05
1920	0	5.73035e-06
1921	0	0.00999173
1922	0	3.52688e-06
1923	0	0.000658667
1924	0	2.46317e-07
1925	0	4.60259e-06
1926	0	1.21712e-05
1927	0	0.000776473
1928	0	3.982e-07
1929	0	0.000405209
1930	0	6.2736e-05
1931	0	4.81764e-06
1932	0	0.000122804
1933	0	1.14869e-05
1934	0	7.01923e-06
1935	0	1.46761e-07
1936	0	2.52756e-08
1937	0	5.89e-07
1938	0	5.37373e-06
1939	0	2.38773e-06
1940	0	8.86201e-06
1941	0	5.53998e-05
1942	0	8.90834e-05
1943	0	4.26223e-07
1944	0	1.4495e-07
1945	0	9.35618e-07
1946	0	5.23484e-06
1947	0	1.04344e-05
1948	0	2.37344e-06
1949	0	0.00109862
1950	0	5.13515e-09
1951	0	7.96201e-07
1952	0	4.34954e-06
1953	0	2.10204e-06
1954	0	0.00110628
1955	0	2.90167e-05
1956	0	2.18347e-06
1957	0	6.25519e-06
1958	0	0.000805371
1959	0	0.000293436
1960	0	1.62057e-05
1961	0	1.29684e-06
1962	0	0.000151579
1963	0	9.11737e-06
1964	0	5.39361e-06
1965	0	0.117243
1966	0	7.28029e-05
1967	0	0.000360834
1968	0	1.02008e-06
1969	0	2.40798e-06
1970	0	0.00529383
1971	0	2.17118e-05
1972	0	8.43359e-06
1973	0	8.76472e-07
1974	0	0.000482811
1975	0	0.000710656
1976	0	0.0034192
1977	0	3.57083e-06
1978	0	0.000795555
1979	0	2.33036e-05
1980	0	3.6442e-08
1981	0	8.60204e-07
1982	0	6.16944e-05
1983	0	0.000142643
1984	0	1.27123e-07
1985	0	0.000348561
1986	0	8.24225e-08
1987	0	1.06327e-07
1988	0	0.0622923
1989	0	4.48649e-07
1990	0	0.0287825
1991	0	7.31344e-07
1992	0	0.00335939
1993	0	5.49299e-07
1994	0	8.95268e-05
1995	0	1.4305e-05
1996	0	0.000189437
1997	0	0.000380888
1998	0	2.74259e-05
[truncated: 1 more rows]

## Sheet: A_5
A_3d_sfy1_n_n_0	Label	Score
0	0	6.91176e-05
1	0	2.09819e-05
2	0	8.20367e-05
3	0	1.11002e-05
4	0	9.67431e-06
5	0	0.00205641
6	0	4.40759e-05
7	0	0.00383795
8	0	0.00389797
9	0	2.48574e-05
10	0	7.24024e-07
11	0	0.000119678
12	0	1.81607e-08
13	0	0.00285565
14	0	8.99126e-05
15	0	8.43155e-05
16	0	0.000253195
17	0	1.64988e-06
18	0	0.000134826
19	0	0.210278
20	0	0.000382682
21	0	4.83357e-08
22	0	5.83408e-06
23	0	1.6487e-05
24	0	0.000227051
25	0	5.99238e-07
26	0	2.86133e-06
27	0	0.0681221
28	0	3.89475e-05
29	0	3.38694e-06
30	0	3.56781e-05
31	0	4.31027e-05
32	0	3.78804e-05
33	0	2.78892e-05
34	0	0.00174682
35	0	2.84324e-06
36	0	2.85227e-05
37	0	2.47498e-05
38	0	1.60187e-05
39	0	6.18157e-07
40	0	0.000187877
41	0	4.75375e-05
42	0	3.75969e-08
43	0	4.31027e-05
44	0	0.11754
45	0	6.14716e-06
46	0	0.000744832
47	0	0.000121688
48	0	4.31027e-05
49	0	0.000572937
50	0	6.51598e-05
51	0	2.26134e-06
52	0	6.59177e-06
53	0	0.00031385
54	0	4.09182e-09
55	0	0.000105182
56	0	2.52496e-05
57	0	1.83917e-06
58	0	7.80375e-05
59	0	0.000153203
60	0	2.17471e-06
61	0	0.000420996
62	0	0.00122563
63	0	0.000358607
64	0	2.03697e-05
65	0	0.000292728
66	0	2.16835e-06
67	0	0.00243015
68	0	4.95116e-05
69	0	9.32115e-05
70	0	3.25732e-05
71	0	6.23974e-08
72	0	1.31497e-05
73	0	1.90301e-05
74	0	0.000972885
75	0	7.78484e-06
76	0	8.20637e-05
77	0	4.58681e-05
78	0	0.00372256
79	0	0.00011832
80	0	5.09904e-07
81	0	0.000391955
82	0	3.13683e-07
83	0	0.000679034
84	0	0.00101619
85	0	1.15092e-05
86	0	1.20785e-06
87	0	0.496497
88	0	0.000118593
89	0	8.08152e-09
90	0	0.000224048
91	0	0.000524121
92	0	1.63782e-06
93	0	0.00769113
94	0	8.54869e-08
95	0	0.00179156
96	0	2.27269e-06
97	0	0.0285619
98	0	6.81654e-05
99	0	9.77116e-06
100	0	0.00145987
101	0	1.12421e-05
102	0	1.36381e-05
103	0	4.02783e-05
104	0	1.16272e-05
105	0	1.61514e-05
106	0	0.00476821
107	0	8.75278e-05
108	0	8.21178e-07
109	0	6.79179e-06
110	0	4.31027e-05
111	0	1.92653e-06
112	0	1.07885e-06
113	0	3.77867e-07
114	0	0.000120052
115	0	2.73721e-06
116	0	0.00257633
117	0	3.20478e-05
118	0	0.00642586
119	0	2.13725e-06
120	0	0.0405535
121	0	1.93944e-07
122	0	0.000139766
123	0	4.73247e-05
124	0	1.12165e-06
125	0	4.57067e-06
126	0	2.97725e-07
127	0	7.93394e-06
128	0	1.79837e-05
129	0	3.98324e-05
130	0	0.000395078
131	0	7.72421e-05
132	0	1.9799e-05
133	0	2.50465e-08
134	0	8.00184e-06
135	0	6.24432e-05
136	0	4.31027e-05
137	0	0.000638863
138	0	7.27553e-07
139	0	1.92076e-05
140	0	1.9302e-06
141	0	7.31756e-05
142	0	0.000213463
143	0	7.08303e-07
144	0	0.0247077
145	0	0.000131053
146	0	4.47241e-07
147	0	1.45574e-07
148	0	7.5731e-05
149	0	1.88166e-06
150	0	6.0705e-05
151	0	0.000188189
152	0	6.82659e-06
153	0	4.31027e-05
154	0	5.42056e-07
155	0	5.25082e-06
156	0	8.81864e-06
157	0	0.0012654
158	0	0.000535377
159	0	2.23303e-05
160	0	1.49439e-06
161	0	0.000814716
162	0	1.07691e-05
163	0	1.48081e-09
164	0	4.09404e-05
165	0	1.85414e-06
166	0	4.97347e-05
167	0	4.82675e-06
168	0	0.000126582
169	0	1.73119e-05
170	0	3.81013e-06
171	0	7.96833e-05
172	0	4.27443e-05
173	0	6.49254e-05
174	0	4.04513e-05
175	0	7.57561e-06
176	0	6.59212e-07
177	0	0.00139281
178	0	3.64229e-05
179	0	1.15136e-05
180	0	0.000107716
181	0	4.33924e-07
182	0	1.32358e-05
183	0	1.39312e-05
184	0	3.96385e-09
185	0	0.000309605
186	0	2.32204e-07
187	0	5.58917e-06
188	0	2.85402e-08
189	0	0.00403278
190	0	0.00125863
191	0	0.000163777
192	0	3.71734e-06
193	0	0.00029317
194	0	3.34244e-06
195	0	0.00027261
196	0	1.61001e-05
197	0	0.000155329
198	0	1.96068e-07
199	0	3.20742e-05
200	0	5.35097e-07
201	0	4.57969e-06
202	0	9.9376e-06
203	0	5.54398e-05
204	0	3.46561e-05
205	0	2.34957e-06
206	0	4.31027e-05
207	0	0.0130184
208	0	0.00698405
209	0	0.00329944
210	0	8.70887e-06
211	0	0.0188773
212	0	0.00142628
213	0	2.70901e-05
214	0	1.77805e-05
215	0	3.19259e-05
216	0	9.46132e-05
217	0	3.65112e-06
218	0	0.0193728
219	0	0.00670137
220	0	7.0142e-05
221	0	1.03597e-07
222	0	0.000456008
223	0	1.50113e-05
224	0	0.000371852
225	0	0.000472934
226	0	5.87755e-07
227	0	8.67718e-05
228	0	1.79459e-06
229	0	0.000497224
230	0	1.70524e-06
231	0	0.00162039
232	0	3.93729e-06
233	0	6.00994e-05
234	0	0.0342745
235	0	3.50704e-05
236	0	0.00049991
237	0	9.59617e-05
238	0	8.18125e-06
239	0	0.000545716
240	0	1.64543e-06
241	0	0.000153323
242	0	0.00150511
243	0	1.40412e-05
244	0	0.000316504
245	0	0.00413945
246	0	2.81902e-06
247	0	6.23549e-05
248	0	6.56059e-07
249	0	6.31303e-05
250	0	1.49123e-06
251	0	0.000211235
252	0	3.62942e-05
253	0	1.38207e-05
254	0	0.000779341
255	0	3.87351e-05
256	0	0.00377276
257	0	5.71712e-06
258	0	0.447381
259	0	0.00257345
260	0	3.10752e-05
261	0	2.17959e-07
262	0	2.02157e-06
263	0	2.31427e-05
264	0	7.97371e-06
265	0	0.000179102
266	0	0.000319753
267	0	0.00110485
268	0	3.89564e-05
269	0	0.00745872
270	0	0.00109251
271	0	8.09819e-08
272	0	0.000200121
273	0	2.68674e-06
274	0	4.31027e-05
275	0	3.02227e-05
276	0	0.000176766
277	0	3.71765e-06
278	0	2.90444e-06
279	0	6.93509e-05
280	0	5.26615e-07
281	0	2.12148e-05
282	0	1.34718e-07
283	0	1.72221e-06
284	0	1.41211e-06
285	0	8.68283e-09
286	0	0.132379
287	0	4.31027e-05
288	0	1.20889e-05
289	0	0.00216023
290	0	2.73721e-05
291	0	3.08259e-05
292	0	0.0172259
293	0	0.00545207
294	0	0.0139154
295	0	5.9213e-05
296	0	0.00295276
297	0	0.00180986
298	0	5.29926e-06
299	0	2.8283e-05
300	0	7.73791e-05
301	0	3.78122e-06
302	0	4.56262e-05
303	0	4.31027e-05
304	0	0.169231
305	0	3.75422e-06
306	0	4.31027e-05
307	0	0.000123045
308	0	0.00121019
309	0	4.31027e-05
310	0	0.0398629
311	0	7.51297e-05
312	0	7.91675e-05
313	0	0.0584937
314	0	0.00100815
315	0	2.58173e-05
316	0	8.2803e-06
317	0	2.17917e-08
318	0	0.000216601
319	0	0.000210937
320	0	0.046604
321	0	2.94159e-07
322	0	2.58531e-05
323	0	0.00559344
324	0	1.12996e-06
325	0	7.77599e-06
326	0	0.00615411
327	0	0.0013589
328	0	5.10724e-06
329	0	3.76828e-05
330	0	3.07922e-06
331	0	6.31792e-06
332	0	4.31027e-05
333	0	3.44209e-09
334	0	2.19388e-05
335	0	0.000148644
336	0	3.30821e-07
337	0	6.55459e-06
338	0	6.5302e-05
339	0	4.84337e-05
340	0	2.15837e-05
341	0	1.49082e-06
342	0	4.24559e-05
343	0	1.80379e-05
344	0	0.673086
345	0	9.72394e-06
346	0	0.000158355
347	0	0.000647355
348	0	0.000229688
349	0	0.00179839
350	0	0.00140213
351	0	4.74552e-06
352	0	2.23976e-06
353	0	0.000164925
354	0	9.66853e-08
355	0	0.00483175
356	0	4.63593e-06
357	0	2.19264e-05
358	0	0.0147373
359	0	0.0628389
360	0	1.58961e-05
361	0	6.70198e-07
362	0	0.000599914
363	0	0.00321372
364	0	3.71751e-06
365	0	2.43622e-06
366	0	0.0286721
367	0	0.000201066
368	0	2.47525e-08
369	0	2.74765e-05
370	0	1.22115e-07
371	0	5.85534e-06
372	0	2.34415e-05
373	0	0.000180323
374	0	0.000359568
375	0	3.07786e-05
376	0	2.97936e-06
377	0	0.00174183
378	0	3.97999e-05
379	0	9.77681e-05
380	0	0.000115462
381	0	6.33693e-06
382	0	2.90997e-06
383	0	0.0103424
384	0	9.17882e-06
385	0	0.000639482
386	0	3.85547e-05
387	0	2.71436e-05
388	0	0.000839499
389	0	0.000271126
390	0	1.70514e-05
391	0	0.00346557
392	0	3.32923e-07
393	0	0.00586494
394	0	0.000858525
395	0	0.000290976
396	0	0.000152641
397	0	9.76336e-05
398	0	9.40225e-05
399	0	3.87748e-06
400	0	0.000179055
401	0	4.31027e-05
402	0	0.00426104
403	0	2.16274e-05
404	0	0.000341141
405	0	0.0160595
406	0	2.0743e-05
407	0	2.39428e-05
408	0	0.00461093
409	0	0.000219006
410	0	0.000485541
411	0	0.000123416
412	0	9.99116e-05
413	0	7.48327e-05
414	0	0.000147655
415	0	4.27779e-05
416	0	3.22868e-07
417	0	5.76603e-06
418	0	4.29358e-07
419	0	0.00284922
420	0	0.00740907
421	0	1.60014e-06
422	0	4.155e-05
423	0	0.000240764
424	0	0.00368835
425	0	1.07353e-05
426	0	1.40279e-06
427	0	3.57338e-05
428	0	1.31429e-05
429	0	0.000220205
430	0	0.000721202
431	0	1.67299e-05
432	0	4.74914e-05
433	0	2.7908e-07
434	0	5.60335e-06
435	0	2.60239e-06
436	0	4.8278e-06
437	0	0.0135685
438	0	1.59123e-06
439	0	1.51574e-07
440	0	5.88335e-05
441	0	4.31027e-05
442	0	4.31732e-05
443	0	6.64119e-08
444	0	4.31027e-05
445	0	3.95944e-08
446	0	2.3257e-05
447	0	2.41108e-08
448	0	1.96924e-08
449	0	7.63857e-06
450	0	3.60266e-08
451	0	0.000871822
452	0	7.32676e-06
453	0	1.48402e-06
454	0	1.33999e-05
455	0	0.00188791
456	0	4.47276e-06
457	0	0.000173289
458	0	0.000438103
459	0	0.000165832
460	0	1.00527e-05
461	0	0.0175734
462	0	8.32171e-06
463	0	2.58558e-06
464	0	0.000110685
465	0	3.35678e-06
466	0	8.4913e-11
467	0	1.27265e-05
468	0	0.000544571
469	0	0.19626
470	0	0.000192829
471	0	4.31027e-05
472	0	0.00273146
473	0	1.41867e-06
474	0	0.00352214
475	0	8.29143e-07
476	0	0.00052552
477	0	4.53213e-06
478	0	0.000143962
479	0	4.61641e-05
480	0	9.44283e-06
481	0	0.000346706
482	0	5.74237e-06
483	0	0.000805134
484	0	0.0015066
485	0	8.59981e-05
486	0	3.40552e-05
487	0	0.000516319
488	0	1.23951e-05
489	0	1.54706e-05
490	0	6.21378e-06
491	0	7.08634e-05
492	0	3.98369e-07
493	0	0.0818264
494	0	1.31538e-05
495	0	1.41775e-05
496	0	0.00326046
497	0	5.00283e-06
498	0	4.96658e-05
499	0	6.63464e-05
500	0	7.76759e-05
501	0	1.71723e-06
502	0	0.000236875
503	0	0.000480519
504	0	0.000110553
505	0	0.000100844
506	0	5.24887e-06
507	0	4.31027e-05
508	0	6.55364e-06
509	0	1.32135e-07
510	0	4.31168e-05
511	0	0.000524652
512	0	0.0242594
513	0	6.76706e-07
514	0	0.00326191
515	0	8.43731e-05
516	0	3.78742e-05
517	0	0.00629032
518	0	3.18248e-07
519	0	4.63633e-07
520	0	0.001123
521	0	0.000466554
522	0	4.31027e-05
523	0	5.3475e-06
524	0	1.4405e-07
525	0	8.35677e-05
526	0	0.000224078
527	0	4.31027e-05
528	0	1.56706e-06
529	0	0.000239914
530	0	4.15659e-07
531	0	1.36206e-05
532	0	6.63769e-07
533	0	0.053247
534	0	0.000121732
535	0	7.05673e-07
536	0	3.09359e-05
537	0	1.84022e-05
538	0	0.10716
539	0	0.000148003
540	0	0.000116817
541	0	2.32568e-05
542	0	7.19949e-07
543	0	1.58148e-05
544	0	5.68789e-08
545	0	6.56307e-06
546	0	7.47606e-07
547	0	4.3527e-05
548	0	2.34044e-05
549	0	0.00183964
550	0	0.000169221
551	0	4.31027e-05
552	0	4.06675e-08
553	0	2.0116e-05
554	0	0.00406442
555	0	5.12614e-05
556	0	7.12496e-05
557	0	0.000557519
558	0	5.15901e-06
559	0	9.70791e-08
560	0	0.00110933
561	0	5.75266e-07
562	0	0.000947891
563	0	5.70939e-07
564	0	4.31027e-05
565	0	4.25505e-05
566	0	4.2022e-07
567	0	4.31027e-05
568	0	0.00864572
569	0	1.602e-05
570	0	1.10648e-06
571	0	1.8628e-07
572	0	0.00319026
573	0	8.43334e-06
574	0	1.88959e-05
575	0	8.90358e-06
576	0	0.000243595
577	0	7.86026e-07
578	0	2.39907e-05
579	0	5.97929e-05
580	0	4.31027e-05
581	0	0.00011632
582	0	7.72407e-05
583	0	0.0015334
584	0	1.66951e-05
585	0	8.43776e-06
586	0	3.80075e-06
587	0	4.31027e-05
588	0	7.43115e-06
589	0	2.20698e-06
590	0	4.96954e-06
591	0	8.11876e-06
592	0	3.31695e-05
593	0	1.4019e-05
594	0	0.00709576
595	0	3.37367e-05
596	0	0.00101595
597	0	1.03551e-06
598	0	1.62308e-05
599	0	1.15457e-06
600	0	0.00657542
601	0	1.00447e-05
602	0	0.0322182
603	0	2.90772e-05
604	0	4.99765e-07
605	0	0.00708267
606	0	0.00027926
607	0	0.00090825
608	0	0.00606181
609	0	5.58852e-06
610	0	2.48881e-06
611	0	6.23733e-06
612	0	2.44538e-06
613	0	0.000147129
614	0	0.71408
615	0	8.19364e-05
616	0	2.81312e-05
617	0	4.31027e-05
618	0	0.000103007
619	0	0.00467541
620	0	2.51373e-08
621	0	2.638e-05
622	0	0.00173383
623	0	1.72917e-06
624	0	4.31027e-05
625	0	0.00048002
626	0	4.1487e-05
627	0	1.0863e-05
628	0	2.99785e-07
629	0	6.20156e-07
630	0	4.31027e-05
631	0	1.17815e-05
632	0	0.000316977
633	0	1.40466e-06
634	0	1.07833e-06
635	0	1.31245e-06
636	0	0.0384967
637	0	3.71853e-05
638	0	3.25286e-05
639	0	1.57236e-06
640	0	3.24614e-06
641	0	0.00228606
642	0	3.64501e-05
643	0	2.41172e-05
644	0	0.00765723
645	0	5.7209e-07
646	0	4.31027e-05
647	0	0.0130029
648	0	0.00482484
649	0	1.0003e-06
650	0	0.000396255
651	0	3.9163e-05
652	0	7.06395e-05
653	0	5.95302e-06
654	0	0.000230748
655	0	0.000356143
656	0	6.25157e-07
657	0	0.0142635
658	0	0.000776563
659	0	0.0527978
660	0	1.52528e-06
661	0	5.38354e-05
662	0	4.8064e-09
663	0	3.57765e-05
664	0	0.0733665
665	0	1.32618e-06
666	0	0.00031617
667	0	7.49078e-06
668	0	7.68354e-07
669	0	5.08142e-06
670	0	1.58067e-05
671	0	6.65683e-05
672	0	0.000333915
673	0	1.43995e-05
674	0	2.60016e-05
675	0	0.000763837
676	0	0.000146607
677	0	2.68446e-05
678	0	7.09228e-06
679	0	0.000158725
680	0	1.51448e-05
681	0	8.37672e-06
682	0	0.00081487
683	0	5.74242e-05
684	0	2.75476e-05
685	0	5.77482e-06
686	0	4.60762e-06
687	0	1.95231e-05
688	0	4.59952e-07
689	0	5.8296e-05
690	0	0.0340685
691	0	8.07837e-05
692	0	0.00011621
693	0	3.00774e-05
694	0	2.30076e-07
695	0	0.000454331
696	0	2.06183e-05
697	0	4.00104e-05
698	0	0.00424923
699	0	1.19374e-06
700	0	0.000194284
701	0	8.08891e-05
702	0	0.000677886
703	0	0.0161617
704	0	0.249362
705	0	0.00242792
706	0	3.64582e-06
707	0	4.31027e-05
708	0	4.31027e-05
709	0	7.43259e-05
710	0	0.000153977
711	0	2.33388e-06
712	0	0.000103846
713	0	0.000218039
714	0	0.000859701
715	0	0.00413109
716	0	1.10321e-06
717	0	0.00075067
718	0	9.76521e-05
719	0	4.12934e-06
720	0	8.65973e-06
721	0	0.00338077
722	0	0.00058749
723	0	0.000110118
724	0	7.20126e-05
725	0	1.07861e-06
726	0	1.16354e-05
727	0	5.38741e-05
728	0	7.61266e-06
729	0	0.00161357
730	0	1.18953e-05
731	0	7.73451e-05
732	0	0.000171846
733	0	4.23871e-05
734	0	0.00111333
735	0	3.08567e-07
736	0	1.11199e-06
737	0	6.38663e-05
738	0	8.75534e-06
739	0	2.61688e-05
740	0	1.41509e-06
741	0	8.89366e-07
742	0	0.000265508
743	0	8.41276e-07
744	0	0.000354546
745	0	3.07019e-06
746	0	0.00833114
747	0	0.00456859
748	0	1.13988e-05
749	0	0.000128356
750	0	0.000153247
751	0	7.65544e-05
752	0	0.00551376
753	0	5.96911e-05
754	0	1.19433e-06
755	0	3.20987e-05
756	0	3.4963e-06
757	0	1.99245e-06
758	0	3.38725e-07
759	0	0.000103044
760	0	4.31027e-05
761	0	0.0225441
762	0	7.74617e-07
763	0	2.39455e-05
764	0	6.31545e-06
765	0	1.12223e-05
766	0	4.31027e-05
767	0	0.000817541
768	0	2.42268e-05
769	0	4.31027e-05
770	0	0.073765
771	0	2.82823e-06
772	0	5.51065e-05
773	0	0.00161703
774	0	1.46735e-06
775	0	1.05024e-05
776	0	0.000251208
777	0	2.68899e-06
778	0	6.41512e-07
779	0	0.000130515
780	0	0.00127359
781	0	8.38418e-05
782	0	3.9049e-05
783	0	0.0147064
784	0	0.0552872
785	0	2.76167e-05
786	0	0.000136581
787	0	8.54113e-06
788	0	4.96545e-06
789	0	0.000286456
790	0	4.31027e-05
791	0	9.08551e-05
792	0	0.000215098
793	0	6.40865e-07
794	0	0.000797011
795	0	7.2177e-06
796	0	2.96878e-07
797	0	0.00198514
798	0	4.5925e-06
799	0	0.00886616
800	0	0.000356878
801	0	0.000381639
802	0	4.61182e-05
803	0	0.000291317
804	0	2.87652e-06
805	0	1.05883e-07
806	0	0.00110566
807	0	4.76465e-06
808	0	0.000173897
809	0	2.78722e-05
810	0	8.93316e-05
811	0	1.15816e-08
812	0	4.85699e-05
813	0	1.60165e-05
814	0	1.60487e-06
815	0	0.000198786
816	0	3.88335e-06
817	0	0.000120487
818	0	3.70092e-05
819	0	4.17491e-05
820	0	0.000207597
821	0	1.77447e-06
822	0	1.85549e-06
823	0	6.08281e-05
824	0	0.00197748
825	0	1.43529e-05
826	0	6.08139e-05
827	0	5.31407e-05
828	0	9.38556e-06
829	0	8.31502e-06
830	0	2.992e-06
831	0	0.946396
832	0	0.128894
833	0	6.55817e-08
834	0	4.31027e-05
835	0	4.31027e-05
836	0	0.000254608
837	0	0.00185643
838	0	0.000521726
839	0	0.000195879
840	0	1.04565e-05
841	0	5.27776e-06
842	0	0.000513738
843	0	7.18275e-06
844	0	5.69737e-08
845	0	0.000333743
846	0	5.77921e-06
847	0	1.48673e-05
848	0	0.000891327
849	0	0.000174263
850	0	4.07133e-05
851	0	0.00193443
852	0	4.31027e-05
853	0	5.54186e-05
854	0	1.36489e-05
855	0	7.61079e-06
856	0	4.31027e-05
857	0	6.59568e-05
858	0	0.000188713
859	0	3.57407e-06
860	0	0.00374935
861	0	8.50218e-06
862	0	0.103862
863	0	6.32616e-05
864	0	0.00014192
865	0	6.56669e-08
866	0	4.31027e-05
867	0	1.76169e-07
868	0	4.31027e-05
869	0	1.23808e-06
870	0	4.31027e-05
871	0	4.78186e-05
872	0	1.42667e-05
873	0	0.000546119
874	0	4.42386e-05
875	0	0.0572676
876	0	7.17472e-07
877	0	1.56535e-05
878	0	0.000533644
879	0	0.148534
880	0	0.125836
881	0	4.39047e-08
882	0	4.31027e-05
883	0	0.00142794
884	0	5.67271e-06
885	0	3.3341e-06
886	0	0.000370499
887	0	0.0240013
888	0	7.43758e-06
889	0	0.00346494
890	0	3.32272e-05
891	0	4.87459e-05
892	0	5.4303e-05
893	0	0.000378997
894	0	0.000109215
895	0	8.17947e-07
896	0	1.19718e-07
897	0	1.0209e-05
898	0	0.000134125
899	0	1.50091e-05
900	0	9.54562e-08
901	0	1.04849e-05
902	0	0.0016565
903	0	4.31027e-05
904	0	0.0001806
905	0	0.000104327
906	0	7.36429e-05
907	0	5.94003e-06
908	0	3.47227e-06
909	0	7.83383e-05
910	0	0.000195745
911	0	0.000659191
912	0	0.000918897
913	0	4.31027e-05
914	0	8.85821e-08
915	0	0.00110882
916	0	9.52572e-07
917	0	2.77431e-05
918	0	1.26116e-07
919	0	3.64712e-07
920	0	4.27099e-05
921	0	1.71542e-07
922	0	6.31922e-08
923	0	0.000223497
924	0	6.23851e-05
925	0	3.79444e-07
926	0	2.99269e-06
927	0	3.32492e-05
928	0	3.8904e-07
929	0	6.85392e-07
930	0	3.63051e-05
931	0	1.47434e-06
932	0	4.31027e-05
933	0	2.16486e-05
934	0	7.77591e-05
935	0	3.04602e-05
936	0	1.5819e-05
937	0	4.31027e-05
938	0	7.22192e-07
939	0	0.000122663
940	0	0.0363458
941	0	0.000238407
942	0	4.31027e-05
943	0	6.62344e-08
944	0	5.45875e-09
945	0	0.000406312
946	0	5.48563e-06
947	0	0.00461641
948	0	7.85544e-05
949	0	0.000102817
950	0	4.31027e-05
951	0	3.73729e-06
952	0	4.6212e-05
953	0	4.31027e-05
954	0	4.31027e-05
955	0	0.00178156
956	0	4.29279e-05
957	0	3.65554e-06
958	0	0.000424162
959	0	1.26336e-06
960	0	1.63599e-05
961	0	2.97515e-05
962	0	0.0784338
963	0	1.07462e-07
964	0	9.7923e-05
965	0	0.00157687
966	0	0.000246394
967	0	9.9349e-05
968	0	0.0326514
969	0	2.28617e-05
970	0	0.00041597
971	0	7.79876e-05
972	0	2.76325e-05
973	0	9.15331e-05
974	0	3.50851e-05
975	0	1.52622e-06
976	0	3.65768e-07
977	0	7.59825e-06
978	0	7.43407e-06
979	0	0.00297158
980	0	1.62792e-05
981	0	9.53945e-08
982	0	1.81975e-05
983	0	4.31027e-05
984	0	0.0008647
985	0	0.000156535
986	0	9.38418e-05
987	0	1.51683e-06
988	0	9.53966e-06
989	0	3.28882e-05
990	0	2.98815e-06
991	0	1.0208e-05
992	0	2.46044e-07
993	0	3.70635e-05
994	0	4.44639e-06
995	0	3.99882e-05
996	0	3.79007e-05
997	0	5.77337e-07
998	0	4.31027e-05
999	0	6.02358e-07
1000	0	2.53665e-08
1001	0	4.31027e-05
1002	0	0.000112848
1003	0	7.70378e-07
1004	0	1.11726e-05
1005	0	4.5203e-06
1006	0	0.0018718
1007	0	0.000162143
1008	0	0.000121303
1009	0	2.73096e-08
1010	0	5.7854e-05
1011	0	0.000520512
1012	0	7.61002e-05
1013	0	0.00300446
1014	0	4.19583e-07
1015	0	0.000138413
1016	0	0.000355767
1017	0	0.00199326
1018	0	1.78917e-05
1019	0	0.000675722
1020	0	2.81171e-06
1021	0	1.43099e-08
1022	0	7.90612e-06
1023	0	4.31027e-05
1024	0	1.45847e-06
1025	0	1.12082e-05
1026	0	4.31027e-05
1027	0	0.00720196
1028	0	4.67142e-05
1029	0	0.000202493
1030	0	8.9419e-06
1031	0	0.00079181
1032	0	1.2736e-06
1033	0	6.29333e-06
1034	0	2.47036e-05
1035	0	8.74576e-05
1036	0	1.11434e-05
1037	0	4.31027e-05
1038	0	8.97855e-06
1039	0	4.31027e-05
1040	0	0.00120458
1041	0	2.47645e-05
1042	0	1.74702e-05
1043	0	9.30984e-07
1044	0	0.000170512
1045	0	0.00015303
1046	0	1.33459e-07
1047	0	4.8121e-05
1048	0	1.42947e-05
1049	0	7.97874e-05
1050	0	7.65872e-12
1051	0	1.66013e-06
1052	0	1.49545e-05
1053	0	0.00117753
1054	0	0.00159391
1055	0	5.47663e-06
1056	0	1.79633e-05
1057	0	4.25815e-05
1058	0	0.00383202
1059	0	2.51077e-06
1060	0	2.10468e-06
1061	0	0.00329147
1062	0	1.27191e-07
1063	0	7.34158e-05
1064	0	4.31027e-05
1065	0	0.000649737
1066	0	0.000542347
1067	0	1.26363e-07
1068	0	0.0208066
1069	0	5.14679e-05
1070	0	9.2245e-06
1071	0	9.03447e-08
1072	0	1.4967e-05
1073	0	8.42264e-06
1074	0	0.000945084
1075	0	4.31027e-05
1076	0	4.67804e-05
1077	0	0.0132782
1078	0	0.000334847
1079	0	0.00141083
1080	0	0.00124398
1081	0	7.80972e-06
1082	0	0.000173059
1083	0	0.000243506
1084	0	0.0018263
1085	0	2.89475e-06
1086	0	5.99636e-07
1087	0	0.00209676
1088	0	7.39673e-06
1089	0	0.000254996
1090	0	4.31027e-05
1091	0	9.55304e-07
1092	0	0.00102633
1093	0	0.00123932
1094	0	2.8729e-07
1095	0	2.36301e-05
1096	0	0.00951862
1097	0	4.00074e-06
1098	0	7.09118e-05
1099	0	4.22713e-08
1100	0	1.75119e-05
1101	0	0.96064
1102	0	0.017121
1103	0	7.59394e-05
1104	0	2.53083e-07
1105	0	0.000145534
1106	0	0.00603178
1107	0	4.31027e-05
1108	0	0.000154175
1109	0	0.00187562
1110	0	0.000285331
1111	0	8.75018e-08
1112	0	1.15987e-06
1113	0	0.00577247
1114	0	0.000134693
1115	0	3.54598e-05
1116	0	5.51893e-05
1117	0	0.00070265
1118	0	5.61942e-05
1119	0	8.21369e-06
1120	0	0.000280282
1121	0	0.0012208
1122	0	3.47327e-05
1123	0	3.89269e-05
1124	0	1.11137e-08
1125	0	0.00167344
1126	0	5.18798e-05
1127	0	8.25333e-06
1128	0	9.67541e-05
1129	0	9.51395e-06
1130	0	1.14664e-05
1131	0	1.4682e-05
1132	0	0.000464346
1133	0	1.3463e-06
1134	0	2.68903e-05
1135	0	4.64464e-05
1136	0	0.000513163
1137	0	6.46075e-07
1138	0	3.19872e-07
1139	0	5.62823e-06
1140	0	5.08961e-05
1141	0	4.31027e-05
1142	0	6.21095e-07
1143	0	4.07205e-07
1144	0	0.000211834
1145	0	0.00360085
1146	0	1.18835e-05
1147	0	5.95766e-06
1148	0	1.56424e-06
1149	0	0.0604136
1150	0	3.14844e-06
1151	0	0.000394876
1152	0	1.12134e-06
1153	0	0.183012
1154	0	1.01195e-06
1155	0	0.00106285
1156	0	3.31743e-05
1157	0	4.20974e-06
1158	0	5.71703e-07
1159	0	1.59508e-06
1160	0	6.78152e-07
1161	0	2.65152e-05
1162	0	9.13696e-07
1163	0	0.000297585
1164	0	0.000240279
1165	0	0.000250307
1166	0	2.32815e-07
1167	0	1.16749e-06
1168	0	0.000720641
1169	0	0.00650739
1170	0	4.16127e-05
1171	0	4.31027e-05
1172	0	9.52989e-10
1173	0	2.18112e-05
1174	0	1.55958e-08
1175	0	0.000342028
1176	0	1.18752e-05
1177	0	4.57846e-05
1178	0	4.97402e-05
1179	0	3.25622e-06
1180	0	7.29633e-06
1181	0	0.0253268
1182	0	1.61318e-05
1183	0	7.48971e-07
1184	0	4.23634e-06
1185	0	0.000465743
1186	0	4.54985e-08
1187	0	3.80188e-05
1188	0	0.00187766
1189	0	4.74416e-06
1190	0	3.28928e-06
1191	0	1.86373e-09
1192	0	1.49816e-07
1193	0	1.01592e-08
1194	0	0.0103563
1195	0	0.00550687
1196	0	7.87962e-06
1197	0	1.31797e-05
1198	0	0.00145082
1199	0	7.39277e-06
1200	0	0.00701938
1201	0	0.000257702
1202	0	2.58677e-05
1203	0	2.87761e-05
1204	0	0.0324016
1205	0	3.85466e-06
1206	0	9.37244e-06
1207	0	5.13391e-06
1208	0	0.0220361
1209	0	4.06203e-07
1210	0	0.00664893
1211	0	8.49427e-07
1212	0	3.8325e-05
1213	0	2.25254e-06
1214	0	7.23696e-06
1215	0	5.3451e-06
1216	0	0.000188785
1217	0	0.000124447
1218	0	3.35074e-05
1219	0	0.000108569
1220	0	7.4989e-06
1221	0	5.43695e-06
1222	0	0.815658
1223	0	5.75304e-06
1224	0	0.00118106
1225	0	3.78566e-07
1226	0	8.65508e-07
1227	0	0.00572887
1228	0	9.9834e-08
1229	0	2.00054e-05
1230	0	0.385656
1231	0	0.015531
1232	0	0.00111005
1233	0	0.000558423
1234	0	3.51337e-07
1235	0	1.44536e-06
1236	0	0.000361734
1237	0	6.19328e-09
1238	0	1.77855e-05
1239	0	0.000570243
1240	0	8.12259e-10
1241	0	3.23098e-09
1242	0	1.11909e-05
1243	0	0.00615301
1244	0	2.87647e-06
1245	0	1.05344e-05
1246	0	9.16268e-05
1247	0	6.66154e-05
1248	0	7.88628e-06
1249	0	4.31027e-05
1250	0	0.903128
1251	0	0.000130715
1252	0	1.35487e-05
1253	0	1.45872e-05
1254	0	4.31027e-05
1255	0	0.0025872
1256	0	3.5858e-06
1257	0	0.000134984
1258	0	5.20589e-05
1259	0	0.000123515
1260	0	1.03309e-07
1261	0	0.00157294
1262	0	5.38428e-07
1263	0	2.57476e-05
1264	0	0.000477916
1265	0	1.03283e-06
1266	0	3.31317e-05
1267	0	0.000723174
1268	0	0.140742
1269	0	0.0782077
1270	0	1.43491e-06
1271	0	0.00315367
1272	0	4.31027e-05
1273	0	3.46993e-06
1274	0	2.59334e-08
1275	0	3.44626e-05
1276	0	0.000125208
1277	0	4.97643e-08
1278	0	0.010444
1279	0	0.205837
1280	0	1.86948e-06
1281	0	0.000229871
1282	0	1.0122e-07
1283	0	1.98885e-06
1284	0	2.20338e-05
1285	0	0.000356923
1286	0	0.00109203
1287	0	1.67153e-07
1288	0	2.39849e-07
1289	0	4.31027e-05
1290	0	1.81272e-06
1291	0	0.000109284
1292	0	8.49301e-06
1293	0	0.107661
1294	0	0.0168931
1295	0	2.43655e-07
1296	0	0.0281896
1297	0	6.27247e-05
1298	0	0.00102644
1299	0	7.65693e-06
1300	0	1.30477e-06
1301	0	0.0127212
1302	0	0.000119734
1303	0	1.80576e-06
1304	0	0.000235739
1305	0	1.94887e-06
1306	0	1.63596e-05
1307	0	0.000541112
1308	0	3.89226e-05
1309	0	3.39887e-05
1310	0	4.26028e-06
1311	0	0.00105237
1312	0	8.07417e-05
1313	0	5.06905e-06
1314	0	0.05754
1315	0	0.00114764
1316	0	1.83729e-07
1317	0	1.81977e-05
1318	0	0.000200942
1319	0	6.86592e-06
1320	0	0.00036634
1321	0	0.0057395
1322	0	0.000715621
1323	0	0.000130529
1324	0	5.34225e-06
1325	0	4.71232e-05
1326	0	0.00173492
1327	0	0.000850776
1328	0	4.31027e-05
1329	0	0.000155848
1330	0	7.15158e-05
1331	0	0.00182825
1332	0	0.000132096
1333	0	0.000247526
1334	0	0.000109656
1335	0	1.27273e-06
1336	0	2.46011e-05
1337	0	0.151121
1338	0	0.000192749
1339	0	1.38701e-05
1340	0	2.27439e-07
1341	0	0.0059444
1342	0	2.66031e-06
1343	0	0.000191347
1344	0	0.000545414
1345	0	1.82043e-05
1346	0	0.00315975
1347	0	8.10691e-05
1348	0	9.87308e-06
1349	0	1.52278e-05
1350	0	0.105948
1351	0	6.27596e-05
1352	0	4.37504e-06
1353	0	3.22557e-07
1354	0	0.00105089
1355	0	1.83385e-05
1356	0	0.0450835
1357	0	0.00011168
1358	0	1.28705e-05
1359	0	5.03089e-06
1360	0	0.000214365
1361	0	2.16124e-06
1362	0	4.31027e-05
1363	0	0.000181171
1364	0	0.000278969
1365	0	1.84983e-06
1366	0	0.191977
1367	0	3.00974e-05
1368	0	4.31027e-05
1369	0	0.00648107
1370	0	0.00393505
1371	0	3.80304e-06
1372	0	0.0406635
1373	0	8.23968e-06
1374	0	1.5175e-05
1375	0	2.60791e-07
1376	0	1.33621e-06
1377	0	3.19223e-06
1378	0	1.2984e-06
1379	0	9.7043e-06
1380	0	5.49636e-07
1381	0	2.06302e-07
1382	0	8.42502e-05
1383	0	0.000909673
1384	0	0.00332964
1385	0	8.61685e-06
1386	0	0.000379557
1387	0	0.000280194
1388	0	8.85426e-08
1389	0	1.17425e-06
1390	0	0.00076551
1391	0	7.29754e-07
1392	0	0.0133661
1393	0	0.175171
1394	0	5.0596e-06
1395	0	3.17206e-05
1396	0	4.63456e-08
1397	0	0.000700803
1398	0	2.9378e-06
1399	0	0.000130587
1400	0	4.13479e-05
1401	0	1.54203e-05
1402	0	0.00162929
1403	0	1.45492e-07
1404	0	3.39713e-07
1405	0	0.00118505
1406	0	0.000931927
1407	0	8.12128e-05
1408	0	0.00037971
1409	0	1.11013e-06
1410	0	5.50631e-05
1411	0	5.82985e-07
1412	0	7.36594e-05
1413	0	7.40233e-08
1414	0	9.63349e-05
1415	0	6.61746e-06
1416	0	3.52256e-05
1417	0	0.00314922
1418	0	1.40051e-06
1419	0	0.00460075
1420	0	1.76885e-07
1421	0	0.000103838
1422	0	1.98415e-07
1423	0	1.27571e-06
1424	0	6.40833e-06
1425	0	0.00198399
1426	0	7.12084e-05
1427	0	4.9275e-06
1428	0	3.65495e-05
1429	0	2.26363e-05
1430	0	2.19009e-07
1431	0	8.68421e-07
1432	0	4.31027e-05
1433	0	4.31027e-05
1434	0	0.00354237
1435	0	0.000215759
1436	0	3.415e-07
1437	0	2.21259e-05
1438	0	7.67387e-05
1439	0	4.31027e-05
1440	0	4.3579e-06
1441	0	1.18725e-06
1442	0	4.31027e-05
1443	0	8.02564e-07
1444	0	4.55511e-07
1445	0	1.88536e-09
1446	0	2.63491e-05
1447	0	9.79532e-07
1448	0	1.90163e-05
1449	0	4.31027e-05
1450	0	0.00399694
1451	0	0.00198399
1452	0	2.99027e-05
1453	0	2.26396e-06
1454	0	1.81091e-07
1455	0	0.000576376
1456	0	2.31407e-07
1457	0	0.00026238
1458	0	1.00879e-06
1459	0	0.00033772
1460	0	1.25753e-06
1461	0	4.58876e-07
1462	0	0.000311335
1463	0	2.05146e-05
1464	0	3.76685e-06
1465	0	2.89867e-06
1466	0	0.00224601
1467	0	8.9037e-07
1468	0	0.00215746
1469	0	0.00110138
1470	0	0.000980518
1471	0	5.28788e-06
1472	0	4.5827e-05
1473	0	9.25035e-06
1474	0	0.0002617
1475	0	0.000111804
1476	0	1.5127e-05
1477	0	4.31027e-05
1478	0	4.31027e-05
1479	0	6.5252e-05
1480	0	9.34393e-07
1481	0	0.000107789
1482	0	4.18927e-06
1483	0	1.58228e-06
1484	0	3.40537e-06
1485	0	2.67694e-05
1486	0	1.70213e-06
1487	0	8.36243e-06
1488	0	0.000607396
1489	0	4.31027e-05
1490	0	1.95205e-08
1491	0	0.288612
1492	0	6.21028e-05
1493	0	1.46149e-06
1494	0	2.03707e-08
1495	0	6.22641e-05
1496	0	3.43051e-06
1497	0	0.0186757
1498	0	0.000158334
1499	0	0.0036609
1500	0	0.00044947
1501	0	3.52784e-05
1502	0	5.64529e-06
1503	0	1.78101e-05
1504	0	0.00237439
1505	0	0.00031846
1506	0	3.69824e-06
1507	0	5.82235e-08
1508	0	6.55477e-07
1509	0	1.33511e-05
1510	0	9.76946e-06
1511	0	1.17651e-05
1512	0	0.0228091
1513	0	2.00893e-05
1514	0	0.00138243
1515	0	0.0181871
1516	0	8.58391e-06
1517	0	0.000290005
1518	0	2.67714e-08
1519	0	1.67288e-07
1520	0	0.974705
1521	0	3.93759e-05
1522	0	0.000232494
1523	0	0.135281
1524	0	2.62812e-06
1525	0	0.000118897
1526	0	4.32222e-05
1527	0	1.14847e-05
1528	0	0.00024647
1529	0	8.48317e-05
1530	0	1.18677e-05
1531	0	4.27984e-06
1532	0	2.1667e-06
1533	0	7.34287e-05
1534	0	0.00217133
1535	0	4.31027e-05
1536	0	0.000508404
1537	0	2.51461e-07
1538	0	7.37131e-05
1539	0	4.54285e-07
1540	0	0.0134109
1541	0	0.000720647
1542	0	0.0483386
1543	0	0.000145568
1544	0	0.176727
1545	0	6.16224e-05
1546	0	0.0123458
1547	0	4.81116e-06
1548	0	4.31027e-05
1549	0	7.62803e-05
1550	0	0.0022981
1551	0	5.26136e-06
1552	0	1.69057e-05
1553	0	1.67326e-08
1554	0	6.65232e-05
1555	0	0.0027652
1556	0	1.95771e-05
1557	0	1.31449e-05
1558	0	0.000859044
1559	0	5.48284e-05
1560	0	0.000656889
1561	0	8.0385e-05
1562	0	3.09637e-05
1563	0	0.00423546
1564	0	5.93191e-06
1565	0	5.77687e-07
1566	0	8.49554e-06
1567	0	4.13312e-06
1568	0	0.000429022
1569	0	0.0010988
1570	0	8.38075e-05
1571	0	1.64305e-05
1572	0	0.000115093
1573	0	0.000437644
1574	0	0.000263707
1575	0	0.000632163
1576	0	7.69129e-08
1577	0	1.18728e-06
1578	0	0.000991815
1579	0	0.00740351
1580	0	0.000306912
1581	0	4.31027e-05
1582	0	0.000537454
1583	0	0.000148229
1584	0	4.31027e-05
1585	0	4.31027e-05
1586	0	3.03725e-07
1587	0	0.000224678
1588	0	5.82928e-05
1589	0	0.00010518
1590	0	9.68754e-05
1591	0	3.32676e-05
1592	0	0.00282934
1593	0	7.7725e-08
1594	0	4.13042e-05
1595	0	4.31027e-05
1596	0	0.00031112
1597	0	0.000838928
1598	0	1.56413e-06
1599	0	1.79866e-05
1600	0	9.98581e-10
1601	0	7.2253e-06
1602	0	0.000663816
1603	0	0.000133451
1604	0	8.66388e-06
1605	0	7.68422e-07
1606	0	1.14732e-05
1607	0	1.07173e-05
1608	0	4.72869e-05
1609	0	0.000147414
1610	0	0.000563197
1611	0	0.0265799
1612	0	0.000201217
1613	0	4.36989e-07
1614	0	0.633749
1615	0	3.16546e-06
1616	0	0.000520127
1617	0	0.106249
1618	0	4.85553e-06
1619	0	0.000422025
1620	0	4.21769e-06
1621	0	0.0258647
1622	0	0.000219822
1623	0	4.31027e-05
1624	0	0.000655649
1625	0	2.06604e-07
1626	0	0.00521531
1627	0	1.947e-05
1628	0	0.000822057
1629	0	0.000254569
1630	0	2.44374e-07
1631	0	2.63418e-05
1632	0	0.0072312
1633	0	3.03679e-05
1634	0	5.52658e-05
1635	0	0.000378194
1636	0	9.47969e-06
1637	0	0.00195695
1638	0	0.000466113
1639	0	8.89032e-05
1640	0	1.62882e-05
1641	0	0.00021637
1642	0	0.0100047
1643	0	3.08204e-05
1644	0	7.10827e-06
1645	0	0.000363393
1646	0	0.000205112
1647	0	2.66831e-06
1648	0	4.1267e-06
1649	0	1.82562e-07
1650	0	0.000286109
1651	0	4.31027e-05
1652	0	2.21839e-06
1653	0	1.47347e-05
1654	0	5.08686e-06
1655	0	0.000240505
1656	0	0.150801
1657	0	5.6035e-05
1658	0	8.15653e-06
1659	0	4.31027e-05
1660	0	2.30263e-05
1661	0	2.51464e-06
1662	0	2.04527e-07
1663	0	8.75699e-05
1664	0	1.26348e-05
1665	0	4.31027e-05
1666	0	2.83954e-05
1667	0	2.46544e-05
1668	0	0.000105011
1669	0	1.04042e-05
1670	0	7.77179e-06
1671	0	1.52362e-05
1672	0	1.84914e-06
1673	0	6.40696e-05
1674	0	0.00428912
1675	0	0.000142168
1676	0	1.82291e-05
1677	0	2.72751e-06
1678	0	0.000478298
1679	0	1.87085e-05
1680	0	4.31027e-05
1681	0	2.08933e-05
1682	0	9.58823e-06
1683	0	0.000152299
1684	0	0.00032119
1685	0	1.04589e-07
1686	0	4.51102e-06
1687	0	4.31027e-05
1688	0	4.28921e-05
1689	0	2.3484e-08
1690	0	0.000355868
1691	0	0.000170579
1692	0	1.07118e-06
1693	0	0.000546684
1694	0	4.31027e-05
1695	0	6.80747e-05
1696	0	0.00050495
1697	0	0.0123052
1698	0	2.27907e-05
1699	0	2.47211e-06
1700	0	0.00121704
1701	0	9.35434e-06
1702	0	0.000541606
1703	0	0.000253154
1704	0	2.02165e-07
1705	0	3.76978e-06
1706	0	8.93229e-05
1707	0	0.000353816
1708	0	8.93808e-05
1709	0	4.31027e-05
1710	0	6.76298e-05
1711	0	0.207312
1712	0	0.0013246
1713	0	0.882141
1714	0	2.34472e-06
1715	0	2.50254e-05
1716	0	3.1431e-06
1717	0	4.01032e-06
1718	0	5.02168e-05
1719	0	4.31027e-05
1720	0	2.01817e-05
1721	0	1.69114e-07
1722	0	0.00255094
1723	0	7.57018e-05
1724	0	5.42764e-06
1725	0	4.31027e-05
1726	0	3.86549e-05
1727	0	4.31027e-05
1728	0	0.000594496
1729	0	3.60698e-05
1730	0	1.2287e-07
1731	0	0.251844
1732	0	1.86997e-05
1733	0	0.000317065
1734	0	0.000212513
1735	0	4.10785e-05
1736	0	4.91768e-06
1737	0	2.8671e-05
1738	0	5.6664e-05
1739	0	3.88268e-06
1740	0	0.00156475
1741	0	0.000607775
1742	0	4.31027e-05
1743	0	0.0079495
1744	0	0.00201969
1745	0	0.000433729
1746	0	0.00589698
1747	0	3.51931e-07
1748	0	1.51379e-07
1749	0	0.000466985
1750	0	1.1837e-05
1751	0	4.609e-06
1752	0	4.96566e-05
1753	0	0.00174979
1754	0	0.00552662
1755	0	7.08805e-07
1756	0	2.02189e-05
1757	0	2.16927e-05
1758	0	2.66386e-05
1759	0	5.09592e-08
1760	0	0.00011526
1761	0	2.02508e-05
1762	0	9.09696e-05
1763	0	2.68468e-06
1764	0	1.03391e-06
1765	0	0.000160075
1766	0	5.66972e-08
1767	0	3.1266e-07
1768	0	0.000652794
1769	0	4.71303e-08
1770	0	2.01622e-05
1771	0	0.000366355
1772	0	4.02427e-06
1773	0	1.5623e-05
1774	0	0.00126819
1775	0	4.81706e-05
1776	0	0.00444446
1777	0	8.80619e-06
1778	0	0.195342
1779	0	7.84277e-06
1780	0	4.31027e-05
1781	0	1.94702e-05
1782	0	3.41838e-05
1783	0	0.00079696
1784	0	0.00251271
1785	0	0.000241914
1786	0	1.73281e-05
1787	0	1.47159e-05
1788	0	0.00378745
1789	0	0.00336531
1790	0	3.98758e-06
1791	0	2.41246e-06
1792	0	1.46702e-05
1793	0	4.31027e-05
1794	0	3.75112e-06
1795	0	0.00756327
1796	0	1.67688e-05
1797	0	0.000351528
1798	0	7.71161e-05
1799	0	4.71594e-08
1800	0	0.0475141
1801	0	3.4813e-06
1802	0	0.000209583
1803	0	5.58899e-05
1804	0	4.31027e-05
1805	0	4.97254e-09
1806	0	0.00252
1807	0	4.31027e-05
1808	0	5.15368e-05
1809	0	0.0548156
1810	0	4.31027e-05
1811	0	0.000394413
1812	0	0.000191055
1813	0	9.42275e-06
1814	0	0.000118537
1815	0	9.40798e-05
1816	0	3.34591e-06
1817	0	7.44647e-07
1818	0	2.16156e-08
1819	0	1.54013e-05
1820	0	4.13145e-05
1821	0	3.88076e-07
1822	0	6.1302e-05
1823	0	0.000186347
1824	0	3.00095e-05
1825	0	7.01712e-06
1826	0	4.31027e-05
1827	0	7.38071e-07
1828	0	0.000391029
1829	0	2.57131e-05
1830	0	0.00121385
1831	0	5.67101e-05
1832	0	1.85735e-06
1833	0	0.00283046
1834	0	2.53521e-05
1835	0	1.04716e-06
1836	0	0.00128062
1837	0	4.85757e-06
1838	0	0.0013122
1839	0	5.81582e-05
1840	0	0.000356505
1841	0	4.17682e-05
1842	0	4.31027e-05
1843	0	8.51646e-05
1844	0	0.000120445
1845	0	0.000159702
1846	0	0.0018762
1847	0	9.58059e-05
1848	0	6.50774e-05
1849	0	0.285647
1850	0	3.69724e-06
1851	0	9.56309e-05
1852	0	6.55996e-06
1853	0	9.34197e-05
1854	0	8.98337e-06
1855	0	0.000358871
1856	0	0.00225455
1857	0	0.00131359
1858	0	1.21505e-07
1859	0	0.000549146
1860	0	4.31027e-05
1861	0	2.71907e-07
1862	0	1.53054e-05
1863	0	9.19994e-06
1864	0	1.90736e-07
1865	0	1.13939e-05
1866	0	0.000522682
1867	0	2.8841e-06
1868	0	0.00170436
1869	0	1.64157e-06
1870	0	0.000219267
1871	0	0.000248618
1872	0	0.000883002
1873	0	4.31027e-05
1874	0	0.00060885
1875	0	0.0030811
1876	0	2.59512e-05
1877	0	2.44076e-05
1878	0	0.00159431
1879	0	3.17228e-06
1880	0	1.12057e-05
1881	0	4.31027e-05
1882	0	3.42717e-06
1883	0	2.77388e-06
1884	0	0.0107612
1885	0	0.000192522
1886	0	1.31351e-07
1887	0	8.21148e-08
1888	0	1.07635e-06
1889	0	6.845e-07
1890	0	1.19323e-06
1891	0	9.20738e-06
1892	0	1.04037e-05
1893	0	2.62842e-06
1894	0	6.58463e-05
1895	0	0.000469266
1896	0	5.27331e-06
1897	0	2.14624e-07
1898	0	3.00175e-05
1899	0	0.00398683
1900	0	0.000478681
1901	0	4.90951e-07
1902	0	0.00357181
1903	0	1.76469e-05
1904	0	6.17396e-05
1905	0	1.89511e-05
1906	0	7.92967e-05
1907	0	1.2858e-06
1908	0	0.000194404
1909	0	5.21639e-06
1910	0	6.96674e-05
1911	0	0.000103286
1912	0	0.000719585
1913	0	0.000120062
1914	0	1.40156e-09
1915	0	8.88016e-05
1916	0	3.3249e-06
1917	0	0.188842
1918	0	3.83386e-05
1919	0	7.41768e-06
1920	0	0.000397887
1921	0	7.83365e-06
1922	0	4.31027e-05
1923	0	0.000674705
1924	0	0.00241761
1925	0	0.000396014
1926	0	2.53642e-05
1927	0	2.57837e-05
1928	0	2.12322e-06
1929	0	0.000197464
1930	0	0.000561161
1931	0	1.20919e-05
1932	0	0.0249083
1933	0	4.12218e-05
1934	0	0.000260116
1935	0	7.21101e-05
1936	0	7.19514e-11
1937	0	9.88751e-08
1938	0	0.000528102
1939	0	4.34571e-06
1940	0	9.70752e-05
1941	0	0.000410219
1942	0	9.91944e-05
1943	0	6.38067e-05
1944	0	0.121548
1945	0	7.2187e-08
1946	0	3.12588e-07
1947	0	0.000780939
1948	0	0.000353937
1949	0	4.49118e-05
1950	0	1.25673e-07
1951	0	7.8909e-08
1952	0	3.21387e-05
1953	0	2.97015e-05
1954	0	0.000103347
1955	0	4.31027e-05
1956	0	5.16733e-05
1957	0	0.000445935
1958	0	0.00901453
1959	0	4.87343e-07
1960	0	8.47344e-06
1961	0	4.32742e-06
1962	0	0.000163783
1963	0	7.73171e-06
1964	0	6.94337e-05
1965	0	0.00128432
1966	0	2.47465e-08
1967	0	0.000202155
1968	0	4.473e-05
1969	0	7.32739e-06
1970	0	1.06263e-05
1971	0	0.000163912
1972	0	0.000353869
1973	0	3.4257e-07
1974	0	0.00349602
1975	0	5.70558e-07
1976	0	4.14972e-06
1977	0	0.000102376
1978	0	6.10229e-05
1979	0	0.00062175
1980	0	0.000131687
1981	0	0.000127544
1982	0	0.00037682
1983	0	4.56902e-06
1984	0	1.06135e-05
1985	0	3.19996e-06
1986	0	2.1097e-06
1987	0	2.70061e-05
1988	0	0.0012578
1989	0	6.17716e-05
1990	0	3.16346e-06
1991	0	4.28208e-07
1992	0	1.02916e-05
1993	0	1.5679e-06
1994	0	0.00048144
1995	0	4.77222e-07
1996	0	2.84432e-06
1997	0	3.23743e-05
1998	0	0.000146116
[truncated: 1 more rows]

## Sheet: A_6
A_3d_sfy1_n_n_1	Label	Score
0	0	7.60817e-05
1	0	0.000155667
2	0	5.95948e-05
3	0	0.0559562
4	0	0.0325047
5	0	0.0362688
6	0	0.000614341
7	0	0.00039268
8	0	0.334866
9	0	1.26967e-06
10	0	3.2776e-05
11	0	0.00425158
12	0	0.96609
13	0	2.75655e-05
14	0	3.1185e-07
15	0	0.000338567
16	0	0.00455898
17	0	2.08056e-06
18	0	6.61259e-08
19	0	0.000504976
20	0	6.08748e-05
21	0	5.18292e-06
22	0	1.10287e-07
23	0	0.000321902
24	0	0.0175121
25	0	1.71584e-08
26	0	0.00111265
27	0	0.251764
28	0	0.109158
29	0	0.000792202
30	0	0.0025363
31	0	0.00393433
32	0	1.32889e-05
33	0	0.000471922
34	0	0.000437177
35	0	0.0840743
36	0	0.0132493
37	0	0.161023
38	0	9.06054e-05
39	0	0.0138058
40	0	0.0320769
41	0	0.0148788
42	0	0.0124856
43	0	3.01041e-08
44	0	0.000318312
45	0	0.000606656
46	0	0.00500782
47	0	0.0016716
48	0	7.97955e-05
49	0	2.99437e-08
50	0	0.000179701
51	0	2.16472e-05
52	0	3.1849e-07
53	0	0.0450695
54	0	7.60505e-06
55	0	3.8967e-10
56	0	0.000123324
57	0	0.307522
58	0	1.46073e-05
59	0	2.02325e-05
60	0	0.0345184
61	0	9.42759e-05
62	0	0.000293472
63	0	0.000575617
64	0	0.00117016
65	0	8.2492e-05
66	0	0.000499829
67	0	6.24336e-06
68	0	0.0776973
69	0	0.00920213
70	0	0.000931896
71	0	0.000138919
72	0	3.34998e-05
73	0	0.000529007
74	0	0.0140756
75	0	9.82714e-07
76	0	0.000560713
77	0	0.0030136
78	0	7.6572e-07
79	0	0.00016362
80	0	0.0166751
81	0	0.638316
82	0	0.000249956
83	0	3.09948e-10
84	0	3.04522e-05
85	0	0.00242644
86	0	0.26106
87	0	5.6762e-06
88	0	7.58525e-05
89	0	0.000110404
90	0	0.000227671
91	0	4.91499e-05
92	0	2.94456e-05
93	0	0.0147564
94	0	9.01605e-05
95	0	2.04262e-07
96	0	2.48247e-05
97	0	0.477614
98	0	4.18911e-07
99	0	3.56815e-05
100	0	0.000511137
101	0	0.000378856
102	0	0.0782614
103	0	0.00085416
104	0	0.00158125
105	0	0.00104402
106	0	0.000436294
107	0	5.0567e-05
108	0	0.000226333
109	0	2.1765e-05
110	0	0.0489954
111	0	3.75135e-05
112	0	7.52941e-05
113	0	0.0500979
114	0	7.94933e-07
115	0	0.00223093
116	0	0.766896
117	0	0.00129086
118	0	9.84933e-06
119	0	0.000287592
120	0	3.00506e-05
121	0	0.000168044
122	0	1.25944e-05
123	0	0.000163472
124	0	0.000896508
125	0	2.64157e-06
126	0	0.000138973
127	0	9.97984e-05
128	0	0.285774
129	0	0.00250455
130	0	0.00027923
131	0	0.00322013
132	0	0.000191041
133	0	0.818807
134	0	0.0218273
135	0	3.39026e-08
136	0	0.000104025
137	0	3.22781e-07
138	0	0.0137529
139	0	4.2408e-06
140	0	0.000249342
141	0	0.0198939
142	0	0.00155672
143	0	6.70122e-07
144	0	9.81176e-06
145	0	0.888534
146	0	0.000100658
147	0	0.805329
148	0	1.04401e-05
149	0	0.151711
150	0	0.155388
151	0	0.0572559
152	0	0.0053576
153	0	0.0130836
154	0	0.2888
155	0	0.000508825
156	0	0.0378508
157	0	0.00242242
158	0	7.88724e-06
159	0	0.423648
160	0	9.86308e-08
161	0	5.98922e-07
162	0	0.00203743
163	0	1.72136e-05
164	0	0.0926599
165	0	0.00628226
166	0	0.203465
167	0	4.86317e-06
168	0	0.000202821
169	0	0.0688577
170	0	0.599105
171	0	1.60904e-06
172	0	0.000124626
173	0	0.00015676
174	0	0.00647352
175	0	0.0006409
176	0	0.135059
177	0	7.65494e-05
178	0	2.64033e-07
179	0	7.93105e-05
180	0	0.00134506
181	0	0.000690373
182	0	0.000783342
183	0	3.12877e-06
184	0	0.0552897
185	0	1.76326e-05
186	0	0.000280764
187	0	0.955649
188	0	0.0337055
189	0	1.27936e-05
190	0	1.19273e-05
191	0	0.00010429
192	0	0.000517877
193	0	0.00144939
194	0	1.57886e-05
195	0	0.00918425
196	0	4.05915e-06
197	0	0.00103527
198	0	9.02246e-05
199	0	0.0119473
200	0	0.00029053
201	0	0.000230935
202	0	0.0638653
203	0	0.216576
204	0	0.00250525
205	0	1.78467e-06
206	0	1.04838e-06
207	0	0.000367645
208	0	4.51423e-07
209	0	0.00019968
210	0	0.0254734
211	0	0.000171826
212	0	0.0149714
213	0	5.64892e-05
214	0	2.00109e-07
215	0	0.176078
216	0	7.39804e-05
217	0	0.000381389
218	0	0.727064
219	0	0.0209108
220	0	0.00194392
221	0	2.18578e-05
222	0	0.00198788
223	0	0.000461863
224	0	0.0108671
225	0	5.54568e-08
226	0	0.111111
227	0	0.000530696
228	0	4.68159e-07
229	0	8.25172e-07
230	0	0.358587
231	0	0.00325926
232	0	0.00722762
233	0	2.26691e-05
234	0	0.112306
235	0	9.69522e-06
236	0	0.000534739
237	0	0.0180579
238	0	0.000182462
239	0	0.248132
240	0	0.00219828
241	0	3.42394e-05
242	0	0.000105114
243	0	9.97631e-07
244	0	1.57886e-05
245	0	0.000892993
246	0	9.24596e-06
247	0	1.03384e-05
248	0	2.00112e-07
249	0	0.000284136
250	0	0.0537649
251	0	8.69638e-07
252	0	0.00122884
253	0	0.0354586
254	0	0.000244453
255	0	0.000100786
256	0	0.0031143
257	0	0.0953778
258	0	0.000889533
259	0	0.00189456
260	0	2.27805e-08
261	0	2.89844e-08
262	0	0.000857921
263	0	0.00825214
264	0	1.53451e-07
265	0	5.31913e-06
266	0	0.0309152
267	0	0.000524401
268	0	1.14152e-06
269	0	3.50873e-05
270	0	0.00253107
271	0	0.00522986
272	0	0.112342
273	0	0.00336504
274	0	0.00291873
275	0	1.52871e-08
276	0	0.000344539
277	0	3.95829e-05
278	0	3.14643e-07
279	0	0.00017326
280	0	0.0457398
281	0	0.000135081
282	0	0.00196874
283	0	9.8436e-07
284	0	1.38379e-06
285	0	0.0244982
286	0	0.0336683
287	0	8.11154e-05
288	0	0.00149647
289	0	2.33344e-07
290	0	0.00113035
291	0	5.64699e-05
292	0	0.0304252
293	0	1.18211e-05
294	0	0.00323589
295	0	0.0011882
296	0	0.000560326
297	0	0.232692
298	0	1.38747e-05
299	0	0.0305246
300	0	0.0228225
301	0	5.44069e-07
302	0	0.000744606
303	0	0.0170064
304	0	1.47221e-05
305	0	0.0126318
306	0	0.00729558
307	0	1.3567e-05
308	0	0.00253379
309	0	0.00119925
310	0	0.000154473
311	0	0.000616912
312	0	0.0112042
313	0	0.485567
314	0	0.000554435
315	0	0.000263483
316	0	0.0370621
317	0	0.0182654
318	0	3.09716e-07
319	0	0.142304
320	0	0.00218505
321	0	0.000638954
322	0	0.000186823
323	0	0.00058618
324	0	2.29235e-05
325	0	2.39105e-06
326	0	0.049554
327	0	0.000389054
328	0	0.000883549
329	0	0.0191558
330	0	2.31489e-07
331	0	0.000360936
332	0	1.50446e-05
333	0	0.0076347
334	0	0.00293432
335	0	0.0469441
336	0	9.07188e-06
337	0	7.73569e-05
338	0	0.00656792
339	0	0.00388063
340	0	0.000103741
341	0	0.00231665
342	0	0.00987663
343	0	7.68396e-05
344	0	1.04455e-07
345	0	1.97894e-05
346	0	4.21192e-05
347	0	0.0297266
348	0	0.00101139
349	0	0.530563
350	0	0.0453967
351	0	1.94431e-06
352	0	0.00020153
353	0	0.00054756
354	0	0.000759915
355	0	1.99084e-10
356	0	1.05336e-09
357	0	3.44656e-05
358	0	1.38079e-06
359	0	2.17169e-07
360	0	0.000321964
361	0	0.00840112
362	0	8.53824e-06
363	0	4.52047e-05
364	0	2.76659e-05
365	0	1.54644e-05
366	0	5.6128e-06
367	0	0.00088713
368	0	0.00124081
369	0	0.00535158
370	0	5.12221e-05
371	0	2.20477e-07
372	0	2.56112e-05
373	0	9.22822e-05
374	0	5.36228e-05
375	0	0.00582602
376	0	6.66688e-06
377	0	2.19429e-08
378	0	0.0259614
379	0	0.0152643
380	0	0.0585523
381	0	0.00464057
382	0	0.00280552
383	0	5.50693e-07
384	0	1.03599e-05
385	0	0.0196954
386	0	0.00400764
387	0	2.08362e-07
388	0	0.291806
389	0	1.88083e-05
390	0	0.00205698
391	0	0.0105516
392	0	0.256248
393	0	3.59779e-07
394	0	2.86548e-07
395	0	6.83406e-10
396	0	0.93202
397	0	0.00254959
398	0	7.16293e-05
399	0	0.228545
400	0	0.0067453
401	0	2.50647e-06
402	0	0.561125
403	0	4.59694e-06
404	0	4.05682e-07
405	0	0.237859
406	0	9.10104e-05
407	0	0.00079199
408	0	0.00249673
409	0	5.91276e-06
410	0	0.0248577
411	0	1.22042e-05
412	0	0.403877
413	0	0.00629678
414	0	6.86874e-05
415	0	0.0067629
416	0	0.156613
417	0	0.532146
418	0	1.48862e-07
419	0	0.0135774
420	0	4.94255e-06
421	0	0.00129997
422	0	0.00203238
423	0	4.70228e-06
424	0	0.000208736
425	0	0.000110067
426	0	1.0112e-05
427	0	0.00146209
428	0	0.0079729
429	0	7.62583e-06
430	0	1.27654e-05
431	0	0.00251132
432	0	0.0766716
433	0	1.47471e-05
434	0	5.56148e-06
435	0	0.0160619
436	0	1.46343e-05
437	0	0.0370462
438	0	0.0104156
439	0	0.000280713
440	0	6.34134e-08
441	0	0.0153048
442	0	0.00353359
443	0	0.0158397
444	0	0.0612026
445	0	0.000126284
446	0	2.30161e-05
447	0	6.69138e-05
448	0	9.75815e-05
449	0	0.0152887
450	0	7.87606e-06
451	0	0.00635361
452	0	0.00125487
453	0	0.0077255
454	0	0.00580709
455	0	0.000138746
456	0	0.000141535
457	0	0.00792067
458	0	0.837337
459	0	0.0957315
460	0	0.0719752
461	0	0.0140065
462	0	0.000194356
463	0	0.000839958
464	0	0.267978
465	0	0.00343554
466	0	1.16353e-06
467	0	0.136467
468	0	1.29229e-05
469	0	1.81228e-05
470	0	0.00133971
471	0	2.59454e-05
472	0	0.00034882
473	0	5.39969e-06
474	0	2.79925e-05
475	0	4.45996e-06
476	0	7.6589e-05
477	0	1.99256e-09
478	0	0.000221461
479	0	8.80801e-07
480	0	0.021093
481	0	0.168071
482	0	1.0633e-05
483	0	0.0203995
484	0	7.7606e-07
485	0	2.55763e-05
486	0	0.00161425
487	0	3.01911e-07
488	0	7.09298e-06
489	0	3.02937e-06
490	0	0.294602
491	0	0.0206847
492	0	0.000176307
493	0	0.0438798
494	0	1.08757e-08
495	0	0.000122086
496	0	0.0194948
497	0	0.00744496
498	0	0.000347696
499	0	0.00279156
500	0	0.00374828
501	0	0.000374968
502	0	0.00180333
503	0	3.57815e-05
504	0	0.000211186
505	0	0.0024541
506	0	0.109441
507	0	7.77212e-06
508	0	0.00284369
509	0	1.75108e-05
510	0	0.00095988
511	0	4.56495e-06
512	0	0.000192267
513	0	0.0157933
514	0	0.000279503
515	0	0.000186667
516	0	0.000278377
517	0	7.3853e-07
518	0	0.000142627
519	0	1.18813e-05
520	0	2.24078e-07
521	0	0.00138587
522	0	1.10481e-05
523	0	0.0155349
524	0	2.03433e-05
525	0	4.44681e-08
526	0	0.000769609
527	0	0.000243021
528	0	0.000971586
529	0	0.00133501
530	0	0.00522998
531	0	1.26228e-06
532	0	0.0177982
533	0	2.10829e-06
534	0	0.000442611
535	0	2.25193e-05
536	0	0.000947039
537	0	4.49324e-05
538	0	5.74747e-07
539	0	0.000381793
540	0	6.73505e-05
541	0	0.000776276
542	0	0.000106372
543	0	1.62436e-09
544	0	2.89782e-05
545	0	0.0176493
546	0	0.0073285
547	0	6.83873e-06
548	0	1.1452e-05
549	0	0.000341498
550	0	0.295695
551	0	0.000375073
552	0	0.0113938
553	0	9.14329e-05
554	0	0.000676729
555	0	3.94805e-07
556	0	0.000115048
557	0	0.166396
558	0	0.00171272
559	0	3.9581e-06
560	0	0.000931633
561	0	3.81384e-07
562	0	0.000150739
563	0	1.00007e-05
564	0	0.0291691
565	0	3.33566e-07
566	0	0.00232975
567	0	0.00734029
568	0	1.98944e-05
569	0	4.41501e-06
570	0	0.00546867
571	0	0.00334218
572	0	0.000231042
573	0	5.09805e-07
574	0	2.76861e-08
575	0	0.587976
576	0	0.00138267
577	0	0.000176306
578	0	0.0121708
579	0	0.000154569
580	0	0.269537
581	0	0.00329053
582	0	0.0924549
583	0	2.78746e-06
584	0	0.000183531
585	0	0.000382133
586	0	1.60146e-05
587	0	0.892163
588	0	0.00547839
589	0	0.00211644
590	0	0.380192
591	0	0.0469464
592	0	0.52021
593	0	9.60184e-05
594	0	0.000703588
595	0	0.000242917
596	0	4.22948e-05
597	0	0.00120445
598	0	2.53146e-06
599	0	1.91909e-06
600	0	0.0117945
601	0	0.000533293
602	0	0.0350309
603	0	1.76867e-05
604	0	0.00510242
605	0	5.56006e-05
606	0	3.68361e-07
607	0	0.0385774
608	0	0.000227971
609	0	4.17039e-06
610	0	0.0095351
611	0	0.0271827
612	0	0.0264547
613	0	0.000228351
614	0	0.00235422
615	0	0.00252521
616	0	1.05704e-07
617	0	5.02868e-05
618	0	0.77596
619	0	0.0342161
620	0	0.0486669
621	0	0.103763
622	0	4.78026e-07
623	0	0.0408631
624	0	0.00194483
625	0	8.66889e-05
626	0	0.0186244
627	0	0.00116455
628	0	0.0145281
629	0	0.148767
630	0	0.0167147
631	0	0.00166091
632	0	0.00898189
633	0	0.000422442
634	0	0.000557229
635	0	0.00122415
636	0	0.0300107
637	0	3.55269e-09
638	0	4.06419e-06
639	0	0.0091728
640	0	3.66963e-05
641	0	0.0497065
642	0	4.38148e-07
643	0	0.000118839
644	0	2.95222e-05
645	0	3.99238e-05
646	0	0.000105776
647	0	1.66581e-05
648	0	0.00641332
649	0	0.00295047
650	0	0.00194802
651	0	0.128948
652	0	0.000311668
653	0	0.0420281
654	0	0.020678
655	0	0.0050422
656	0	0.000355217
657	0	0.0181257
658	0	0.000612552
659	0	0.0328859
660	0	2.09721e-05
661	0	0.000431206
662	0	9.16796e-06
663	0	0.00254698
664	0	1.26914e-06
665	0	0.431059
666	0	3.62457e-05
667	0	0.00615713
668	0	1.29361e-05
669	0	3.75384e-06
670	0	0.000372128
671	0	0.0262629
672	0	0.0153718
673	0	3.47225e-06
674	0	0.000218642
675	0	0.0378977
676	0	0.00619854
677	0	4.12366e-07
678	0	4.64539e-06
679	0	0.330824
680	0	0.0243008
681	0	0.00204085
682	0	5.94689e-06
683	0	2.02838e-11
684	0	5.75677e-07
685	0	0.189437
686	0	0.208506
687	0	0.00201358
688	0	0.00886566
689	0	0.0490906
690	0	5.95011e-06
691	0	0.201513
692	0	1.14525e-05
693	0	0.633976
694	0	0.217038
695	0	3.6546e-05
696	0	0.0105615
697	0	0.0429076
698	0	0.000743918
699	0	4.05294e-06
700	0	0.000942373
701	0	2.03904e-06
702	0	0.000246207
703	0	8.83848e-08
704	0	0.0441529
705	0	0.0548259
706	0	0.00236499
707	0	0.309637
708	0	4.59022e-06
709	0	0.394476
710	0	1.56538e-05
711	0	6.4796e-06
712	0	0.0174232
713	0	0.000104054
714	0	0.28243
715	0	0.00334016
716	0	0.00094309
717	0	0.191424
718	0	4.92682e-07
719	0	6.5691e-06
720	0	1.53007e-07
721	0	4.81976e-06
722	0	6.34041e-07
723	0	6.69637e-08
724	0	0.02294
725	0	3.48375e-07
726	0	0.13512
727	0	0.0166032
728	0	0.00458684
729	0	0.104249
730	0	2.99927e-05
731	0	0.000136463
732	0	8.19062e-05
733	0	0.000172439
734	0	0.0507219
735	0	0.0040341
736	0	0.00206549
737	0	0.00033011
738	0	8.77633e-06
739	0	0.812418
740	0	0.0219086
741	0	0.422337
742	0	7.38192e-11
743	0	4.36838e-05
744	0	5.70711e-08
745	0	0.00426675
746	0	0.000565108
747	0	3.88411e-07
748	0	0.000393376
749	0	0.000208821
750	0	2.39519e-06
751	0	0.00136539
752	0	5.66989e-05
753	0	0.149989
754	0	0.0330428
755	0	0.00597062
756	0	0.0171106
757	0	0.000762062
758	0	0.000336243
759	0	7.8104e-05
760	0	0.00935636
761	0	1.27976e-05
762	0	6.42421e-05
763	0	9.20121e-05
764	0	1.10041e-05
765	0	4.13107e-07
766	0	0.0224385
767	0	9.7213e-05
768	0	8.51301e-08
769	0	0.000444415
770	0	0.0248741
771	0	0.000665148
772	0	6.2615e-06
773	0	2.99408e-07
774	0	0.000255903
775	0	0.000410932
776	0	1.99774e-05
777	0	7.85772e-09
778	0	0.033313
779	0	0.00963226
780	0	0.025076
781	0	1.42012e-05
782	0	0.000198033
783	0	0.00250609
784	0	0.00291825
785	0	7.63259e-07
786	0	0.00101849
787	0	0.00133757
788	0	0.0478747
789	0	0.00031911
790	0	1.84277e-06
791	0	7.19641e-07
792	0	0.000426652
793	0	0.00252612
794	0	0.458406
795	0	8.49078e-05
796	0	0.000228975
797	0	0.0371389
798	0	0.0289074
799	0	0.0284232
800	0	0.839994
801	0	3.12622e-05
802	0	0.0372418
803	0	0.00289546
804	0	0.146821
805	0	1.11154e-05
806	0	0.0404948
807	0	5.89248e-06
808	0	0.000686419
809	0	0.563145
810	0	0.0928955
811	0	0.466082
812	0	0.000134656
813	0	0.0009608
814	0	0.028685
815	0	0.00223307
816	0	4.08077e-07
817	0	0.0187209
818	0	1.86257e-05
819	0	3.90036e-10
820	0	2.89803e-06
821	0	0.237327
822	0	7.54475e-05
823	0	0.000132868
824	0	0.000151966
825	0	8.06518e-05
826	0	0.00268997
827	0	1.32224e-06
828	0	0.00303936
829	0	2.91276e-06
830	0	0.0346874
831	0	0.00165745
832	0	9.89934e-07
833	0	0.0256324
834	0	0.000265814
835	0	0.00455829
836	0	0.0254092
837	0	1.94854e-07
838	0	0.000688241
839	0	0.000211633
840	0	0.000164405
841	0	0.0357656
842	0	0.0267704
843	0	0.000938264
844	0	2.69326e-05
845	0	4.14583e-06
846	0	0.000467284
847	0	1.49965e-05
848	0	2.17164e-07
849	0	2.82721e-05
850	0	5.64604e-06
851	0	0.000563953
852	0	0.000109715
853	0	0.000723287
854	0	1.44077e-06
855	0	5.45443e-08
856	0	0.0071212
857	0	1.40594e-05
858	0	0.000489025
859	0	0.00517603
860	0	4.13514e-05
861	0	0.000413958
862	0	0.000238864
863	0	0.00411258
864	0	3.43689e-06
865	0	1.42532e-06
866	0	2.55947e-07
867	0	0.0185708
868	0	0.284805
869	0	0.000108267
870	0	0.00859031
871	0	0.0656974
872	0	4.74631e-07
873	0	2.30948e-07
874	0	9.30879e-06
875	0	3.96202e-07
876	0	7.66122e-05
877	0	1.20108e-06
878	0	0.00449908
879	0	0.000308885
880	0	2.46974e-07
881	0	0.000317381
882	0	0.00010575
883	0	0.112299
884	0	0.0376125
885	0	0.18122
886	0	1.79754e-05
887	0	3.40253e-06
888	0	9.80354e-05
889	0	0.000998499
890	0	0.240851
891	0	0.000122058
892	0	2.61282e-06
893	0	0.00375004
894	0	0.760571
895	0	0.149845
896	0	0.00556422
897	0	0.270725
898	0	0.0014484
899	0	0.0802149
900	0	2.94737e-06
901	0	2.43429e-05
902	0	0.000237667
903	0	2.31656e-06
904	0	0.0729034
905	0	0.000837076
906	0	2.95709e-06
907	0	9.74836e-06
908	0	0.00218189
909	0	0.000670856
910	0	0.0768216
911	0	0.000649297
912	0	0.000210751
913	0	0.00374539
914	0	0.0128718
915	0	0.0012666
916	0	0.0033934
917	0	0.000106
918	0	0.00360973
919	0	0.00560899
920	0	0.00161131
921	0	1.4219e-05
922	0	0.000137278
923	0	3.03914e-05
924	0	4.72409e-07
925	0	1.80474e-07
926	0	0.000449861
927	0	4.23907e-09
928	0	0.0215968
929	0	0.00113288
930	0	0.0161992
931	0	5.61687e-06
932	0	4.13796e-06
933	0	0.00451344
934	0	0.360049
935	0	0.118724
936	0	4.45346e-08
937	0	0.000122735
938	0	2.44246e-05
939	0	1.12069e-06
940	0	0.00648608
941	0	3.30316e-06
942	0	0.000625926
943	0	0.00287579
944	0	3.6471e-05
945	0	0.0121639
946	0	2.15902e-05
947	0	0.00419559
948	0	8.72993e-07
949	0	0.817498
950	0	6.76935e-05
951	0	0.0151919
952	0	0.152241
953	0	0.506591
954	0	0.00149397
955	0	0.000222392
956	0	0.113268
957	0	8.83537e-05
958	0	0.02688
959	0	2.77069e-07
960	0	0.0198925
961	0	0.000360566
962	0	0.006414
963	0	8.53028e-06
964	0	3.82244e-05
965	0	0.000899846
966	0	1.12633e-05
967	0	9.62395e-05
968	0	0.00119378
969	0	0.000105925
970	0	0.000402766
971	0	0.000120796
972	0	4.58436e-05
973	0	0.0150946
974	0	0.000143441
975	0	4.4105e-05
976	0	1.4536e-07
977	0	5.64757e-09
978	0	0.00715214
979	0	1.14797e-07
980	0	2.7135e-06
981	0	6.38033e-06
982	0	0.016372
983	0	0.00273776
984	0	0.00279355
985	0	2.91839e-05
986	0	0.000493464
987	0	0.000332367
988	0	0.00325723
989	0	0.0458321
990	0	2.52176e-05
991	0	2.80238e-08
992	0	0.00988657
993	0	0.00140649
994	0	0.00011571
995	0	1.81109e-09
996	0	8.66696e-05
997	0	0.211409
998	0	1.47076e-06
999	0	0.00538121
1000	0	0.00303633
1001	0	9.51639e-06
1002	0	0.026631
1003	0	0.104282
1004	0	0.00041311
1005	0	1.38758e-06
1006	0	0.000198585
1007	0	4.96823e-06
1008	0	0.0154584
1009	0	0.000154904
1010	0	0.0732092
1011	0	0.206584
1012	0	0.0207771
1013	0	7.01095e-06
1014	0	3.5035e-06
1015	0	2.71674e-05
1016	0	4.32047e-07
1017	0	0.00012721
1018	0	0.000853361
1019	0	6.15406e-08
1020	0	9.95099e-06
1021	0	5.90539e-06
1022	0	7.65376e-06
1023	0	0.000219428
1024	0	9.15305e-10
1025	0	0.128839
1026	0	0.000104999
1027	0	0.00145089
1028	0	0.0240074
1029	0	0.194227
1030	0	1.70391e-05
1031	0	0.000424626
1032	0	0.0113451
1033	0	0.00482968
1034	0	4.21448e-10
1035	0	0.843163
1036	0	0.0149792
1037	0	0.0094081
1038	0	0.00258696
1039	0	1.26762e-06
1040	0	0.0496228
1041	0	0.00238429
1042	0	0.00165238
1043	0	0.00404234
1044	0	0.000148133
1045	0	0.000160824
1046	0	7.29812e-05
1047	0	4.81612e-06
1048	0	9.0229e-09
1049	0	7.27098e-06
1050	0	2.50627e-05
1051	0	1.21863e-06
1052	0	2.87475e-06
1053	0	0.0017664
1054	0	4.99684e-08
1055	0	2.46649e-06
1056	0	0.0062786
1057	0	0.608771
1058	0	2.4963e-06
1059	0	3.02771e-07
1060	0	0.842099
1061	0	3.01678e-06
1062	0	8.55409e-07
1063	0	8.50964e-10
1064	0	0.00214089
1065	0	0.0107565
1066	0	0.000471694
1067	0	0.00211983
1068	0	0.000110766
1069	0	4.8753e-06
1070	0	0.346204
1071	0	0.00270803
1072	0	0.00015128
1073	0	8.40314e-07
1074	0	0.0184442
1075	0	1.74457e-07
1076	0	0.362731
1077	0	3.96691e-06
1078	0	0.0130686
1079	0	0.00674759
1080	0	5.48917e-07
1081	0	4.28231e-08
1082	0	2.24775e-05
1083	0	0.0131909
1084	0	0.0164764
1085	0	0.00195516
1086	0	0.667358
1087	0	2.08396e-05
1088	0	0.000127473
1089	0	0.0996838
1090	0	0.00304059
1091	0	8.76874e-05
1092	0	0.0343708
1093	0	0.000186595
1094	0	0.202948
1095	0	0.01328
1096	0	1.81685e-07
1097	0	0.00184364
1098	0	5.68503e-07
1099	0	3.78065e-05
1100	0	0.00529049
1101	0	1.94824e-07
1102	0	3.09942e-05
1103	0	6.87591e-09
1104	0	0.036662
1105	0	1.10307e-06
1106	0	3.84796e-08
1107	0	0.104661
1108	0	0.000924325
1109	0	8.48818e-07
1110	0	1.2097e-06
1111	0	0.120681
1112	0	0.5448
1113	0	0.00493019
1114	0	0.000139488
1115	0	0.000453649
1116	0	7.46121e-07
1117	0	2.39448e-07
1118	0	0.00412635
1119	0	3.1266e-07
1120	0	0.13092
1121	0	0.00425354
1122	0	1.85007e-05
1123	0	3.68822e-08
1124	0	0.000275354
1125	0	0.00124191
1126	0	0.00162341
1127	0	0.000562267
1128	0	7.46396e-06
1129	0	0.122115
1130	0	5.98849e-06
1131	0	0.000112896
1132	0	0.891186
1133	0	4.74011e-07
1134	0	3.0595e-05
1135	0	0.000942271
1136	0	0.00410429
1137	0	0.00947268
1138	0	8.51457e-06
1139	0	0.0189227
1140	0	0.000376876
1141	0	0.000172829
1142	0	8.79522e-06
1143	0	0.000106485
1144	0	0.0387894
1145	0	2.74348e-05
1146	0	0.00111436
1147	0	0.000138986
1148	0	0.133213
1149	0	0.00890772
1150	0	0.0608044
1151	0	0.00206517
1152	0	0.000125025
1153	0	0.696804
1154	0	2.00777e-06
1155	0	0.00439229
1156	0	0.000134088
1157	0	0.102362
1158	0	8.29163e-05
1159	0	0.00012494
1160	0	0.00856429
1161	0	0.443575
1162	0	0.111894
1163	0	0.00399471
1164	0	3.78489e-05
1165	0	0.000395979
1166	0	0.000216934
1167	0	6.19744e-08
1168	0	0.0886511
1169	0	0.0268378
1170	0	9.70337e-07
1171	0	5.68194e-06
1172	0	0.00235225
1173	0	1.80107e-06
1174	0	0.31824
1175	0	1.42622e-06
1176	0	0.00682757
1177	0	0.000685578
1178	0	0.0001592
1179	0	7.0553e-05
1180	0	0.000111267
1181	0	0.479468
1182	0	6.60978e-05
1183	0	0.00838976
1184	0	0.00707001
1185	0	0.00285925
1186	0	5.45945e-05
1187	0	0.0183737
1188	0	0.463888
1189	0	0.00505014
1190	0	0.000209815
1191	0	5.80979e-06
1192	0	0.00127916
1193	0	0.976086
1194	0	0.356056
1195	0	0.423647
1196	0	0.000614328
1197	0	0.00018226
1198	0	1.47056e-07
1199	0	0.000333139
1200	0	0.000326314
1201	0	0.0373945
1202	0	0.0186548
1203	0	5.06989e-05
1204	0	0.137506
1205	0	1.94695e-05
1206	0	6.44352e-06
1207	0	0.60491
1208	0	0.112561
1209	0	0.00161088
1210	0	0.00301283
1211	0	2.5015e-05
1212	0	0.261313
1213	0	7.56815e-05
1214	0	0.0528793
1215	0	0.00255417
1216	0	2.93454e-05
1217	0	9.96777e-07
1218	0	0.0330674
1219	0	1.68736e-06
1220	0	0.0285953
1221	0	0.000841247
1222	0	1.01166e-06
1223	0	3.08722e-10
1224	0	0.553868
1225	0	0.0019471
1226	0	0.045991
1227	0	0.00994342
1228	0	0.000376001
1229	0	0.00121036
1230	0	0.00501337
1231	0	5.72306e-05
1232	0	2.14582e-08
1233	0	7.16611e-06
1234	0	0.076372
1235	0	0.00140437
1236	0	2.4888e-05
1237	0	0.0254127
1238	0	0.00216712
1239	0	0.000276257
1240	0	1.94983e-08
1241	0	0.0243245
1242	0	0.00471599
1243	0	0.00270377
1244	0	5.86718e-05
1245	0	2.6779e-06
1246	0	0.332647
1247	0	0.000213523
1248	0	0.000133767
1249	0	1.94266e-05
1250	0	8.577e-07
1251	0	0.323972
1252	0	0.000115035
1253	0	0.00161149
1254	0	0.0618835
1255	0	3.16074e-06
1256	0	0.0648337
1257	0	6.92713e-05
1258	0	0.0013688
1259	0	2.90419e-06
1260	0	0.986392
1261	0	0.00153302
1262	0	4.03847e-07
1263	0	0.00115904
1264	0	0.0564082
1265	0	2.2989e-08
1266	0	0.000764544
1267	0	0.00623909
1268	0	0.00509905
1269	0	0.00370311
1270	0	0.00722337
1271	0	1.46967e-11
1272	0	8.17618e-05
1273	0	0.00163771
1274	0	0.00684017
1275	0	5.72785e-05
1276	0	0.000587691
1277	0	0.865317
1278	0	0.00698584
1279	0	1.56021e-05
1280	0	0.0110127
1281	0	8.07572e-07
1282	0	0.112131
1283	0	9.07988e-10
1284	0	0.0470188
1285	0	0.000276433
1286	0	0.14241
1287	0	0.988388
1288	0	5.32587e-07
1289	0	0.0122347
1290	0	0.000452728
1291	0	0.000219525
1292	0	0.000788257
1293	0	6.3852e-05
1294	0	0.00765977
1295	0	1.16098e-07
1296	0	0.000314666
1297	0	0.00139903
1298	0	0.00343765
1299	0	0.000750366
1300	0	0.332462
1301	0	4.57477e-06
1302	0	0.0013403
1303	0	0.000362204
1304	0	0.651936
1305	0	0.000483565
1306	0	1.20694e-06
1307	0	0.000216347
1308	0	0.244424
1309	0	0.0535767
1310	0	0.173223
1311	0	5.00941e-07
1312	0	0.463407
1313	0	0.103605
1314	0	2.34907e-05
1315	0	0.880395
1316	0	2.15944e-05
1317	0	2.17636e-07
1318	0	0.00949481
1319	0	0.000255857
1320	0	5.62146e-06
1321	0	0.00277363
1322	0	2.71114e-06
1323	0	0.000961037
1324	0	7.58794e-06
1325	0	2.0694e-05
1326	0	1.62417e-06
1327	0	8.26105e-10
1328	0	0.00713786
1329	0	5.25233e-05
1330	0	0.0297823
1331	0	6.86768e-05
1332	0	1.16196e-06
1333	0	4.21212e-05
1334	0	0.000334398
1335	0	4.58957e-05
1336	0	0.00118891
1337	0	6.57705e-05
1338	0	6.81083e-05
1339	0	0.0219979
1340	0	0.00361063
1341	0	0.00196571
1342	0	0.0164814
1343	0	8.07621e-05
1344	0	0.0620901
1345	0	0.0522878
1346	0	9.50317e-05
1347	0	4.68607e-06
1348	0	9.05291e-09
1349	0	3.59363e-07
1350	0	2.36909e-07
1351	0	0.135659
1352	0	0.000225782
1353	0	0.0292609
1354	0	0.0452431
1355	0	0.0497922
1356	0	0.00264084
1357	0	4.84146e-09
1358	0	0.000208322
1359	0	5.17668e-05
1360	0	0.000313967
1361	0	1.09307e-05
1362	0	2.07021e-05
1363	0	0.110687
1364	0	5.98166e-05
1365	0	0.0012097
1366	0	0.122047
1367	0	0.00442714
1368	0	0.0468555
1369	0	0.0784474
1370	0	1.39311e-05
1371	0	0.000703426
1372	0	0.0384878
1373	0	0.000125836
1374	0	0.659876
1375	0	0.000358015
1376	0	0.000431439
1377	0	0.00499771
1378	0	0.000705438
1379	0	0.00131021
1380	0	0.000480628
1381	0	7.10891e-08
1382	0	3.17837e-08
1383	0	0.000640069
1384	0	0.0135072
1385	0	0.00231167
1386	0	0.000208176
1387	0	2.12557e-09
1388	0	4.37344e-07
1389	0	3.9756e-06
1390	0	0.0114491
1391	0	0.00120729
1392	0	1.34691e-06
1393	0	0.00920617
1394	0	8.40964e-05
1395	0	0.000170956
1396	0	6.00277e-06
1397	0	0.000184518
1398	0	6.64621e-05
1399	0	0.00660814
1400	0	4.62385e-06
1401	0	0.000126121
1402	0	0.0413332
1403	0	0.00686074
1404	0	7.45583e-05
1405	0	1.22048e-05
1406	0	0.00202622
1407	0	4.76473e-06
1408	0	4.35648e-07
1409	0	0.0176138
1410	0	1.11308e-07
1411	0	0.000877362
1412	0	0.000196398
1413	0	1.42318e-08
1414	0	4.35137e-05
1415	0	0.0001189
1416	0	0.920864
1417	0	0.00485296
1418	0	4.96091e-06
1419	0	2.64791e-05
1420	0	7.71622e-05
1421	0	0.198633
1422	0	3.51113e-08
1423	0	1.24116e-07
1424	0	4.03464e-05
1425	0	0.010457
1426	0	0.0211106
1427	0	0.000323641
1428	0	2.90457e-06
1429	0	1.29841e-05
1430	0	0.000318741
1431	0	0.00226441
1432	0	0.00763725
1433	0	0.000253
1434	0	0.00464822
1435	0	0.525085
1436	0	3.90168e-05
1437	0	1.43698e-05
1438	0	0.00240277
1439	0	0.000271299
1440	0	0.00034194
1441	0	0.000187812
1442	0	0.00011757
1443	0	0.000225943
1444	0	0.000409575
1445	0	0.0029033
1446	0	0.000885873
1447	0	0.0350997
1448	0	2.6173e-05
1449	0	0.000256546
1450	0	0.0375524
1451	0	0.00115252
1452	0	0.0412631
1453	0	0.00204912
1454	0	7.23105e-07
1455	0	0.0120896
1456	0	0.000525107
1457	0	0.00107095
1458	0	8.30426e-05
1459	0	0.000430429
1460	0	0.000134116
1461	0	0.00355054
1462	0	0.0019591
1463	0	0.031324
1464	0	0.00256467
1465	0	0.000150924
1466	0	0.00029675
1467	0	2.36215e-05
1468	0	0.000102101
1469	0	0.00271097
1470	0	3.23776e-05
1471	0	0.0043075
1472	0	6.40673e-06
1473	0	7.84039e-05
1474	0	0.000139876
1475	0	2.54033e-08
1476	0	1.44261e-05
1477	0	3.43147e-08
1478	0	0.00284482
1479	0	0.0594017
1480	0	0.0181312
1481	0	3.22876e-05
1482	0	6.60377e-05
1483	0	0.533854
1484	0	0.0570151
1485	0	0.000362701
1486	0	0.00241213
1487	0	6.90814e-07
1488	0	0.000137774
1489	0	0.402949
1490	0	2.41158e-08
1491	0	0.00884913
1492	0	0.0306897
1493	0	0.000118411
1494	0	0.000839366
1495	0	3.62709e-05
1496	0	0.0075148
1497	0	0.000979125
1498	0	0.179231
1499	0	0.00176647
1500	0	0.0306185
1501	0	0.0407428
1502	0	0.0248286
1503	0	0.10131
1504	0	3.76329e-06
1505	0	7.76829e-05
1506	0	1.62592e-05
1507	0	0.0143599
1508	0	6.1026e-05
1509	0	3.36187e-06
1510	0	0.000729563
1511	0	0.0248708
1512	0	0.000580478
1513	0	4.62159e-07
1514	0	0.0467419
1515	0	0.408464
1516	0	0.394718
1517	0	4.48939e-05
1518	0	0.00299339
1519	0	4.37777e-05
1520	0	0.106262
1521	0	0.00292895
1522	0	0.000956327
1523	0	3.04336e-05
1524	0	0.0143632
1525	0	3.60444e-06
1526	0	0.00444862
1527	0	2.028e-07
1528	0	1.85285e-05
1529	0	1.01967e-07
1530	0	0.0166554
1531	0	0.00658026
1532	0	2.53261e-05
1533	0	2.59912e-07
1534	0	2.96267e-05
1535	0	0.000317334
1536	0	0.0732328
1537	0	2.46317e-07
1538	0	2.18053e-05
1539	0	0.00250843
1540	0	0.0831646
1541	0	2.70875e-10
1542	0	0.00750354
1543	0	5.32243e-05
1544	0	0.00194743
1545	0	0.00123806
1546	0	0.0043571
1547	0	1.44379e-06
1548	0	0.384989
1549	0	3.85353e-07
1550	0	0.919527
1551	0	0.000222372
1552	0	0.00138917
1553	0	0.0361358
1554	0	0.000249793
1555	0	0.00638667
1556	0	0.00758852
1557	0	0.00356191
1558	0	0.000189932
1559	0	6.23285e-07
1560	0	0.000108153
1561	0	0.0190362
1562	0	0.0601269
1563	0	1.72728e-09
1564	0	9.20936e-07
1565	0	0.00906876
1566	0	0.0269552
1567	0	5.48555e-07
1568	0	0.00254016
1569	0	0.0107996
1570	0	5.95176e-11
1571	0	0.000523754
1572	0	5.23961e-09
1573	0	1.1879e-05
1574	0	0.00846254
1575	0	7.89079e-06
1576	0	0.733709
1577	0	0.000115069
1578	0	0.355865
1579	0	1.33998e-05
1580	0	5.69073e-06
1581	0	0.00211978
1582	0	0.000342108
1583	0	3.61925e-07
1584	0	0.00362176
1585	0	1.29399e-05
1586	0	0.102362
1587	0	0.146975
1588	0	0.00428315
1589	0	0.000261659
1590	0	0.0116903
1591	0	0.0241044
1592	0	6.16526e-06
1593	0	0.279535
1594	0	0.000463638
1595	0	2.90919e-05
1596	0	6.26316e-05
1597	0	1.39251e-05
1598	0	0.00229875
1599	0	0.000129065
1600	0	1.25372e-05
1601	0	2.76609e-05
1602	0	0.0740527
1603	0	9.53944e-05
1604	0	5.41006e-05
1605	0	0.166815
1606	0	8.44077e-05
1607	0	5.32204e-06
1608	0	0.0179051
1609	0	0.259276
1610	0	0.0305936
1611	0	0.0501952
1612	0	2.33568e-05
1613	0	0.000311449
1614	0	0.00123346
1615	0	0.0316842
1616	0	0.00571681
1617	0	0.0477004
1618	0	0.591629
1619	0	0.351718
1620	0	0.0706236
1621	0	0.00198193
1622	0	0.0134119
1623	0	0.000768341
1624	0	0.00027933
1625	0	8.33161e-05
1626	0	5.19393e-06
1627	0	0.000153258
1628	0	0.0083531
1629	0	5.52023e-07
1630	0	0.0605924
1631	0	1.6531e-05
1632	0	1.08785e-05
1633	0	5.71203e-05
1634	0	0.00019128
1635	0	2.60806e-06
1636	0	5.62108e-07
1637	0	5.92586e-06
1638	0	0.0588646
1639	0	8.6627e-05
1640	0	6.61832e-06
1641	0	1.6069e-05
1642	0	0.441852
1643	0	0.00300651
1644	0	2.43968e-06
1645	0	4.2871e-09
1646	0	1.93092e-05
1647	0	0.864453
1648	0	0.00026442
1649	0	2.6654e-06
1650	0	0.103539
1651	0	6.85311e-06
1652	0	0.00487394
1653	0	0.00205952
1654	0	2.56006e-06
1655	0	4.56895e-05
1656	0	1.2756e-05
1657	0	1.17853e-05
1658	0	0.0135655
1659	0	3.62235e-05
1660	0	0.00141065
1661	0	0.00178272
1662	0	0.0107115
1663	0	0.00527348
1664	0	0.00060682
1665	0	1.84263e-07
1666	0	7.85454e-08
1667	0	5.98896e-10
1668	0	2.85165e-06
1669	0	2.46579e-05
1670	0	5.91165e-05
1671	0	0.00915107
1672	0	4.31712e-05
1673	0	0.0334586
1674	0	2.5508e-05
1675	0	1.33351e-05
1676	0	0.00298077
1677	0	0.0140692
1678	0	2.06988e-07
1679	0	0.000137934
1680	0	0.00522606
1681	0	3.20517e-07
1682	0	0.0150147
1683	0	6.03544e-05
1684	0	0.00215828
1685	0	1.30049e-06
1686	0	0.602249
1687	0	3.48838e-05
1688	0	1.01582e-05
1689	0	4.48665e-06
1690	0	0.0215527
1691	0	0.176512
1692	0	3.45565e-05
1693	0	7.75045e-05
1694	0	0.974567
1695	0	0.00169663
1696	0	9.72736e-06
1697	0	2.0817e-07
1698	0	0.00199128
1699	0	5.73935e-06
1700	0	5.02797e-07
1701	0	2.826e-05
1702	0	0.15283
1703	0	0.163126
1704	0	6.25331e-05
1705	0	0.00799373
1706	0	4.71103e-06
1707	0	0.216077
1708	0	0.000216682
1709	0	0.109575
1710	0	0.00209206
1711	0	5.53732e-05
1712	0	0.00479804
1713	0	0.000384304
1714	0	4.54052e-07
1715	0	0.00066722
1716	0	0.000814386
1717	0	0.00487152
1718	0	7.73327e-05
1719	0	0.00260066
1720	0	2.61641e-05
1721	0	0.117072
1722	0	0.00509945
1723	0	0.443702
1724	0	0.000113905
1725	0	1.90703e-05
1726	0	0.000110114
1727	0	0.012144
1728	0	0.0926865
1729	0	0.018447
1730	0	4.55228e-07
1731	0	0.0027203
1732	0	0.000244867
1733	0	3.74868e-05
1734	0	4.88169e-05
1735	0	0.0110936
1736	0	0.00043432
1737	0	0.00047119
1738	0	0.000261043
1739	0	0.00513229
1740	0	0.131893
1741	0	2.80008e-05
1742	0	0.0244907
1743	0	0.228502
1744	0	0.00284878
1745	0	6.53007e-06
1746	0	0.000671561
1747	0	0.00178315
1748	0	0.00104841
1749	0	7.14838e-07
1750	0	0.000615923
1751	0	0.0444318
1752	0	0.000195549
1753	0	8.48124e-06
1754	0	5.03853e-05
1755	0	0.000670254
1756	0	0.019025
1757	0	1.07e-05
1758	0	0.000368078
1759	0	1.29654e-06
1760	0	0.000921067
1761	0	1.62051e-06
1762	0	1.60083e-06
1763	0	1.35945e-05
1764	0	0.0033399
1765	0	0.00451466
1766	0	2.49132e-06
1767	0	3.62327e-05
1768	0	3.81115e-05
1769	0	0.000203689
1770	0	0.238516
1771	0	0.000268537
1772	0	2.40615e-06
1773	0	0.000252679
1774	0	0.0662852
1775	0	5.6136e-06
1776	0	0.000136124
1777	0	4.82839e-05
1778	0	0.0194805
1779	0	1.91611e-06
1780	0	7.27963e-07
1781	0	0.0014073
1782	0	7.66247e-06
1783	0	0.000310259
1784	0	9.16725e-06
1785	0	9.55802e-05
1786	0	0.070039
1787	0	3.72875e-05
1788	0	0.0347486
1789	0	1.70053e-08
1790	0	0.00773615
1791	0	0.000108862
1792	0	0.00128742
1793	0	0.0122505
1794	0	0.00099189
1795	0	1.56987e-05
1796	0	0.000358399
1797	0	1.33531e-06
1798	0	0.000297361
1799	0	0.0106206
1800	0	0.0012859
1801	0	2.59253e-05
1802	0	3.47662e-05
1803	0	4.08482e-06
1804	0	7.99436e-08
1805	0	1.58427e-05
1806	0	0.466361
1807	0	4.99991e-06
1808	0	0.000132315
1809	0	0.00187969
1810	0	0.099023
1811	0	6.88995e-05
1812	0	0.316028
1813	0	9.00886e-06
1814	0	0.000273121
1815	0	0.00404986
1816	0	0.000165949
1817	0	0.00288208
1818	0	0.239954
1819	0	0.00993891
1820	0	0.000580333
1821	0	0.000891718
1822	0	1.11291e-05
1823	0	0.000312476
1824	0	0.000549925
1825	0	0.0036899
1826	0	0.000941732
1827	0	2.90285e-06
1828	0	0.000713153
1829	0	0.00534579
1830	0	3.48964e-05
1831	0	4.26935e-06
1832	0	0.00125759
1833	0	4.45348e-10
1834	0	0.561523
1835	0	0.000152546
1836	0	2.239e-05
1837	0	0.00899094
1838	0	0.000957637
1839	0	0.0134187
1840	0	0.267256
1841	0	7.6724e-06
1842	0	2.61858e-05
1843	0	0.00506627
1844	0	8.70962e-06
1845	0	0.0468862
1846	0	0.000252095
1847	0	0.00104978
1848	0	0.00278667
1849	0	4.09372e-06
1850	0	0.00490096
1851	0	2.36129e-05
1852	0	9.08027e-08
1853	0	1.29145e-07
1854	0	3.80542e-05
1855	0	0.0159741
1856	0	0.00409405
1857	0	0.0821006
1858	0	1.19023e-05
1859	0	2.3976e-05
1860	0	0.0311261
1861	0	0.0959663
1862	0	0.000603599
1863	0	0.000134264
1864	0	1.65125e-07
1865	0	0.0040709
1866	0	0.00386239
1867	0	0.000960641
1868	0	0.000122595
1869	0	0.000353509
1870	0	4.7369e-06
1871	0	0.000158146
1872	0	0.00532122
1873	0	0.00775765
1874	0	0.00136196
1875	0	0.094834
1876	0	0.000438992
1877	0	1.09353e-05
1878	0	6.21176e-05
1879	0	1.53953e-05
1880	0	6.45337e-05
1881	0	0.0154396
1882	0	0.0777166
1883	0	0.000378482
1884	0	0.0819613
1885	0	0.00227915
1886	0	4.20406e-05
1887	0	1.97661e-05
1888	0	0.000238346
1889	0	4.81633e-07
1890	0	0.000110266
1891	0	0.451837
1892	0	0.000313539
1893	0	0.0240619
1894	0	0.117609
1895	0	0.00154848
1896	0	1.50698e-06
1897	0	0.0155936
1898	0	0.000118126
1899	0	0.00127942
1900	0	1.0431e-06
1901	0	0.0496887
1902	0	0.507122
1903	0	3.76968e-05
1904	0	0.000115047
1905	0	0.0913204
1906	0	0.000614588
1907	0	0.00321984
1908	0	0.00166137
1909	0	4.14942e-05
1910	0	2.44183e-06
1911	0	8.04734e-05
1912	0	0.139314
1913	0	4.99711e-07
1914	0	0.000783335
1915	0	0.0123938
1916	0	0.000264201
1917	0	0.570764
1918	0	0.000142917
1919	0	0.0438241
1920	0	0.00437413
1921	0	2.37119e-07
1922	0	0.000375545
1923	0	0.00322235
1924	0	1.06021e-06
1925	0	0.00276628
1926	0	1.96164e-05
1927	0	0.00273862
1928	0	1.11649e-05
1929	0	0.197912
1930	0	0.020391
1931	0	2.00509e-08
1932	0	3.74794e-05
1933	0	3.59758e-07
1934	0	0.000322845
1935	0	0.0103032
1936	0	0.352162
1937	0	0.0386314
1938	0	4.11129e-06
1939	0	0.00166693
1940	0	0.0279655
1941	0	3.34184e-05
1942	0	4.46065e-06
1943	0	0.00104385
1944	0	7.76231e-05
1945	0	0.00261842
1946	0	0.00114296
1947	0	0.000188139
1948	0	0.000237776
1949	0	5.55498e-06
1950	0	4.70847e-07
1951	0	0.0316711
1952	0	0.00123524
1953	0	0.0018187
1954	0	0.00782937
1955	0	0.000484759
1956	0	2.53075e-05
1957	0	0.00190684
1958	0	0.000300728
1959	0	0.000177438
1960	0	9.98009e-07
1961	0	0.0561372
1962	0	0.000397086
1963	0	0.00280402
1964	0	0.000275845
1965	0	5.18721e-05

## Sheet: A_7
A_3d_sfy1_n_n_2	Label	Score
0	0	0.00130416
1	0	9.8085e-06
2	0	0.00259572
3	0	2.06112e-06
4	0	0.54189
5	0	3.39976e-05
6	0	0.000121815
7	0	0.19303
8	0	0.0121523
9	0	0.000831983
10	0	0.000127634
11	0	2.36925e-05
12	0	0.00113744
13	0	0.00427727
14	0	0.621922
15	0	0.00083979
16	0	1.70397e-05
17	0	0.00109964
18	0	0.000126739
19	0	4.21344e-05
20	0	0.00104624
21	0	0.000366886
22	0	1.80426e-06
23	0	0.00216414
24	0	0.000143161
25	0	0.00715156
26	0	0.431641
27	0	0.00440317
28	0	0.00102124
29	0	1.29051e-05
30	0	0.00052496
31	0	0.0607208
32	0	0.219639
33	0	0.0139321
34	0	0.181377
35	0	3.92273e-05
36	0	0.745131
37	0	7.0655e-06
38	0	1.43944e-05
39	0	4.23208e-05
40	0	9.08194e-05
41	0	0.00260869
42	0	6.66503e-07
43	0	0.000123094
44	0	5.44953e-05
45	0	5.06279e-06
46	0	3.02586e-06
47	0	0.00919404
48	0	5.61019e-06
49	0	0.000480558
50	0	0.00010741
51	0	4.2548e-05
52	0	0.0453463
53	0	0.463998
54	0	4.61405e-05
55	0	3.56177e-05
56	0	0.0118085
57	0	1.40386e-09
58	0	0.0091067
59	0	0.127067
60	0	1.04701e-06
61	0	0.0014824
62	0	0.00646226
63	0	8.47689e-07
64	0	2.10128e-06
65	0	4.4557e-05
66	0	1.88956e-06
67	0	2.41651e-06
68	0	0.0225418
69	0	0.000688172
70	0	0.000136453
71	0	0.0205938
72	0	0.0017478
73	0	0.239879
74	0	4.7799e-06
75	0	0.20782
76	0	0.0266999
77	0	2.49432e-06
78	0	0.078056
79	0	4.34565e-06
80	0	4.06043e-07
81	0	1.58038e-05
82	0	1.75572e-06
83	0	0.00579097
84	0	0.0590732
85	0	0.236682
86	0	1.58213e-10
87	0	7.48797e-05
88	0	5.65869e-06
89	0	0.000181491
90	0	2.62597e-05
91	0	0.051064
92	0	0.0967492
93	0	0.000161895
94	0	0.00670747
95	0	0.000448929
96	0	0.000167306
97	0	8.35831e-05
98	0	0.00305499
99	0	0.000106477
100	0	0.0406489
101	0	0.00526046
102	0	0.0011001
103	0	1.78815e-05
104	0	0.0176006
105	0	0.00189106
106	0	0.00586081
107	0	3.77771e-05
108	0	3.29331e-08
109	0	0.0125049
110	0	7.07814e-05
111	0	2.40383e-07
112	0	5.52734e-05
113	0	6.5833e-06
114	0	0.0105388
115	0	0.0903955
116	0	0.0617106
117	0	0.000296625
118	0	0.000337436
119	0	0.0273652
120	0	0.567365
121	0	1.35479e-06
122	0	0.0235905
123	0	0.980046
124	0	0.000907789
125	0	1.99358e-06
126	0	0.000254894
127	0	0.00971466
128	0	0.000108438
129	0	4.73733e-06
130	0	0.00773715
131	0	1.3992e-08
132	0	8.9537e-09
133	0	0.00129634
134	0	2.12215e-06
135	0	0.000116075
136	0	9.88968e-09
137	0	0.00166695
138	0	0.000103647
139	0	0.0212684
140	0	0.0402472
141	0	8.12254e-07
142	0	0.00250052
143	0	3.77198e-06
144	0	4.78265e-08
145	0	0.0211752
146	0	0.0485536
147	0	0.563262
148	0	5.43151e-05
149	0	1.81765e-08
150	0	0.00023171
151	0	0.0224237
152	0	0.000102938
153	0	0.0122277
154	0	4.18099e-05
155	0	0.0531508
156	0	0.00187721
157	0	0.00973672
158	0	2.39655e-05
159	0	1.548e-07
160	0	0.000937565
161	0	4.10335e-06
162	0	4.13785e-05
163	0	1.62572e-06
164	0	0.0018236
165	0	3.93046e-05
166	0	8.47628e-06
167	0	3.09741e-06
168	0	0.0219085
169	0	0.0174126
170	0	0.658092
171	0	1.77331e-06
172	0	0.00838739
173	0	0.000272882
174	0	9.69673e-05
175	0	1.79467e-09
176	0	7.75923e-09
177	0	1.59638e-05
178	0	8.3882e-10
179	0	0.858188
180	0	0.0175849
181	0	8.96239e-06
182	0	2.40466e-07
183	0	0.320151
184	0	1.46826e-09
185	0	4.19668e-07
186	0	0.0333453
187	0	0.00117381
188	0	3.76844e-07
189	0	0.953938
190	0	0.000138198
191	0	0.00779424
192	0	4.94657e-06
193	0	2.90963e-05
194	0	0.0592252
195	0	0.00131161
196	0	0.000751649
197	0	0.0141161
198	0	0.151943
199	0	0.18335
200	0	5.02712e-07
201	0	0.000262415
202	0	0.00931549
203	0	0.0748831
204	0	0.222777
205	0	3.7748e-05
206	0	2.91926e-06
207	0	0.0330603
208	0	6.89636e-05
209	0	6.38612e-05
210	0	0.00235254
211	0	9.74458e-06
212	0	0.000235041
213	0	4.00106e-08
214	0	3.03662e-08
215	0	0.00872305
216	0	0.393224
217	0	0.0376224
218	0	0.00479664
219	0	0.000642652
220	0	3.6997e-05
221	0	0.250316
222	0	7.763e-08
223	0	1.7025e-07
224	0	0.000244899
225	0	0.0665427
226	0	0.00684489
227	0	0.000573825
228	0	0.00111907
229	0	0.000221028
230	0	0.108066
231	0	4.74909e-07
232	0	0.000124612
233	0	3.52048e-08
234	0	0.141046
235	0	0.000123369
236	0	0.0331763
237	0	0.0442292
238	0	8.16749e-06
239	0	0.0165647
240	0	0.23005
241	0	0.0342425
242	0	0.00301382
243	0	0.000493618
244	0	0.000304375
245	0	1.95549e-07
246	0	5.52483e-06
247	0	2.01159e-07
248	0	0.0102817
249	0	0.193316
250	0	0.014862
251	0	0.00340951
252	0	0.0994377
253	0	0.36565
254	0	0.00102364
255	0	0.0670969
256	0	0.000219518
257	0	0.222354
258	0	0.628477
259	0	0.000322979
260	0	0.0362701
261	0	0.0489922
262	0	1.38669e-06
263	0	0.00863399
264	0	4.53907e-05
265	0	0.0855807
266	0	0.00733164
267	0	1.04253e-07
268	0	0.0233809
269	0	0.00658432
270	0	0.00024177
271	0	0.000855961
272	0	0.00667882
273	0	2.8583e-06
274	0	0.0115988
275	0	0.00223708
276	0	0.00396049
277	0	4.14598e-05
278	0	6.74783e-06
279	0	0.0582792
280	0	4.32912e-05
281	0	0.0464748
282	0	0.0413531
283	0	0.481963
284	0	0.149352
285	0	3.36443e-06
286	0	0.000466733
287	0	0.00205403
288	0	0.0858326
289	0	6.56959e-05
290	0	6.59499e-07
291	0	0.000827332
292	0	0.000866268
293	0	0.0564932
294	0	4.77131e-05
295	0	0.000341348
296	0	4.11125e-06
297	0	0.0820748
298	0	6.93438e-07
299	0	9.38369e-06
300	0	2.72673e-05
301	0	0.000138438
302	0	0.00571298
303	0	0.00575037
304	0	0.00573254
305	0	7.24551e-07
306	0	3.15986e-05
307	0	1.79547e-06
308	0	0.607206
309	0	0.284432
310	0	9.93113e-05
311	0	0.00401197
312	0	0.000297247
313	0	0.342891
314	0	2.10658e-05
315	0	0.0928024
316	0	8.30646e-05
317	0	1.59058e-08
318	0	0.151894
319	0	4.77192e-05
320	0	3.06104e-07
321	0	0.204923
322	0	0.00599878
323	0	0.0480937
324	0	6.67238e-05
325	0	5.41149e-06
326	0	6.67116e-07
327	0	0.000625506
328	0	7.64771e-05
329	0	5.91965e-06
330	0	3.18075e-05
331	0	4.05522e-06
332	0	0.00143699
333	0	0.00856011
334	0	0.0374843
335	0	0.161353
336	0	5.33806e-06
337	0	5.22851e-09
338	0	0.0121627
339	0	0.000161302
340	0	3.05271e-06
341	0	0.000734757
342	0	5.17072e-05
343	0	0.152281
344	0	0.00161069
345	0	2.12039e-07
346	0	0.00077452
347	0	0.0350985
348	0	0.00181828
349	0	0.00445396
350	0	0.0255602
351	0	3.24255e-05
352	0	2.42968e-06
353	0	5.34029e-05
354	0	2.6299e-08
355	0	6.004e-07
356	0	6.11897e-05
357	0	0.00405086
358	0	9.44711e-07
359	0	0.00213584
360	0	0.350236
361	0	9.42331e-06
362	0	0.243506
363	0	0.000940948
364	0	0.00450188
365	0	0.0402813
366	0	2.18202e-05
367	0	1.58697e-06
368	0	4.07749e-05
369	0	0.0135642
370	0	0.0112232
371	0	9.42562e-06
372	0	2.67778e-06
373	0	0.0632529
374	0	0.0256169
375	0	0.00021088
376	0	0.0340934
377	0	0.00576952
378	0	0.000140334
379	0	3.04659e-09
380	0	0.00755264
381	0	0.00409888
382	0	0.000650834
383	0	0.227409
384	0	0.0269769
385	0	0.00294775
386	0	0.00928407
387	0	0.0532874
388	0	0.000950073
389	0	0.000147297
390	0	0.0210833
391	0	3.10587e-06
392	0	0.00059612
393	0	2.05514e-06
394	0	0.000603049
395	0	3.15667e-05
396	0	0.0663674
397	0	0.0133968
398	0	0.000182314
399	0	0.324919
400	0	7.54466e-06
401	0	0.00206274
402	0	0.254318
403	0	0.309916
404	0	0.00323894
405	0	0.00112585
406	0	5.92624e-07
407	0	4.95816e-05
408	0	2.42609e-05
409	0	1.60422e-07
410	0	3.59988e-05
411	0	0.00040734
412	0	0.0114758
413	0	5.22486e-05
414	0	6.92385e-05
415	0	8.65449e-09
416	0	5.90092e-07
417	0	0.00862606
418	0	0.715937
419	0	0.000556337
420	0	6.9213e-05
421	0	0.866493
422	0	0.493617
423	0	0.00186977
424	0	0.0203668
425	0	0.00569458
426	0	0.000395403
427	0	0.00551246
428	0	0.0374385
429	0	0.00186518
430	0	0.0130747
431	0	5.14003e-07
432	0	0.2599
433	0	6.45856e-06
434	0	0.310456
435	0	6.63567e-06
436	0	0.331408
437	0	1.67192e-06
438	0	0.215924
439	0	9.79064e-06
440	0	0.000550912
441	0	0.000697715
442	0	0.0016014
443	0	0.0124031
444	0	1.44341e-10
445	0	0.000228435
446	0	0.0013836
447	0	2.02864e-05
448	0	0.213121
449	0	0.00021159
450	0	0.000245241
451	0	0.0036897
452	0	1.9041e-05
453	0	0.000287085
454	0	4.94564e-05
455	0	8.08377e-05
456	0	1.42361e-05
457	0	0.0016802
458	0	9.77175e-05
459	0	0.000898569
460	0	0.00103551
461	0	0.000415201
462	0	0.00369681
463	0	5.94725e-05
464	0	0.16848
465	0	8.52255e-06
466	0	0.086803
467	0	0.00429167
468	0	2.18936e-05
469	0	0.077019
470	0	4.09657e-05
471	0	0.00019441
472	0	1.1676e-07
473	0	3.08593e-06
474	0	8.18329e-07
475	0	0.000521993
476	0	0.129349
477	0	0.35482
478	0	0.0224149
479	0	1.14641e-05
480	0	0.581509
481	0	2.05077e-06
482	0	0.666191
483	0	0.00114247
484	0	2.36985e-08
485	0	0.00022221
486	0	0.00633119
487	0	0.000114568
488	0	3.08074e-06
489	0	0.00237128
490	0	0.00246829
491	0	0.070344
492	0	4.74362e-12
493	0	0.0104196
494	0	0.00466137
495	0	0.0232551
496	0	0.236658
497	0	0.000302397
498	0	0.214996
499	0	0.0726415
500	0	0.00034515
501	0	0.00229374
502	0	0.0139675
503	0	0.000118433
504	0	0.000752687
505	0	0.0727859
506	0	0.15449
507	0	0.718376
508	0	7.89946e-05
509	0	0.039598
510	0	0.339952
511	0	0.000211065
512	0	0.000968286
513	0	0.143046
514	0	0.00139145
515	0	0.163691
516	0	0.0186084
517	0	8.95919e-08
518	0	0.0658739
519	0	0.0151454
520	0	5.34277e-07
521	0	0.0723613
522	0	3.76568e-08
523	0	3.75199e-05
524	0	4.88013e-06
525	0	0.397663
526	0	0.194246
527	0	0.000608944
528	0	0.0502822
529	0	1.89874e-09
530	0	0.000277419
531	0	0.000571944
532	0	7.42751e-06
533	0	0.00038597
534	0	7.71713e-06
535	0	0.332353
536	0	1.02493e-05
537	0	5.75909e-06
538	0	0.000137571
539	0	0.000781753
540	0	0.000569545
541	0	0.00212891
542	0	0.860482
543	0	1.13793e-05
544	0	6.57559e-06
545	0	0.944902
546	0	0.133643
547	0	0.00211498
548	0	0.00142742
549	0	0.00708439
550	0	1.86171e-05
551	0	0.00839229
552	0	0.0101892
553	0	0.0492233
554	0	0.00034075
555	0	8.75108e-06
556	0	7.10532e-06
557	0	5.47361e-05
558	0	4.1627e-06
559	0	1.58859e-06
560	0	4.06752e-06
561	0	0.00492529
562	0	0.0745466
563	0	1.1335e-06
564	0	2.88381e-05
565	0	0.306869
566	0	9.00338e-05
567	0	2.0166e-05
568	0	0.000145474
569	0	0.000752822
570	0	0.000607561
571	0	0.00335467
572	0	1.21474e-05
573	0	0.29915
574	0	0.000131207
575	0	1.16691e-06
576	0	0.0897713
577	0	0.00082417
578	0	9.50646e-07
579	0	0.000131194
580	0	3.07946e-07
581	0	2.94303e-05
582	0	0.000328996
583	0	0.00237473
584	0	6.0578e-07
585	0	0.000153127
586	0	3.61213e-05
587	0	0.000201817
588	0	3.06537e-09
589	0	0.0238063
590	0	0.0549387
591	0	0.000563644
592	0	0.0965931
593	0	0.000988488
594	0	0.012635
595	0	0.00256624
596	0	0.515287
597	0	0.0921641
598	0	0.147015
599	0	0.122907
600	0	2.14811e-06
601	0	1.04879e-07
602	0	0.0107911
603	0	0.00334899
604	0	0.417769
605	0	3.7676e-06
606	0	0.0170986
607	0	9.60819e-06
608	0	0.000249123
609	0	0.0488418
610	0	3.32793e-08
611	0	0.000274596
612	0	9.69179e-05
613	0	4.71937e-08
614	0	0.000456108
615	0	0.0893875
616	0	0.103832
617	0	0.000153023
618	0	0.000424759
619	0	0.0187119
620	0	1.49848e-05
621	0	0.00143493
622	0	0.000825495
623	0	1.07172e-06
624	0	0.0097863
625	0	6.30576e-07
626	0	0.177467
627	0	6.45295e-05
628	0	7.69276e-08
629	0	0.000231396
630	0	0.0199946
631	0	0.0014388
632	0	0.00513082
633	0	0.94338
634	0	0.0279152
635	0	0.00174144
636	0	0.0431994
637	0	4.58784e-07
638	0	6.46439e-07
639	0	0.113652
640	0	0.0154583
641	0	0.00458367
642	0	5.49519e-07
643	0	0.0200036
644	0	6.10969e-05
645	0	0.0026745
646	0	5.63496e-07
647	0	4.40179e-05
648	0	0.00175662
649	0	2.96102e-07
650	0	0.774392
651	0	1.03161e-06
652	0	0.028797
653	0	0.000321538
654	0	0.000104359
655	0	2.43165e-06
656	0	7.94154e-06
657	0	5.25831e-06
658	0	0.000237021
659	0	0.00360237
660	0	0.00447607
661	0	8.98678e-06
662	0	0.915666
663	0	0.00151931
664	0	0.000807464
665	0	0.000620152
666	0	5.09006e-06
667	0	0.0117888
668	0	0.0206519
669	0	0.908452
670	0	9.49193e-09
671	0	0.00207977
672	0	1.77939e-05
673	0	0.106901
674	0	2.48537e-06
675	0	0.00161223
676	0	7.76481e-08
677	0	0.00220936
678	0	1.42919e-05
679	0	0.00144387
680	0	5.46691e-08
681	0	0.000226249
682	0	0.00737739
683	0	0.00225304
684	0	0.000753014
685	0	0.0143892
686	0	0.000691104
687	0	7.36179e-07
688	0	1.03343e-06
689	0	0.0497313
690	0	3.05983e-06
691	0	9.57326e-06
692	0	0.00309456
693	0	0.0206792
694	0	1.80173e-05
695	0	0.000107938
696	0	0.0373004
697	0	0.0111471
698	0	6.73354e-05
699	0	1.58865e-06
700	0	0.000137931
701	0	1.26017e-06
702	0	0.00181647
703	0	0.00102351
704	0	0.000754
705	0	0.001548
706	0	0.00269566
707	0	3.35083e-05
708	0	0.023537
709	0	0.0049766
710	0	6.70077e-05
711	0	7.11899e-07
712	0	1.9057e-07
713	0	0.00459635
714	0	0.0963675
715	0	1.68916e-06
716	0	0.198357
717	0	0.000194041
718	0	0.011451
719	0	0.000893589
720	0	0.000441299
721	0	9.87255e-06
722	0	0.000441025
723	0	3.10916e-06
724	0	0.334007
725	0	0.000833726
726	0	1.10242e-05
727	0	0.00124959
728	0	4.13695e-05
729	0	0.000756941
730	0	0.183114
731	0	0.000110457
732	0	0.000118789
733	0	0.000345435
734	0	0.0700382
735	0	0.000347971
736	0	0.103027
737	0	0.00069396
738	0	0.000183084
739	0	0.0066148
740	0	0.000128972
741	0	1.08173e-05
742	0	3.55981e-06
743	0	0.000782042
744	0	0.963355
745	0	3.70873e-06
746	0	0.000537992
747	0	2.1933e-05
748	0	0.0123543
749	0	2.64442e-05
750	0	0.0129665
751	0	0.0162359
752	0	2.36891e-06
753	0	1.13668e-09
754	0	0.00533058
755	0	0.0091324
756	0	0.000213183
757	0	0.0210943
758	0	0.000202754
759	0	0.14667
760	0	9.01585e-05
761	0	7.49426e-05
762	0	0.000110974
763	0	1.38351e-06
764	0	0.00014152
765	0	0.00557129
766	0	2.69524e-05
767	0	0.154933
768	0	0.00310274
769	0	6.9635e-05
770	0	0.00530259
771	0	0.0837642
772	0	0.00768167
773	0	0.000407724
774	0	0.0148054
775	0	2.95115e-06
776	0	0.000105294
777	0	6.32448e-09
778	0	6.94954e-06
779	0	6.00988e-09
780	0	0.000496573
781	0	2.35795e-07
782	0	0.0404682
783	0	0.0385056
784	0	0.0971928
785	0	0.109293
786	0	0.431595
787	0	0.00102502
788	0	1.29773e-05
789	0	0.00968776
790	0	8.70368e-10
791	0	0.00401348
792	0	0.0309114
793	0	0.0248511
794	0	0.00126809
795	0	0.00548503
796	0	8.47831e-07
797	0	4.17919e-06
798	0	3.73939e-08
799	0	1.82301e-08
800	0	0.0162377
801	0	0.223355
802	0	0.000823217
803	0	7.24091e-06
804	0	3.72297e-05
805	0	0.00218903
806	0	0.00205159
807	0	0.00313333
808	0	0.000529294
809	0	0.0519264
810	0	0.000998394
811	0	0.00182347
812	0	0.000365295
813	0	0.541884
814	0	0.0896475
815	0	0.0665048
816	0	1.45113e-06
817	0	4.86936e-06
818	0	0.00437058
819	0	3.68955e-06
820	0	0.228545
821	0	1.56253e-05
822	0	0.00597661
823	0	0.000603959
824	0	0.000717676
825	0	0.000175216
826	0	0.0284612
827	0	0.00146087
828	0	0.306035
829	0	0.00326598
830	0	0.000124755
831	0	2.80335e-11
832	0	0.000277025
833	0	0.00473371
834	0	0.132141
835	0	0.000280884
836	0	5.93014e-05
837	0	5.05925e-05
838	0	0.262194
839	0	3.6574e-06
840	0	0.328992
841	0	0.00997825
842	0	0.0150243
843	0	1.09211e-08
844	0	5.22696e-05
845	0	5.03805e-05
846	0	0.0061363
847	0	0.369502
848	0	0.000759685
849	0	0.000330191
850	0	3.94029e-05
851	0	3.81201e-06
852	0	0.107767
853	0	0.108556
854	0	0.00068792
855	0	0.0859472
856	0	1.35553e-09
857	0	0.051671
858	0	0.22355
859	0	0.00232426
860	0	0.162169
861	0	0.263338
862	0	0.000424211
863	0	0.00153354
864	0	1.39925e-05
865	0	0.241871
866	0	0.159816
867	0	5.82811e-08
868	0	0.146346
869	0	0.0360485
870	0	0.000769048
871	0	0.000521186
872	0	0.179265
873	0	0.0223695
874	0	9.74303e-06
875	0	0.000190319
876	0	0.0641273
877	0	0.0869099
878	0	0.0162227
879	0	0.0168945
880	0	0.0619553
881	0	1.8358e-05
882	0	1.85381e-06
883	0	2.72173e-06
884	0	6.92253e-05
885	0	0.0202206
886	0	5.69804e-06
887	0	0.00710719
888	0	7.69424e-05
889	0	1.48454e-05
890	0	0.150236
891	0	0.00142619
892	0	0.0046757
893	0	0.000579917
894	0	0.00568362
895	0	6.36296e-05
896	0	5.19506e-06
897	0	0.0540399
898	0	2.58639e-08
899	0	0.00564303
900	0	0.000781738
901	0	0.699149
902	0	7.92138e-05
903	0	0.000386024
904	0	0.184039
905	0	0.00140013
906	0	4.85707e-05
907	0	1.14589e-05
908	0	2.30099e-05
909	0	0.00232067
910	0	0.00517999
911	0	0.0840201
912	0	0.00834692
913	0	0.000115331
914	0	0.00904282
915	0	0.00794914
916	0	8.39088e-05
917	0	0.77904
918	0	0.0287903
919	0	0.000203521
920	0	1.429e-06
921	0	0.0073059
922	0	1.34513e-06
923	0	0.000269125
924	0	0.00144935
925	0	0.0193505
926	0	0.0693241
927	0	0.000139662
928	0	3.12684e-08
929	0	0.00210619
930	0	4.89425e-08
931	0	0.00463498
932	0	3.03473e-05
933	0	0.000243787
934	0	0.000729023
935	0	0.0074322
936	0	2.37977e-08
937	0	0.0215494
938	0	0.00317875
939	0	7.06442e-06
940	0	0.000264331
941	0	2.14971e-06
942	0	0.00102637
943	0	0.08995
944	0	0.33659
945	0	0.016557
946	0	0.071157
947	0	4.08874e-06
948	0	0.133977
949	0	0.0164006
950	0	0.000263412
951	0	0.00294502
952	0	0.714635
953	0	0.0875968
954	0	0.00403335
955	0	0.00141505
956	0	0.00431978
957	0	0.0197409
958	0	0.00708431
959	0	0.707289
960	0	0.0374835
961	0	0.000412665
962	0	0.566141
963	0	2.92771e-06
964	0	0.0929174
965	0	7.98974e-06
966	0	0.0234166
967	0	0.000844319
968	0	0.00648239
969	0	0.0138789
970	0	0.00802301
971	0	9.76418e-05
972	0	0.0078383
973	0	0.0776261
974	0	8.13804e-07
975	0	6.56593e-09
976	0	0.00666318
977	0	0.480555
978	0	0.0207679
979	0	0.000853983
980	0	3.13355e-07
981	0	9.58474e-05
982	0	0.00210576
983	0	0.000344227
984	0	0.0341333
985	0	4.89676e-05
986	0	0.00033933
987	0	0.380952
988	0	0.0308438
989	0	1.45427e-05
990	0	0.000159877
991	0	7.27851e-05
992	0	1.22706e-07
993	0	0.00104795
994	0	9.89024e-05
995	0	0.0120365
996	0	8.23296e-07
997	0	0.0122678
998	0	1.41134e-06
999	0	0.00030477
1000	0	0.039275
1001	0	0.00547207
1002	0	0.000163787
1003	0	7.44574e-06
1004	0	0.000643439
1005	0	0.00754907
1006	0	9.33709e-08
1007	0	0.078718
1008	0	1.52896e-05
1009	0	0.0192694
1010	0	4.47526e-07
1011	0	2.85949e-06
1012	0	0.0164196
1013	0	0.0479342
1014	0	0.000228563
1015	0	0.0769922
1016	0	0.0231049
1017	0	4.69787e-05
1018	0	0.616602
1019	0	1.09542e-08
1020	0	7.70269e-05
1021	0	0.0234645
1022	0	0.0347276
1023	0	6.43224e-05
1024	0	0.0197826
1025	0	1.01071e-06
1026	0	3.12534e-06
1027	0	1.09702e-05
1028	0	0.000496489
1029	0	9.22687e-05
1030	0	3.34093e-06
1031	0	0.00118652
1032	0	1.59551e-07
1033	0	1.50569e-06
1034	0	0.00531369
1035	0	6.91411e-06
1036	0	0.440444
1037	0	0.0762727
1038	0	0.0249215
1039	0	0.00423502
1040	0	0.0190673
1041	0	6.51204e-05
1042	0	2.22238e-07
1043	0	0.523174
1044	0	9.27395e-05
1045	0	1.26588e-07
1046	0	0.625444
1047	0	0.0780241
1048	0	0.000831228
1049	0	0.0216638
1050	0	0.00135292
1051	0	0.0578183
1052	0	0.0465709
1053	0	0.0327172
1054	0	0.0306915
1055	0	3.13666e-05
1056	0	0.000260816
1057	0	0.197584
1058	0	0.0221762
1059	0	0.00019373
1060	0	0.0153701
1061	0	2.505e-05
1062	0	0.316403
1063	0	0.0422355
1064	0	1.2049e-06
1065	0	3.33224e-05
1066	0	0.00355011
1067	0	2.59963e-07
1068	0	6.31046e-06
1069	0	1.47309e-06
1070	0	0.00255995
1071	0	1.1934e-05
1072	0	7.68301e-05
1073	0	0.09926
1074	0	4.90111e-05
1075	0	0.0003167
1076	0	2.04782e-06
1077	0	5.81122e-07
1078	0	0.00250253
1079	0	0.00045907
1080	0	0.00069407
1081	0	5.1453e-05
1082	0	1.07059e-05
1083	0	6.06428e-06
1084	0	3.96718e-05
1085	0	0.0349018
1086	0	0.0615301
1087	0	0.0354877
1088	0	0.000325622
1089	0	2.186e-06
1090	0	0.000114683
1091	0	0.00188485
1092	0	0.00773513
1093	0	8.02345e-08
1094	0	0.000219874
1095	0	8.1959e-05
1096	0	0.000812527
1097	0	0.0123432
1098	0	0.000796355
1099	0	7.1904e-06
1100	0	0.00563552
1101	0	0.00102262
1102	0	6.5557e-08
1103	0	9.00593e-05
1104	0	0.366822
1105	0	0.24968
1106	0	0.424427
1107	0	0.000292575
1108	0	0.475629
1109	0	0.00104431
1110	0	0.0745127
1111	0	1.14901e-05
1112	0	0.0192816
1113	0	0.921051
1114	0	0.00563519
1115	0	0.0103654
1116	0	2.64635e-05
1117	0	0.0127064
1118	0	0.000280072
1119	0	2.5157e-05
1120	0	0.183248
1121	0	0.104268
1122	0	4.4931e-06
1123	0	1.59119e-05
1124	0	0.00410738
1125	0	0.0162638
1126	0	0.0293718
1127	0	0.00391751
1128	0	4.64623e-07
1129	0	2.95187e-05
1130	0	0.000458711
1131	0	0.00521212
1132	0	0.000283246
1133	0	0.00911506
1134	0	0.00622083
1135	0	1.14005e-07
1136	0	6.65037e-07
1137	0	0.0011396
1138	0	0.00156552
1139	0	4.37852e-05
1140	0	0.00018241
1141	0	0.000764167
1142	0	0.0554691
1143	0	0.0959169
1144	0	0.369687
1145	0	5.10234e-07
1146	0	2.6424e-10
1147	0	4.60793e-05
1148	0	0.002773
1149	0	0.000319038
1150	0	0.00186534
1151	0	0.12517
1152	0	0.00753521
1153	0	0.0353886
1154	0	0.00372788
1155	0	0.00351333
1156	0	1.84185e-08
1157	0	0.000473407
1158	0	0.00023189
1159	0	0.0220804
1160	0	0.138072
1161	0	0.00034243
1162	0	5.61042e-05
1163	0	0.000451088
1164	0	1.51723e-05
1165	0	0.549549
1166	0	1.3261e-06
1167	0	0.0080648
1168	0	0.0716755
1169	0	0.00192452
1170	0	0.00477546
1171	0	5.81067e-05
1172	0	0.0657553
1173	0	5.92534e-06
1174	0	0.00936527
1175	0	0.01052
1176	0	0.843692
1177	0	2.39192e-05
1178	0	0.21994
1179	0	7.71792e-07
1180	0	0.000247158
1181	0	1.31104e-07
1182	0	0.00033926
1183	0	0.000291334
1184	0	0.897188
1185	0	5.51437e-09
1186	0	0.0570725
1187	0	0.103723
1188	0	4.53915e-05
1189	0	0.002322
1190	0	1.29837e-05
1191	0	9.97185e-09
1192	0	0.829121
1193	0	0.100219
1194	0	0.00178415
1195	0	0.000141927
1196	0	0.0206025
1197	0	0.436679
1198	0	0.0117174
1199	0	0.000612603
1200	0	0.0226563
1201	0	0.000448269
1202	0	0.00134322
1203	0	9.04365e-05
1204	0	0.286657
1205	0	0.00117066
1206	0	8.41422e-07
1207	0	0.03203
1208	0	3.3957e-05
1209	0	3.3797e-06
1210	0	0.000346706
1211	0	1.62822e-05
1212	0	0.00107111
1213	0	0.313271
1214	0	0.000304466
1215	0	1.21058e-06
1216	0	1.65465e-06
1217	0	1.02643e-05
1218	0	0.00230759
1219	0	0.000845397
1220	0	0.000874742
1221	0	0.0053135
1222	0	0.26632
1223	0	3.50977e-07
1224	0	0.00157466
1225	0	0.0138105
1226	0	2.67609e-05
1227	0	0.011591
1228	0	0.0262087
1229	0	2.34677e-05
1230	0	0.0300701
1231	0	0.0096977
1232	0	0.0017215
1233	0	3.71227e-05
1234	0	0.673345
1235	0	8.79443e-06
1236	0	0.000295418
1237	0	0.318858
1238	0	0.000150595
1239	0	0.0101398
1240	0	0.000269212
1241	0	0.0213796
1242	0	8.22294e-05
1243	0	0.0002297
1244	0	0.00387137
1245	0	3.40102e-06
1246	0	8.30007e-05
1247	0	0.000900114
1248	0	2.97555e-05
1249	0	0.00380775
1250	0	4.61098e-06
1251	0	0.0210652
1252	0	0.0172971
1253	0	0.000499032
1254	0	0.00010072
1255	0	1.17692e-06
1256	0	6.5824e-05
1257	0	4.14862e-06
1258	0	1.93902e-13
1259	0	0.0161763
1260	0	0.823755
1261	0	1.11187e-08
1262	0	0.000869425
1263	0	5.77819e-05
1264	0	9.13295e-07
1265	0	0.000286294
1266	0	2.64359e-07
1267	0	1.24999e-05
1268	0	0.0371972
1269	0	0.000510628
1270	0	7.84187e-05
1271	0	0.00367686
1272	0	1.22778e-05
1273	0	6.30702e-09
1274	0	2.35298e-05
1275	0	0.336341
1276	0	0.00292593
1277	0	0.128312
1278	0	0.0186061
1279	0	2.55865e-05
1280	0	0.000456008
1281	0	4.19809e-05
1282	0	0.00161917
1283	0	0.0180638
1284	0	0.294069
1285	0	1.20822e-05
1286	0	9.28867e-05
1287	0	0.00872719
1288	0	0.00529887
1289	0	0.000335198
1290	0	0.00645946
1291	0	0.000135441
1292	0	1.19346e-05
1293	0	3.95407e-05
1294	0	0.000302411
1295	0	4.65203e-06
1296	0	1.55339e-07
1297	0	0.00266034
1298	0	0.000188237
1299	0	1.38904e-06
1300	0	0.0885852
1301	0	0.000212006
1302	0	0.000371074
1303	0	3.03246e-05
1304	0	0.0692302
1305	0	0.00284894
1306	0	0.484213
1307	0	0.00231921
1308	0	8.56414e-05
1309	0	4.96047e-05
1310	0	0.237659
1311	0	0.00116956
1312	0	0.00680516
1313	0	1.3192e-07
1314	0	0.00106357
1315	0	0.0422908
1316	0	4.25649e-05
1317	0	1.74242e-05
1318	0	0.00321413
1319	0	0.079908
1320	0	0.000909283
1321	0	3.53024e-07
1322	0	5.24913e-06
1323	0	0.00744801
1324	0	5.16582e-07
1325	0	0.041625
1326	0	0.00132506
1327	0	2.07951e-05
1328	0	0.00496151
1329	0	0.00119622
1330	0	1.11741e-06
1331	0	0.00255372
1332	0	0.00840919
1333	0	0.00217729
1334	0	0.00268161
1335	0	6.38715e-05
1336	0	0.000484085
1337	0	0.351088
1338	0	0.016122
1339	0	0.0336346
1340	0	0.798966
1341	0	0.000198207
1342	0	0.115952
1343	0	6.00957e-07
1344	0	0.0303722
1345	0	0.00121439
1346	0	0.0015036
1347	0	0.0972308
1348	0	2.6208e-08
1349	0	0.000516609
1350	0	0.00637704
1351	0	0.000109823
1352	0	0.00528155
1353	0	7.47678e-05
1354	0	0.0653713
1355	0	0.000553258
1356	0	0.0652595
1357	0	3.31224e-05
1358	0	0.0133787
1359	0	0.00290418
1360	0	0.07344
1361	0	0.00251929
1362	0	5.97905e-08
1363	0	1.68316e-05
1364	0	0.117394
1365	0	0.0389135
1366	0	0.000591213
1367	0	2.41639e-06
1368	0	0.0127524
1369	0	0.00594076
1370	0	0.0632591
1371	0	4.07029e-06
1372	0	0.00214137
1373	0	3.12953e-05
1374	0	0.061349
1375	0	0.0106503
1376	0	0.000328762
1377	0	0.218931
1378	0	0.00555294
1379	0	2.5768e-05
1380	0	0.00204859
1381	0	0.297081
1382	0	0.0140764
1383	0	0.00392189
1384	0	0.0868008
1385	0	0.00571726
1386	0	0.0116347
1387	0	6.176e-06
1388	0	1.10394e-05
1389	0	0.00150945
1390	0	2.94654e-06
1391	0	0.0774823
1392	0	0.573291
1393	0	0.272274
1394	0	0.000181056
1395	0	0.00124334
1396	0	0.00722445
1397	0	6.67117e-09
1398	0	1.42669e-05
1399	0	0.0150139
1400	0	2.07657e-06
1401	0	0.000549251
1402	0	0.000113099
1403	0	0.398278
1404	0	2.50771e-05
1405	0	2.58915e-05
1406	0	4.78334e-05
1407	0	0.00461134
1408	0	2.43502e-05
1409	0	0.00479105
1410	0	0.000126036
1411	0	0.00233422
1412	0	5.43229e-05
1413	0	0.000406576
1414	0	0.00184799
1415	0	0.0145278
1416	0	0.0189442
1417	0	0.00060848
1418	0	0.00222436
1419	0	0.140316
1420	0	4.87537e-06
1421	0	1.90169e-07
1422	0	2.18769e-05
1423	0	0.00203599
1424	0	0.040454
1425	0	0.0047192
1426	0	0.341874
1427	0	7.4565e-05
1428	0	6.50793e-07
1429	0	3.10296e-08
1430	0	0.00170766
1431	0	0.000153111
1432	0	0.0319112
1433	0	0.970621
1434	0	9.92457e-06
1435	0	9.50742e-08
1436	0	1.50901e-06
1437	0	1.34652e-06
1438	0	1.76421e-05
1439	0	1.42442e-05
1440	0	0.00967104
1441	0	0.000403545
1442	0	0.032695
1443	0	0.0429684
1444	0	0.000310346
1445	0	1.92701e-07
1446	0	2.99895e-07
1447	0	9.412e-05
1448	0	0.0185932
1449	0	7.61529e-05
1450	0	0.0121865
1451	0	0.000296045
1452	0	0.00143728
1453	0	0.00017562
1454	0	0.0311313
1455	0	1.26914e-06
1456	0	5.69277e-05
1457	0	0.00296398
1458	0	0.0108362
1459	0	0.00331914
1460	0	0.00147347
1461	0	2.63692e-08
1462	0	0.00530405
1463	0	4.16412e-06
1464	0	5.11128e-07
1465	0	0.0120346
1466	0	0.0141858
1467	0	0.145456
1468	0	0.00635435
1469	0	0.00235803
1470	0	6.68338e-07
1471	0	8.18838e-08
1472	0	0.886951
1473	0	0.0122447
1474	0	0.049169
1475	0	0.0117718
1476	0	1.06158e-06
1477	0	0.00198232
1478	0	0.103478
1479	0	0.00345222
1480	0	0.0799697
1481	0	0.00457128
1482	0	0.55229
1483	0	7.66336e-06
1484	0	0.853182
1485	0	0.00545691
1486	0	0.0063352
1487	0	0.0100832
1488	0	0.000614814
1489	0	0.000246624
1490	0	0.000105164
1491	0	0.10328
1492	0	0.000136483
1493	0	3.16064e-05
1494	0	0.00974599
1495	0	3.93445e-05
1496	0	0.00195976
1497	0	0.000881813
1498	0	0.00104604
1499	0	0.0198233
1500	0	3.13234e-05
1501	0	0.0208875
1502	0	0.0288328
1503	0	0.692465
1504	0	6.4511e-05
1505	0	0.00109198
1506	0	0.0598045
1507	0	0.00139929
1508	0	2.03119e-08
1509	0	0.0954102
1510	0	0.000123083
1511	0	0.0646475
1512	0	1.11941e-05
1513	0	0.000297072
1514	0	0.00298319
1515	0	0.00150714
1516	0	4.49164e-05
1517	0	8.13465e-06
1518	0	0.00685215
1519	0	0.715415
1520	0	0.0343125
1521	0	0.00284863
1522	0	0.0283238
1523	0	3.55146e-07
1524	0	0.0510593
1525	0	0.135257
1526	0	2.77609e-05
1527	0	0.00082895
1528	0	1.87352e-08
1529	0	0.000913101
1530	0	2.08627e-05
1531	0	0.00013592
1532	0	0.225139
1533	0	8.18233e-05
1534	0	0.000244124
1535	0	0.0998418
1536	0	0.0266869
1537	0	0.0003127
1538	0	0.000262534
1539	0	0.000133004
1540	0	8.40478e-08
1541	0	0.00216483
1542	0	0.000610681
1543	0	0.0133938
1544	0	0.00144392
1545	0	0.00124595
1546	0	3.27825e-05
1547	0	0.00010834
1548	0	7.96216e-05
1549	0	0.0226022
1550	0	0.000374147
1551	0	0.0151318
1552	0	0.0216001
1553	0	0.00696927
1554	0	0.00604801
1555	0	0.00023423
1556	0	0.209692
1557	0	0.000226466
1558	0	0.571372
1559	0	0.00134645
1560	0	0.835898
1561	0	6.86007e-05
1562	0	0.174724
1563	0	0.0249289
1564	0	0.184403
1565	0	0.0109556
1566	0	0.00979755
1567	0	0.00317849
1568	0	0.0989089
1569	0	1.17524e-05
1570	0	0.00134889
1571	0	1.4175e-05
1572	0	0.0449335
1573	0	0.0112656
1574	0	1.95455e-08
1575	0	1.15702e-05
1576	0	0.102836
1577	0	6.85303e-05
1578	0	0.000277047
1579	0	9.39874e-05
1580	0	5.74628e-09
1581	0	1.27175e-06
1582	0	0.125758
1583	0	2.47827e-09
1584	0	0.00738292
1585	0	0.00193764
1586	0	8.95516e-06
1587	0	0.00231008
1588	0	3.84382e-05
1589	0	0.000396387
1590	0	9.42547e-06
1591	0	0.000513669
1592	0	0.00366901
1593	0	0.0201982
1594	0	0.00448838
1595	0	0.00703032
1596	0	0.00104359
1597	0	0.74728
1598	0	6.51187e-07
1599	0	0.162044
1600	0	0.113229
1601	0	0.00320254
1602	0	1.44583e-06
1603	0	0.068006
1604	0	0.0663395
1605	0	0.503388
1606	0	0.287458
1607	0	1.32347e-07
1608	0	6.40361e-05
1609	0	0.0191114
1610	0	0.000182863
1611	0	0.0388575
1612	0	8.90885e-05
1613	0	0.000468052
1614	0	0.013148
1615	0	0.000133767
1616	0	2.22079e-05
1617	0	2.97474e-08
1618	0	0.00330888
1619	0	1.43858e-06
1620	0	0.506591
1621	0	0.00014371
1622	0	3.51749e-09
1623	0	0.00741672
1624	0	5.46286e-05
1625	0	0.0206898
1626	0	0.00404889
1627	0	0.000348063
1628	0	0.00770179
1629	0	6.55051e-06
1630	0	0.0085754
1631	0	0.000536965
1632	0	0.0101355
1633	0	0.447401
1634	0	0.00285588
1635	0	1.22334e-06
1636	0	0.035062
1637	0	0.0842717
1638	0	0.0718331
1639	0	0.000906033
1640	0	0.0202034
1641	0	0.000190319
1642	0	0.00034672
1643	0	0.127179
1644	0	0.00055651
1645	0	3.39907e-09
1646	0	0.86959
1647	0	5.71332e-05
1648	0	0.303512
1649	0	0.0272609
1650	0	0.0404277
1651	0	0.000367976
1652	0	0.00114994
1653	0	4.53345e-06
1654	0	0.0409112
1655	0	3.37304e-05
1656	0	1.29723e-07
1657	0	0.0284109
1658	0	0.00140928
1659	0	0.00693867
1660	0	0.0281775
1661	0	7.09745e-06
1662	0	0.0381073
1663	0	0.000104387
1664	0	0.388236
1665	0	0.00130287
1666	0	0.155557
1667	0	2.25991e-05
1668	0	0.00012919
1669	0	0.0788285
1670	0	0.69791
1671	0	4.58799e-06
1672	0	0.00154938
1673	0	0.00463803
1674	0	0.0310193
1675	0	0.0130305
1676	0	0.00204842
1677	0	3.29967e-08
1678	0	0.027833
1679	0	0.00827202
1680	0	0.00284179
1681	0	1.29666e-05
1682	0	0.00686404
1683	0	4.68077e-05
1684	0	8.22285e-05
1685	0	0.00791499
1686	0	0.745382
1687	0	4.22902e-06
1688	0	1.02532e-07
1689	0	0.627117
1690	0	0.144016
1691	0	0.00015693
1692	0	0.000776886
1693	0	0.255246
1694	0	7.60006e-06
1695	0	4.38048e-08
1696	0	0.0012483
1697	0	1.46944e-05
1698	0	0.213363
1699	0	0.00527604
1700	0	5.41324e-05
1701	0	8.54778e-07
1702	0	3.14577e-05
1703	0	4.65941e-05
1704	0	4.43092e-05
1705	0	0.0122567
1706	0	0.000701634
1707	0	4.2716e-05
1708	0	8.63907e-06
1709	0	1.61275e-05
1710	0	1.20389e-05
1711	0	0.00204853
1712	0	0.000306002
1713	0	0.0081998
1714	0	0.036035
1715	0	0.00584252
1716	0	4.39983e-06
1717	0	1.54975e-07
1718	0	0.00277477
1719	0	0.618846
1720	0	2.17159e-07
1721	0	0.000134014
1722	0	0.0103996
1723	0	0.00311068
1724	0	6.72019e-10
1725	0	2.4159e-08
1726	0	0.333947
1727	0	0.0352698
1728	0	0.488764
1729	0	0.00279909
1730	0	6.289e-05
1731	0	0.00481868
1732	0	0.00113975
1733	0	0.0237056
1734	0	2.66056e-05
1735	0	0.000132527
1736	0	0.000147922
1737	0	5.99932e-07
1738	0	0.0451384
1739	0	1.31552e-05
1740	0	1.07529e-09
1741	0	0.000123632
1742	0	0.00672715
1743	0	0.000665387
1744	0	4.57122e-06
1745	0	0.00103008
1746	0	4.07319e-05
1747	0	0.00127459
1748	0	0.000430598
1749	0	0.0167706
1750	0	0.124315
1751	0	3.79525e-07
1752	0	9.93018e-05
1753	0	0.00076929
1754	0	9.95838e-07
1755	0	0.00445311
1756	0	0.000385946
1757	0	0.0058082
1758	0	0.00596625
1759	0	0.000193844
1760	0	1.4727e-07
1761	0	8.80432e-06
1762	0	0.0224152
1763	0	8.7864e-07
1764	0	0.00111392
1765	0	0.000225844
1766	0	0.000155378
1767	0	1.73643e-05
1768	0	0.247283
1769	0	7.87275e-07
1770	0	1.13057e-07
1771	0	4.24656e-06
1772	0	4.13672e-07
1773	0	2.88108e-05
1774	0	0.00780808
1775	0	0.0320165
1776	0	0.0193106
1777	0	0.0873378
1778	0	0.00150785
1779	0	5.40016e-07
1780	0	0.00236308
1781	0	0.00180714
1782	0	0.000379132
1783	0	0.000353933
1784	0	3.36057e-08
1785	0	2.63842e-05
1786	0	0.00126553
1787	0	0.000512241
1788	0	0.167136
1789	0	0.0135162
1790	0	0.586557
1791	0	0.000723764
1792	0	0.107446
1793	0	0.00636704
1794	0	0.182703
1795	0	0.0288703
1796	0	8.60938e-05
1797	0	0.000922776
1798	0	0.0165948
1799	0	0.000170538
1800	0	2.70336e-11
1801	0	1.05929e-08
1802	0	0.000681946
1803	0	0.0191926
1804	0	0.00272585
1805	0	0.0261078
1806	0	0.00147613
1807	0	3.34829e-07
1808	0	0.0160182
1809	0	0.203841
1810	0	0.000502785
1811	0	0.167886
1812	0	2.52149e-05
1813	0	6.68205e-05
1814	0	0.043062
1815	0	0.00187326
1816	0	0.77771
1817	0	0.000364008
1818	0	0.00812921
1819	0	1.19733e-08
1820	0	0.744663
1821	0	0.000624747
1822	0	0.211372
1823	0	9.46825e-05
1824	0	0.00168409
1825	0	2.61812e-06
1826	0	2.00609e-05
1827	0	7.54197e-07
1828	0	9.64325e-07
1829	0	0.00418846
1830	0	0.00295535
1831	0	0.000858692
1832	0	6.9624e-05
1833	0	0.0006278
1834	0	0.000167066
1835	0	0.0549463
1836	0	2.37858e-05
1837	0	0.0107838
1838	0	2.20779e-06
1839	0	3.51492e-05
1840	0	0.000845632
1841	0	0.101502
1842	0	7.61095e-05
1843	0	2.4546e-06
1844	0	0.000146885
1845	0	0.195693
1846	0	0.0540013
1847	0	0.0270144
1848	0	8.04418e-07
1849	0	1.03582e-05
1850	0	8.57599e-06
1851	0	3.94128e-06
1852	0	0.0585551
1853	0	3.9925e-05
1854	0	1.85452e-05
1855	0	0.00267931
1856	0	1.649e-05
1857	0	0.00594668
1858	0	0.595131
1859	0	6.03829e-06
1860	0	0.00939203
1861	0	0.000314218
1862	0	1.23683e-07
1863	0	0.000533681
1864	0	0.00680714
1865	0	0.000748609
1866	0	5.84986e-05
1867	0	0.0872997
1868	0	0.000612328
1869	0	2.45947e-05
1870	0	0.000249072
1871	0	6.4627e-05
1872	0	0.0114476
1873	0	0.532981
1874	0	0.047582
1875	0	4.21131e-06
1876	0	0.636584
1877	0	0.000446349
1878	0	0.184612
1879	0	0.00200499
1880	0	0.0228619
1881	0	8.62204e-06
1882	0	0.0002037
1883	0	0.0161182
1884	0	0.000828316
1885	0	0.0028145
1886	0	0.00614636
1887	0	0.00127057
1888	0	0.220605
1889	0	8.69073e-05
1890	0	0.000481223
1891	0	0.00987927
1892	0	0.000137659
1893	0	0.0612156
1894	0	0.00062356
1895	0	0.00900328
1896	0	0.000303038
1897	0	0.251011
1898	0	0.00031286
1899	0	0.0698201
1900	0	0.00263271
1901	0	0.0151592
1902	0	1.13749e-07
1903	0	0.725927
1904	0	2.26119e-05
1905	0	0.018552
1906	0	0.027201
1907	0	7.48543e-07
1908	0	0.279552
1909	0	0.00479024
1910	0	0.000526874
1911	0	3.72236e-07
1912	0	0.000340839
1913	0	4.35334e-09
1914	0	0.0116888
1915	0	0.0152142
1916	0	1.07454e-06
1917	0	0.00335756
1918	0	0.262874
1919	0	0.000112954
1920	0	0.0507041
1921	0	0.0509187
1922	0	0.00042601
1923	0	0.202951
1924	0	0.216
1925	0	0.00258838
1926	0	0.005724
1927	0	0.00181545
1928	0	0.000111775
1929	0	0.425728
1930	0	1.0215e-06
1931	0	0.0183278
1932	0	5.77965e-06
1933	0	0.00118618
1934	0	0.388753
1935	0	0.0712946
1936	0	0.0664976
1937	0	0.0116633
1938	0	0.0762777
1939	0	0.0636719
1940	0	0.00195332
1941	0	0.00748767
1942	0	0.150738
1943	0	4.3675e-05
1944	0	2.16406e-06
1945	0	9.70257e-06
1946	0	0.165394
1947	0	0.00205256
1948	0	3.0876e-08
1949	0	0.0214718
1950	0	0.00343953
1951	0	0.0129056
1952	0	0.00111848
1953	0	0.00100735
1954	0	0.480197
1955	0	0.218496
1956	0	0.00182151
1957	0	2.04151e-05
1958	0	6.95337e-06
1959	0	0.00632186
1960	0	2.68852e-05
1961	0	9.03766e-06
1962	0	0.000265558
1963	0	0.000922004
1964	0	0.202138
1965	0	0.0771635
1966	0	3.74005e-05
1967	0	0.047161
1968	0	0.00425595
1969	0	4.07202e-07
1970	0	0.000579506
1971	0	0.0223902
1972	0	0.000386422
1973	0	4.22782e-07
1974	0	0.000287431
1975	0	2.16923e-07
1976	0	0.00122703
1977	0	0.000117762
1978	0	0.0134925
1979	0	0.014958
1980	0	0.000134885
1981	0	5.07861e-06
1982	0	1.99058e-05
1983	0	0.00347484
1984	0	0.000719976
1985	0	0.00216958
1986	0	9.71647e-08
1987	0	0.00277191
1988	0	0.00703168
1989	0	5.46702e-06
1990	0	0.240634
1991	0	0.00722345
1992	0	0.938547
1993	0	0.322153
1994	0	0.687182
1995	0	0.0466156
1996	0	0.000127883
1997	0	0.000184124
1998	0	1.0692e-05
[truncated: 1 more rows]

## Sheet: A_8
A_3d_sfy1_n_n_5	Label	Score
0	0	5.1115e-05
1	0	3.55659e-06
2	0	6.43919e-08
3	0	0.297943
4	0	2.97345e-10
5	0	0.0494488
6	0	0.755205
7	0	1.667e-06
8	0	0.0124572
9	0	0.000188519
10	0	0.558508
11	0	2.15609e-05
12	0	0.000134171
13	0	0.135525
14	0	0.00862114
15	0	0.0610512
16	0	0.000376133
17	0	0.00014152
18	0	0.948861
19	0	0.0491502
20	0	5.67578e-06
21	0	1.00269e-05
22	0	0.000554035
23	0	0.0021222
24	0	1.01954e-05
25	0	0.22625
26	0	0.0402837
27	0	0.00156105
28	0	0.720767
29	0	3.10783e-05
30	0	0.00331286
31	0	0.000112673
32	0	0.000373396
33	0	0.067329
34	0	0.37386
35	0	0.0492639
36	0	0.109154
37	0	6.95664e-05
38	0	0.227359
39	0	3.82466e-07
40	0	0.0202448
41	0	0.000409421
42	0	5.49997e-05
43	0	0.00162012
44	0	0.00845177
45	0	0.000532145
46	0	0.0183766
47	0	2.64245e-06
48	0	0.0986994
49	0	0.156625
50	0	2.08602e-05
51	0	0.000962214
52	0	0.551964
53	0	0.181569
54	0	4.83831e-05
55	0	0.00111574
56	0	0.841878
57	0	0.0350514
58	0	0.152415
59	0	1.26633e-06
60	0	3.91356e-07
61	0	0.001796
62	0	4.73023e-05
63	0	0.00327371
64	0	7.73915e-05
65	0	0.573725
66	0	0.000309533
67	0	0.00132942
68	0	0.60317
69	0	0.00437017
70	0	0.0567963
71	0	3.84e-05
72	0	1.58406e-06
73	0	0.204748
74	0	5.30291e-07
75	0	1.55128e-05
76	0	0.137899
77	0	0.00977814
78	0	0.0333615
79	0	0.0131879
80	0	0.00119239
81	0	0.0819542
82	0	0.000106738
83	0	2.27161e-06
84	0	0.00924113
85	0	0.0125942
86	0	0.358954
87	0	0.0381432
88	0	0.00195665
89	0	0.000689896
90	0	0.00493229
91	0	0.00359565
92	0	0.000266521
93	0	6.40653e-07
94	0	0.6452
95	0	0.0123051
96	0	0.814613
97	0	0.641721
98	0	0.0063513
99	0	0.00461942
100	0	0.0190251
101	0	0.000120935
102	0	6.17336e-05
103	0	1.92838e-07
104	0	0.000219656
105	0	1.68981e-07
106	0	0.219478
107	0	0.289949
108	0	1.4695e-06
109	0	4.92309e-09
110	0	0.148422
111	0	1.77806e-05
112	0	2.74447e-05
113	0	0.766458
114	0	0.477584
115	0	0.0191017
116	0	0.000567122
117	0	2.49232e-06
118	0	0.00288175
119	0	0.219545
120	0	2.60205e-06
121	0	0.0199122
122	0	3.06141e-05
123	0	0.000104895
124	0	0.00250836
125	0	0.00258401
126	0	5.57897e-05
127	0	0.00126371
128	0	0.000239035
129	0	0.339756
130	0	0.00226185
131	0	0.0228802
132	0	5.94014e-05
133	0	0.00118131
134	0	7.50307e-05
135	0	0.000964396
136	0	0.0057409
137	0	0.223791
138	0	0.0013953
139	0	0.0011714
140	0	0.0233085
141	0	0.00486068
142	0	0.000510263
143	0	0.00729956
144	0	0.0010128
145	0	7.7319e-05
146	0	0.000773502
147	0	1.01573e-05
148	0	0.000218286
149	0	4.36484e-10
150	0	0.0327398
151	0	2.04031e-06
152	0	0.000160232
153	0	0.00108444
154	0	0.00037906
155	0	0.00424068
156	0	2.16652e-05
157	0	0.000125959
158	0	0.000879061
159	0	0.00426796
160	0	0.318803
161	0	0.00889572
162	0	0.87522
163	0	0.00159844
164	0	0.0241535
165	0	0.0052683
166	0	0.0148373
167	0	2.30434e-05
168	0	5.60101e-06
169	0	0.00772477
170	0	0.00109784
171	0	6.55261e-08
172	0	9.56494e-08
173	0	3.25999e-05
174	0	0.000560763
175	0	0.00549416
176	0	6.72728e-06
177	0	0.00479648
178	0	8.88863e-05
179	0	2.77641e-05
180	0	2.07187e-05
181	0	6.24426e-05
182	0	0.333914
183	0	0.11861
184	0	0.0276818
185	0	0.000812221
186	0	0.00021071
187	0	0.000774541
188	0	7.33779e-05
189	0	0.01001
190	0	0.441001
191	0	0.821484
192	0	0.000374402
193	0	0.0277846
194	0	8.13628e-06
195	0	0.000780634
196	0	0.000416683
197	0	0.00911671
198	0	0.245937
199	0	0.00121223
200	0	0.135092
201	0	0.00403054
202	0	0.053277
203	0	0.898127
204	0	2.32154e-05
205	0	1.20521e-07
206	0	9.45745e-05
207	0	9.80336e-06
208	0	1.06351e-05
209	0	0.000647156
210	0	0.022432
211	0	1.11864e-06
212	0	1.00861e-05
213	0	0.000360018
214	0	0.00126974
215	0	0.000138632
216	0	0.0730271
217	0	0.26301
218	0	0.0090642
219	0	5.66394e-07
220	0	0.0233834
221	0	0.110672
222	0	0.0401374
223	0	0.000407914
224	0	0.0285219
225	0	0.0468462
226	0	0.00415075
227	0	6.33856e-05
228	0	1.71835e-05
229	0	0.712906
230	0	0.0581632
231	0	6.98018e-07
232	0	0.616834
233	0	0.00382457
234	0	0.00795689
235	0	0.00587611
236	0	0.389297
237	0	0.000362349
238	0	0.42397
239	0	1.10196e-06
240	0	0.0045415
241	0	0.564925
242	0	4.80878e-05
243	0	0.000109434
244	0	0.0327648
245	0	0.000299315
246	0	0.0721402
247	0	0.00134641
248	0	0.00018793
249	0	0.0828831
250	0	0.00939402
251	0	0.0771066
252	0	0.0509999
253	0	0.000101068
254	0	9.06212e-05
255	0	1.37794e-05
256	0	0.507796
257	0	0.00893144
258	0	1.57646e-07
259	0	2.99835e-05
260	0	4.42574e-11
261	0	0.00729003
262	0	7.7948e-05
263	0	0.000402412
264	0	0.0423753
265	0	0.000165799
266	0	0.000695563
267	0	1.8922e-06
268	0	6.77869e-08
269	0	0.011812
270	0	0.00047459
271	0	0.0410777
272	0	0.356094
273	0	0.00075901
274	0	0.00259652
275	0	0.00314955
276	0	0.457585
277	0	0.242625
278	0	0.87735
279	0	0.0468971
280	0	0.0620428
281	0	0.392034
282	0	0.476994
283	0	0.00700916
284	0	1.60001e-07
285	0	2.33029e-05
286	0	0.000604758
287	0	0.0232862
288	0	0.00344466
289	0	0.0782473
290	0	0.952777
291	0	0.111088
292	0	0.000269926
293	0	0.00144002
294	0	0.00657855
295	0	0.00358319
296	0	0.0771623
297	0	5.96034e-10
298	0	0.000213892
299	0	0.217479
300	0	0.0040573
301	0	0.507975
302	0	0.000200199
303	0	0.000531561
304	0	1.38253e-07
305	0	0.0896966
306	0	0.0422685
307	0	7.01283e-06
308	0	0.000166638
309	0	0.000796015
310	0	0.00125856
311	0	0.0432962
312	0	0.000289997
313	0	0.000253137
314	0	0.00579093
315	0	0.004336
316	0	0.274202
317	0	1.38581e-08
318	0	0.0100305
319	0	0.053749
320	0	1.99025e-05
321	0	0.00723321
322	0	0.432589
323	0	0.00036458
324	0	1.37897e-08
325	0	0.00476458
326	0	0.000237984
327	0	1.48629e-05
328	0	0.000163892
329	0	6.95772e-07
330	0	0.324659
331	0	0.835794
332	0	2.00795e-06
333	0	1.02685e-09
334	0	0.0023684
335	0	1.8586e-06
336	0	0.0697549
337	0	0.00080784
338	0	0.00267145
339	0	8.00307e-05
340	0	5.32313e-07
341	0	0.00222329
342	0	0.0013496
343	0	0.00192928
344	0	0.0856386
345	0	5.99424e-07
346	0	3.41197e-06
347	0	0.00102078
348	0	0.00657379
349	0	0.0891004
350	0	0.144527
351	0	0.000865566
352	0	0.00683429
353	0	0.000754444
354	0	0.564305
355	0	2.55161e-05
356	0	0.0320997
357	0	0.0161995
358	0	0.00232462
359	0	0.144784
360	0	0.000303759
361	0	0.837792
362	0	0.413246
363	0	0.571401
364	0	1.62816e-07
365	0	0.000954356
366	0	0.0646933
367	0	0.344116
368	0	0.000151963
369	0	0.00144106
370	0	9.16159e-06
371	0	0.000357265
372	0	0.0980533
373	0	0.035639
374	0	0.0200006
375	0	0.00349184
376	0	0.584274
377	0	0.000847086
378	0	0.000487583
379	0	0.0299986
380	0	0.00148693
381	0	3.76009e-07
382	0	5.08949e-05
383	0	0.897431
384	0	3.38311e-05
385	0	2.00728e-09
386	0	0.0477947
387	0	0.163653
388	0	0.00666312
389	0	0.507739
390	0	0.000333544
391	0	0.259995
392	0	0.00715329
393	0	0.00428666
394	0	0.042489
395	0	0.017258
396	0	0.000189259
397	0	0.602263
398	0	0.33318
399	0	0.226462
400	0	5.85519e-05
401	0	0.926598
402	0	4.14783e-06
403	0	4.86595e-05
404	0	1.48246e-05
405	0	0.110018
406	0	8.72888e-05
407	0	0.214568
408	0	0.832761
409	0	0.00594883
410	0	0.0461815
411	0	1.48039e-08
412	0	0.000135109
413	0	0.117506
414	0	0.00144573
415	0	0.0687016
416	0	4.16719e-06
417	0	0.302538
418	0	0.000182388
419	0	1.04322e-06
420	0	0.000906928
421	0	1.34934e-05
422	0	0.0321224
423	0	0.000226242
424	0	6.45223e-07
425	0	0.000774309
426	0	0.00164236
427	0	2.62933e-05
428	0	0.000413363
429	0	1.10662e-06
430	0	0.691834
431	0	4.97051e-07
432	0	5.92574e-05
433	0	0.193335
434	0	0.00162016
435	0	0.0288546
436	0	0.0964781
437	0	0.0044697
438	0	0.0343337
439	0	0.0310901
440	0	0.060188
441	0	0.00630419
442	0	1.10082e-10
443	0	0.00025363
444	0	0.0207232
445	0	0.000231214
446	0	1.6266e-05
447	0	0.000363014
448	0	0.000104333
449	0	1.60256e-05
450	0	0.0638566
451	0	0.00173713
452	0	0.0112313
453	0	0.00347107
454	0	1.98919e-07
455	0	0.000575145
456	0	1.78719e-05
457	0	0.31918
458	0	0.0609628
459	0	5.84584e-06
460	0	0.0270222
461	0	0.193781
462	0	0.00213193
463	0	0.0265745
464	0	0.427734
465	0	0.000110628
466	0	0.000423552
467	0	0.033994
468	0	0.00907789
469	0	0.0043146
470	0	0.659508
471	0	2.6028e-06
472	0	0.0243675
473	0	3.64652e-06
474	0	0.000745266
475	0	0.0260164
476	0	0.000265044
477	0	1.5643e-06
478	0	0.000118333
479	0	9.05408e-06
480	0	0.00903218
481	0	0.000755517
482	0	0.00922589
483	0	7.23015e-06
484	0	0.000477884
485	0	5.64425e-07
486	0	0.0815489
487	0	0.000119177
488	0	0.559121
489	0	0.0424116
490	0	0.0224972
491	0	0.10218
492	0	0.0367404
493	0	0.00362906
494	0	3.19585e-05
495	0	3.44383e-05
496	0	1.23069e-08
497	0	0.65189
498	0	8.70266e-05
499	0	1.67533e-09
500	0	2.57559e-08
501	0	5.40668e-05
502	0	9.88491e-05
503	0	1.70572e-05
504	0	0.0904705
505	0	0.0086124
506	0	0.000680409
507	0	0.000182582
508	0	0.28094
509	0	0.0132995
510	0	6.59318e-05
511	0	0.0307337
512	0	0.00164055
513	0	0.000501796
514	0	0.0645421
515	0	0.183973
516	0	0.00214827
517	0	0.00194402
518	0	0.00221623
519	0	8.04934e-07
520	0	0.0342738
521	0	0.0145953
522	0	7.77059e-07
523	0	0.000208834
524	0	0.0100732
525	0	0.00394756
526	0	0.0107022
527	0	0.0105382
528	0	3.02652e-06
529	0	0.000226437
530	0	0.0113491
531	0	0.0108435
532	0	0.0260597
533	0	0.173961
534	0	0.00317992
535	0	0.00984659
536	0	1.55775e-06
537	0	0.000398911
538	0	0.00379651
539	0	9.97249e-05
540	0	0.440233
541	0	0.00253937
542	0	0.938463
543	0	0.0111754
544	0	0.332878
545	0	0.0194807
546	0	0.00573859
547	0	0.436964
548	0	0.0116858
549	0	0.858614
550	0	8.54498e-06
551	0	0.381801
552	0	0.165401
553	0	0.0187648
554	0	0.072581
555	0	0.0207554
556	0	2.24407e-06
557	0	6.89278e-07
558	0	2.66353e-06
559	0	0.000721843
560	0	0.00445814
561	0	0.0981066
562	0	0.00658381
563	0	6.56884e-06
564	0	0.0183205
565	0	0.0539814
566	0	0.0170493
567	0	0.00422146
568	0	3.13776e-06
569	0	0.000164343
570	0	3.12799e-06
571	0	0.000841053
572	0	0.151588
573	0	0.000625526
574	0	9.18532e-05
575	0	0.185195
576	0	0.0635844
577	0	0.00257988
578	0	0.00155881
579	0	0.0557143
580	0	0.00260079
581	0	0.00846713
582	0	0.321413
583	0	0.000105663
584	0	0.916389
585	0	2.6854e-06
586	0	0.00175572
587	0	0.103288
588	0	0.00912918
589	0	0.00568069
590	0	0.876743
591	0	0.468792
592	0	0.002409
593	0	0.463518
594	0	4.6375e-05
595	0	0.0126639
596	0	0.662167
597	0	0.0980613
598	0	0.000118345
599	0	0.251263
600	0	0.645427
601	0	1.876e-05
602	0	4.58466e-06
603	0	6.09367e-05
604	0	0.0133535
605	0	0.181439
606	0	0.000368692
607	0	0.000148206
608	0	0.860707
609	0	0.128729
610	0	0.0009838
611	0	0.105361
612	0	1.279e-06
613	0	0.121971
614	0	9.22209e-05
615	0	2.77891e-06
616	0	0.0239519
617	0	0.000106071
618	0	0.064351
619	0	0.00933379
620	0	0.000183955
621	0	0.203656
622	0	0.295782
623	0	1.87236e-05
624	0	0.0451277
625	0	7.02584e-07
626	0	1.46626e-08
627	0	0.000575104
628	0	2.29223e-05
629	0	0.000278694
630	0	3.47238e-05
631	0	0.0329177
632	0	0.0257407
633	0	0.00880699
634	0	3.39944e-06
635	0	5.5268e-05
636	0	0.923274
637	0	2.67093e-05
638	0	0.817857
639	0	0.000158241
640	0	0.000743805
641	0	7.32959e-06
642	0	1.1104e-05
643	0	0.0297998
644	0	0.000469932
645	0	0.000136019
646	0	0.263552
647	0	0.0775847
648	0	7.02112e-08
649	0	0.145911
650	0	1.49664e-07
651	0	0.0602162
652	0	0.010697
653	0	0.000288807
654	0	7.55358e-07
655	0	0.166394
656	0	0.0607613
657	0	0.00761044
658	0	7.40858e-05
659	0	0.0274108
660	0	0.000398508
661	0	0.00437638
662	0	0.0436394
663	0	0.000179546
664	0	0.755992
665	0	0.00305039
666	0	0.00662545
667	0	0.0110714
668	0	0.974078
669	0	0.000939166
670	0	0.00991375
671	0	5.45291e-07
672	0	0.000643647
673	0	3.93496e-05
674	0	0.000166119
675	0	0.0493117
676	0	0.0065961
677	0	0.0105046
678	0	5.76611e-07
679	0	0.0117223
680	0	0.983637
681	0	0.000808823
682	0	0.00084046
683	0	0.0347486
684	0	0.0583806
685	0	0.0479538
686	0	0.744853
687	0	0.000108033
688	0	0.0198636
689	0	8.62952e-05
690	0	0.0296007
691	0	0.0164045
692	0	0.0505138
693	0	1.29097e-06
694	0	0.00314633
695	0	0.000727299
696	0	0.00115912
697	0	0.426831
698	0	3.30627e-05
699	0	2.49572e-06
700	0	0.16487
701	0	0.000558854
702	0	0.0023929
703	0	0.000219554
704	0	0.000489769
705	0	0.0140341
706	0	2.75586e-07
707	0	0.000286753
708	0	0.241502
709	0	0.180666
710	0	0.217038
711	0	0.000206984
712	0	0.00745336
713	0	1.61933e-05
714	0	2.39819e-07
715	0	7.69446e-05
716	0	5.04179e-06
717	0	0.0413274
718	0	0.0527001
719	0	4.86625e-08
720	0	0.000223918
721	0	0.0297095
722	0	1.49446e-07
723	0	0.0294964
724	0	0.0273175
725	0	2.94023e-05
726	0	8.0217e-06
727	0	0.0636299
728	0	0.0868008
729	0	3.64454e-05
730	0	0.0197126
731	0	8.9079e-05
732	0	0.286619
733	0	0.0219204
734	0	3.93128e-06
735	0	0.357083
736	0	0.0871259
737	0	0.0127059
738	0	7.19176e-06
739	0	0.0213361
740	0	0.877853
741	0	0.000258785
742	0	0.00018964
743	0	3.55732e-05
744	0	0.0507975
745	0	0.000243551
746	0	0.0882881
747	0	0.00944629
748	0	0.00360298
749	0	0.00423486
750	0	0.0567138
751	0	3.70489e-05
752	0	0.000393213
753	0	0.00157699
754	0	0.000758265
755	0	0.00187534
756	0	0.131878
757	0	0.115776
758	0	9.39202e-05
759	0	0.0023243
760	0	1.37309e-05
761	0	0.000237304
762	0	0.173418
763	0	9.79917e-07
764	0	5.31405e-05
765	0	0.25739
766	0	0.011745
767	0	0.218524
768	0	0.0050872
769	0	0.725345
770	0	0.000405015
771	0	0.0003369
772	0	0.00670686
773	0	4.29418e-06
774	0	0.0353962
775	0	0.0139041
776	0	0.0497115
777	0	0.14882
778	0	0.146428
779	0	5.17762e-08
780	0	6.27607e-05
781	0	0.00331829
782	0	0.0589134
783	0	6.71193e-06
784	0	0.00478271
785	0	0.00019464
786	0	5.30467e-06
787	0	4.01662e-05
788	0	0.00354642
789	0	0.434298
790	0	0.0612382
791	0	4.51723e-07
792	0	3.12317e-05
793	0	0.0128212
794	0	0.0360209
795	0	5.44499e-07
796	0	0.325724
797	0	0.00105426
798	0	3.36698e-06
799	0	0.00128577
800	0	3.72328e-05
801	0	0.00334634
802	0	0.0238065
803	0	0.0101904
804	0	0.000759807
805	0	0.00794169
806	0	0.00601411
807	0	1.0084e-05
808	0	0.000132761
809	0	5.63374e-05
810	0	0.000594115
811	0	4.75203e-05
812	0	5.40509e-08
813	0	0.0303992
814	0	4.48076e-05
815	0	0.0168364
816	0	0.00106991
817	0	4.57448e-08
818	0	1.23942e-07
819	0	0.000728516
820	0	3.55379e-05
821	0	0.310477
822	0	0.00157522
823	0	1.58333e-07
824	0	0.000208268
825	0	0.375039
826	0	0.235328
827	0	0.0132113
828	0	0.000321772
829	0	0.000204785
830	0	0.000572306
831	0	0.0361865
832	0	2.65939e-05
833	0	2.60878e-07
834	0	0.0176873
835	0	8.60072e-08
836	0	9.91628e-05
837	0	9.53067e-06
838	0	1.52681e-06
839	0	0.197415
840	0	0.583706
841	0	0.174761
842	0	0.133697
843	0	0.000201885
844	0	0.106295
845	0	0.0946791
846	0	1.59205e-05
847	0	0.392186
848	0	0.00606819
849	0	3.76282e-05
850	0	2.39327e-05
851	0	0.0883448
852	0	4.76519e-08
853	0	0.0052188
854	0	0.00147004
855	0	3.68225e-05
856	0	0.020334
857	0	0.060253
858	0	0.00603327
859	0	0.0316061
860	0	0.979535
861	0	0.000143108
862	0	1.48392e-06
863	0	1.66975e-05
864	0	0.0186565
865	0	2.20757e-05
866	0	2.91071e-06
867	0	0.0143613
868	0	7.55304e-06
869	0	2.25596e-07
870	0	9.57879e-07
871	0	0.00482653
872	0	0.0185292
873	0	8.43062e-05
874	0	0.000700215
875	0	0.499857
876	0	0.263117
877	0	0.0132007
878	0	0.347162
879	0	0.15673
880	0	0.138074
881	0	0.127163
882	0	0.172142
883	0	1.19261e-05
884	0	0.224071
885	0	0.0106091
886	0	4.19734e-07
887	0	0.536226
888	0	0.216315
889	0	0.00017031
890	0	0.00367589
891	0	0.000293028
892	0	0.0521391
893	0	0.0170793
894	0	0.00501348
895	0	0.0010994
896	0	1.91574e-06
897	0	0.0227321
898	0	9.14334e-08
899	0	2.70092e-08
900	0	1.06949e-11
901	0	0.0031077
902	0	0.123345
903	0	0.0204224
904	0	0.000947572
905	0	1.03374e-07
906	0	0.000239998
907	0	0.00623044
908	0	0.0478944
909	0	0.0801345
910	0	0.00102066
911	0	0.0186228
912	0	0.320896
913	0	0.102163
914	0	0.000439329
915	0	0.0042359
916	0	0.504538
917	0	0.000261821
918	0	1.14586e-08
919	0	0.0299707
920	0	0.00469921
921	0	0.842592
922	0	5.45228e-05
923	0	4.23465e-06
924	0	0.00229541
925	0	2.65368e-05
926	0	0.000858571
927	0	0.21129
928	0	1.23889e-06
929	0	0.00477997
930	0	5.82999e-06
931	0	0.00368731
932	0	6.87057e-07
933	0	0.0071325
934	0	0.0679425
935	0	0.108058
936	0	6.42604e-06
937	0	0.292334
938	0	0.00583523
939	0	0.000322474
940	0	0.827374
941	0	0.0691508
942	0	2.00629e-06
943	0	0.00368481
944	0	0.223023
945	0	0.000857977
946	0	1.43079e-07
947	0	1.15033e-06
948	0	0.0375639
949	0	0.00167512
950	0	9.00905e-05
951	0	0.0482127
952	0	0.0181312
953	0	0.000242263
954	0	0.860709
955	0	0.0258855
956	0	2.5433e-06
957	0	0.000100013
958	0	0.224714
959	0	9.81721e-05
960	0	4.65882e-09
961	0	0.0219347
962	0	0.0249539
963	0	0.412855
964	0	0.000723308
965	0	3.23507e-05
966	0	2.62981e-06
967	0	0.0207948
968	0	8.73656e-05
969	0	0.00486015
970	0	0.0135418
971	0	0.000619546
972	0	0.0366914
973	0	0.095317
974	0	1.06923e-05
975	0	0.00438873
976	0	0.0164069
977	0	0.000190675
978	0	5.34765e-05
979	0	0.548215
980	0	0.0525821
981	0	0.0220777
982	0	0.00851182
983	0	0.000310709
984	0	0.0964309
985	0	0.000415265
986	0	0.974109
987	0	0.267391
988	0	0.0196976
989	0	7.6516e-05
990	0	0.140381
991	0	0.809742
992	0	0.589032
993	0	0.419425
994	0	3.8629e-05
995	0	0.391444
996	0	0.508053
997	0	0.00198212
998	0	3.94397e-05
999	0	0.0827553
1000	0	0.000837372
1001	0	3.23204e-06
1002	0	0.000197426
1003	0	0.000190683
1004	0	0.926389
1005	0	0.0124867
1006	0	0.0823149
1007	0	0.888143
1008	0	0.0201661
1009	0	0.0329195
1010	0	2.12367e-05
1011	0	0.168129
1012	0	4.24011e-09
1013	0	0.00345963
1014	0	1.82211e-06
1015	0	0.2967
1016	0	0.0168133
1017	0	0.000163952
1018	0	0.0498715
1019	0	0.000278596
1020	0	0.153781
1021	0	0.00513073
1022	0	0.843542
1023	0	0.00206863
1024	0	0.0171347
1025	0	0.000291504
1026	0	4.56206e-07
1027	0	0.221767
1028	0	0.000491488
1029	0	0.00568381
1030	0	0.000611371
1031	0	0.810112
1032	0	0.000166937
1033	0	1.3806e-08
1034	0	0.000774476
1035	0	0.00447985
1036	0	3.4541e-06
1037	0	0.139795
1038	0	0.00365891
1039	0	0.00245037
1040	0	1.67391e-05
1041	0	0.00132646
1042	0	0.00345912
1043	0	0.000356533
1044	0	0.00950004
1045	0	0.0379126
1046	0	0.0544152
1047	0	2.30718e-05
1048	0	0.375649
1049	0	5.41985e-07
1050	0	0.0107359
1051	0	0.110975
1052	0	0.000893204
1053	0	2.31097e-10
1054	0	0.00156574
1055	0	0.000863795
1056	0	0.194438
1057	0	0.202779
1058	0	0.0234334
1059	0	0.00228511
1060	0	0.00762238
1061	0	0.000360454
1062	0	1.1623e-05
1063	0	0.394936
1064	0	0.452361
1065	0	3.53346e-07
1066	0	0.0289264
1067	0	0.181295
1068	0	0.00015012
1069	0	0.636135
1070	0	1.10228e-05
1071	0	1.156e-09
1072	0	0.00150742

## Sheet: A_9
A_3d_sfy1_n_n_8	Label	Score
0	0	0.0668659
1	0	0.176459
2	0	1.48769e-05
3	0	0.0764349
4	0	0.0660855
5	0	0.0688042
6	0	1.56162e-06
7	0	0.813934
8	0	1.78355e-06
9	0	0.0439043
10	0	0.0581398
11	0	0.000226383
12	0	4.63143e-05
13	0	0.00189505
14	0	0.112679
15	0	0.00129993
16	0	1.22139e-06
17	0	0.253315
18	0	8.80215e-06
19	0	0.0249577
20	0	0.0169055
21	0	0.00195518
22	0	9.93038e-05
23	0	0.715639
24	0	0.000364042
25	0	0.0227307
26	0	0.310315
27	0	0.0728608
28	0	0.014858
29	0	0.53882
30	0	0.939336
31	0	0.00548757
32	0	0.0449031
33	0	2.92746e-07
34	0	0.859333
35	0	0.000993452
36	0	0.00477546
37	0	7.45324e-05
38	0	7.49638e-05
39	0	2.38038e-07
40	0	0.00111822
41	0	0.000959223
42	0	0.764535
43	0	0.0391191
44	0	1.03397e-06
45	0	0.000107034
46	0	0.504395
47	0	0.246683
48	0	0.854999
49	0	0.00813036
50	0	3.39194e-05
51	0	0.0242536
52	0	1.38284e-06
53	0	3.47172e-05
54	0	5.97717e-09
55	0	0.063363
56	0	0.4228
57	0	0.860667
58	0	0.797642
59	0	0.000223622
60	0	0.00255448
61	0	0.0122739
62	0	0.167909
63	0	0.000892186
64	0	0.0452908
65	0	0.000114256
66	0	0.0240496
67	0	0.0223952
68	0	0.435084
69	0	0.692751
70	0	0.0707143
71	0	0.00245485
72	0	0.000905794
73	0	0.0309529
74	0	0.534903
75	0	0.0951028
76	0	0.25627
77	0	0.0228598
78	0	2.10424e-05
79	0	0.420259
80	0	0.000175257
81	0	3.70442e-05
82	0	0.750565
83	0	0.000493679
84	0	6.2784e-05
85	0	0.846259
86	0	0.000236217
87	0	0.00491824
88	0	0.352753
89	0	0.000202715
90	0	3.23915e-06
91	0	0.0214347
92	0	8.50445e-05
93	0	0.1676
94	0	0.827596
95	0	0.000381398
96	0	0.0125092
97	0	4.87902e-05
98	0	0.00359331
99	0	0.00835926
100	0	0.103858
101	0	0.193185
102	0	0.000156579
103	0	0.000820749
104	0	0.0302638
105	0	1.30819e-06
106	0	0.0585665
107	0	0.0263748
108	0	7.81824e-06
109	0	0.403606
110	0	0.105628
111	0	0.97355
112	0	0.00112671
113	0	0.158799
114	0	4.28696e-05
115	0	0.00252809
116	0	0.00357058
117	0	2.23731e-09
118	0	3.13634e-06
119	0	0.00216717
120	0	1.62446e-05
121	0	0.00218259
122	0	0.0229942
123	0	0.727711
124	0	6.99025e-06
125	0	0.515821
126	0	0.102052
127	0	0.3902
128	0	0.0557406
129	0	0.0132028
130	0	0.000113745
131	0	0.362279
132	0	8.39374e-05
133	0	2.92025e-05
134	0	0.0233455
135	0	0.000489724
136	0	0.770687
137	0	7.86324e-06
138	0	0.0114471
139	0	0.00382558
140	0	0.00200008
141	0	0.00181051
142	0	0.000293317
143	0	2.9349e-05
144	0	0.0109866
145	0	0.000157012
146	0	0.272272
147	0	0.000259571
148	0	3.98145e-05
149	0	0.043862
150	0	0.0871724
151	0	0.0172041
152	0	3.00068e-05
153	0	0.196662
154	0	0.503192
155	0	0.00241972
156	0	0.000622388
157	0	0.688681
158	0	0.603416
159	0	0.00483985
160	0	4.09711e-07
161	0	0.0615752
162	0	9.45032e-05
163	0	0.00184326
164	0	0.00804255
165	0	0.00079136
166	0	0.0177391
167	0	0.000111616
168	0	0.00112478
169	0	0.000330995

[truncated: 121 more sheets: A_10, A_11, B_0, B_1, B_2, B_3, B_4, B_5, B_6, B_7, B_8, B_9, B_10, B_11, C_0, C_1, C_2, C_3, C_4, C_5 …]
