# Supplementary material for: Robust whole slide image analysis for cervical cancer screening using deep learning
Source: Nat Commun. 2021 Sep 24;12:5639. doi: 10.1038/s41467-021-25296-x (PMC8463673; doi:10.1038/s41467-021-25296-x)
Supplement: Supplementary file 4 — Source Data [file 41467_2021_25296_MOESM4_ESM.zip › Fig6a_SourceData/Mined_statistics.xlsx]

## Sheet: sum
	A	B	C	D	E	F
Summary	0.912945	0.916489	0.773112	0.787901	0.663897	0.783644
P	0.96507	0.9906	0.640813	0.849486	0.935678	0.70089
N	0.86082	0.842378	0.90541	0.726317	0.392116	0.866398

## Sheet: A
	txt_name	label	total_num	Acc
0	A_3d_sfy1_ASCUS.txt	1	1069	0.952292
1	A_3d_sfy1_HSIL.txt	1	1842	0.978827
2	A_3d_sfy1_LSIL.txt	1	868	0.951613
3	A_3d_sfy1_nplus.txt	0	3654	0.123
4	A_3d_sfy1_n_n.txt	0	5000	0.957
5	A_3d_sfy1_n_n_0.txt	0	5000	0.8145
6	A_3d_sfy1_n_n_1.txt	0	1966	0.317904
7	A_3d_sfy1_n_n_2.txt	0	2239	0.215
8	A_3d_sfy1_n_n_5.txt	0	1073	0.131407
9	A_3d_sfy1_n_n_8.txt	0	170	0.0470588
10	A_3d_sfy1_n_n_9.txt	0	34	0.0882353
11	A_3d_sfy1_n_n_w.txt	0	5000	0.996

## Sheet: B
	txt_name	label	total_num	Acc
0	B_3d_sfy2_ASCUS.txt	1	652	0.983129
1	B_3d_sfy2_HSIL.txt	1	642	0.998442
2	B_3d_sfy2_LSIL.txt	1	89	0.988764
3	B_3d_sfy2_nplus.txt	0	809	0.0383189
4	B_3d_sfy2_n_n.txt	0	5000	0.946
5	B_3d_sfy2_n_n_0.txt	0	5000	0.8465
6	B_3d_sfy2_n_n_1.txt	0	5000	0.2565
7	B_3d_sfy2_n_n_2.txt	0	5000	0.185
8	B_3d_sfy2_n_n_5.txt	0	5000	0.1015
9	B_3d_sfy2_n_n_8.txt	0	5000	0.063
10	B_3d_sfy2_n_n_9.txt	0	1664	0.046274
11	B_3d_sfy2_n_n_w.txt	0	5000	0.999

## Sheet: C
	txt_name	label	total_num	Acc
0	C_our_20x_sfy3_ASCUS.txt	1	528	0.787879
1	C_our_20x_sfy3_HSIL.txt	1	101	1
2	C_our_20x_sfy3_LSIL.txt	1	101	0.841584
3	C_our_20x_sfy3_nplus.txt	0	2040	0.208
4	C_our_20x_sfy3_n_n.txt	0	21456	0.981
5	C_our_20x_sfy3_n_n_0.txt	0	4932	0.9
6	C_our_20x_sfy3_n_n_1.txt	0	2819	0.6105
7	C_our_20x_sfy3_n_n_2.txt	0	2663	0.5425
8	C_our_20x_sfy3_n_n_5.txt	0	991	0.476287
9	C_our_20x_sfy3_n_n_8.txt	0	268	0.414179
10	C_our_20x_sfy3_n_n_9.txt	0	120	0.333333
11	C_our_20x_sfy3_n_n_w.txt	0	10308	0.9975
12	C_our_20x_sfy4_nplus.txt	0	2308	0.596
13	C_our_20x_sfy4_P.txt	1	371	0.436658
14	C_our_20x_sfy5_P.txt	1	227	0.38326

## Sheet: D
	txt_name	label	total_num	Acc
0	D_szsq_sdpc_tongji3_gamma_simple_ASCUS.txt	1	1386	0.786436
1	D_szsq_sdpc_tongji3_gamma_simple_HSIL.txt	1	33	1
2	D_szsq_sdpc_tongji3_gamma_simple_LSIL.txt	1	111	0.954955
3	D_szsq_sdpc_tongji3_gamma_simple_nplus.txt	0	3863	0.451
4	D_szsq_sdpc_tongji3_gamma_simple_n_n.txt	0	5000	0.7945
5	D_szsq_sdpc_tongji3_gamma_simple_n_n_0.txt	0	5000	0.8045
6	D_szsq_sdpc_tongji3_gamma_simple_n_n_1.txt	0	5000	0.214
7	D_szsq_sdpc_tongji3_gamma_simple_n_n_2.txt	0	5000	0.1595
8	D_szsq_sdpc_tongji3_gamma_simple_n_n_5.txt	0	3152	0.1575
9	D_szsq_sdpc_tongji3_gamma_simple_n_n_8.txt	0	936	0.143162
10	D_szsq_sdpc_tongji3_gamma_simple_n_n_9.txt	0	355	0.143662
11	D_szsq_sdpc_tongji3_gamma_simple_n_n_w.txt	0	5000	0.9775
12	D_szsq_sdpc_tongji4_gamma_simple_ASCUS.txt	1	989	0.89181
13	D_szsq_sdpc_tongji4_gamma_simple_HSIL.txt	1	173	1
14	D_szsq_sdpc_tongji4_gamma_simple_LSIL.txt	1	54	0.925926
15	D_szsq_sdpc_tongji4_gamma_simple_nplus.txt	0	2081	0.336
16	D_szsq_sdpc_tongji4_gamma_simple_n_n.txt	0	5000	0.794
17	D_szsq_sdpc_tongji4_gamma_simple_n_n_0.txt	0	5000	0.711
18	D_szsq_sdpc_tongji4_gamma_simple_n_n_1.txt	0	3615	0.071
19	D_szsq_sdpc_tongji4_gamma_simple_n_n_2.txt	0	3839	0.042
20	D_szsq_sdpc_tongji4_gamma_simple_n_n_5.txt	0	1052	0.0408745
21	D_szsq_sdpc_tongji4_gamma_simple_n_n_8.txt	0	187	0.0641711
22	D_szsq_sdpc_tongji4_gamma_simple_n_n_9.txt	0	30	0.0666667
23	D_szsq_sdpc_tongji4_gamma_simple_n_n_w.txt	0	5000	0.973
24	D_szsq_sdpc_tongji5_gamma_simple_n_n.txt	0	5000	0.7335
25	D_szsq_sdpc_tongji5_gamma_simple_n_n_0.txt	0	5000	0.807
26	D_szsq_sdpc_tongji5_gamma_simple_n_n_1.txt	0	1829	0.115364
27	D_szsq_sdpc_tongji5_gamma_simple_n_n_2.txt	0	1809	0.0779436
28	D_szsq_sdpc_tongji5_gamma_simple_n_n_5.txt	0	406	0.103448
29	D_szsq_sdpc_tongji5_gamma_simple_n_n_8.txt	0	132	0.143939
30	D_szsq_sdpc_tongji5_gamma_simple_n_n_9.txt	0	94	0.180851
31	D_szsq_sdpc_tongji5_gamma_simple_n_n_w.txt	0	5000	0.9435
32	D_szsq_sdpc_tongji5_gamma_simple_pos.txt	1	68	0.720588
33	D_szsq_sdpc_tongji6_gamma_simple_n_n.txt	0	5000	0.804
34	D_szsq_sdpc_tongji6_gamma_simple_n_n_0.txt	0	1876	0.826226
35	D_szsq_sdpc_tongji6_gamma_simple_n_n_1.txt	0	422	0.244076
36	D_szsq_sdpc_tongji6_gamma_simple_n_n_2.txt	0	365	0.208219
37	D_szsq_sdpc_tongji6_gamma_simple_n_n_5.txt	0	158	0.189873
38	D_szsq_sdpc_tongji6_gamma_simple_n_n_8.txt	0	58	0.172414
39	D_szsq_sdpc_tongji6_gamma_simple_n_n_9.txt	0	46	0.26087
40	D_szsq_sdpc_tongji6_gamma_simple_n_n_w.txt	0	5000	0.95
41	D_szsq_sdpc_tongji6_gamma_simple_pos.txt	1	457	0.829322
42	D_szsq_sdpc_tongji7_gamma_simple_n_n.txt	0	5000	0.6875
43	D_szsq_sdpc_tongji7_gamma_simple_n_n_0.txt	0	5000	0.811
44	D_szsq_sdpc_tongji7_gamma_simple_n_n_1.txt	0	1769	0.104579
45	D_szsq_sdpc_tongji7_gamma_simple_n_n_2.txt	0	1909	0.0827658
46	D_szsq_sdpc_tongji7_gamma_simple_n_n_5.txt	0	728	0.0714286
47	D_szsq_sdpc_tongji7_gamma_simple_n_n_8.txt	0	178	0.117978
48	D_szsq_sdpc_tongji7_gamma_simple_n_n_9.txt	0	140	0.0928571
49	D_szsq_sdpc_tongji7_gamma_simple_n_n_w.txt	0	5000	0.948
50	D_szsq_sdpc_tongji7_gamma_simple_pos.txt	1	330	0.9

## Sheet: E
	txt_name	label	total_num	Acc
0	E_szsq_sdpc_sfy5_gamma_simple_Imgs.txt	1	5000	0.954333
1	E_szsq_sdpc_sfy6_gamma_simple_n_n_0.txt	0	5000	0.296
2	E_szsq_sdpc_sfy6_gamma_simple_n_n_1.txt	0	4686	0.2245
3	E_szsq_sdpc_sfy6_gamma_simple_n_n_2.txt	0	5000	0.2125
4	E_szsq_sdpc_sfy6_gamma_simple_n_n_5.txt	0	3622	0.2115
5	E_szsq_sdpc_sfy6_gamma_simple_n_n_8.txt	0	1269	0.21119
6	E_szsq_sdpc_sfy6_gamma_simple_n_n_9.txt	0	1042	0.176583
7	E_szsq_sdpc_sfy7_gamma_simple_Imgs.txt	1	3340	0.940333
8	E_szsq_sdpc_sfy7_gamma_simple_n_n_0.txt	0	5000	0.382
9	E_szsq_sdpc_sfy7_gamma_simple_n_n_1.txt	0	3693	0.278
10	E_szsq_sdpc_sfy7_gamma_simple_n_n_2.txt	0	4998	0.256
11	E_szsq_sdpc_sfy7_gamma_simple_n_n_5.txt	0	3161	0.2545
12	E_szsq_sdpc_sfy7_gamma_simple_n_n_8.txt	0	1071	0.312792
13	E_szsq_sdpc_sfy7_gamma_simple_n_n_9.txt	0	884	0.252262
14	E_szsq_sdpc_sfy8_gamma_simple_n_n_0.txt	0	5000	0.5515
15	E_szsq_sdpc_sfy8_gamma_simple_n_n_1.txt	0	5000	0.365
16	E_szsq_sdpc_sfy8_gamma_simple_n_n_2.txt	0	5000	0.2975
17	E_szsq_sdpc_sfy8_gamma_simple_n_n_5.txt	0	5000	0.2745
18	E_szsq_sdpc_sfy8_gamma_simple_n_n_8.txt	0	2793	0.26
19	E_szsq_sdpc_sfy8_gamma_simple_n_n_9.txt	0	2703	0.22
20	E_szsq_sdpc_sfy8_gamma_simple_pos_ascus_Imgs.txt	1	1067	0.865042
21	E_szsq_sdpc_sfy8_gamma_simple_pos_hsil_Imgs.txt	1	3692	0.979333
22	E_szsq_sdpc_sfy8_gamma_simple_pos_lsil_Imgs.txt	1	2602	0.860876

## Sheet: F
	txt_name	label	total_num	Acc
0	F_szsq_sdpc_xyw1_gamma_simple_n_n.txt	0	5000	0.9355
1	F_szsq_sdpc_xyw1_gamma_simple_n_n_0.txt	0	5000	0.931
2	F_szsq_sdpc_xyw1_gamma_simple_n_n_1.txt	0	5000	0.613
3	F_szsq_sdpc_xyw1_gamma_simple_n_n_2.txt	0	5000	0.5905
4	F_szsq_sdpc_xyw1_gamma_simple_n_n_5.txt	0	5000	0.57
5	F_szsq_sdpc_xyw1_gamma_simple_n_n_8.txt	0	5000	0.524
6	F_szsq_sdpc_xyw1_gamma_simple_n_n_9.txt	0	5000	0.526
7	F_szsq_sdpc_xyw1_gamma_simple_n_n_w.txt	0	5000	0.9815
8	F_szsq_sdpc_xyw1_gamma_simple_pos.txt	1	3397	0.64
9	F_szsq_sdpc_xyw2_gamma_simple_n_n.txt	0	5000	0.8695
10	F_szsq_sdpc_xyw2_gamma_simple_n_n_0.txt	0	5000	0.892
11	F_szsq_sdpc_xyw2_gamma_simple_n_n_1.txt	0	5000	0.529
12	F_szsq_sdpc_xyw2_gamma_simple_n_n_2.txt	0	5000	0.463
13	F_szsq_sdpc_xyw2_gamma_simple_n_n_5.txt	0	5000	0.381
14	F_szsq_sdpc_xyw2_gamma_simple_n_n_8.txt	0	3334	0.379
15	F_szsq_sdpc_xyw2_gamma_simple_n_n_9.txt	0	3910	0.3905
16	F_szsq_sdpc_xyw2_gamma_simple_n_n_w.txt	0	5000	0.9815
17	F_szsq_sdpc_xyw2_gamma_simple_pos.txt	1	1972	0.805781
