# Supplementary material for: Robust whole slide image analysis for cervical cancer screening using deep learning
Source: Nat Commun. 2021 Sep 24;12:5639. doi: 10.1038/s41467-021-25296-x (PMC8463673; doi:10.1038/s41467-021-25296-x)
Supplement: Supplementary file 4 — Source Data [file 41467_2021_25296_MOESM4_ESM.zip › Fig6a_SourceData/Mined_tile_probability.xlsx]

## Sheet: A_0
A_3d_sfy1_ASCUS	Label	Score
0	1	0.214852
1	1	0.945999
2	1	0.999999
3	1	0.998151
4	1	0.995956
5	1	0.144941
6	1	0.999871
7	1	0.999605
8	1	0.901885
9	1	1
10	1	1
11	1	0.98444
12	1	0.746722
13	1	0.999979
14	1	0.968021
15	1	0.999833
16	1	0.999943
17	1	0.995065
18	1	0.999999
19	1	0.997037
20	1	0.928265
21	1	1
22	1	0.9577
23	1	0.97612
24	1	1
25	1	0.994432
26	1	0.999918
27	1	1
28	1	1
29	1	0.999998
30	1	0.310512
31	1	0.996091
32	1	0.978822
33	1	0.988693
34	1	0.993103
35	1	0.999883
36	1	1
37	1	0.999459
38	1	0.895612
39	1	0.929129
40	1	0.983341
41	1	0.998888
42	1	0.961946
43	1	0.749945
44	1	0.620393
45	1	0.991626
46	1	0.909209
47	1	0.999899
48	1	0.998824
49	1	0.999998
50	1	0.986413
51	1	1
52	1	0.985299
53	1	0.989116
54	1	0.488784
55	1	0.999999
56	1	1
57	1	0.994287
58	1	0.999984
59	1	0.974339
60	1	0.867213
61	1	0.999997
62	1	0.84543
63	1	0.99999
64	1	0.999695
65	1	0.999444
66	1	0.948915
67	1	0.99994
68	1	0.985462
69	1	0.96168
70	1	0.894987
71	1	0.99947
72	1	1
73	1	0.997863
74	1	0.838871
75	1	0.997947
76	1	0.978537
77	1	0.999997
78	1	0.9997
79	1	0.792461
80	1	0.999992
81	1	0.999992
82	1	0.99983
83	1	1
84	1	0.967163
85	1	0.998934
86	1	0.999699
87	1	0.999415
88	1	1
89	1	0.999882
90	1	0.9986
91	1	0.999891
92	1	0.947104
93	1	0.999562
94	1	0.998622
95	1	0.99981
96	1	0.999987
97	1	0.954592
98	1	0.999612
99	1	0.999992
100	1	0.993356
101	1	0.999962
102	1	0.245646
103	1	0.341393
104	1	0.949328
105	1	0.99878
106	1	0.720918
107	1	0.999982
108	1	0.541282
109	1	0.999758
110	1	0.997598
111	1	0.879488
112	1	0.941573
113	1	0.997773
114	1	0.999997
115	1	0.996261
116	1	0.973299
117	1	0.999997
118	1	0.935652
119	1	0.923814
120	1	0.999381
121	1	0.990997
122	1	1
123	1	0.996787
124	1	0.999344
125	1	1
126	1	0.999948
127	1	0.991668
128	1	1
129	1	0.999951
130	1	0.999969
131	1	0.909901
132	1	0.99696
133	1	0.879838
134	1	0.939
135	1	0.34916
136	1	0.989524
137	1	0.999993
138	1	0.999917
139	1	0.998725
140	1	0.999988
141	1	0.999964
142	1	1
143	1	0.826881
144	1	0.996481
145	1	0.915478
146	1	0.999994
147	1	0.959998
148	1	0.996907
149	1	1
150	1	0.630752
151	1	0.999965
152	1	0.995159
153	1	0.130128
154	1	0.489567
155	1	0.987453
156	1	1
157	1	0.855177
158	1	1
159	1	0.999793
160	1	0.999944
161	1	0.990794
162	1	0.99989
163	1	0.991575
164	1	0.999896
165	1	0.988986
166	1	0.99964
167	1	0.996468
168	1	1
169	1	1
170	1	0.998539
171	1	0.994838
172	1	0.999986
173	1	0.999987
174	1	0.417319
175	1	0.999562
176	1	0.00768626
177	1	0.999191
178	1	0.404292
179	1	0.999992
180	1	0.999993
181	1	1
182	1	0.999872
183	1	0.993535
184	1	0.993159
185	1	0.977731
186	1	0.999178
187	1	0.999895
188	1	0.999616
189	1	0.992646
190	1	1
191	1	0.36598
192	1	0.998709
193	1	0.88418
194	1	0.999982
195	1	0.997924
196	1	0.999348
197	1	1
198	1	0.991777
199	1	0.999934
200	1	1
201	1	0.915782
202	1	0.999999
203	1	0.994801
204	1	0.784671
205	1	0.999543
206	1	0.999807
207	1	1
208	1	0.999389
209	1	0.978402
210	1	0.999999
211	1	1
212	1	1
213	1	0.995058
214	1	0.981188
215	1	1
216	1	0.915853
217	1	0.985947
218	1	0.998448
219	1	0.998641
220	1	0.941957
221	1	1
222	1	0.999948
223	1	0.999994
224	1	0.999141
225	1	0.971053
226	1	0.999996
227	1	0.895481
228	1	0.999959
229	1	0.978515
230	1	0.965178
231	1	0.999994
232	1	0.995477
233	1	0.998278
234	1	0.999324
235	1	0.999528
236	1	0.96375
237	1	0.880182
238	1	1
239	1	0.999923
240	1	0.792686
241	1	0.939184
242	1	0.998062
243	1	0.999854
244	1	0.624524
245	1	0.998795
246	1	0.999877
247	1	0.60717
248	1	0.618886
249	1	0.999874
250	1	0.999714
251	1	0.999981
252	1	0.970438
253	1	0.998395
254	1	0.993082
255	1	0.99999
256	1	0.983455
257	1	0.999954
258	1	0.990083
259	1	1
260	1	0.981618
261	1	0.999994
262	1	0.997171
263	1	0.88407
264	1	0.999345
265	1	0.996133
266	1	0.697945
267	1	0.999991
268	1	0.975635
269	1	0.999976
270	1	0.981102
271	1	0.899794
272	1	0.802214
273	1	0.998984
274	1	0.999863
275	1	0.988531
276	1	0.998295
277	1	0.972933
278	1	0.998918
279	1	0.999972
280	1	0.612917
281	1	1
282	1	1
283	1	0.839342
284	1	0.999992
285	1	0.869275
286	1	0.996789
287	1	0.997778
288	1	0.999992
289	1	0.944187
290	1	0.999992
291	1	0.823098
292	1	0.99272
293	1	0.999983
294	1	1
295	1	0.999998
296	1	0.661233
297	1	0.986203
298	1	0.999858
299	1	0.982922
300	1	0.731066
301	1	0.999823
302	1	0.993416
303	1	0.192809
304	1	0.999963
305	1	0.998637
306	1	0.997206
307	1	0.999956
308	1	0.985159
309	1	0.97522
310	1	0.995044
311	1	0.999994
312	1	0.998598
313	1	0.999741
314	1	0.997215
315	1	0.999885
316	1	0.999777
317	1	0.979581
318	1	0.999509
319	1	0.999802
320	1	0.994803
321	1	0.999728
322	1	0.99966
323	1	0.979467
324	1	0.999996
325	1	0.831149
326	1	0.999814
327	1	0.996088
328	1	0.99989
329	1	0.952421
330	1	0.999994
331	1	0.990785
332	1	0.999977
333	1	0.998111
334	1	0.231865
335	1	0.933837
336	1	0.281942
337	1	0.993218
338	1	0.969192
339	1	0.99999
340	1	0.701803
341	1	0.996075
342	1	0.986464
343	1	0.997888
344	1	0.99829
345	1	0.999996
346	1	1
347	1	0.99993
348	1	0.999465
349	1	0.999993
350	1	0.978573
351	1	0.768121
352	1	0.8453
353	1	0.995739
354	1	0.980261
355	1	0.97505
356	1	1
357	1	0.951078
358	1	0.99783
359	1	0.999696
360	1	0.999797
361	1	0.993195
362	1	0.997481
363	1	0.81368
364	1	0.999999
365	1	0.999649
366	1	0.854485
367	1	1
368	1	0.999976
369	1	0.979778
370	1	0.999835
371	1	0.999999
372	1	0.999968
373	1	0.999992
374	1	0.999932
375	1	0.985447
376	1	0.997202
377	1	0.999851
378	1	0.999623
379	1	0.666584
380	1	0.937123
381	1	0.997675
382	1	0.884222
383	1	0.996396
384	1	0.8446
385	1	0.976633
386	1	0.884376
387	1	0.991969
388	1	1
389	1	0.983935
390	1	0.999823
391	1	0.0664841
392	1	0.993525
393	1	0.999594
394	1	0.117244
395	1	0.999076
396	1	0.997691
397	1	0.999999
398	1	0.999999
399	1	0.907668
400	1	0.87735
401	1	0.935471
402	1	0.999902
403	1	0.991308
404	1	0.999908
405	1	0.997524
406	1	0.523009
407	1	1
408	1	0.981645
409	1	0.999958
410	1	0.999752
411	1	1
412	1	0.993486
413	1	0.999802
414	1	0.999608
415	1	0.99998
416	1	0.999676
417	1	0.999938
418	1	0.801886
419	1	0.896586
420	1	0.996795
421	1	0.968001
422	1	0.999878
423	1	0.996306
424	1	0.997793
425	1	0.999962
426	1	0.999388
427	1	0.953826
428	1	0.00512506
429	1	0.999959
430	1	0.999971
431	1	0.960671
432	1	0.999842
433	1	0.999675
434	1	0.963664
435	1	0.999998
436	1	0.999974
437	1	0.999767
438	1	0.975987
439	1	0.99991
440	1	0.903342
441	1	0.999474
442	1	0.992044
443	1	0.984592
444	1	0.999967
445	1	0.999711
446	1	1
447	1	0.999677
448	1	0.991344
449	1	0.983599
450	1	0.793703
451	1	0.999746
452	1	0.940061
453	1	0.997331
454	1	0.999926
455	1	0.946876
456	1	1
457	1	0.99979
458	1	0.999803
459	1	0.998488
460	1	0.986471
461	1	1
462	1	0.999956
463	1	0.608041
464	1	0.999996
465	1	0.998567
466	1	0.976734
467	1	0.985272
468	1	0.999999
469	1	0.399871
470	1	0.999978
471	1	0.318227
472	1	0.966211
473	1	0.85611
474	1	0.766826
475	1	0.964213
476	1	0.999992
477	1	1
478	1	0.994772
479	1	0.997581
480	1	0.999915
481	1	0.99117
482	1	0.995397
483	1	0.432065
484	1	0.999737
485	1	0.999094
486	1	1
487	1	0.999972
488	1	0.957248
489	1	0.999938
490	1	0.999991
491	1	0.925464
492	1	0.999986
493	1	0.902509
494	1	0.908854
495	1	0.999399
496	1	0.999996
497	1	0.164639
498	1	0.255858
499	1	0.997532
500	1	0.999934
501	1	0.999965
502	1	0.986574
503	1	0.994392
504	1	0.989836
505	1	0.965374
506	1	0.99999
507	1	1
508	1	0.956996
509	1	0.999995
510	1	0.0297705
511	1	0.995976
512	1	0.999961
513	1	0.980774
514	1	0.996225
515	1	0.996247
516	1	0.634014
517	1	0.999705
518	1	0.997536
519	1	1
520	1	0.92766
521	1	0.999938
522	1	0.896269
523	1	0.897147
524	1	0.783701
525	1	0.624407
526	1	0.999853
527	1	0.998578
528	1	0.863602
529	1	0.999986
530	1	0.999906
531	1	0.94278
532	1	0.98866
533	1	0.999998
534	1	0.999396
535	1	0.999994
536	1	0.988173
537	1	0.581304
538	1	0.999999
539	1	0.999111
540	1	0.883871
541	1	0.821338
542	1	0.999992
543	1	0.999889
544	1	0.926593
545	1	0.896936
546	1	0.962338
547	1	0.999137
548	1	0.984426
549	1	0.970225
550	1	0.86659
551	1	0.923041
552	1	0.999997
553	1	1
554	1	0.828103
555	1	0.961787
556	1	0.999969
557	1	0.58863
558	1	0.999905
559	1	0.99998
560	1	0.999954
561	1	0.996638
562	1	0.604123
563	1	0.999972
564	1	1
565	1	0.999859
566	1	0.857636
567	1	0.999986
568	1	0.999992
569	1	0.986727
570	1	0.98383
571	1	0.999962
572	1	0.999632
573	1	0.996943
574	1	1
575	1	0.993071
576	1	0.999997
577	1	0.996304
578	1	1
579	1	0.998431
580	1	0.997785
581	1	0.99998
582	1	0.959866
583	1	0.992671
584	1	0.997712
585	1	0.666453
586	1	0.999996
587	1	0.99757
588	1	0.999985
589	1	0.989391
590	1	0.987878
591	1	0.999432
592	1	1
593	1	0.999998
594	1	0.943913
595	1	0.962861
596	1	0.985365
597	1	0.999994
598	1	0.988502
599	1	0.999908
600	1	0.977702
601	1	0.904854
602	1	0.995132
603	1	0.994636
604	1	0.997646
605	1	0.999663
606	1	0.865609
607	1	0.192913
608	1	0.995247
609	1	0.999972
610	1	0.999963
611	1	0.977803
612	1	0.99922
613	1	0.996244
614	1	0.997377
615	1	0.999999
616	1	0.289303
617	1	0.689382
618	1	0.993785
619	1	0.999999
620	1	0.99996
621	1	0.995498
622	1	0.999694
623	1	0.999993
624	1	0.999998
625	1	0.998899
626	1	0.991671
627	1	0.990861
628	1	0.999954
629	1	1
630	1	0.999006
631	1	1
632	1	0.933251
633	1	0.999988
634	1	0.785259
635	1	0.963894
636	1	0.999999
637	1	0.910173
638	1	0.476058
639	1	0.999989
640	1	0.999718
641	1	0.633412
642	1	0.992425
643	1	0.996836
644	1	0.999989
645	1	0.997613
646	1	0.999736
647	1	0.999778
648	1	0.999993
649	1	0.97664
650	1	0.999997
651	1	0.999789
652	1	0.889384
653	1	0.300132
654	1	0.616095
655	1	0.976213
656	1	0.994056
657	1	0.999994
658	1	0.568268
659	1	0.998742
660	1	0.685468
661	1	0.999999
662	1	0.994326
663	1	0.998877
664	1	0.995996
665	1	0.882516
666	1	0.999998
667	1	0.999023
668	1	0.646457
669	1	0.999872
670	1	0.875086
671	1	0.999246
672	1	0.995375
673	1	0.999726
674	1	0.996
675	1	0.998673
676	1	0.999982
677	1	0.999735
678	1	0.88773
679	1	0.995649
680	1	0.9882
681	1	1
682	1	0.99996
683	1	0.992705
684	1	0.994386
685	1	0.713824
686	1	0.999746
687	1	0.999241
688	1	0.990582
689	1	0.999125
690	1	0.999954
691	1	0.99976
692	1	0.99959
693	1	0.999071
694	1	0.999661
695	1	0.989558
696	1	0.998028
697	1	0.99802
698	1	0.999859
699	1	0.999981
700	1	0.979692
701	1	0.366624
702	1	0.121883
703	1	0.999999
704	1	0.999433
705	1	0.992287
706	1	1
707	1	0.999426
708	1	0.999994
709	1	0.999994
710	1	0.999675
711	1	0.999977
712	1	0.999999
713	1	0.999979
714	1	0.999986
715	1	1
716	1	0.999999
717	1	0.999999
718	1	0.968395
719	1	0.993407
720	1	0.0192822
721	1	0.88092
722	1	0.998874
723	1	0.991942
724	1	0.491605
725	1	0.897334
726	1	0.999786
727	1	0.596428
728	1	0.998234
729	1	1
730	1	0.936576
731	1	0.997985
732	1	0.99304
733	1	0.99594
734	1	0.726148
735	1	0.982388
736	1	0.997242
737	1	0.984657
738	1	0.999795
739	1	0.413922
740	1	0.999953
741	1	0.999939
742	1	0.999318
743	1	0.997497
744	1	0.616045
745	1	0.972332
746	1	0.999999
747	1	0.981497
748	1	0.977623
749	1	0.998625
750	1	0.999986
751	1	0.995719
752	1	0.999884
753	1	0.999358
754	1	0.999999
755	1	1
756	1	0.999999
757	1	0.81814
758	1	0.999993
759	1	0.912938
760	1	0.999905
761	1	0.999519
762	1	0.999963
763	1	1
764	1	0.126933
765	1	0.953796
766	1	1
767	1	0.945004
768	1	0.786052
769	1	0.99958
770	1	0.999749
771	1	0.999916
772	1	0.647733
773	1	0.999997
774	1	0.992727
775	1	1
776	1	0.999956
777	1	0.741485
778	1	0.996935
779	1	0.999978
780	1	0.999994
781	1	0.999997
782	1	0.122697
783	1	0.996071
784	1	0.598297
785	1	0.885914
786	1	0.999854
787	1	0.997439
788	1	0.996414
789	1	0.358397
790	1	0.999212
791	1	0.999964
792	1	0.999535
793	1	0.83672
794	1	0.986166
795	1	0.987431
796	1	0.999201
797	1	0.999564
798	1	0.975921
799	1	0.897202
800	1	0.999997
801	1	0.226708
802	1	0.882605
803	1	1
804	1	0.999373
805	1	0.962903
806	1	0.99999
807	1	0.99984
808	1	0.99289
809	1	0.964845
810	1	0.999994
811	1	0.99612
812	1	0.988368
813	1	0.991363
814	1	0.989536
815	1	0.993818
816	1	0.146908
817	1	0.999996
818	1	0.992685
819	1	0.967566
820	1	0.0710266
821	1	0.982391
822	1	0.915133
823	1	0.996148
824	1	0.997032
825	1	0.999643
826	1	0.990973
827	1	0.993038
828	1	1
829	1	0.882436
830	1	0.996715
831	1	0.999937
832	1	1
833	1	0.999012
834	1	0.997041
835	1	1
836	1	0.998875
837	1	0.998715
838	1	0.999015
839	1	0.147671
840	1	0.999835
841	1	0.999913
842	1	0.987153
843	1	0.999985
844	1	0.969716
845	1	0.981072
846	1	0.99614
847	1	0.204553
848	1	0.989542
849	1	0.991524
850	1	0.997977
851	1	0.922212
852	1	0.75822
853	1	0.998364
854	1	0.999997
855	1	0.999018
856	1	0.999996
857	1	0.999962
858	1	1
859	1	0.999097
860	1	0.998823
861	1	0.968157
862	1	0.985588
863	1	0.982258
864	1	0.894905
865	1	0.999989
866	1	0.99801
867	1	0.956158
868	1	0.937699
869	1	0.984472
870	1	0.999984
871	1	0.99994
872	1	0.952698
873	1	0.998472
874	1	0.999641
875	1	0.999901
876	1	0.999972
877	1	0.999953
878	1	0.971289
879	1	0.999975
880	1	0.448911
881	1	1
882	1	0.991806
883	1	0.999968
884	1	0.999938
885	1	0.999961
886	1	1
887	1	1
888	1	1
889	1	0.999941
890	1	0.990179
891	1	0.999408
892	1	0.00326979
893	1	0.999264
894	1	0.999279
895	1	0.988908
896	1	0.794522
897	1	0.982596
898	1	0.174078
899	1	0.985021
900	1	0.998345
901	1	0.999997
902	1	0.989454
903	1	0.999819
904	1	0.700052
905	1	0.971545
906	1	0.999999
907	1	0.998903
908	1	0.851173
909	1	0.974509
910	1	0.999981
911	1	0.998747
912	1	0.873617
913	1	0.993989
914	1	0.962433
915	1	0.999929
916	1	0.999972
917	1	0.783397
918	1	0.99999
919	1	0.999977
920	1	0.886024
921	1	0.999831
922	1	0.994307
923	1	0.938448
924	1	0.999992
925	1	0.999928
926	1	1
927	1	0.999999
928	1	0.999995
929	1	0.996384
930	1	1
931	1	0.996481
932	1	0.999823
933	1	0.999994
934	1	0.999781
935	1	0.999995
936	1	0.999995
937	1	0.999969
938	1	0.999985
939	1	0.83617
940	1	0.999959
941	1	0.999995
942	1	0.999815
943	1	1
944	1	0.998899
945	1	0.998415
946	1	0.998743
947	1	0.999861
948	1	0.995034
949	1	0.999532
950	1	0.991539
951	1	0.9821
952	1	0.959538
953	1	0.998204
954	1	0.757081
955	1	0.974475
956	1	1
957	1	0.977032
958	1	1
959	1	1
960	1	0.703718
961	1	0.996774
962	1	0.716172
963	1	1
964	1	0.999998
965	1	1
966	1	0.998639
967	1	0.999984
968	1	0.999329
969	1	0.999538
970	1	0.707386
971	1	0.999995
972	1	0.999998
973	1	0.948248
974	1	1
975	1	0.999638
976	1	0.916537
977	1	0.999991
978	1	0.985379
979	1	0.999625
980	1	0.998637
981	1	0.994778
982	1	0.997761
983	1	0.963869
984	1	0.999745
985	1	0.999981
986	1	0.997102
987	1	0.463349
988	1	0.994205
989	1	0.0756065
990	1	0.986922
991	1	0.999895
992	1	0.999985
993	1	0.999624
994	1	0.99022
995	1	0.999327
996	1	0.999493
997	1	0.993571
998	1	1
999	1	0.99929
1000	1	0.903993
1001	1	0.479698
1002	1	0.683679
1003	1	0.950919
1004	1	0.997198
1005	1	0.990463
1006	1	0.999617
1007	1	1
1008	1	0.999999
1009	1	0.92395
1010	1	0.99878
1011	1	0.941713
1012	1	0.995199
1013	1	0.917839
1014	1	0.999478
1015	1	0.961906
1016	1	0.188796
1017	1	0.999828
1018	1	0.999876
1019	1	0.999945
1020	1	0.916164
1021	1	0.997272
1022	1	0.999999
1023	1	0.995218
1024	1	0.999999
1025	1	0.989039
1026	1	0.186174
1027	1	0.311772
1028	1	0.972046
1029	1	0.999954
1030	1	0.999951
1031	1	0.999999
1032	1	0.999932
1033	1	0.999751
1034	1	0.861101
1035	1	0.999979
1036	1	0.998459
1037	1	0.993087
1038	1	0.965118
1039	1	0.999046
1040	1	0.805073
1041	1	0.999975
1042	1	0.831493
1043	1	0.99427
1044	1	0.999569
1045	1	0.999922
1046	1	0.999935
1047	1	0.90219
1048	1	0.999154
1049	1	0.999845
1050	1	0.983786
1051	1	0.999997
1052	1	0.999184
1053	1	0.999165
1054	1	0.894275
1055	1	0.942407
1056	1	0.980087
1057	1	0.993919
1058	1	0.991509
1059	1	0.99934
1060	1	0.999971
1061	1	0.920175
1062	1	1
1063	1	0.95334
1064	1	0.997895
1065	1	0.999944
1066	1	1
1067	1	0.99462
1068	1	0.999464

## Sheet: A_1
A_3d_sfy1_HSIL	Label	Score
0	1	0.99922
1	1	0.999998
2	1	0.999927
3	1	0.998606
4	1	1
5	1	0.999708
6	1	0.990773
7	1	0.00685557
8	1	0.997209
9	1	0.999995
10	1	1
11	1	0.999717
12	1	0.991673
13	1	1
14	1	0.999992
15	1	0.999978
16	1	0.999848
17	1	0.999954
18	1	0.996219
19	1	0.999987
20	1	0.999921
21	1	0.999981
22	1	0.999999
23	1	0.753877
24	1	0.999998
25	1	0.997535
26	1	0.48368
27	1	0.983429
28	1	1
29	1	0.999984
30	1	0.999904
31	1	0.999999
32	1	0.999735
33	1	1
34	1	0.982252
35	1	0.818761
36	1	0.999969
37	1	0.999999
38	1	0.999781
39	1	0.999239
40	1	1
41	1	0.999923
42	1	0.999999
43	1	0.999811
44	1	1
45	1	0.997668
46	1	0.908243
47	1	0.999996
48	1	0.894844
49	1	0.999537
50	1	0.999947
51	1	0.999994
52	1	0.999845
53	1	0.995789
54	1	0.956641
55	1	0.932747
56	1	0.99999
57	1	1
58	1	0.992799
59	1	0.999941
60	1	0.999991
61	1	1
62	1	0.999982
63	1	0.999991
64	1	0.999444
65	1	1
66	1	0.953172
67	1	0.999999
68	1	0.955636
69	1	0.990204
70	1	0.999996
71	1	0.999958
72	1	0.990111
73	1	0.999982
74	1	0.999999
75	1	0.995025
76	1	0.991053
77	1	0.999913
78	1	0.98736
79	1	0.999369
80	1	0.956587
81	1	1
82	1	0.999998
83	1	1
84	1	0.995289
85	1	1
86	1	0.871025
87	1	0.997891
88	1	0.9999
89	1	0.999998
90	1	0.868324
91	1	0.990172
92	1	0.999937
93	1	0.999894
94	1	0.999973
95	1	0.977268
96	1	1
97	1	0.995872
98	1	0.999986
99	1	0.999999
100	1	0.988535
101	1	0.998825
102	1	0.999424
103	1	0.994421
104	1	0.950391
105	1	1
106	1	0.990768
107	1	0.995483
108	1	1
109	1	1
110	1	0.998088
111	1	0.999868
112	1	0.965718
113	1	0.999997
114	1	0.999999
115	1	0.999991
116	1	1
117	1	0.932692
118	1	0.999954
119	1	0.733671
120	1	0.99988
121	1	0.999373
122	1	0.99999
123	1	0.99995
124	1	0.999927
125	1	1
126	1	0.999708
127	1	0.999846
128	1	0.999839
129	1	0.993582
130	1	0.999919
131	1	0.986488
132	1	1
133	1	0.999998
134	1	0.998726
135	1	0.99993
136	1	0.999997
137	1	0.979091
138	1	0.999601
139	1	1
140	1	1
141	1	0.999991
142	1	0.999951
143	1	1
144	1	0.999975
145	1	0.999937
146	1	0.999998
147	1	0.845718
148	1	0.998819
149	1	0.998427
150	1	0.935136
151	1	0.999896
152	1	0.756978
153	1	0.997363
154	1	0.999989
155	1	0.999997
156	1	0.999702
157	1	1
158	1	0.999569
159	1	0.995404
160	1	0.957825
161	1	0.96398
162	1	0.999937
163	1	0.850925
164	1	0.891729
165	1	0.999848
166	1	0.522691
167	1	0.999995
168	1	0.999989
169	1	0.999993
170	1	0.982155
171	1	0.996206
172	1	0.999846
173	1	0.670538
174	1	0.999915
175	1	0.999986
176	1	0.999921
177	1	0.999973
178	1	0.999995
179	1	0.99998
180	1	0.993831
181	1	0.999681
182	1	0.99216
183	1	1
184	1	0.996777
185	1	0.999998
186	1	0.999833
187	1	0.999996
188	1	0.651507
189	1	0.994558
190	1	0.999929
191	1	0.996028
192	1	0.804134
193	1	0.999997
194	1	0.999999
195	1	0.14347
196	1	0.995847
197	1	0.939211
198	1	0.999997
199	1	1
200	1	0.99032
201	1	0.991657
202	1	0.998471
203	1	0.999992
204	1	0.695643
205	1	1
206	1	0.849324
207	1	0.99994
208	1	1
209	1	0.99991
210	1	0.996956
211	1	0.955356
212	1	0.999973
213	1	0.999975
214	1	0.744276
215	1	0.999523
216	1	0.638617
217	1	0.994239
218	1	1
219	1	0.993695
220	1	0.993827
221	1	0.972969
222	1	0.999998
223	1	1
224	1	0.999892
225	1	0.943377
226	1	1
227	1	0.95157
228	1	1
229	1	0.999998
230	1	0.999027
231	1	0.996902
232	1	1
233	1	0.999109
234	1	0.999997
235	1	1
236	1	0.209075
237	1	1
238	1	1
239	1	1
240	1	1
241	1	0.999998
242	1	0.999997
243	1	0.564839
244	1	1
245	1	0.953554
246	1	0.999257
247	1	0.99979
248	1	0.952068
249	1	0.998512
250	1	0.99996
251	1	0.999999
252	1	0.99927
253	1	0.99992
254	1	1
255	1	0.999988
256	1	0.999728
257	1	0.999858
258	1	0.999999
259	1	0.99985
260	1	0.99973
261	1	0.999995
262	1	0.999925
263	1	0.998373
264	1	0.999999
265	1	0.285205
266	1	0.98124
267	1	0.250676
268	1	1
269	1	0.999988
270	1	0.999794
271	1	0.999983
272	1	0.999979
273	1	1
274	1	0.0404639
275	1	0.102321
276	1	1
277	1	0.984297
278	1	1
279	1	0.994522
280	1	0.999979
281	1	1
282	1	0.999848
283	1	0.999471
284	1	0.978044
285	1	0.995159
286	1	0.999996
287	1	0.580596
288	1	0.999998
289	1	0.999906
290	1	0.999992
291	1	0.999991
292	1	0.922764
293	1	0.999732
294	1	0.984763
295	1	0.999918
296	1	0.999963
297	1	0.995465
298	1	0.999909
299	1	1
300	1	0.566445
301	1	1
302	1	0.872486
303	1	0.974058
304	1	0.999999
305	1	0.999837
306	1	0.994446
307	1	0.999994
308	1	0.422034
309	1	0.999878
310	1	0.999987
311	1	0.99976
312	1	1
313	1	0.976373
314	1	1
315	1	0.959752
316	1	0.999829
317	1	0.987334
318	1	0.999999
319	1	0.996793
320	1	1
321	1	0.999962
322	1	0.999977
323	1	0.999983
324	1	0.999999
325	1	0.68764
326	1	0.999996
327	1	1
328	1	0.99992
329	1	0.979454
330	1	0.999995
331	1	0.999871
332	1	0.999999
333	1	0.912089
334	1	0.973032
335	1	0.999999
336	1	0.99827
337	1	0.999849
338	1	0.971651
339	1	0.999997
340	1	0.9996
341	1	0.999994
342	1	0.999975
343	1	0.999604
344	1	0.95138
345	1	0.771117
346	1	0.999998
347	1	0.999846
348	1	0.997008
349	1	1
350	1	0.999954
351	1	0.999854
352	1	0.290625
353	1	0.999986
354	1	0.999729
355	1	0.999951
356	1	0.999385
357	1	1
358	1	0.941249
359	1	0.999946
360	1	0.999256
361	1	0.999851
362	1	0.99996
363	1	0.999998
364	1	0.999897
365	1	0.998752
366	1	0.999999
367	1	0.999978
368	1	0.999999
369	1	0.913712
370	1	1
371	1	0.999964
372	1	1
373	1	0.999622
374	1	1
375	1	0.999974
376	1	0.88823
377	1	0.97908
378	1	0.999992
379	1	0.999999
380	1	0.944146
381	1	0.999996
382	1	0.999999
383	1	0.999792
384	1	0.999994
385	1	0.905815
386	1	0.999989
387	1	0.999987
388	1	1
389	1	0.999999
390	1	0.999906
391	1	1
392	1	0.92391
393	1	0.999371
394	1	0.99781
395	1	0.585494
396	1	1
397	1	0.571403
398	1	0.999931
399	1	0.594937
400	1	0.999716
401	1	1
402	1	0.999691
403	1	0.999997
404	1	0.992311
405	1	0.999991
406	1	0.825885
407	1	0.99835
408	1	0.999997
409	1	1
410	1	0.988409
411	1	0.906411
412	1	0.973763
413	1	1
414	1	0.993979
415	1	1
416	1	0.999836
417	1	0.99919
418	1	0.999521
419	1	0.860744
420	1	1
421	1	0.999978
422	1	0.997905
423	1	1
424	1	0.999987
425	1	0.999919
426	1	0.286318
427	1	0.999999
428	1	1
429	1	0.999516
430	1	0.999999
431	1	0.999672
432	1	0.999967
433	1	0.999937
434	1	0.999628
435	1	0.999644
436	1	1
437	1	0.999958
438	1	0.999938
439	1	0.999971
440	1	0.999999
441	1	0.996915
442	1	0.728029
443	1	0.999962
444	1	0.999985
445	1	1
446	1	1
447	1	0.997903
448	1	0.998983
449	1	0.999989
450	1	0.999408
451	1	1
452	1	0.999709
453	1	1
454	1	0.999998
455	1	1
456	1	0.999999
457	1	0.999997
458	1	1
459	1	0.999989
460	1	0.999461
461	1	0.999999
462	1	0.99973
463	1	1
464	1	0.999971
465	1	0.983908
466	1	0.999985
467	1	0.999996
468	1	1
469	1	0.683836
470	1	1
471	1	1
472	1	0.999995
473	1	0.900093
474	1	0.999977
475	1	0.999916
476	1	0.738362
477	1	1
478	1	1
479	1	0.997612
480	1	0.999999
481	1	0.982389
482	1	0.999978
483	1	0.986744
484	1	0.994702
485	1	0.999788
486	1	0.999689
487	1	0.999212
488	1	0.999323
489	1	0.999889
490	1	0.999344
491	1	0.999999
492	1	0.999982
493	1	0.996977
494	1	0.999994
495	1	0.997551
496	1	1
497	1	1
498	1	0.999936
499	1	0.999007
500	1	0.999997
501	1	0.999998
502	1	0.999999
503	1	0.999857
504	1	0.999999
505	1	0.999999
506	1	0.999817
507	1	0.999926
508	1	0.999974
509	1	1
510	1	1
511	1	0.891867
512	1	0.999997
513	1	1
514	1	0.999311
515	1	0.999373
516	1	0.999488
517	1	0.999997
518	1	0.999999
519	1	0.772156
520	1	0.993903
521	1	0.999413
522	1	0.860051
523	1	0.999999
524	1	0.999998
525	1	0.989968
526	1	0.715309
527	1	0.948186
528	1	0.999994
529	1	0.997075
530	1	0.999989
531	1	0.999102
532	1	0.999915
533	1	1
534	1	0.95891
535	1	1
536	1	0.999994
537	1	0.999999
538	1	0.99984
539	1	0.999942
540	1	0.999519
541	1	0.815938
542	1	0.999814
543	1	0.998128
544	1	0.999988
545	1	0.999936
546	1	0.998386
547	1	0.999999
548	1	1
549	1	0.999982
550	1	0.999998
551	1	0.999802
552	1	0.999989
553	1	0.999995
554	1	0.984624
555	1	0.999999
556	1	0.99993
557	1	0.999851
558	1	0.999974
559	1	0.963541
560	1	0.999947
561	1	0.997133
562	1	0.998855
563	1	0.99723
564	1	0.959862
565	1	1
566	1	0.999999
567	1	0.999568
568	1	1
569	1	0.999215
570	1	0.999913
571	1	0.190376
572	1	0.998562
573	1	0.992462
574	1	1
575	1	1
576	1	0.992434
577	1	0.998975
578	1	0.999984
579	1	0.999967
580	1	0.999595
581	1	0.999826
582	1	0.845484
583	1	0.989874
584	1	0.999772
585	1	0.0191549
586	1	0.978137
587	1	0.864016
588	1	1
589	1	0.999793
590	1	1
591	1	0.999986
592	1	0.999727
593	1	0.997826
594	1	0.998613
595	1	0.999999
596	1	0.999985
597	1	0.998497
598	1	1
599	1	0.99997
600	1	1
601	1	0.999985
602	1	1
603	1	0.931947
604	1	0.905638
605	1	0.911878
606	1	0.994589
607	1	1
608	1	0.999403
609	1	0.999377
610	1	0.999983
611	1	1
612	1	0.999979
613	1	0.995486
614	1	1
615	1	1
616	1	1
617	1	0.999998
618	1	0.999869
619	1	0.999937
620	1	0.999686
621	1	1
622	1	1
623	1	0.999515
624	1	1
625	1	0.999999
626	1	0.999898
627	1	0.999313
628	1	0.999937
629	1	0.952233
630	1	0.997917
631	1	0.922166
632	1	0.979462
633	1	0.999391
634	1	0.999977
635	1	0.999999
636	1	1
637	1	0.999999
638	1	0.89774
639	1	0.99999
640	1	1
641	1	0.999999
642	1	0.861928
643	1	0.988035
644	1	0.999993
645	1	0.480948
646	1	0.99973
647	1	0.999982
648	1	0.999987
649	1	0.916614
650	1	0.999988
651	1	1
652	1	0.999988
653	1	0.999997
654	1	0.999746
655	1	0.999999
656	1	0.973315
657	1	0.995169
658	1	0.999669
659	1	0.999999
660	1	0.997981
661	1	0.969608
662	1	0.998001
663	1	0.995054
664	1	0.999997
665	1	0.959131
666	1	0.999849
667	1	0.999994
668	1	0.998545
669	1	0.999996
670	1	0.999832
671	1	0.997723
672	1	0.976166
673	1	0.999974
674	1	0.999998
675	1	0.999912
676	1	0.999923
677	1	0.997439
678	1	0.991843
679	1	0.998525
680	1	0.999915
681	1	1
682	1	0.999996
683	1	0.329452
684	1	0.999992
685	1	0.999978
686	1	1
687	1	0.999964
688	1	0.99999
689	1	0.999998
690	1	0.9838
691	1	1
692	1	0.980239
693	1	0.999999
694	1	1
695	1	1
696	1	0.983065
697	1	0.994756
698	1	1
699	1	0.999999
700	1	0.999995
701	1	0.997719
702	1	1
703	1	0.999969
704	1	1
705	1	1
706	1	0.515871
707	1	0.999992
708	1	1
709	1	1
710	1	0.990788
711	1	0.941594
712	1	1
713	1	0.712555
714	1	0.689518
715	1	0.999969
716	1	0.884975
717	1	0.999984
718	1	0.999903
719	1	0.999997
720	1	0.945866
721	1	0.999787
722	1	0.999994
723	1	1
724	1	0.90278
725	1	0.999183
726	1	0.999989
727	1	0.982937
728	1	0.999664
729	1	0.999383
730	1	0.976738
731	1	0.999991
732	1	0.999996
733	1	0.998725
734	1	0.999998
735	1	0.999484
736	1	0.874714
737	1	0.549279
738	1	0.758409
739	1	0.994819
740	1	0.999999
741	1	0.999999
742	1	0.951992
743	1	0.999263
744	1	0.997676
745	1	0.922291
746	1	1
747	1	0.999966
748	1	0.999988
749	1	0.999981
750	1	0.469421
751	1	0.946634
752	1	0.998199
753	1	1
754	1	0.998416
755	1	0.999985
756	1	0.999293
757	1	0.999944
758	1	0.973126
759	1	0.999187
760	1	1
761	1	0.947287
762	1	0.985908
763	1	0.999998
764	1	0.435543
765	1	1
766	1	1
767	1	0.999697
768	1	0.88564
769	1	0.999995
770	1	0.993519
771	1	0.987062
772	1	1
773	1	0.996216
774	1	0.999986
775	1	0.87946
776	1	0.999218
777	1	0.40618
778	1	0.999727
779	1	0.999992
780	1	0.994318
781	1	0.998787
782	1	0.999003
783	1	0.998121
784	1	0.99833
785	1	1
786	1	0.952309
787	1	0.998871
788	1	0.99582
789	1	0.988106
790	1	0.999844
791	1	0.999999
792	1	0.999094
793	1	1
794	1	0.999999
795	1	0.999989
796	1	0.994543
797	1	0.999586
798	1	0.99992
799	1	0.0942548
800	1	0.999999
801	1	0.999992
802	1	0.991866
803	1	0.999996
804	1	1
805	1	0.483434
806	1	0.00333637
807	1	1
808	1	0.99987
809	1	0.999775
810	1	1
811	1	0.980371
812	1	1
813	1	0.999987
814	1	0.99997
815	1	0.999813
816	1	0.999777
817	1	1
818	1	0.989143
819	1	1
820	1	0.999266
821	1	0.999625
822	1	0.999999
823	1	0.994339
824	1	0.999931
825	1	0.933293
826	1	0.948015
827	1	0.0996626
828	1	0.999944
829	1	0.999869
830	1	0.923389
831	1	0.99995
832	1	0.999915
833	1	0.99684
834	1	0.99731
835	1	0.999878
836	1	0.999992
837	1	0.999097
838	1	0.999095
839	1	1
840	1	0.728544
841	1	0.999584
842	1	1
843	1	0.993701
844	1	0.99998
845	1	0.993467
846	1	1
847	1	0.999504
848	1	1
849	1	0.999997
850	1	0.999998
851	1	0.999957
852	1	0.97096
853	1	0.818787
854	1	0.999993
855	1	1
856	1	0.999978
857	1	0.999992
858	1	0.997116
859	1	0.999517
860	1	0.999996
861	1	0.999965
862	1	0.999894
863	1	1
864	1	0.948332
865	1	0.996403
866	1	1
867	1	0.990286
868	1	0.999982
869	1	0.992279
870	1	0.991124
871	1	0.96573
872	1	0.99999
873	1	0.777063
874	1	0.999995
875	1	0.637444
876	1	0.999997
877	1	0.999411
878	1	0.997522
879	1	0.99654
880	1	0.999515
881	1	0.98961
882	1	0.987639
883	1	0.998205
884	1	0.98942
885	1	0.999951
886	1	0.994787
887	1	0.99999
888	1	0.999092
889	1	0.99982
890	1	0.997097
891	1	0.0153532
892	1	0.99998
893	1	0.999984
894	1	0.996366
895	1	0.999588
896	1	0.999303
897	1	1
898	1	0.999995
899	1	0.992518
900	1	0.99998
901	1	0.998727
902	1	0.999304
903	1	0.992949
904	1	0.999989
905	1	0.999743
906	1	0.999713
907	1	1
908	1	0.999553
909	1	1
910	1	0.999999
911	1	0.952307
912	1	1
913	1	1
914	1	1
915	1	0.989407
916	1	0.989586
917	1	0.999999
918	1	0.999982
919	1	0.999999
920	1	0.999816
921	1	0.999868
922	1	0.999859
923	1	0.991013
924	1	0.854149
925	1	0.999999
926	1	0.0647983
927	1	1
928	1	0.999994
929	1	1
930	1	0.999899
931	1	0.968594
932	1	0.999998
933	1	0.999997
934	1	0.999995
935	1	0.999987
936	1	0.99992
937	1	0.999996
938	1	1
939	1	0.814629
940	1	0.897703
941	1	0.999997
942	1	0.975791
943	1	0.473866
944	1	1
945	1	0.999911
946	1	0.744848
947	1	0.99979
948	1	1
949	1	0.971788
950	1	0.99982
951	1	0.999979
952	1	0.718786
953	1	0.999985
954	1	0.999477
955	1	0.999937
956	1	0.958891
957	1	0.999901
958	1	0.998789
959	1	1
960	1	0.999936
961	1	0.96393
962	1	0.999962
963	1	1
964	1	0.994661
965	1	1
966	1	1
967	1	0.999124
968	1	0.999617
969	1	0.999997
970	1	0.998986
971	1	0.984729
972	1	0.99372
973	1	0.980009
974	1	1
975	1	1
976	1	0.999987
977	1	0.999867
978	1	0.999364
979	1	0.74053
980	1	1
981	1	0.998917
982	1	0.990348
983	1	0.997009
984	1	0.9961
985	1	0.988621
986	1	0.863212
987	1	0.999064
988	1	1
989	1	0.999771
990	1	0.999994
991	1	0.99659
992	1	0.999924
993	1	0.999951
994	1	0.997962
995	1	0.999997
996	1	0.959659
997	1	0.999549
998	1	0.989058
999	1	0.999995
1000	1	0.95711
1001	1	1
1002	1	0.982126
1003	1	0.991609
1004	1	0.984623
1005	1	0.999872
1006	1	1
1007	1	0.999563
1008	1	0.853893
1009	1	0.999998
1010	1	1
1011	1	0.997847
1012	1	0.999722
1013	1	1
1014	1	0.99993
1015	1	0.988389
1016	1	0.971633
1017	1	0.996764
1018	1	0.860641
1019	1	0.999948
1020	1	0.999808
1021	1	1
1022	1	0.816695
1023	1	0.999278
1024	1	1
1025	1	1
1026	1	0.977498
1027	1	0.999997
1028	1	0.999994
1029	1	1
1030	1	0.999792
1031	1	0.999999
1032	1	0.999999
1033	1	0.999999
1034	1	0.998692
1035	1	0.998724
1036	1	0.999998
1037	1	0.999998
1038	1	0.999986
1039	1	0.999999
1040	1	1
1041	1	0.422664
1042	1	0.999996
1043	1	0.99986
1044	1	0.921645
1045	1	0.999864
1046	1	0.999984
1047	1	0.980313
1048	1	0.999994
1049	1	0.999994
1050	1	0.998993
1051	1	0.999622
1052	1	0.00653797
1053	1	0.999994
1054	1	0.999956
1055	1	1
1056	1	1
1057	1	1
1058	1	1
1059	1	0.999907
1060	1	0.997667
1061	1	0.943051
1062	1	0.999955
1063	1	0.999999
1064	1	0.999732
1065	1	0.998484
1066	1	0.996677
1067	1	0.999058
1068	1	0.998567
1069	1	0.999999
1070	1	0.983512
1071	1	0.999998
1072	1	0.964662
1073	1	0.999958
1074	1	0.999801
1075	1	0.999999
1076	1	1
1077	1	0.997686
1078	1	0.998806
1079	1	0.9878
1080	1	0.80102
1081	1	0.987097
1082	1	0.937888
1083	1	1
1084	1	0.998195
1085	1	0.999978
1086	1	0.999605
1087	1	0.519043
1088	1	0.998841
1089	1	0.842919
1090	1	1
1091	1	0.994856
1092	1	0.999989
1093	1	0.999917
1094	1	0.999791
1095	1	0.999864
1096	1	1
1097	1	0.997294
1098	1	0.86532
1099	1	0.999979
1100	1	0.956053
1101	1	0.999694
1102	1	0.979574
1103	1	1
1104	1	0.999994
1105	1	0.999238
1106	1	0.999999
1107	1	1
1108	1	0.99998
1109	1	0.996309
1110	1	0.332535
1111	1	1
1112	1	0.999447
1113	1	0.997963
1114	1	0.999999
1115	1	0.994223
1116	1	0.985044
1117	1	0.999727
1118	1	1
1119	1	0.687052
1120	1	0.999968
1121	1	0.999998
1122	1	0.999998
1123	1	0.994893
1124	1	1
1125	1	1
1126	1	0.99964
1127	1	0.999759
1128	1	0.999997
1129	1	0.916432
1130	1	0.999999
1131	1	0.993495
1132	1	0.998431
1133	1	0.99981
1134	1	0.999974
1135	1	1
1136	1	0.99995
1137	1	0.98245
1138	1	0.999999
1139	1	0.996523
1140	1	0.999997
1141	1	0.995105
1142	1	0.982699
1143	1	0.706836
1144	1	0.999985
1145	1	1
1146	1	0.999985
1147	1	0.999997
1148	1	0.996334
1149	1	0.999958
1150	1	1
1151	1	0.999788
1152	1	1
1153	1	0.998921
1154	1	0.968633
1155	1	0.999991
1156	1	0.99986
1157	1	0.999842
1158	1	0.999698
1159	1	0.999775
1160	1	0.99991
1161	1	0.708733
1162	1	0.999151
1163	1	1
1164	1	0.999999
1165	1	0.768792
1166	1	0.93884
1167	1	1
1168	1	0.999934
1169	1	0.756616
1170	1	0.999994
1171	1	0.926372
1172	1	1
1173	1	0.999742
1174	1	0.994412
1175	1	0.808959
1176	1	0.99821
1177	1	0.997513
1178	1	1
1179	1	0.999199
1180	1	0.98841
1181	1	0.994619
1182	1	0.948659
1183	1	0.356247
1184	1	0.999665
1185	1	0.0662268
1186	1	0.999996
1187	1	0.999999
1188	1	0.982467
1189	1	0.999718
1190	1	0.983831
1191	1	0.999993
1192	1	0.999988
1193	1	0.999977
1194	1	1
1195	1	0.978231
1196	1	0.968022
1197	1	0.999728
1198	1	1
1199	1	0.999762
1200	1	0.999845
1201	1	0.999985
1202	1	0.951912
1203	1	0.999991
1204	1	0.999999
1205	1	1
1206	1	0.999974
1207	1	0.999713
1208	1	0.999998
1209	1	0.9991
1210	1	0.999997
1211	1	0.999992
1212	1	0.999637
1213	1	0.999076
1214	1	0.802571
1215	1	1
1216	1	0.999669
1217	1	0.99953
1218	1	1
1219	1	0.999989
1220	1	0.993956
1221	1	0.999888
1222	1	1
1223	1	1
1224	1	0.999805
1225	1	0.299213
1226	1	0.997751
1227	1	0.911972
1228	1	0.994853
1229	1	0.999871
1230	1	0.999401
1231	1	0.992654
1232	1	0.999996
1233	1	0.9997
1234	1	0.999623
1235	1	0.998071
1236	1	0.999298
1237	1	1
1238	1	0.99988
1239	1	0.999998
1240	1	0.990442
1241	1	0.999999
1242	1	0.999979
1243	1	0.982656
1244	1	0.984871
1245	1	0.999895
1246	1	0.999908
1247	1	0.999887
1248	1	0.999965
1249	1	1
1250	1	0.889942
1251	1	0.999983
1252	1	0.999574
1253	1	0.999995
1254	1	0.999946
1255	1	0.965351
1256	1	0.999995
1257	1	0.999596
1258	1	0.999801
1259	1	0.982032
1260	1	0.999427
1261	1	1
1262	1	0.758225
1263	1	0.999949
1264	1	0.99711
1265	1	1
1266	1	0.969483
1267	1	0.999995
1268	1	0.999547
1269	1	0.991538
1270	1	0.999965
1271	1	0.999989
1272	1	0.99986
1273	1	0.999987
1274	1	0.998378
1275	1	0.999997
1276	1	0.994917
1277	1	1
1278	1	0.999896
1279	1	0.999536
1280	1	0.999614
1281	1	0.999998
1282	1	0.954618
1283	1	1
1284	1	1
1285	1	0.999999
1286	1	0.923477
1287	1	0.811032
1288	1	0.956744
1289	1	0.999688
1290	1	0.998031
1291	1	0.999994
1292	1	0.993598
1293	1	1
1294	1	0.99993
1295	1	0.970709
1296	1	0.99985
1297	1	0.999968
1298	1	0.999962
1299	1	1
1300	1	0.991788
1301	1	0.995376
1302	1	0.620979
1303	1	0.999952
1304	1	1
1305	1	0.972717
1306	1	0.999932
1307	1	1
1308	1	0.89236
1309	1	0.998906
1310	1	0.999952
1311	1	1
1312	1	0.999637
1313	1	0.88616
1314	1	0.987107
1315	1	0.975955
1316	1	0.999866
1317	1	0.999996
1318	1	0.999832
1319	1	0.999827
1320	1	0.695828
1321	1	0.980867
1322	1	0.999929
1323	1	0.929263
1324	1	0.999905
1325	1	1
1326	1	0.85717
1327	1	1
1328	1	0.999796
1329	1	1
1330	1	0.66149
1331	1	0.999976
1332	1	0.999735
1333	1	0.999099
1334	1	0.999534
1335	1	0.999976
1336	1	0.991093
1337	1	0.999986
1338	1	0.999373
1339	1	0.998199
1340	1	0.999801
1341	1	0.954297
1342	1	0.999998
1343	1	0.999854
1344	1	1
1345	1	1
1346	1	0.999769
1347	1	0.999999
1348	1	0.361171
1349	1	0.993308
1350	1	0.977561
1351	1	1
1352	1	0.999991
1353	1	1
1354	1	0.99995
1355	1	0.982608
1356	1	0.977848
1357	1	0.99974
1358	1	0.999968
1359	1	0.836037
1360	1	0.990643
1361	1	0.999548
1362	1	0.0460198
1363	1	0.994265
1364	1	1
1365	1	0.965468
1366	1	1
1367	1	0.977291
1368	1	0.999968
1369	1	0.990427
1370	1	0.999998
1371	1	1
1372	1	0.998741
1373	1	0.956238
1374	1	1
1375	1	1
1376	1	0.99785
1377	1	0.9999
1378	1	0.997666
1379	1	1
1380	1	0.999995
1381	1	0.999751
1382	1	1
1383	1	0.992375
1384	1	0.85374
1385	1	0.80669
1386	1	0.999954
1387	1	0.999956
1388	1	0.999755
1389	1	0.999858
1390	1	0.999975
1391	1	0.94459
1392	1	0.999802
1393	1	0.814129
1394	1	1
1395	1	0.999239
1396	1	1
1397	1	0.999886
1398	1	1
1399	1	0.999528
1400	1	0.999985
1401	1	0.999995
1402	1	0.999996
1403	1	0.984859
1404	1	1
1405	1	0.999954
1406	1	0.952778
1407	1	0.942948
1408	1	0.974305
1409	1	0.999835
1410	1	1
1411	1	0.996267
1412	1	0.999994
1413	1	0.999995
1414	1	0.999998
1415	1	0.282175
1416	1	1
1417	1	0.999532
1418	1	0.914768
1419	1	1
1420	1	0.999967
1421	1	0.999846
1422	1	1
1423	1	0.999999
1424	1	0.999995
1425	1	0.845737
1426	1	0.999996
1427	1	0.999917
1428	1	0.999863
1429	1	1
1430	1	0.999889
1431	1	0.995957
1432	1	0.997186
1433	1	0.999337
1434	1	0.999964
1435	1	0.999868
1436	1	1
1437	1	1
1438	1	0.999779
1439	1	0.999988
1440	1	0.999401
1441	1	0.999973
1442	1	0.988585
1443	1	0.999755
1444	1	0.999999
1445	1	0.899863
1446	1	1
1447	1	0.999977
1448	1	1
1449	1	0.999982
1450	1	1
1451	1	0.964788
1452	1	0.971046
1453	1	1
1454	1	0.999996
1455	1	0.974795
1456	1	0.995611
1457	1	1
1458	1	0.999473
1459	1	0.98319
1460	1	1
1461	1	0.999998
1462	1	1
1463	1	0.999996
1464	1	1
1465	1	0.943034
1466	1	0.999993
1467	1	0.999952
1468	1	1
1469	1	0.97982
1470	1	0.986055
1471	1	0.999306
1472	1	0.164966
1473	1	1
1474	1	0.999999
1475	1	0.999998
1476	1	0.989413
1477	1	1
1478	1	0.999998
1479	1	1
1480	1	0.999219
1481	1	0.985924
1482	1	0.999925
1483	1	0.447199
1484	1	0.983188
1485	1	0.999977
1486	1	0.998769
1487	1	0.999982
1488	1	0.916027
1489	1	1
1490	1	0.99975
1491	1	0.998858
1492	1	0.865109
1493	1	0.998631
1494	1	1
1495	1	0.999997
1496	1	0.999979
1497	1	0.9928
1498	1	0.998485
1499	1	0.999084
1500	1	1
1501	1	1
1502	1	0.999403
1503	1	0.99955
1504	1	0.99832
1505	1	0.988208
1506	1	0.999955
1507	1	1
1508	1	0.743744
1509	1	0.999999
1510	1	0.999999
1511	1	0.99998
1512	1	0.96686
1513	1	0.999772
1514	1	0.999854
1515	1	0.999988
1516	1	1
1517	1	0.997554
1518	1	1
1519	1	1
1520	1	1
1521	1	0.999999
1522	1	0.98737
1523	1	0.946241
1524	1	0.999507
1525	1	0.99995
1526	1	0.897021
1527	1	0.999979
1528	1	1
1529	1	0.986145
1530	1	0.999825
1531	1	0.997077
1532	1	0.999928
1533	1	0.999181
1534	1	1
1535	1	0.948809
1536	1	0.999945
1537	1	0.999999
1538	1	1
1539	1	0.999107
1540	1	1
1541	1	0.998894
1542	1	1
1543	1	1
1544	1	1
1545	1	0.955117
1546	1	0.147705
1547	1	1
1548	1	0.980924
1549	1	0.961925
1550	1	1
1551	1	0.99999
1552	1	0.77964
1553	1	0.994803
1554	1	0.996865
1555	1	0.999982
1556	1	1
1557	1	0.999998
1558	1	0.999703
1559	1	0.974663
1560	1	0.942943
1561	1	0.999635
1562	1	0.984035
1563	1	0.999995
1564	1	0.999965
1565	1	0.998808
1566	1	0.833616
1567	1	0.999998
1568	1	0.999993
1569	1	1
1570	1	0.999999
1571	1	0.998849
1572	1	0.969873
1573	1	0.99999
1574	1	0.998444
1575	1	0.999513
1576	1	1
1577	1	0.999993
1578	1	0.999604
1579	1	0.976371
1580	1	0.999982
1581	1	0.999969
1582	1	0.999947
1583	1	0.986881
1584	1	0.999985
1585	1	1
1586	1	0.999991
1587	1	0.72634
1588	1	0.997366
1589	1	0.999953
1590	1	0.999972
1591	1	0.999997
1592	1	0.999633
1593	1	0.852758
1594	1	0.995416
1595	1	0.999727
1596	1	0.975125
1597	1	0.996023
1598	1	0.998488
1599	1	0.995978
1600	1	0.522846
1601	1	0.985795
1602	1	0.999979
1603	1	0.99989
1604	1	0.999959
1605	1	0.71488
1606	1	0.997823
1607	1	1
1608	1	0.999567
1609	1	0.999994
1610	1	0.999998
1611	1	0.999933
1612	1	1
1613	1	1
1614	1	0.999998
1615	1	0.957396
1616	1	0.982781
1617	1	0.999992
1618	1	0.999962
1619	1	0.483739
1620	1	0.999996
1621	1	0.999946
1622	1	1
1623	1	0.840415
1624	1	0.957178
1625	1	0.999323
1626	1	0.997575
1627	1	0.843351
1628	1	0.994972
1629	1	0.999992
1630	1	0.997943
1631	1	0.999923
1632	1	1
1633	1	0.960155
1634	1	0.991618
1635	1	1
1636	1	0.999935
1637	1	0.981884
1638	1	0.770159
1639	1	0.980193
1640	1	1
1641	1	1
1642	1	0.999977
1643	1	0.999997
1644	1	0.967693
1645	1	1
1646	1	0.999998
1647	1	0.762134
1648	1	1
1649	1	0.999932
1650	1	0.99999
1651	1	1
1652	1	0.96561
1653	1	0.999613
1654	1	0.999998
1655	1	1
1656	1	0.999315
1657	1	0.813689
1658	1	0.999539
1659	1	1
1660	1	0.995343
1661	1	0.999151
1662	1	0.999801
1663	1	0.99004
1664	1	0.999133
1665	1	0.999999
1666	1	0.99627
1667	1	0.999998
1668	1	1
1669	1	0.999995
1670	1	0.895919
1671	1	1
1672	1	1
1673	1	0.999886
1674	1	0.999965
1675	1	0.999982
1676	1	0.999608
1677	1	1
1678	1	1
1679	1	0.998542
1680	1	0.999965
1681	1	0.947485
1682	1	0.999905
1683	1	0.991397
1684	1	0.999799
1685	1	0.999983
1686	1	0.998646
1687	1	0.999998
1688	1	0.999999
1689	1	0.999996
1690	1	0.999915
1691	1	0.998882
1692	1	1
1693	1	1
1694	1	1
1695	1	0.999998
1696	1	0.992453
1697	1	0.85412
1698	1	0.999952
1699	1	0.999973
1700	1	0.987126
1701	1	0.941786
1702	1	1
1703	1	0.912697
1704	1	0.997929
1705	1	0.948986
1706	1	0.999987
1707	1	0.618692
1708	1	0.994229
1709	1	0.999679
1710	1	0.800963
1711	1	0.999918
1712	1	0.999965
1713	1	0.999992
1714	1	0.997882
1715	1	0.973017
1716	1	0.758508
1717	1	0.999696
1718	1	0.999949
1719	1	0.998713
1720	1	0.999992
1721	1	0.952922
1722	1	0.999922
1723	1	0.999997
1724	1	0.999564
1725	1	0.999943
1726	1	0.99893
1727	1	1
1728	1	0.999774
1729	1	1
1730	1	0.983343
1731	1	1
1732	1	1
1733	1	0.999987
1734	1	0.999618
1735	1	0.999147
1736	1	1
1737	1	1
1738	1	0.0245112
1739	1	0.999728
1740	1	0.999929
1741	1	1
1742	1	0.999897
1743	1	0.999997
1744	1	0.999937
1745	1	1
1746	1	1
1747	1	0.890531
1748	1	0.65971
1749	1	1
1750	1	0.878735
1751	1	1
1752	1	0.98797
1753	1	1
1754	1	0.821509
1755	1	0.998534
1756	1	1
1757	1	1
1758	1	0.836839
1759	1	0.999985
1760	1	0.973259
1761	1	1
1762	1	0.999918
1763	1	0.999985
1764	1	0.999562
1765	1	0.99999
1766	1	0.875959
1767	1	1
1768	1	0.998718
1769	1	0.999992
1770	1	0.999806
1771	1	0.999995
1772	1	0.999999
1773	1	0.999994
1774	1	0.989029
1775	1	1
1776	1	0.999947
1777	1	1
1778	1	0.999088
1779	1	0.99986
1780	1	0.999988
1781	1	0.999845
1782	1	1
1783	1	0.583686
1784	1	0.999997
1785	1	0.989605
1786	1	0.979151
1787	1	0.867657
1788	1	0.999655
1789	1	0.998752
1790	1	0.999996
1791	1	1
1792	1	0.999987
1793	1	1
1794	1	0.899049
1795	1	0.999984
1796	1	0.999775
1797	1	0.999971
1798	1	0.516068
1799	1	0.99999
1800	1	1
1801	1	0.999904
1802	1	0.999992
1803	1	0.999996
1804	1	0.999758
1805	1	1
1806	1	0.999997
1807	1	1
1808	1	1
1809	1	0.990194
1810	1	0.965341
1811	1	0.866409
1812	1	1
1813	1	0.998826
1814	1	0.895115
1815	1	1
1816	1	0.999952
1817	1	0.999928
1818	1	0.988776
1819	1	0.99952
1820	1	1
1821	1	1
1822	1	1
1823	1	0.999924
1824	1	1
1825	1	1
1826	1	0.99837
1827	1	0.99992
1828	1	0.998216
1829	1	0.999899
1830	1	0.946467
1831	1	0.999469
1832	1	1
1833	1	1
1834	1	0.999998
1835	1	0.994305
1836	1	0.999996
1837	1	0.99999
1838	1	0.999246
1839	1	0.873375
1840	1	0.999999
1841	1	0.998954

## Sheet: A_2
A_3d_sfy1_LSIL	Label	Score
0	1	0.999582
1	1	1
2	1	0.989033
3	1	1
4	1	0.245444
5	1	0.999982
6	1	0.996067
7	1	0.660475
8	1	1
9	1	0.999913
10	1	0.996076
11	1	1
12	1	0.995641
13	1	0.994398
14	1	0.203598
15	1	1
16	1	0.99956
17	1	0.999018
18	1	0.983525
19	1	0.996726
20	1	1
21	1	1
22	1	1
23	1	0.999865
24	1	0.999987
25	1	0.998131
26	1	0.999698
27	1	0.155986
28	1	0.999886
29	1	0.999869
30	1	0.999557
31	1	0.999998
32	1	0.988211
33	1	0.988088
34	1	0.992488
35	1	0.929503
36	1	0.999996
37	1	0.853612
38	1	0.996268
39	1	0.999999
40	1	0.952745
41	1	1
42	1	0.999278
43	1	0.999997
44	1	0.999992
45	1	0.999718
46	1	0.999776
47	1	0.999838
48	1	0.996911
49	1	0.912007
50	1	0.984789
51	1	0.999832
52	1	0.999867
53	1	0.621107
54	1	0.999809
55	1	0.996657
56	1	0.999993
57	1	1
58	1	0.999986
59	1	0.999971
60	1	0.999164
61	1	0.959523
62	1	0.560031
63	1	0.951597
64	1	0.236898
65	1	0.999982
66	1	0.960163
67	1	1
68	1	0.999994
69	1	0.926995
70	1	0.0066301
71	1	0.928755
72	1	0.572531
73	1	0.730143
74	1	0.985007
75	1	0.949849
76	1	0.981383
77	1	0.997955
78	1	0.996552
79	1	0.99761
80	1	1
81	1	1
82	1	0.999621
83	1	1
84	1	0.983519
85	1	0.999565
86	1	0.87703
87	1	0.999991
88	1	0.995167
89	1	0.999837
90	1	1
91	1	0.248364
92	1	0.982627
93	1	0.999991
94	1	0.998986
95	1	0.997001
96	1	0.997246
97	1	0.999482
98	1	0.999927
99	1	1
100	1	0.999801
101	1	0.999778
102	1	0.99999
103	1	0.997143
104	1	0.997841
105	1	0.999997
106	1	0.999996
107	1	0.997334
108	1	0.99998
109	1	0.999662
110	1	1
111	1	0.999929
112	1	0.997724
113	1	0.99324
114	1	0.999837
115	1	0.999999
116	1	0.976577
117	1	0.994584
118	1	0.996356
119	1	0.129908
120	1	0.961777
121	1	0.997831
122	1	0.965861
123	1	0.98487
124	1	0.999038
125	1	0.999996
126	1	0.999999
127	1	0.971925
128	1	0.964916
129	1	0.0604145
130	1	0.97719
131	1	0.997868
132	1	0.99117
133	1	0.0139062
134	1	0.995082
135	1	0.650299
136	1	0.996638
137	1	1
138	1	0.999996
139	1	0.999989
140	1	0.999889
141	1	0.926118
142	1	0.902996
143	1	0.999994
144	1	0.99926
145	1	0.999931
146	1	0.998432
147	1	0.999976
148	1	0.984441
149	1	0.915696
150	1	0.998805
151	1	0.999998
152	1	0.987115
153	1	0.996682
154	1	0.934298
155	1	0.998241
156	1	0.917115
157	1	0.990558
158	1	0.999966
159	1	0.993278
160	1	0.99999
161	1	0.999938
162	1	0.935687
163	1	0.999998
164	1	0.997575
165	1	0.991455
166	1	0.721486
167	1	0.725882
168	1	0.998035
169	1	0.998868
170	1	0.99946
171	1	0.999942
172	1	1
173	1	0.926971
174	1	0.983638
175	1	1
176	1	0.999138
177	1	0.999971
178	1	0.999925
179	1	0.998437
180	1	0.977683
181	1	0.94381
182	1	0.999756
183	1	0.999906
184	1	0.999988
185	1	0.171539
186	1	0.861752
187	1	0.999918
188	1	0.737922
189	1	0.996674
190	1	1
191	1	0.99953
192	1	0.999008
193	1	0.906207
194	1	0.999926
195	1	0.999974
196	1	1
197	1	1
198	1	1
199	1	0.999921
200	1	1
201	1	0.249291
202	1	0.999537
203	1	0.999993
204	1	0.996986
205	1	0.998051
206	1	0.980365
207	1	0.986189
208	1	0.99565
209	1	0.991
210	1	0.999881
211	1	0.9825
212	1	0.99982
213	1	0.481691
214	1	0.999985
215	1	0.99606
216	1	0.999982
217	1	0.999653
218	1	0.9859
219	1	0.994979
220	1	0.999867
221	1	1
222	1	0.996676
223	1	0.99808
224	1	0.934505
225	1	0.999202
226	1	0.999718
227	1	0.921569
228	1	1
229	1	1
230	1	0.998547
231	1	0.999665
232	1	0.999768
233	1	0.999915
234	1	0.999994
235	1	0.997449
236	1	0.998815
237	1	0.99956
238	1	0.950472
239	1	0.998178
240	1	0.991124
241	1	1
242	1	0.589045
243	1	1
244	1	0.999758
245	1	1
246	1	0.994671
247	1	1
248	1	0.918122
249	1	0.999993
250	1	0.999473
251	1	0.999964
252	1	0.739801
253	1	0.364429
254	1	0.98916
255	1	0.998704
256	1	0.999997
257	1	0.54713
258	1	0.999997
259	1	0.998914
260	1	0.999991
261	1	0.999698
262	1	0.999999
263	1	0.995113
264	1	1
265	1	0.999976
266	1	0.987425
267	1	0.969366
268	1	0.361277
269	1	0.997086
270	1	0.983473
271	1	0.999978
272	1	0.997233
273	1	0.999667
274	1	0.99503
275	1	0.992971
276	1	0.992023
277	1	0.32549
278	1	0.999988
279	1	0.999999
280	1	0.859344
281	1	0.857836
282	1	0.999984
283	1	1
284	1	0.994888
285	1	0.991909
286	1	0.94833
287	1	0.993747
288	1	0.998228
289	1	0.999999
290	1	0.999998
291	1	0.421599
292	1	0.999995
293	1	0.99991
294	1	0.998638
295	1	0.973181
296	1	0.975322
297	1	0.998904
298	1	1
299	1	0.047236
300	1	1
301	1	0.984408
302	1	0.991474
303	1	0.999764
304	1	1
305	1	0.707655
306	1	0.99998
307	1	1
308	1	0.834637
309	1	0.993056
310	1	0.999865
311	1	0.930542
312	1	1
313	1	0.992819
314	1	0.193252
315	1	0.986817
316	1	1
317	1	0.993567
318	1	0.999157
319	1	0.999913
320	1	0.996009
321	1	0.770855
322	1	0.885348
323	1	0.579721
324	1	0.999985
325	1	0.999994
326	1	1
327	1	0.999983
328	1	0.994802
329	1	0.808048
330	1	0.999845
331	1	0.903882
332	1	1
333	1	0.999407
334	1	0.996614
335	1	1
336	1	0.952692
337	1	0.790194
338	1	0.999992
339	1	0.997869
340	1	1
341	1	0.999997
342	1	0.999816
343	1	1
344	1	0.989569
345	1	0.998286
346	1	0.999959
347	1	1
348	1	0.999999
349	1	0.992527
350	1	0.99947
351	1	0.999979
352	1	0.978923
353	1	0.996321
354	1	0.979128
355	1	0.974041
356	1	0.999941
357	1	0.998446
358	1	0.990914
359	1	0.9999
360	1	0.98722
361	1	0.999966
362	1	0.999904
363	1	0.808997
364	1	0.999997
365	1	0.99874
366	1	0.994397
367	1	0.984664
368	1	0.575799
369	1	1
370	1	0.992658
371	1	0.979683
372	1	0.999996
373	1	0.959918
374	1	0.996202
375	1	0.89628
376	1	0.697725
377	1	0.714243
378	1	0.93988
379	1	0.999429
380	1	0.999998
381	1	0.980245
382	1	0.61227
383	1	1
384	1	0.999865
385	1	0.999224
386	1	0.999957
387	1	0.999988
388	1	0.999994
389	1	0.948537
390	1	0.999442
391	1	0.968203
392	1	0.999261
393	1	0.999899
394	1	0.922659
395	1	0.999999
396	1	0.984323
397	1	0.999501
398	1	0.999992
399	1	0.99989
400	1	0.780473
401	1	0.999998
402	1	0.999923
403	1	0.999999
404	1	0.991676
405	1	0.92224
406	1	1
407	1	0.892191
408	1	0.967587
409	1	0.635016
410	1	0.00526405
411	1	0.999987
412	1	0.999918
413	1	0.997657
414	1	0.99918
415	1	0.999988
416	1	0.987486
417	1	0.999869
418	1	0.999956
419	1	0.99173
420	1	1
421	1	0.999966
422	1	0.948118
423	1	1
424	1	0.779301
425	1	0.996036
426	1	0.999982
427	1	0.749585
428	1	0.999964
429	1	0.988792
430	1	0.999976
431	1	0.994691
432	1	0.999635
433	1	0.717086
434	1	1
435	1	0.999748
436	1	0.997105
437	1	0.999876
438	1	0.179214
439	1	0.901481
440	1	0.992125
441	1	0.999999
442	1	0.999994
443	1	0.999969
444	1	0.998342
445	1	0.981928
446	1	0.999625
447	1	0.456935
448	1	0.967313
449	1	0.999966
450	1	0.99963
451	1	0.983824
452	1	0.989411
453	1	0.999625
454	1	0.999999
455	1	0.997109
456	1	0.997504
457	1	0.999356
458	1	0.920503
459	1	0.997034
460	1	0.999489
461	1	0.986506
462	1	0.34174
463	1	0.984368
464	1	0.933572
465	1	1
466	1	0.562653
467	1	1
468	1	0.99542
469	1	0.997879
470	1	0.918818
471	1	0.893371
472	1	0.99998
473	1	0.982566
474	1	0.940152
475	1	0.999837
476	1	0.965169
477	1	0.999946
478	1	0.849245
479	1	0.931216
480	1	0.988927
481	1	0.993745
482	1	0.999519
483	1	0.999999
484	1	0.913965
485	1	0.997756
486	1	0.99604
487	1	0.980257
488	1	0.775417
489	1	0.999856
490	1	0.95861
491	1	0.972123
492	1	0.999942
493	1	0.633269
494	1	0.67823
495	1	0.344289
496	1	0.999903
497	1	0.999888
498	1	0.999655
499	1	0.877508
500	1	0.90251
501	1	0.907151
502	1	0.996792
503	1	1
504	1	0.997012
505	1	0.985013
506	1	1
507	1	0.954262
508	1	0.862319
509	1	0.999995
510	1	0.892506
511	1	0.999945
512	1	0.999993
513	1	0.999893
514	1	0.735396
515	1	0.998409
516	1	0.996869
517	1	0.877846
518	1	0.976476
519	1	1
520	1	0.995318
521	1	1
522	1	0.892272
523	1	0.949202
524	1	0.96438
525	1	0.999968
526	1	1
527	1	0.989416
528	1	0.868533
529	1	0.208456
530	1	0.999981
531	1	0.999818
532	1	0.999999
533	1	0.999863
534	1	0.999876
535	1	0.960342
536	1	0.952892
537	1	0.984693
538	1	0.999453
539	1	0.999905
540	1	0.998443
541	1	0.999919
542	1	0.865371
543	1	0.989368
544	1	0.744886
545	1	0.999999
546	1	0.999134
547	1	0.996053
548	1	0.999997
549	1	0.783833
550	1	0.999996
551	1	0.999995
552	1	1
553	1	0.999995
554	1	0.99997
555	1	1
556	1	1
557	1	0.999996
558	1	0.99136
559	1	0.999866
560	1	0.999749
561	1	0.999995
562	1	0.999689
563	1	0.804791
564	1	0.996942
565	1	0.139175
566	1	0.644684
567	1	0.999918
568	1	0.99909
569	1	0.741097
570	1	0.525604
571	1	0.0700731
572	1	0.693147
573	1	0.999862
574	1	1
575	1	1
576	1	0.999995
577	1	0.83719
578	1	0.984954
579	1	0.981195
580	1	0.999066
581	1	0.999924
582	1	0.995922
583	1	0.799491
584	1	0.997689
585	1	0.998223
586	1	0.999875
587	1	0.932458
588	1	0.999587
589	1	0.997085
590	1	0.150538
591	1	0.999991
592	1	0.99662
593	1	0.999952
594	1	0.999995
595	1	0.999924
596	1	0.999813
597	1	0.0038225
598	1	0.999995
599	1	0.999965
600	1	0.992585
601	1	0.999989
602	1	0.969242
603	1	0.999999
604	1	0.991982
605	1	1
606	1	0.101428
607	1	0.96479
608	1	0.996595
609	1	0.966228
610	1	0.990512
611	1	0.999982
612	1	0.978827
613	1	0.858658
614	1	0.999988
615	1	1
616	1	0.999997
617	1	0.999388
618	1	0.94137
619	1	0.981943
620	1	0.60805
621	1	0.999243
622	1	0.999999
623	1	0.999903
624	1	0.99923
625	1	0.999129
626	1	1
627	1	0.961133
628	1	0.999999
629	1	0.998248
630	1	0.37875
631	1	0.179038
632	1	0.472632
633	1	0.999965
634	1	1
635	1	0.999978
636	1	0.998
637	1	0.999828
638	1	0.999972
639	1	0.999846
640	1	0.857343
641	1	0.898242
642	1	0.999999
643	1	0.928853
644	1	0.999775
645	1	0.995747
646	1	0.579156
647	1	0.996193
648	1	0.998377
649	1	0.999998
650	1	1
651	1	0.988029
652	1	0.974564
653	1	1
654	1	0.935313
655	1	0.999048
656	1	0.999947
657	1	1
658	1	0.904695
659	1	0.999593
660	1	0.988324
661	1	0.526669
662	1	0.3327
663	1	1
664	1	0.999989
665	1	0.996775
666	1	0.988572
667	1	0.995983
668	1	0.991624
669	1	0.991267
670	1	1
671	1	0.999478
672	1	0.314709
673	1	0.999708
674	1	0.999953
675	1	0.995609
676	1	0.999763
677	1	0.999988
678	1	0.764136
679	1	1
680	1	0.999861
681	1	0.999923
682	1	0.967865
683	1	0.983334
684	1	0.996842
685	1	0.993081
686	1	0.998331
687	1	0.962916
688	1	0.999236
689	1	0.999943
690	1	1
691	1	0.99993
692	1	0.999549
693	1	0.986366
694	1	0.999969
695	1	0.999844
696	1	0.999999
697	1	0.999991
698	1	0.997609
699	1	0.995435
700	1	0.769462
701	1	0.999665
702	1	0.407988
703	1	0.999977
704	1	0.999855
705	1	0.549536
706	1	0.694912
707	1	0.685337
708	1	0.390722
709	1	0.999994
710	1	0.999978
711	1	1
712	1	0.996502
713	1	0.999999
714	1	1
715	1	0.46994
716	1	0.999921
717	1	0.999985
718	1	0.999905
719	1	0.999999
720	1	0.999999
721	1	0.999903
722	1	0.573486
723	1	0.134402
724	1	0.676556
725	1	0.999968
726	1	0.999776
727	1	0.999953
728	1	0.998064
729	1	0.999746
730	1	0.999964
731	1	0.864242
732	1	0.999802
733	1	0.999988
734	1	0.979307
735	1	0.99812
736	1	0.999878
737	1	0.999009
738	1	0.854259
739	1	0.999877
740	1	0.978318
741	1	0.99992
742	1	0.813344
743	1	0.985958
744	1	0.877511
745	1	0.993491
746	1	0.283422
747	1	0.999989
748	1	1
749	1	0.986988
750	1	1
751	1	0.999889
752	1	0.999987
753	1	0.999982
754	1	0.984787
755	1	0.99906
756	1	0.90691
757	1	0.999864
758	1	0.999915
759	1	0.980941
760	1	0.999999
761	1	0.999953
762	1	0.998687
763	1	0.302367
764	1	0.999991
765	1	0.988152
766	1	0.994098
767	1	0.999396
768	1	0.995452
769	1	0.999145
770	1	0.999999
771	1	0.999999
772	1	0.999768
773	1	1
774	1	0.994083
775	1	0.99847
776	1	0.99897
777	1	0.890312
778	1	1
779	1	0.975917
780	1	0.916376
781	1	0.780631
782	1	0.998616
783	1	0.289498
784	1	0.999934
785	1	1
786	1	0.854286
787	1	0.999957
788	1	0.9801
789	1	0.999972
790	1	0.999971
791	1	0.999983
792	1	0.999989
793	1	0.90329
794	1	1
795	1	0.954929
796	1	0.999986
797	1	1
798	1	0.99999
799	1	0.983617
800	1	0.999522
801	1	0.902639
802	1	1
803	1	0.999482
804	1	0.991754
805	1	0.715121
806	1	0.999913
807	1	0.999909
808	1	0.993477
809	1	0.996878
810	1	0.999996
811	1	0.999944
812	1	0.999171
813	1	0.999998
814	1	0.999237
815	1	0.999984
816	1	0.760271
817	1	0.999446
818	1	0.926165
819	1	0.999101
820	1	0.999526
821	1	0.999986
822	1	0.995359
823	1	0.975571
824	1	0.999902
825	1	0.921333
826	1	0.873961
827	1	0.99999
828	1	0.999989
829	1	0.999999
830	1	0.999999
831	1	1
832	1	0.985623
833	1	0.99982
834	1	1
835	1	0.993758
836	1	0.985177
837	1	0.840143
838	1	0.999737
839	1	0.999864
840	1	0.99486
841	1	0.987898
842	1	0.999993
843	1	0.979384
844	1	0.999752
845	1	0.527415
846	1	0.999984
847	1	0.999993
848	1	0.998641
849	1	0.999824
850	1	0.999893
851	1	0.999258
852	1	0.999301
853	1	0.999798
854	1	0.963002
855	1	0.999873
856	1	0.997883
857	1	0.985513
858	1	0.000495622
859	1	0.998654
860	1	0.991961
861	1	0.530178
862	1	0.998098
863	1	0.996272
864	1	0.999993
865	1	0.999802
866	1	0.999866
867	1	0.998865

## Sheet: A_3
A_3d_sfy1_nplus	Label	Score
0	0	0.996783
1	0	0.999516
2	0	0.965509
3	0	0.999266
4	0	0.756033
5	0	0.997597
6	0	0.999486
7	0	0.993175
8	0	0.979886
9	0	0.996835
10	0	0.999991
11	0	0.971473
12	0	0.778472
13	0	0.13432
14	0	0.999403
15	0	0.808077
16	0	0.99749
17	0	0.999943
18	0	0.999678
19	0	0.997378
20	0	0.999984
21	0	0.99903
22	0	0.95354
23	0	0.315576
24	0	0.999971
25	0	0.759363
26	0	0.967627
27	0	0.99986
28	0	0.994316
29	0	0.988011
30	0	0.869275
31	0	0.973958
32	0	0.989202
33	0	0.991763
34	0	0.999536
35	0	0.785394
36	0	0.999451
37	0	0.998457
38	0	0.999982
39	0	0.966124
40	0	0.861131
41	0	0.934161
42	0	0.835113
43	0	0.993488
44	0	0.952354
45	0	0.674026
46	0	0.986262
47	0	0.999033
48	0	0.958854
49	0	0.99734
50	0	0.853396
51	0	0.997519
52	0	0.999265
53	0	0.628736
54	0	0.994495
55	0	0.878077
56	0	0.947683
57	0	0.040556
58	0	0.999338
59	0	0.99359
60	0	0.924171
61	0	0.998153
62	0	0.936041
63	0	0.999618
64	0	0.970419
65	0	0.800099
66	0	0.999271
67	0	0.873781
68	0	0.9997
69	0	0.670253
70	0	0.998668
71	0	0.998787
72	0	0.998472
73	0	0.968466
74	0	0.932608
75	0	0.913911
76	0	0.319415
77	0	0.984236
78	0	0.927494
79	0	0.999902
80	0	0.95777
81	0	0.779599
82	0	0.99996
83	0	0.763877
84	0	0.976125
85	0	0.959412
86	0	0.890266
87	0	0.887026
88	0	0.992201
89	0	0.889818
90	0	0.919468
91	0	0.943694
92	0	0.934367
93	0	0.995521
94	0	0.024991
95	0	0.720795
96	0	0.999635
97	0	0.995436
98	0	0.704651
99	0	0.847257
100	0	0.996674
101	0	1
102	0	0.976672
103	0	0.619277
104	0	0.87322
105	0	0.998364
106	0	0.379806
107	0	0.998739
108	0	0.999493
109	0	0.999944
110	0	0.983812
111	0	0.977198
112	0	0.999883
113	0	0.965706
114	0	0.970589
115	0	0.939184
116	0	0.999659
117	0	0.992933
118	0	0.987941
119	0	0.989622
120	0	0.998965
121	0	0.606209
122	0	0.995658
123	0	0.979638
124	0	0.992155
125	0	0.99622
126	0	0.999257
127	0	0.955558
128	0	0.990608
129	0	0.74482
130	0	0.424982
131	0	0.999939
132	0	0.782658
133	0	0.581022
134	0	0.999997
135	0	0.979226
136	0	0.232704
137	0	0.945316
138	0	0.999786
139	0	0.995153
140	0	0.883403
141	0	0.999962
142	0	0.999956
143	0	1
144	0	0.957267
145	0	0.902819
146	0	0.999819
147	0	0.999739
148	0	0.997625
149	0	0.99276
150	0	0.938456
151	0	0.354142
152	0	0.899335
153	0	0.943469
154	0	0.977665
155	0	0.749764
156	0	0.998726
157	0	0.912446
158	0	0.56086
159	0	0.857067
160	0	0.853172
161	0	0.0190736
162	0	0.99936
163	0	0.981417
164	0	0.926974
165	0	0.999998
166	0	0.268603
167	0	0.999925
168	0	0.183992
169	0	0.826813
170	0	0.99996
171	0	0.947938
172	0	0.746062
173	0	0.995987
174	0	0.602957
175	0	0.996497
176	0	0.878986
177	0	0.00349564
178	0	0.98149
179	0	0.996925
180	0	0.540148
181	0	0.703677
182	0	0.977394
183	0	0.98943
184	0	0.904285
185	0	0.999499
186	0	0.994319
187	0	0.00272457
188	0	0.890417
189	0	0.998925
190	0	0.997603
191	0	0.998794
192	0	0.178162
193	0	0.760812
194	0	0.914547
195	0	0.751581
196	0	0.997312
197	0	0.99859
198	0	0.873486
199	0	1
200	0	0.449055
201	0	0.425938
202	0	0.998769
203	0	0.987557
204	0	0.99963
205	0	0.677683
206	0	0.745029
207	0	0.823306
208	0	0.427965
209	0	0.999768
210	0	0.98253
211	0	0.999997
212	0	0.998932
213	0	0.0132092
214	0	0.972594
215	0	0.967666
216	0	0.998955
217	0	0.142735
218	0	0.979124
219	0	0.993823
220	0	0.526663
221	0	0.997916
222	0	0.998779
223	0	0.93274
224	0	0.962979
225	0	0.964994
226	0	0.923586
227	0	0.00690316
228	0	0.776254
229	0	0.999997
230	0	0.987077
231	0	0.998996
232	0	0.721687
233	0	0.0298965
234	0	0.992262
235	0	0.993993
236	0	0.999012
237	0	0.466484
238	0	0.997821
239	0	0.911706
240	0	0.979572
241	0	0.99927
242	0	0.786922
243	0	0.999413
244	0	0.971795
245	0	0.806163
246	0	0.965365
247	0	0.998568
248	0	0.543361
249	0	0.999778
250	0	0.999483
251	0	0.276163
252	0	0.975581
253	0	0.999329
254	0	0.950171
255	0	0.593938
256	0	0.585836
257	0	0.995893
258	0	0.997237
259	0	0.994258
260	0	0.648253
261	0	0.996115
262	0	0.99631
263	0	0.997395
264	0	0.990619
265	0	0.293456
266	0	0.980633
267	0	0.0380305
268	0	0.999917
269	0	0.951403
270	0	0.999441
271	0	0.998618
272	0	0.979689
273	0	0.998012
274	0	0.892654
275	0	0.415392
276	0	0.999768
277	0	0.847743
278	0	0.994721
279	0	0.208227
280	0	0.999584
281	0	0.999315
282	0	0.604482
283	0	0.999996
284	0	0.821652
285	0	0.987203
286	0	0.957178
287	0	0.99983
288	0	0.696791
289	0	0.989827
290	0	0.986804
291	0	0.926367
292	0	0.970439
293	0	0.0022212
294	0	0.992558
295	0	0.99079
296	0	0.998851
297	0	0.20975
298	0	0.958751
299	0	0.986545
300	0	0.999978
301	0	0.0589478
302	0	0.768853
303	0	0.989742
304	0	0.999727
305	0	0.966257
306	0	0.999871
307	0	0.853605
308	0	0.999428
309	0	0.491613
310	0	0.0368098
311	0	0.297795
312	0	0.999164
313	0	0.0521306
314	0	0.999522
315	0	0.0234738
316	0	0.999405
317	0	0.963109
318	0	0.997315
319	0	0.546212
320	0	0.473448
321	0	0.989159
322	0	0.999766
323	0	0.998036
324	0	0.901291
325	0	0.679133
326	0	0.742234
327	0	0.967166
328	0	0.161096
329	0	0.997689
330	0	0.999967
331	0	0.573814
332	0	0.979012
333	0	0.94896
334	0	0.942594
335	0	0.81879
336	0	0.999392
337	0	0.999722
338	0	0.999754
339	0	0.667318
340	0	0.00100133
341	0	0.999866
342	0	0.998124
343	0	0.9691
344	0	0.098372
345	0	0.996443
346	0	0.999738
347	0	0.882762
348	0	0.991005
349	0	0.788229
350	0	0.979416
351	0	0.836959
352	0	0.999771
353	0	0.457486
354	0	0.988843
355	0	0.875563
356	0	0.607712
357	0	0.142885
358	0	0.00363669
359	0	0.295647
360	0	0.922568
361	0	0.999966
362	0	0.99168
363	0	0.999995
364	0	0.998927
365	0	0.977403
366	0	0.99851
367	0	0.989219
368	0	0.915023
369	0	0.949199
370	0	0.0165606
371	0	0.875475
372	0	0.994523
373	0	0.671281
374	0	0.160894
375	0	0.99515
376	0	0.0300979
377	0	0.990885
378	0	0.463046
379	0	0.998908
380	0	0.994227
381	0	0.919406
382	0	0.0155369
383	0	0.999608
384	0	0.942083
385	0	0.745083
386	0	0.833594
387	0	0.999975
388	0	0.996055
389	0	0.999731
390	0	0.997075
391	0	0.916324
392	0	0.99989
393	0	0.989662
394	0	0.999446
395	0	0.897909
396	0	0.996971
397	0	0.989838
398	0	0.689464
399	0	0.985196
400	0	0.888577
401	0	0.998299
402	0	0.68731
403	0	0.995643
404	0	0.979524
405	0	0.555145
406	0	0.999864
407	0	0.997258
408	0	0.978428
409	0	0.99993
410	0	0.999729
411	0	0.870463
412	0	0.991017
413	0	0.994584
414	0	0.826496
415	0	0.290575
416	0	0.995504
417	0	0.981878
418	0	0.997228
419	0	0.998927
420	0	0.801047
421	0	0.933676
422	0	0.940653
423	0	0.98567
424	0	0.99714
425	0	0.999908
426	0	0.999981
427	0	0.999914
428	0	0.995033
429	0	0.974254
430	0	0.460278
431	0	0.100174
432	0	0.986458
433	0	0.999617
434	0	0.995616
435	0	0.997345
436	0	0.997157
437	0	0.999
438	0	0.952329
439	0	0.9825
440	0	0.930335
441	0	0.999682
442	0	0.970542
443	0	0.2749
444	0	0.99998
445	0	0.995114
446	0	0.999864
447	0	0.91889
448	0	0.862221
449	0	0.490748
450	0	0.999828
451	0	0.999808
452	0	0.999858
453	0	0.983584
454	0	0.401462
455	0	0.909236
456	0	0.999937
457	0	0.999787
458	0	0.0544377
459	0	0.999729
460	0	0.154914
461	0	0.991427
462	0	0.997871
463	0	0.996159
464	0	0.883712
465	0	0.991176
466	0	0.939875
467	0	0.308739
468	0	0.999945
469	0	0.997622
470	0	0.999797
471	0	0.998027
472	0	0.191418
473	0	0.992105
474	0	0.648155
475	0	0.999992
476	0	0.999328
477	0	0.727234
478	0	0.99966
479	0	0.989664
480	0	0.996962
481	0	0.9997
482	0	0.972501
483	0	0.984231
484	0	0.999958
485	0	0.999947
486	0	0.991785
487	0	0.860236
488	0	0.999581
489	0	0.348186
490	0	0.979945
491	0	0.98483
492	0	0.986093
493	0	0.999726
494	0	0.713993
495	0	0.952683
496	0	0.999526
497	0	0.493764
498	0	0.952159
499	0	0.720806
500	0	0.108423
501	0	0.0700932
502	0	0.975032
503	0	0.95692
504	0	0.989835
505	0	0.998895
506	0	0.999718
507	0	0.482867
508	0	0.999964
509	0	0.992744
510	0	0.806292
511	0	0.997504
512	0	0.512049
513	0	0.957317
514	0	0.766615
515	0	0.729975
516	0	0.999834
517	0	0.915525
518	0	0.980492
519	0	0.927312
520	0	0.494341
521	0	0.928874
522	0	0.999521
523	0	0.996833
524	0	0.956824
525	0	0.994587
526	0	0.780138
527	0	0.999441
528	0	0.831655
529	0	0.999934
530	0	0.944774
531	0	0.870542
532	0	0.1455
533	0	0.974048
534	0	0.997812
535	0	0.934845
536	0	0.730222
537	0	0.999715
538	0	0.939776
539	0	0.935631
540	0	0.996414
541	0	0.968295
542	0	0.998128
543	0	0.0134201
544	0	0.97868
545	0	0.903232
546	0	0.99873
547	0	0.999635
548	0	0.968395
549	0	0.997832
550	0	0.501267
551	0	0.495735
552	0	0.148669
553	0	0.989331
554	0	0.999147
555	0	0.998384
556	0	0.37355
557	0	0.866534
558	0	0.340713
559	0	0.993651
560	0	0.427241
561	0	0.828766
562	0	0.740347
563	0	0.999586
564	0	0.998979
565	0	0.692838
566	0	0.655421
567	0	0.281493
568	0	0.999672
569	0	0.545324
570	0	0.998296
571	0	0.99991
572	0	0.999964
573	0	0.997699
574	0	0.999997
575	0	0.0794343
576	0	0.999974
577	0	0.988419
578	0	0.986798
579	0	0.0441802
580	0	0.999996
581	0	0.999968
582	0	0.996083
583	0	0.989262
584	0	0.725488
585	0	0.988329
586	0	0.803512
587	0	0.390408
588	0	0.0641898
589	0	0.999982
590	0	0.999564
591	0	0.926822
592	0	0.971915
593	0	0.999988
594	0	0.980664
595	0	0.963545
596	0	0.999809
597	0	0.99952
598	0	0.948119
599	0	0.993606
600	0	0.889106
601	0	0.928214
602	0	0.799883
603	0	0.999081
604	0	0.999886
605	0	0.0565096
606	0	0.338703
607	0	0.999331
608	0	0.997881
609	0	0.998583
610	0	0.72839
611	0	0.999994
612	0	0.999229
613	0	0.971505
614	0	0.999973
615	0	0.999052
616	0	0.999479
617	0	0.990188
618	0	0.907717
619	0	0.0946688
620	0	0.374942
621	0	0.840851
622	0	0.999926
623	0	0.998917
624	0	0.591305
625	0	0.986767
626	0	0.831045
627	0	0.618626
628	0	0.999228
629	0	0.166603
630	0	0.395502
631	0	0.999764
632	0	0.0224029
633	0	0.999916
634	0	0.997917
635	0	0.876533
636	0	0.999971
637	0	0.109638
638	0	0.999325
639	0	0.995002
640	0	0.454242
641	0	0.99804
642	0	0.987961
643	0	0.976152
644	0	0.997212
645	0	0.989433
646	0	0.964555
647	0	0.996671
648	0	0.99998
649	0	0.977691
650	0	0.924128
651	0	0.98479
652	0	0.627603
653	0	0.904333
654	0	0.998674
655	0	0.371524
656	0	0.97389
657	0	0.738682
658	0	0.997248
659	0	0.99799
660	0	0.97653
661	0	0.982888
662	0	0.986611
663	0	0.996861
664	0	0.998727
665	0	0.995181
666	0	0.321977
667	0	0.994054
668	0	0.989833
669	0	0.0786098
670	0	0.99461
671	0	0.972436
672	0	0.996199
673	0	0.998622
674	0	0.999801
675	0	0.998877
676	0	0.995506
677	0	0.864812
678	0	0.982463
679	0	0.997659
680	0	0.936166
681	0	0.989885
682	0	0.00601719
683	0	0.99685
684	0	0.999998
685	0	0.249213
686	0	0.998802
687	0	0.998207
688	0	0.786421
689	0	0.988361
690	0	0.999085
691	0	0.99398
692	0	0.99939
693	0	0.999672
694	0	0.886585
695	0	0.938188
696	0	0.968592
697	0	0.822082
698	0	0.999998
699	0	0.99715
700	0	0.950723
701	0	0.869001
702	0	0.894448
703	0	0.961513
704	0	0.993717
705	0	0.999774
706	0	0.982584
707	0	0.995368
708	0	0.859948
709	0	0.379973
710	0	0.999266
711	0	0.98915
712	0	0.874895
713	0	0.530157
714	0	0.947457
715	0	0.799019
716	0	0.498666
717	0	0.979317
718	0	0.338843
719	0	0.999865
720	0	0.999936
721	0	0.956224
722	0	0.953788
723	0	0.990575
724	0	0.979375
725	0	0.999886
726	0	0.77418
727	0	0.999863
728	0	0.987742
729	0	0.97303
730	0	0.994578
731	0	0.982835
732	0	0.998859
733	0	0.987079
734	0	0.178558
735	0	0.99551
736	0	0.999993
737	0	0.812816
738	0	0.999941
739	0	0.010433
740	0	0.999803
741	0	0.63958
742	0	0.976999
743	0	0.729437
744	0	0.969601
745	0	0.980506
746	0	0.188651
747	0	0.998083
748	0	0.988349
749	0	0.959044
750	0	0.998004
751	0	0.99987
752	0	0.739356
753	0	0.999916
754	0	0.774379
755	0	0.979356
756	0	0.0266002
757	0	0.980207
758	0	0.901216
759	0	0.429816
760	0	0.784625
761	0	0.999988
762	0	0.996018
763	0	0.293009
764	0	0.995355
765	0	0.999979
766	0	0.264292
767	0	0.967046
768	0	0.675587
769	0	0.956042
770	0	0.84369
771	0	0.994013
772	0	0.985328
773	0	0.26902
774	0	0.999615
775	0	0.917765
776	0	0.99974
777	0	0.924676
778	0	0.713364
779	0	0.990528
780	0	0.486326
781	0	0.0274779
782	0	0.997387
783	0	0.989516
784	0	0.639354
785	0	0.124699
786	0	0.652708
787	0	0.970715
788	0	0.999607
789	0	0.0852028
790	0	0.999956
791	0	0.99365
792	0	0.999941
793	0	0.99809
794	0	0.99853
795	0	0.999885
796	0	0.999935
797	0	0.974777
798	0	0.963893
799	0	0.999206
800	0	0.99999
801	0	0.97576
802	0	1
803	0	0.924859
804	0	0.122963
805	0	0.837337
806	0	0.979231
807	0	0.593118
808	0	0.993645
809	0	0.983907
810	0	0.994505
811	0	0.698035
812	0	0.996665
813	0	0.993611
814	0	0.998748
815	0	0.999404
816	0	0.997511
817	0	0.942169
818	0	0.98736
819	0	0.995425
820	0	0.999992
821	0	0.412314
822	0	0.922377
823	0	0.969189
824	0	0.88361
825	0	0.13466
826	0	0.983803
827	0	0.985043
828	0	0.182359
829	0	0.98177
830	0	0.92279
831	0	0.270589
832	0	0.956841
833	0	0.999948
834	0	0.999548
835	0	0.0059071
836	0	0.992089
837	0	0.998109
838	0	0.999992
839	0	0.643131
840	0	0.999986
841	0	0.988801
842	0	0.960277
843	0	0.996264
844	0	0.99858
845	0	0.993744
846	0	0.704731
847	0	0.999925
848	0	0.698999
849	0	0.999183
850	0	0.999993
851	0	0.971404
852	0	0.968778
853	0	0.999712
854	0	0.999076
855	0	0.934143
856	0	0.840217
857	0	0.999187
858	0	0.846713
859	0	0.992124
860	0	0.56211
861	0	0.972002
862	0	0.925309
863	0	0.99947
864	0	0.999217
865	0	0.608832
866	0	0.97551
867	0	0.629493
868	0	0.839675
869	0	0.481279
870	0	0.460669
871	0	0.999836
872	0	0.998482
873	0	0.948669
874	0	0.997183
875	0	0.887193
876	0	0.901035
877	0	0.814801
878	0	0.991821
879	0	0.999997
880	0	0.657076
881	0	0.96354
882	0	0.9968
883	0	0.873331
884	0	0.509692
885	0	0.952855
886	0	1
887	0	0.999601
888	0	0.952548
889	0	0.999958
890	0	1
891	0	0.999984
892	0	0.803757
893	0	0.93651
894	0	0.919407
895	0	0.97072
896	0	0.997972
897	0	0.999259
898	0	0.999829
899	0	0.982179
900	0	0.837959
901	0	0.183914
902	0	0.793579
903	0	0.954541
904	0	0.988761
905	0	0.999648
906	0	0.680385
907	0	0.998035
908	0	0.150178
909	0	0.967264
910	0	0.997898
911	0	0.103759
912	0	0.960125
913	0	0.880531
914	0	0.457461
915	0	0.886833
916	0	0.760322
917	0	0.737349
918	0	0.9777
919	0	0.934406
920	0	0.877912
921	0	0.80233
922	0	0.999818
923	0	0.652933
924	0	0.958613
925	0	0.982499
926	0	0.96276
927	0	0.998549
928	0	0.120332
929	0	0.916154
930	0	0.481827
931	0	0.98978
932	0	0.779766
933	0	0.530505
934	0	0.999896
935	0	0.995116
936	0	0.868168
937	0	0.99955
938	0	0.941914
939	0	0.999435
940	0	0.997073
941	0	0.949904
942	0	0.859147
943	0	0.999784
944	0	0.998968
945	0	0.953613
946	0	0.994007
947	0	0.571148
948	0	0.188747
949	0	0.345629
950	0	0.765184
951	0	0.844662
952	0	0.793919
953	0	0.664207
954	0	0.975956
955	0	0.780347
956	0	0.982628
957	0	0.985241
958	0	0.999968
959	0	0.999527
960	0	0.875337
961	0	0.991453
962	0	0.872487
963	0	0.854542
964	0	0.998655
965	0	0.999543
966	0	0.681917
967	0	0.986123
968	0	0.519492
969	0	0.988688
970	0	0.825713
971	0	0.251568
972	0	0.996395
973	0	0.990111
974	0	0.999981
975	0	0.98916
976	0	0.995588
977	0	0.982206
978	0	0.997908
979	0	0.997795
980	0	0.992883
981	0	0.999977
982	0	0.999565
983	0	0.429855
984	0	0.830455
985	0	0.999343
986	0	0.996702
987	0	0.942794
988	0	0.732808
989	0	0.960355
990	0	0.326677
991	0	0.863237
992	0	0.18994
993	0	0.991575
994	0	0.934564
995	0	0.983469
996	0	0.997923
997	0	0.997547
998	0	0.990198
999	0	0.999202
1000	0	0.925319
1001	0	0.999961
1002	0	0.989091
1003	0	0.887306
1004	0	0.996757
1005	0	0.998618
1006	0	0.661756
1007	0	0.460893
1008	0	0.984853
1009	0	0.827972
1010	0	0.995829
1011	0	0.998707
1012	0	0.996034
1013	0	0.825526
1014	0	0.667622
1015	0	0.993442
1016	0	0.850988
1017	0	0.998956
1018	0	0.959961
1019	0	0.999905
1020	0	0.999653
1021	0	0.89222
1022	0	0.884525
1023	0	0.173137
1024	0	0.99999
1025	0	0.736793
1026	0	0.995575
1027	0	0.991831
1028	0	0.988536
1029	0	0.994222
1030	0	0.745168
1031	0	0.92302
1032	0	0.998466
1033	0	0.999994
1034	0	0.737916
1035	0	0.966221
1036	0	0.999964
1037	0	0.0550602
1038	0	0.697256
1039	0	0.0599851
1040	0	0.997734
1041	0	0.99278
1042	0	0.471937
1043	0	0.999861
1044	0	0.991842
1045	0	0.990506
1046	0	0.999503
1047	0	0.00648382
1048	0	0.999479
1049	0	0.999829
1050	0	0.996454
1051	0	0.998385
1052	0	0.999303
1053	0	0.999738
1054	0	0.989075
1055	0	0.766636
1056	0	0.999104
1057	0	0.53936
1058	0	0.999695
1059	0	0.815746
1060	0	0.806898
1061	0	0.99882
1062	0	0.999958
1063	0	0.998228
1064	0	0.739045
1065	0	0.999927
1066	0	0.94883
1067	0	0.992959
1068	0	0.988764
1069	0	0.0375803
1070	0	0.500131
1071	0	0.99974
1072	0	0.851972
1073	0	0.557856
1074	0	0.971336
1075	0	0.999948
1076	0	0.988844
1077	0	0.728746
1078	0	0.992095
1079	0	0.847012
1080	0	0.995641
1081	0	0.999974
1082	0	0.998223
1083	0	0.15014
1084	0	0.408622
1085	0	0.989598
1086	0	0.995977
1087	0	0.993196
1088	0	0.99953
1089	0	0.997634
1090	0	0.972871
1091	0	0.963271
1092	0	0.995905
1093	0	0.99847
1094	0	0.895983
1095	0	0.694044
1096	0	0.798803
1097	0	0.999441
1098	0	0.886801
1099	0	0.918648
1100	0	0.967921
1101	0	0.934629
1102	0	0.273675
1103	0	0.646253
1104	0	0.702768
1105	0	0.961418
1106	0	0.996735
1107	0	0.982935
1108	0	0.998795
1109	0	0.999004
1110	0	0.507706
1111	0	0.999082
1112	0	0.984515
1113	0	0.999687
1114	0	0.999696
1115	0	0.999765
1116	0	0.692101
1117	0	0.836142
1118	0	0.999686
1119	0	0.999618
1120	0	0.848477
1121	0	0.988579
1122	0	0.961967
1123	0	0.993941
1124	0	0.947612
1125	0	0.985885
1126	0	0.651432
1127	0	0.999981
1128	0	0.999037
1129	0	0.972079
1130	0	0.778701
1131	0	0.991108
1132	0	0.956461
1133	0	0.898165
1134	0	0.999692
1135	0	0.968947
1136	0	0.992028
1137	0	0.953474
1138	0	0.145641
1139	0	0.546714
1140	0	0.996037
1141	0	0.999887
1142	0	0.997644
1143	0	0.0256745
1144	0	0.823656
1145	0	0.73369
1146	0	0.986622
1147	0	0.971951
1148	0	0.999126
1149	0	0.996311
1150	0	0.22844
1151	0	0.888655
1152	0	0.92111
1153	0	0.999807
1154	0	0.995262
1155	0	0.494237
1156	0	0.995984
1157	0	0.982514
1158	0	0.990921
1159	0	0.999874
1160	0	0.989151
1161	0	0.97961
1162	0	0.999938
1163	0	0.890304
1164	0	0.992725
1165	0	0.22609
1166	0	0.999928
1167	0	0.967905
1168	0	0.999122
1169	0	0.697231
1170	0	0.987584
1171	0	0.734036
1172	0	0.557299
1173	0	0.99115
1174	0	0.0214532
1175	0	0.765688
1176	0	0.871555
1177	0	0.932197
1178	0	0.898186
1179	0	0.996146
1180	0	0.993674
1181	0	0.989502
1182	0	0.797073
1183	0	0.888447
1184	0	0.974294
1185	0	0.988206
1186	0	0.979702
1187	0	0.959718
1188	0	0.356904
1189	0	0.992939
1190	0	0.997932
1191	0	0.999971
1192	0	0.984304
1193	0	0.719096
1194	0	0.999812
1195	0	0.999678
1196	0	0.614452
1197	0	0.0316894
1198	0	0.571624
1199	0	0.688071
1200	0	0.79863
1201	0	0.998367
1202	0	0.999923
1203	0	0.993768
1204	0	0.996064
1205	0	0.999094
1206	0	0.999983
1207	0	0.99662
1208	0	0.467158
1209	0	0.995738
1210	0	0.544817
1211	0	0.201865
1212	0	0.99651
1213	0	0.868399
1214	0	0.612651
1215	0	0.999911
1216	0	0.933135
1217	0	0.999424
1218	0	0.94179
1219	0	0.812316
1220	0	0.99948
1221	0	0.0217015
1222	0	0.873062
1223	0	0.715647
1224	0	0.995788
1225	0	0.0190563
1226	0	0.696053
1227	0	0.912554
1228	0	0.767582
1229	0	0.999579
1230	0	0.993141
1231	0	0.97872
1232	0	0.999161
1233	0	0.733383
1234	0	0.917471
1235	0	0.587925
1236	0	0.902869
1237	0	0.994561
1238	0	0.771293
1239	0	0.999674
1240	0	0.947958
1241	0	0.943132
1242	0	0.999687
1243	0	0.999482
1244	0	0.955713
1245	0	0.541505
1246	0	0.514571
1247	0	0.753255
1248	0	0.510801
1249	0	0.96436
1250	0	0.786744
1251	0	0.999424
1252	0	0.995524
1253	0	0.998593
1254	0	0.999629
1255	0	0.248591
1256	0	0.998693
1257	0	0.958322
1258	0	0.992975
1259	0	0.999755
1260	0	0.999853
1261	0	0.108557
1262	0	0.287667
1263	0	0.955508
1264	0	0.997494
1265	0	0.993446
1266	0	0.999201
1267	0	0.99638
1268	0	0.722631
1269	0	0.965706
1270	0	0.990779
1271	0	0.245267
1272	0	0.999857
1273	0	0.99719
1274	0	0.0127195
1275	0	0.0363632
1276	0	0.0921281
1277	0	0.1786
1278	0	0.995347
1279	0	0.946808
1280	0	0.997184
1281	0	0.836768
1282	0	0.608764
1283	0	0.996628
1284	0	0.801321
1285	0	0.999998
1286	0	0.999462
1287	0	0.996665
1288	0	0.999267
1289	0	0.99934
1290	0	0.939176
1291	0	0.614465
1292	0	0.999713
1293	0	0.943979
1294	0	0.981384
1295	0	0.843836
1296	0	0.756675
1297	0	0.966326
1298	0	0.995554
1299	0	0.967452
1300	0	0.999931
1301	0	0.999617
1302	0	0.999927
1303	0	0.891156
1304	0	0.350977
1305	0	0.894385
1306	0	0.998306
1307	0	0.894099
1308	0	0.995115
1309	0	0.967697
1310	0	0.763181
1311	0	0.573409
1312	0	0.959484
1313	0	0.966117
1314	0	0.982598
1315	0	0.991339
1316	0	0.993436
1317	0	0.9973
1318	0	0.999928
1319	0	0.999955
1320	0	0.45556
1321	0	0.956199
1322	0	0.992248
1323	0	0.00404875
1324	0	0.996064
1325	0	0.947892
1326	0	0.247703
1327	0	0.068017
1328	0	0.996862
1329	0	0.971685
1330	0	0.997531
1331	0	0.00945213
1332	0	0.80914
1333	0	0.578085
1334	0	0.965948
1335	0	0.960687
1336	0	0.999605
1337	0	0.570872
1338	0	0.984801
1339	0	0.997533
1340	0	0.00295528
1341	0	0.971027
1342	0	0.997618
1343	0	0.996664
1344	0	0.999809
1345	0	0.280682
1346	0	0.999793
1347	0	0.419473
1348	0	0.999885
1349	0	0.997192
1350	0	0.997697
1351	0	0.999239
1352	0	0.9597
1353	0	0.961703
1354	0	0.993278
1355	0	0.000999697
1356	0	0.997374
1357	0	0.999995
1358	0	0.749899
1359	0	0.959266
1360	0	0.923185
1361	0	0.974604
1362	0	0.995881
1363	0	0.926188
1364	0	0.999929
1365	0	0.99946
1366	0	0.336941
1367	0	0.999929
1368	0	0.0955388
1369	0	0.985136
1370	0	0.944664
1371	0	0.013494
1372	0	0.624479
1373	0	0.999187
1374	0	0.999997
1375	0	0.917834
1376	0	0.996243
1377	0	0.999516
1378	0	0.913307
1379	0	0.956616
1380	0	0.0121247
1381	0	0.999992
1382	0	0.996226
1383	0	0.995259
1384	0	0.998564
1385	0	0.86
1386	0	0.999097
1387	0	0.995934
1388	0	0.997342
1389	0	0.00508231
1390	0	0.999642
1391	0	0.999989
1392	0	0.999892
1393	0	0.893914
1394	0	0.998478
1395	0	0.99787
1396	0	0.47112
1397	0	0.998975
1398	0	0.970175
1399	0	0.983863
1400	0	0.993107
1401	0	0.99467
1402	0	0.979592
1403	0	0.999416
1404	0	0.633762
1405	0	0.936607
1406	0	0.992597
1407	0	0.997008
1408	0	0.99461
1409	0	0.968515
1410	0	0.989458
1411	0	0.977649
1412	0	0.907307
1413	0	0.834238
1414	0	0.0232396
1415	0	0.594033
1416	0	0.993569
1417	0	0.910423
1418	0	0.957398
1419	0	0.05497
1420	0	0.986614
1421	0	0.999959
1422	0	0.9841
1423	0	0.0050347
1424	0	0.999071
1425	0	0.992651
1426	0	0.999146
1427	0	0.101447
1428	0	0.982585
1429	0	0.39732
1430	0	0.989341
1431	0	0.957363
1432	0	0.981705
1433	0	0.988373
1434	0	0.999814
1435	0	0.370202
1436	0	0.652753
1437	0	0.632922
1438	0	0.999432
1439	0	0.999873
1440	0	0.914784
1441	0	0.690929
1442	0	0.996214
1443	0	0.205964
1444	0	0.679928
1445	0	0.9697
1446	0	0.856363
1447	0	0.940162
1448	0	0.00227664
1449	0	0.932802
1450	0	0.995012
1451	0	0.999731
1452	0	0.881029
1453	0	0.998431
1454	0	0.862853
1455	0	0.999794
1456	0	0.816962
1457	0	0.89303
1458	0	0.923728
1459	0	0.904655
1460	0	0.997736
1461	0	0.999919
1462	0	0.816325
1463	0	0.999731
1464	0	0.450611
1465	0	0.924377
1466	0	0.906422
1467	0	0.999989
1468	0	0.198281
1469	0	0.982133
1470	0	0.898376
1471	0	0.989936
1472	0	0.943313
1473	0	0.999377
1474	0	0.704094
1475	0	0.203682
1476	0	0.979826
1477	0	0.0305433
1478	0	0.999701
1479	0	0.997396
1480	0	0.986572
1481	0	0.950088
1482	0	0.99804
1483	0	0.920508
1484	0	0.999991
1485	0	0.798452
1486	0	0.99504
1487	0	0.999169
1488	0	0.9953
1489	0	0.999583
1490	0	0.993906
1491	0	0.999897
1492	0	0.279521
1493	0	0.0705126
1494	0	0.998481
1495	0	0.999354
1496	0	0.930843
1497	0	0.999996
1498	0	0.956735
1499	0	0.999907
1500	0	0.630625
1501	0	0.601153
1502	0	0.980701
1503	0	0.0186155
1504	0	0.982473
1505	0	0.992922
1506	0	1
1507	0	0.996335
1508	0	0.970776
1509	0	0.951202
1510	0	0.999133
1511	0	0.997274
1512	0	0.911365
1513	0	0.9997
1514	0	0.996179
1515	0	0.999482
1516	0	0.999869
1517	0	0.996563
1518	0	0.936718
1519	0	0.994979
1520	0	0.989829
1521	0	0.951613
1522	0	0.912509
1523	0	0.998866
1524	0	0.329886
1525	0	0.972317
1526	0	0.999354
1527	0	0.682218
1528	0	0.997931
1529	0	0.994922
1530	0	0.999942
1531	0	0.998814
1532	0	0.999554
1533	0	0.988436
1534	0	0.228215
1535	0	0.999959
1536	0	1
1537	0	0.879229
1538	0	0.830064
1539	0	0.977467
1540	0	0.219193
1541	0	0.420057
1542	0	0.998819
1543	0	0.946396
1544	0	0.964836
1545	0	0.995075
1546	0	0.985298
1547	0	0.999291
1548	0	0.9815
1549	0	0.986341
1550	0	0.998695
1551	0	0.138071
1552	0	0.143896
1553	0	0.418476
1554	0	0.956799
1555	0	0.883789
1556	0	0.998701
1557	0	0.99877
1558	0	0.999364
1559	0	0.99999
1560	0	0.984049
1561	0	0.92758
1562	0	0.993502
1563	0	0.934607
1564	0	0.923014
1565	0	0.980211
1566	0	0.923698
1567	0	0.997074
1568	0	0.904444
1569	0	0.998443
1570	0	0.995437
1571	0	0.999165
1572	0	0.650888
1573	0	0.882163
1574	0	0.999791
1575	0	0.122953
1576	0	0.71272
1577	0	0.667035
1578	0	0.99559
1579	0	0.90401
1580	0	0.0675059
1581	0	0.998863
1582	0	0.953591
1583	0	0.99931
1584	0	0.966011
1585	0	0.367105
1586	0	0.9999
1587	0	0.516481
1588	0	0.994025
1589	0	0.99129
1590	0	0.849309
1591	0	0.999541
1592	0	0.999458
1593	0	0.995012
1594	0	0.999323
1595	0	0.976655
1596	0	0.995376
1597	0	0.780283
1598	0	0.48649
1599	0	0.746673
1600	0	0.00345234
1601	0	0.975392
1602	0	0.886707
1603	0	0.434055
1604	0	0.954143
1605	0	0.982402
1606	0	0.998355
1607	0	0.940842
1608	0	0.999932
1609	0	0.999216
1610	0	0.138093
1611	0	0.998678
1612	0	0.999832
1613	0	0.967094
1614	0	0.81525
1615	0	0.999853
1616	0	0.999809
1617	0	0.999115
1618	0	0.938471
1619	0	0.996439
1620	0	0.995258
1621	0	0.951624
1622	0	0.480312
1623	0	0.999076
1624	0	0.983449
1625	0	0.449681
1626	0	0.999757
1627	0	0.991087
1628	0	0.984126
1629	0	0.938601
1630	0	0.996861
1631	0	0.510679
1632	0	0.174326
1633	0	0.933319
1634	0	0.661972
1635	0	0.916402
1636	0	0.596753
1637	0	0.995047
1638	0	0.287331
1639	0	0.999949
1640	0	0.371906
1641	0	0.982225
1642	0	0.996872
1643	0	0.998771
1644	0	0.999872
1645	0	0.999387
1646	0	0.999088
1647	0	0.14382
1648	0	0.778038
1649	0	0.999258
1650	0	0.707115
1651	0	0.852808
1652	0	0.976529
1653	0	0.893868
1654	0	0.92845
1655	0	0.111915
1656	0	0.844625
1657	0	0.987073
1658	0	0.996018
1659	0	0.049026
1660	0	0.960856
1661	0	0.969371
1662	0	0.999504
1663	0	0.998778
1664	0	0.999179
1665	0	0.991356
1666	0	0.450749
1667	0	0.999923
1668	0	0.988864
1669	0	0.98007
1670	0	0.010947
1671	0	0.99504
1672	0	0.999994
1673	0	0.998855
1674	0	0.991968
1675	0	0.600141
1676	0	0.99396
1677	0	0.97377
1678	0	0.782027
1679	0	0.191793
1680	0	0.98173
1681	0	0.740575
1682	0	0.991677
1683	0	0.999852
1684	0	0.0218737
1685	0	0.58138
1686	0	0.993115
1687	0	0.00172269
1688	0	0.715945
1689	0	0.999825
1690	0	0.994994
1691	0	0.95143
1692	0	0.793363
1693	0	0.715854
1694	0	0.00608447
1695	0	0.998647
1696	0	0.694334
1697	0	0.872361
1698	0	0.731015
1699	0	0.999637
1700	0	0.969485
1701	0	0.99728
1702	0	0.966009
1703	0	0.996755
1704	0	0.953825
1705	0	0.999795
1706	0	0.999941
1707	0	0.0400125
1708	0	0.130606
1709	0	0.974543
1710	0	0.998384
1711	0	0.824971
1712	0	0.998704
1713	0	0.713465
1714	0	0.988945
1715	0	0.997732
1716	0	0.999518
1717	0	0.9807
1718	0	0.857517
1719	0	0.939496
1720	0	0.670307
1721	0	0.937475
1722	0	0.983412
1723	0	0.923079
1724	0	0.999923
1725	0	0.0596111
1726	0	0.754291
1727	0	0.989999
1728	0	0.999438
1729	0	0.447962
1730	0	0.999653
1731	0	0.968194
1732	0	0.897313
1733	0	0.999735
1734	0	0.603523
1735	0	0.999934
1736	0	0.986714
1737	0	0.995584
1738	0	0.998413
1739	0	0.998827
1740	0	0.996278
1741	0	0.973461
1742	0	0.760738
1743	0	0.999124
1744	0	0.999432
1745	0	0.999895
1746	0	0.99172
1747	0	0.966997
1748	0	0.933334
1749	0	0.934212
1750	0	0.998541
1751	0	0.604421
1752	0	0.999806
1753	0	0.997885
1754	0	0.950287
1755	0	0.999982
1756	0	0.979163
1757	0	0.996567
1758	0	0.999467
1759	0	0.999945
1760	0	0.999952
1761	0	0.835081
1762	0	0.975217
1763	0	0.999957
1764	0	0.924842
1765	0	0.423602
1766	0	0.241192
1767	0	0.989087
1768	0	0.983385
1769	0	0.985241
1770	0	0.999726
1771	0	0.972194
1772	0	0.988268
1773	0	0.975847
1774	0	0.968953
1775	0	0.98883
1776	0	0.893939
1777	0	0.927559
1778	0	0.999428
1779	0	0.999613
1780	0	0.999459
1781	0	0.996469
1782	0	0.655444
1783	0	0.917224
1784	0	0.972606
1785	0	0.996154
1786	0	0.304637
1787	0	0.997339
1788	0	0.998485
1789	0	0.922028
1790	0	0.840301
1791	0	0.966588
1792	0	0.862804
1793	0	0.991583
1794	0	0.965013
1795	0	0.999094
1796	0	0.975593
1797	0	0.0815047
1798	0	0.0170209
1799	0	0.345174
1800	0	0.997797
1801	0	0.999687
1802	0	0.942911
1803	0	0.965238
1804	0	0.810571
1805	0	0.873513
1806	0	0.959988
1807	0	0.976376
1808	0	0.999963
1809	0	0.999101
1810	0	0.998942
1811	0	0.999261
1812	0	0.999617
1813	0	0.847379
1814	0	0.940976
1815	0	0.975191
1816	0	0.19239
1817	0	0.167159
1818	0	0.986053
1819	0	0.993801
1820	0	0.510272
1821	0	0.982097
1822	0	0.739605
1823	0	0.984683
1824	0	0.99012
1825	0	0.956001
1826	0	0.989691
1827	0	0.999791
1828	0	0.864126
1829	0	0.999853
1830	0	0.961678
1831	0	0.730172
1832	0	0.990187
1833	0	0.999773
1834	0	0.999999
1835	0	0.999735
1836	0	0.999998
1837	0	0.996368
1838	0	0.912458
1839	0	0.963761
1840	0	0.999603
1841	0	0.977337
1842	0	0.958335
1843	0	0.994392
1844	0	0.787128
1845	0	0.973751
1846	0	0.664495
1847	0	0.99985
1848	0	0.859999
1849	0	0.999998
1850	0	0.999958
1851	0	0.991834
1852	0	0.996935
1853	0	0.999838
1854	0	0.813776
1855	0	0.999999
1856	0	0.999989
1857	0	0.995396
1858	0	0.999505
1859	0	0.999972
1860	0	0.740791
1861	0	0.996672
1862	0	0.999945
1863	0	0.999999
1864	0	0.925979
1865	0	0.04386
1866	0	0.344635
1867	0	0.94469
1868	0	0.826601
1869	0	0.933227
1870	0	0.982207
1871	0	0.963191
1872	0	0.951575
1873	0	0.996887
1874	0	0.989798
1875	0	0.994534
1876	0	0.99959
1877	0	0.994839
1878	0	0.999913
1879	0	0.694964
1880	0	0.999875
1881	0	0.883993
1882	0	0.771844
1883	0	0.941196
1884	0	0.76318
1885	0	0.0907644
1886	0	0.996837
1887	0	0.973843
1888	0	0.517811
1889	0	0.999988
1890	0	0.942027
1891	0	0.973465
1892	0	0.0800501
1893	0	0.971924
1894	0	0.999471
1895	0	0.999826
1896	0	0.464574
1897	0	0.999725
1898	0	0.962895
1899	0	0.953421
1900	0	0.866179
1901	0	0.999963
1902	0	0.280456
1903	0	0.999541
1904	0	0.44214
1905	0	0.999959
1906	0	0.973232
1907	0	0.993521
1908	0	0.999881
1909	0	0.94714
1910	0	0.00328194
1911	0	0.999975
1912	0	0.999959
1913	0	0.97021
1914	0	0.999989
1915	0	0.948207
1916	0	0.966943
1917	0	0.998706
1918	0	0.974532
1919	0	0.966316
1920	0	0.998012
1921	0	0.999427
1922	0	0.999987
1923	0	0.999522
1924	0	0.999534
1925	0	0.999393
1926	0	0.978313
1927	0	0.989007
1928	0	0.996052
1929	0	0.999811
1930	0	0.516176
1931	0	0.909703
1932	0	0.998071
1933	0	0.925949
1934	0	0.997145
1935	0	0.883187
1936	0	0.983299
1937	0	0.991669
1938	0	0.999705
1939	0	0.347138
1940	0	0.0872511
1941	0	0.994473
1942	0	0.863651
1943	0	0.987102
1944	0	0.999216
1945	0	0.985023
1946	0	0.413987
1947	0	0.828977
1948	0	0.929853
1949	0	0.999995
1950	0	0.989763
1951	0	0.884516
1952	0	0.970307
1953	0	0.98006
1954	0	0.999847
1955	0	0.994217
1956	0	0.997866
1957	0	0.250286
1958	0	0.989904
1959	0	0.999569
1960	0	0.999961
1961	0	0.999987
1962	0	0.668704
1963	0	0.999896
1964	0	0.99958
1965	0	0.00219932
1966	0	0.999997
1967	0	0.912622
1968	0	0.999856
1969	0	0.583688
1970	0	0.0269129
1971	0	0.748282
1972	0	0.999474
1973	0	0.997981
1974	0	0.00731891
1975	0	0.996781
1976	0	0.161082
1977	0	0.999918
1978	0	0.994083
1979	0	0.997169
1980	0	0.997976
1981	0	0.00971134
1982	0	0.950927
1983	0	0.999131
1984	0	0.94837
1985	0	0.999192
1986	0	0.637769
1987	0	0.993953
1988	0	0.212051
1989	0	0.998769
1990	0	0.998863
1991	0	0.996323
1992	0	0.998383
1993	0	0.69212
1994	0	0.980796
1995	0	0.90791
1996	0	0.912713
1997	0	0.999961
1998	0	0.00505445
[truncated: 1 more rows]

## Sheet: A_4
A_3d_sfy1_n_n	Label	Score
0	0	0.000723396
1	0	0.00048869
2	0	0.00451502
3	0	0.0146451
4	0	0.000572684
5	0	0.000580057
6	0	0.000469214
7	0	0.0883402
8	0	0.00225672
9	0	0.00793356
10	0	0.159546
11	0	0.000411952
12	0	0.00373228
13	0	0.0183616
14	0	0.000150189
15	0	0.00318286
16	0	0.0167254
17	0	0.000717209
18	0	0.000731906
19	0	0.000866213
20	0	0.69241
21	0	0.000617542
22	0	0.00618019
23	0	0.00196139
24	0	0.00427529
25	0	0.0810812
26	0	0.000290922
27	0	0.0240389
28	0	0.00149953
29	0	0.000579581
30	0	0.0022755
31	0	0.000501689
32	0	0.00136379
33	0	0.000401695
34	0	0.000803465
35	0	0.0100763
36	0	0.000487866
37	0	0.00122592
38	0	0.00547558
39	0	0.000441953
40	0	0.000304231
41	0	0.000557396
42	0	0.000709418
43	0	0.000477856
44	0	0.00153052
45	0	0.796947
46	0	0.00591581
47	0	0.580433
48	0	0.0484108
49	0	0.000219844
50	0	0.00164665
51	0	0.000432976
52	0	0.000681303
53	0	0.00187717
54	0	0.000991499
55	0	0.0563169
56	0	0.585673
57	0	0.0114096
58	0	0.000937462
59	0	0.000321076
60	0	0.00107219
61	0	0.152713
62	0	0.000746807
63	0	0.185684
64	0	0.000201409
65	0	0.000728226
66	0	0.00157999
67	0	0.00158837
68	0	0.0231671
69	0	3.89618e-05
70	0	0.0157731
71	0	0.00950387
72	0	0.000935794
73	0	0.308527
74	0	0.00570802
75	0	0.0040861
76	0	0.00140742
77	0	0.000849657
78	0	0.303262
79	0	0.000690278
80	0	0.00286551
81	0	0.516217
82	0	0.000658348
83	0	0.000794425
84	0	0.000773179
85	0	0.000309645
86	0	0.000292124
87	0	0.0295886
88	0	0.00120825
89	0	0.202662
90	0	0.000481332
91	0	0.000199532
92	0	0.000733541
93	0	0.000802338
94	0	0.408091
95	0	0.000371055
96	0	0.000353635
97	0	0.000900588
98	0	0.0135869
99	0	0.000405218
100	0	0.00201091
101	0	0.120361
102	0	0.00302348
103	0	0.0412446
104	0	0.000927463
105	0	0.000834131
106	0	0.00280354
107	0	0.000709084
108	0	0.00231259
109	0	0.00341234
110	0	0.000749193
111	0	0.000382649
112	0	0.000790266
113	0	0.000405869
114	0	0.000975527
115	0	0.000932153
116	0	0.128474
117	0	0.289117
118	0	0.000925395
119	0	0.000735975
120	0	0.000774144
121	0	0.000793674
122	0	0.00193888
123	0	0.00137069
124	0	0.00798724
125	0	0.0178409
126	0	0.0101527
127	0	0.0848847
128	0	0.00091594
129	0	0.00244989
130	0	0.00010266
131	0	0.000885357
132	0	0.0302979
133	0	0.000593925
134	0	0.00128308
135	0	0.0017357
136	0	0.117233
137	0	0.00758956
138	0	5.16015e-05
139	0	0.136868
140	0	0.000726913
141	0	0.965785
142	0	0.00202863
143	0	0.0145298
144	0	0.000103617
145	0	0.000483095
146	0	0.346176
147	0	0.158823
148	0	0.00501482
149	0	0.000797874
150	0	0.000747513
151	0	0.546679
152	0	0.00203732
153	0	0.000860167
154	0	0.000954658
155	0	0.00315797
156	0	0.00066862
157	0	0.00257571
158	0	0.00050888
159	0	0.00122261
160	0	0.000844769
161	0	0.0017961
162	0	0.43162
163	0	0.00191874
164	0	0.00105291
165	0	0.000755845
166	0	0.00173551
167	0	0.00219211
168	0	0.183277
169	0	0.0643005
170	0	0.00138677
171	0	0.00083261
172	0	0.00339493
173	0	0.0682766
174	0	0.00124668
175	0	0.000738741
176	0	0.000890484
177	0	0.204296
178	0	0.00561942
179	0	0.00362926
180	0	0.106172
181	0	0.519791
182	0	0.000717925
183	0	0.00304592
184	0	0.000824394
185	0	0.000822812
186	0	0.00076796
187	0	0.000718408
188	0	0.000546175
189	0	0.000101364
190	0	0.000782032
191	0	0.000930283
192	0	0.0971844
193	0	0.442211
194	0	0.000912969
195	0	0.000220382
196	0	0.208559
197	0	0.00081119
198	0	0.00138859
199	0	0.851613
200	0	0.0246628
201	0	0.00041031
202	0	0.00129849
203	0	0.167931
204	0	0.00028419
205	0	0.271737
206	0	0.00208818
207	0	0.00214237
208	0	0.000681487
209	0	0.000929683
210	0	0.0229131
211	0	0.00963916
212	0	0.00175228
213	0	0.216374
214	0	0.0900956
215	0	0.000936518
216	0	0.0179514
217	0	0.000530046
218	0	0.000667353
219	0	0.000363279
220	0	0.000698734
221	0	0.000943811
222	0	0.0013791
223	0	0.000316572
224	0	0.00572097
225	0	0.000415787
226	0	0.00115568
227	0	0.0138819
228	0	0.00923522
229	0	0.217269
230	0	0.00058173
231	0	0.000321192
232	0	0.00156651
233	0	0.000207626
234	0	0.00179181
235	0	0.00198928
236	0	0.000724472
237	0	0.000942123
238	0	0.00154079
239	0	0.00211119
240	0	0.324738
241	0	0.00070668
242	0	0.24172
243	0	0.000164458
244	0	0.000998435
245	0	0.0261016
246	0	0.00285311
247	0	0.00098071
248	0	0.000526025
249	0	0.212407
250	0	0.00152755
251	0	0.000672323
252	0	0.369911
253	0	0.000586072
254	0	0.000449273
255	0	0.449029
256	0	0.00119197
257	0	0.0108646
258	0	0.0150365
259	0	0.384148
260	0	3.92346e-05
261	0	0.258299
262	0	0.00114086
263	0	0.000689776
264	0	0.000981161
265	0	0.000592269
266	0	0.198091
267	0	0.0124678
268	0	0.00132877
269	0	0.000303921
270	0	0.000628051
271	0	0.000726755
272	0	0.000497084
273	0	0.000570626
274	0	0.00956491
275	0	0.00037306
276	0	0.0122367
277	0	0.0002991
278	0	0.000907695
279	0	0.0716292
280	0	0.23761
281	0	0.000462545
282	0	0.0466132
283	0	0.0445324
284	0	0.000711546
285	0	0.000707853
286	0	0.0217059
287	0	0.145118
288	0	0.00150483
289	0	0.00332668
290	0	0.000747081
291	0	0.000729019
292	0	0.00132722
293	0	0.00362135
294	0	0.200943
295	0	0.000738224
296	0	0.316248
297	0	0.726206
298	0	0.000699714
299	0	0.000690224
300	0	0.000705559
301	0	0.0139782
302	0	0.179997
303	0	0.0027954
304	0	0.000406718
305	0	0.000714722
306	0	0.000613129
307	0	0.00594569
308	0	0.00208343
309	0	0.000394156
310	0	0.000393801
311	0	0.000827991
312	0	0.212354
313	0	0.0120905
314	0	0.0381414
315	0	0.000668599
316	0	0.000546509
317	0	0.000936401
318	0	0.117321
319	0	0.000783617
320	0	0.000653441
321	0	0.61682
322	0	0.0291462
323	0	0.259039
324	0	0.253806
325	0	0.000366527
326	0	0.0197814
327	0	0.000697779
328	0	0.00110369
329	0	0.000929747
330	0	0.0011346
331	0	0.00272791
332	0	0.000463727
333	0	0.00597975
334	0	6.66654e-05
335	0	0.00584992
336	0	0.939349
337	0	0.0970351
338	0	0.000317523
339	0	0.0124954
340	0	0.000766584
341	0	0.000362959
342	0	0.363281
343	0	0.000412998
344	0	0.0015898
345	0	0.000490944
346	0	0.00078464
347	0	0.74229
348	0	0.592585
349	0	0.000178209
350	0	0.000735198
351	0	0.000342025
352	0	0.00087141
353	0	0.000732588
354	0	0.0680012
355	0	0.00238474
356	0	0.745375
357	0	0.13238
358	0	0.0662054
359	0	0.000697678
360	0	0.00609733
361	0	0.000664341
362	0	0.000282726
363	0	0.00211942
364	0	0.0335006
365	0	0.000553075
366	0	0.978222
367	0	0.0171561
368	0	0.000611723
369	0	0.00171283
370	0	0.00079202
371	0	0.000992989
372	0	0.000782598
373	0	0.019148
374	0	0.000440879
375	0	0.00335709
376	0	0.000674031
377	0	0.00132019
378	0	0.000610677
379	0	0.000621149
380	0	0.0125883
381	0	0.175024
382	0	0.00139918
383	0	0.000525361
384	0	0.0528264
385	0	0.127036
386	0	0.70052
387	0	0.0491542
388	0	0.000596351
389	0	0.189769
390	0	0.00364148
391	0	0.030499
392	0	0.0665073
393	0	0.476529
394	0	0.00157883
395	0	0.0178761
396	0	0.000310301
397	0	0.00188126
398	0	0.00051128
399	0	0.129545
400	0	0.0582366
401	0	0.309089
402	0	0.210163
403	0	0.0135498
404	0	0.00711173
405	0	0.00257956
406	0	0.134602
407	0	0.000902251
408	0	0.000461205
409	0	0.000687044
410	0	0.000938416
411	0	0.000549225
412	0	0.000367759
413	0	0.000412283
414	0	0.000988609
415	0	0.0040843
416	0	0.000735326
417	0	0.000499109
418	0	0.0010003
419	0	0.0236024
420	0	0.00657438
421	0	0.0168703
422	0	0.000749556
423	0	0.00064824
424	0	0.187025
425	0	0.0415757
426	0	0.000811096
427	0	0.000450808
428	0	0.000498769
429	0	0.0081837
430	0	0.000720686
431	0	0.000923296
432	0	0.000826306
433	0	0.267276
434	0	0.0218523
435	0	0.000691289
436	0	0.000870488
437	0	0.000875934
438	0	0.000802024
439	0	0.418777
440	0	0.170252
441	0	0.0626239
442	0	0.00279525
443	0	0.133906
444	0	0.00070425
445	0	0.271233
446	0	0.000836234
447	0	0.000660948
448	0	0.000155518
449	0	0.00168536
450	0	0.467886
451	0	0.0163796
452	0	0.000694768
453	0	0.000917722
454	0	0.11107
455	0	0.000955187
456	0	0.00159192
457	0	0.00022832
458	0	0.000522546
459	0	0.736755
460	0	0.000167495
461	0	0.00103903
462	0	0.00121627
463	0	0.881957
464	0	0.000781892
465	0	0.000999477
466	0	0.0167408
467	0	0.225351
468	0	0.00101573
469	0	0.0860754
470	0	0.000857882
471	0	0.0244647
472	0	0.000795879
473	0	0.528369
474	0	0.000463681
475	0	0.0690778
476	0	0.000961799
477	0	0.000419674
478	0	0.000577791
479	0	0.000459676
480	0	0.000480603
481	0	0.000822629
482	0	0.000986843
483	0	0.000339887
484	0	0.00248656
485	0	0.0302658
486	0	0.000671873
487	0	0.00179778
488	0	0.000429096
489	0	0.00229006
490	0	0.267229
491	0	0.000484605
492	0	0.000246224
493	0	0.00106955
494	0	0.00313726
495	0	0.000867614
496	0	0.0255033
497	0	0.000752518
498	0	0.0564143
499	0	0.000689556
500	0	0.000885698
501	0	0.00099772
502	0	0.0677094
503	0	0.000651614
504	0	0.0007547
505	0	0.000923253
506	0	0.00046556
507	0	0.00236299
508	0	0.000935356
509	0	0.820992
510	0	0.0151267
511	0	0.000955371
512	0	0.16
513	0	0.00636476
514	0	0.000421009
515	0	0.000652174
516	0	0.000263812
517	0	0.146218
518	0	0.041108
519	0	0.428362
520	0	0.00708152
521	0	0.270765
522	0	0.00106857
523	0	0.00158183
524	0	0.00389355
525	0	0.00030403
526	0	0.0261335
527	0	0.000522379
528	0	0.578638
529	0	0.124463
530	0	0.000665887
531	0	0.000259388
532	0	0.706048
533	0	0.0203193
534	0	3.11468e-05
535	0	0.000687626
536	0	0.617137
537	0	0.000422841
538	0	0.000516424
539	0	0.00828256
540	0	0.270461
541	0	0.00749229
542	0	0.00139852
543	0	0.179563
544	0	0.88537
545	0	0.00701743
546	0	0.00796058
547	0	0.150685
548	0	0.000837841
549	0	0.0100403
550	0	0.00287072
551	0	0.000496887
552	0	0.000484197
553	0	0.000962211
554	0	0.400456
555	0	0.00395939
556	0	0.0011518
557	0	0.000510515
558	0	0.00156968
559	0	0.000975469
560	0	0.00222221
561	0	0.000746333
562	0	0.00526428
563	0	0.000938837
564	0	0.0358594
565	0	0.681333
566	0	0.00160279
567	0	0.684265
568	0	0.223185
569	0	0.0007859
570	0	0.000368248
571	0	0.000941261
572	0	0.000725295
573	0	0.000825363
574	0	0.0111062
575	0	0.00695316
576	0	0.429763
577	0	0.0268013
578	0	8.92326e-05
579	0	0.000819385
580	0	0.00140743
581	0	0.0245667
582	0	0.0026896
583	0	0.0222848
584	0	0.128705
585	0	0.000709369
586	0	0.000737044
587	0	0.152956
588	0	0.00045207
589	0	0.00214678
590	0	0.000785837
591	0	0.000106168
592	0	0.117003
593	0	0.00045535
594	0	0.000246788
595	0	0.000594447
596	0	0.00673225
597	0	0.000949067
598	0	0.00715365
599	0	0.000825864
600	0	0.000302104
601	0	0.000458195
602	0	0.00136228
603	0	0.000844115
604	0	0.0241809
605	0	0.00175579
606	0	0.000720708
607	0	0.00139158
608	0	0.010957
609	0	0.000418746
610	0	0.00140768
611	0	0.867509
612	0	0.0998683
613	0	0.0130808
614	0	0.00124714
615	0	0.000874654
616	0	0.000996426
617	0	0.0178626
618	0	0.000834591
619	0	0.000971425
620	0	0.000270717
621	0	0.232049
622	0	0.000872704
623	0	0.000694749
624	0	0.000490026
625	0	0.00127071
626	0	0.00323389
627	0	0.000885599
628	0	0.48857
629	0	0.00050155
630	0	0.00513936
631	0	0.00140462
632	0	0.000714579
633	0	0.00247071
634	0	0.00225461
635	0	0.00726324
636	0	0.00157885
637	0	0.000338721
638	0	0.118863
639	0	0.0227092
640	0	0.293503
641	0	0.000172876
642	0	0.000342553
643	0	0.000393826
644	0	0.000695596
645	0	0.00321711
646	0	0.000812361
647	0	0.25642
648	0	0.00114387
649	0	0.000883562
650	0	0.000797069
651	0	0.000680606
652	0	0.000818835
653	0	0.00252145
654	0	0.00356035
655	0	0.00106536
656	0	0.0142762
657	0	0.00082011
658	0	0.000227565
659	0	0.00119381
660	0	0.00428782
661	0	0.000436545
662	0	0.000430801
663	0	0.000109654
664	0	0.000436949
665	0	0.00463437
666	0	0.121008
667	0	0.0199399
668	0	0.000380348
669	0	0.00337631
670	0	0.000848083
671	0	0.000954553
672	0	0.00096421
673	0	0.000879008
674	0	0.128444
675	0	0.00103295
676	0	0.0187199
677	0	0.039742
678	0	0.000482297
679	0	0.014946
680	0	0.00670929
681	0	0.000819857
682	0	0.630109
683	0	0.0568133
684	0	0.00116373
685	0	0.000464143
686	0	0.00174086
687	0	0.00122707
688	0	0.000156082
689	0	0.00652304
690	0	0.00700251
691	0	0.000838506
692	0	0.0392083
693	0	0.998332
694	0	0.00898542
695	0	0.000814712
696	0	0.0288959
697	0	0.000760758
698	0	0.00371704
699	0	0.000357724
700	0	0.000818251
701	0	0.000252877
702	0	0.000302684
703	0	0.00596747
704	0	0.212414
705	0	0.0104423
706	0	0.000843933
707	0	0.00976087
708	0	0.00055464
709	0	0.000414701
710	0	0.000182628
711	0	0.000857922
712	0	0.0370328
713	0	0.00735809
714	0	0.081658
715	0	0.00500574
716	0	0.00101775
717	0	0.00074663
718	0	0.000217468
719	0	0.0119207
720	0	0.000535251
721	0	0.0682953
722	0	0.000385294
723	0	0.000851697
724	0	0.0399131
725	0	0.00055065
726	0	0.000806287
727	0	0.000444964
728	0	0.0818853
729	0	0.000711394
730	0	0.000502148
731	0	0.0220914
732	0	0.000165167
733	0	0.0133906
734	0	0.000664366
735	0	0.000440121
736	0	0.297023
737	0	0.000407357
738	0	0.000740308
739	0	0.000546409
740	0	0.000753316
741	0	0.049104
742	0	0.14767
743	0	0.000255424
744	0	0.0069908
745	0	0.000652651
746	0	0.00186089
747	0	0.00538829
748	0	0.0145577
749	0	0.0360922
750	0	0.0392807
751	0	0.000775911
752	0	0.00634311
753	0	0.000287855
754	0	0.000802865
755	0	0.000589813
756	0	0.000714622
757	0	0.000918551
758	0	0.313196
759	0	0.000371975
760	0	0.00259208
761	0	0.0135626
762	0	0.000297502
763	0	0.00146543
764	0	0.000894709
765	0	0.000370936
766	0	0.00101779
767	0	0.000692317
768	0	0.00534336
769	0	0.0561967
770	0	0.000214522
771	0	0.000870374
772	0	0.730173
773	0	0.0420387
774	0	0.000782126
775	0	0.000645275
776	0	0.00105649
777	0	0.000988867
778	0	0.000265793
779	0	0.000963404
780	0	0.00508338
781	0	0.00076901
782	0	0.000653299
783	0	0.0784396
784	0	0.00935881
785	0	0.00347189
786	0	0.000690038
787	0	0.00675649
788	0	0.000672818
789	0	0.000785215
790	0	0.000786621
791	0	0.00440428
792	0	0.000361949
793	0	0.004634
794	0	0.349138
795	0	0.519337
796	0	0.0301121
797	0	0.000935368
798	0	0.000774316
799	0	0.000791642
800	0	6.69475e-05
801	0	0.000726025
802	0	0.220857
803	0	0.0555394
804	0	0.000222736
805	0	0.000680735
806	0	0.000291853
807	0	0.000626906
808	0	0.00407375
809	0	0.055273
810	0	0.0077263
811	0	0.000390849
812	0	0.000622021
813	0	0.000777821
814	0	0.0018857
815	0	0.00018618
816	0	0.000589063
817	0	0.000783478
818	0	0.042019
819	0	0.000348498
820	0	0.00086368
821	0	0.00221523
822	0	0.000692536
823	0	0.000521223
824	0	0.00388732
825	0	0.000884273
826	0	0.0154227
827	0	0.000734402
828	0	0.000907969
829	0	0.0010108
830	0	0.439615
831	0	0.0143758
832	0	0.313156
833	0	0.000318031
834	0	0.00101491
835	0	0.00187026
836	0	0.000665181
837	0	0.00060408
838	0	0.000586997
839	0	0.000927726
840	0	0.00040141
841	0	0.000393974
842	0	0.00184764
843	0	0.000851979
844	0	0.000994349
845	0	0.000752898
846	0	0.000878411
847	0	0.000801387
848	0	0.000111212
849	0	0.00434086
850	0	0.00611157
851	0	0.000804782
852	0	0.00055842
853	0	0.00172917
854	0	0.000731395
855	0	0.000657749
856	0	0.0025536
857	0	0.000537158
858	0	0.000572515
859	0	0.00300006
860	0	0.000830098
861	0	0.000463809
862	0	0.0131102
863	0	0.000996815
864	0	0.000713488
865	0	0.000272864
866	0	0.00433115
867	0	0.0505657
868	0	0.846436
869	0	0.729052
870	0	0.0588649
871	0	0.0117991
872	0	0.143204
873	0	0.000873025
874	0	0.000406884
875	0	0.000981286
876	0	0.00157674
877	0	0.000408185
878	0	0.000139083
879	0	0.00079121
880	0	0.000666967
881	0	0.00492036
882	0	0.00181988
883	0	0.000863055
884	0	0.52281
885	0	0.00109419
886	0	0.0577067
887	0	0.375182
888	0	0.000784242
889	0	0.00222012
890	0	3.77804e-05
891	0	0.000600987
892	0	0.280701
893	0	0.000494642
894	0	0.000786247
895	0	0.00436949
896	0	0.000759317
897	0	0.15232
898	0	0.0377463
899	0	0.163
900	0	0.00163052
901	0	0.000411461
902	0	0.00381126
903	0	0.000553994
904	0	0.0117836
905	0	0.000605416
906	0	0.000398702
907	0	0.000545581
908	0	0.000964183
909	0	0.15606
910	0	0.16142
911	0	0.0125735
912	0	0.000344489
913	0	0.000840616
914	0	0.000717751
915	0	0.000771397
916	0	0.000406158
917	0	0.00132245
918	0	0.002473
919	0	0.00871477
920	0	0.0138188
921	0	0.000671765
922	0	0.000791314
923	0	0.000794584
924	0	0.000758582
925	0	0.0128242
926	0	0.00168797
927	0	0.00123294
928	0	0.00275443
929	0	0.000675928
930	0	0.000593065
931	0	0.847115
932	0	0.0133265
933	0	0.000884279
934	0	0.000443064
935	0	0.000881814
936	0	0.0312269
937	0	0.0330491
938	0	0.000857403
939	0	0.118033
940	0	0.000624067
941	0	0.000876479
942	0	0.104858
943	0	0.00101599
944	0	0.000440464
945	0	0.00045712
946	0	0.000523782
947	0	0.119393
948	0	0.626485
949	0	0.00038602
950	0	0.000753791
951	0	0.000569566
952	0	0.00095654
953	0	0.000438056
954	0	0.000793782
955	0	0.000155378
956	0	0.000536647
957	0	0.000910551
958	0	0.108031
959	0	0.000947811
960	0	0.00061766
961	0	0.000531432
962	0	0.000633437
963	0	0.000927477
964	0	0.0119548
965	0	0.852842
966	0	0.0508332
967	0	0.00225604
968	0	0.000657112
969	0	0.00123257
970	0	0.00110794
971	0	0.00709211
972	0	0.000599944
973	0	0.000204703
974	0	0.00043903
975	0	0.00126905
976	0	0.00121306
977	0	0.000140214
978	0	0.00238752
979	0	0.0272761
980	0	0.00112576
981	0	0.00203753
982	0	0.00196187
983	0	0.00331483
984	0	0.0383924
985	0	0.000755458
986	0	0.00127494
987	0	0.0141535
988	0	0.273986
989	0	0.000815025
990	0	0.00623209
991	0	0.000576036
992	0	0.00143791
993	0	0.00109142
994	0	0.00248875
995	0	0.00101929
996	0	0.000821626
997	0	0.0251838
998	0	0.00237591
999	0	0.00055536
1000	0	0.000711237
1001	0	0.000525949
1002	0	0.000357642
1003	0	0.00072562
1004	0	0.000727635
1005	0	0.000621398
1006	0	0.291991
1007	0	0.000870907
1008	0	0.0010941
1009	0	0.000716695
1010	0	0.926827
1011	0	0.00215521
1012	0	0.0157615
1013	0	0.000493686
1014	0	0.000391897
1015	0	0.106071
1016	0	0.00019619
1017	0	0.000223443
1018	0	0.27087
1019	0	0.00866725
1020	0	0.00101014
1021	0	0.000349612
1022	0	0.000823282
1023	0	0.000547534
1024	0	0.000499317
1025	0	0.580555
1026	0	0.0202401
1027	0	0.00133024
1028	0	0.00164214
1029	0	0.0018411
1030	0	0.000438318
1031	0	0.00121069
1032	0	0.000819089
1033	0	0.0135933
1034	0	0.026263
1035	0	0.00609629
1036	0	0.000278655
1037	0	0.000807623
1038	0	0.61291
1039	0	0.000464292
1040	0	0.173263
1041	0	0.000181099
1042	0	0.000744937
1043	0	0.00686635
1044	0	0.000721097
1045	0	0.00529553
1046	0	0.000795036
1047	0	0.0141212
1048	0	0.0010813
1049	0	0.00011657
1050	0	0.00204488
1051	0	0.0026325
1052	0	0.000552247
1053	0	4.23854e-05
1054	0	6.36426e-05
1055	0	0.0248131
1056	0	0.000906557
1057	0	0.000901623
1058	0	0.000655443
1059	0	0.0060302
1060	0	0.339013
1061	0	0.000793368
1062	0	0.000141894
1063	0	0.0157871
1064	0	0.0310887
1065	0	0.0088827
1066	0	0.000182149
1067	0	0.00182434
1068	0	0.0014447
1069	0	0.055632
1070	0	0.000304075
1071	0	0.00018534
1072	0	0.000340726
1073	0	0.000510223
1074	0	0.0540355
1075	0	0.188774
1076	0	0.000279377
1077	0	0.550453
1078	0	0.0117257
1079	0	0.512866
1080	0	0.000742617
1081	0	0.00716464
1082	0	0.0061729
1083	0	0.000580571
1084	0	0.000514135
1085	0	0.000472838
1086	0	0.25251
1087	0	0.00154512
1088	0	0.00318717
1089	0	0.00199151
1090	0	0.000795772
1091	0	0.00694125
1092	0	0.000646034
1093	0	0.0369236
1094	0	0.000404551
1095	0	0.00092573
1096	0	0.000786906
1097	0	0.000697507
1098	0	0.000255421
1099	0	0.000199927
1100	0	0.00339978
1101	0	0.000609405
1102	0	0.00639422
1103	0	0.000586332
1104	0	0.00192108
1105	0	0.000776111
1106	0	0.00133431
1107	0	0.00242498
1108	0	0.000745181
1109	0	0.000556876
1110	0	0.000841375
1111	0	0.000248807
1112	0	0.000835747
1113	0	0.000209651
1114	0	0.0475547
1115	0	0.0242324
1116	0	0.000537059
1117	0	0.000734962
1118	0	0.0117731
1119	0	0.00147893
1120	0	0.000685697
1121	0	0.00186668
1122	0	0.000896938
1123	0	0.518522
1124	0	0.000838907
1125	0	0.00159954
1126	0	0.0197073
1127	0	0.000498144
1128	0	0.000809519
1129	0	0.000477098
1130	0	0.197751
1131	0	0.00189438
1132	0	0.000671355
1133	0	0.0225061
1134	0	0.000320747
1135	0	0.000469477
1136	0	0.000836151
1137	0	0.00889294
1138	0	0.000415007
1139	0	0.00071293
1140	0	0.000785752
1141	0	0.129551
1142	0	0.00475412
1143	0	0.000675639
1144	0	0.000715904
1145	0	0.000741375
1146	0	0.109558
1147	0	0.00073829
1148	0	0.185388
1149	0	0.000860428
1150	0	0.445703
1151	0	0.000877585
1152	0	0.000806348
1153	0	0.134558
1154	0	0.000687914
1155	0	0.662752
1156	0	0.000878328
1157	0	0.000750777
1158	0	0.00602753
1159	0	0.000784867
1160	0	0.000448152
1161	0	0.713058
1162	0	0.000657615
1163	0	0.013935
1164	0	0.000973052
1165	0	0.166602
1166	0	0.00137643
1167	0	0.000922093
1168	0	0.127478
1169	0	0.0483805
1170	0	0.000863728
1171	0	0.00219791
1172	0	0.0751761
1173	0	0.000760683
1174	0	0.000219686
1175	0	0.000308233
1176	0	0.0035893
1177	0	0.000309268
1178	0	0.00335243
1179	0	0.00124711
1180	0	0.000968881
1181	0	0.0111635
1182	0	0.00154751
1183	0	0.00303744
1184	0	0.00340323
1185	0	0.000366191
1186	0	0.0506007
1187	0	0.000721744
1188	0	0.0267991
1189	0	0.000165271
1190	0	0.00109071
1191	0	0.00120695
1192	0	0.000693191
1193	0	0.000675361
1194	0	0.000821416
1195	0	0.000282836
1196	0	0.00087451
1197	0	0.000990651
1198	0	0.000355101
1199	0	0.0010203
1200	0	0.001122
1201	0	0.00058065
1202	0	0.00130352
1203	0	0.00234931
1204	0	0.000839372
1205	0	0.000745264
1206	0	0.000629904
1207	0	0.000107026
1208	0	0.000132063
1209	0	0.0198885
1210	0	0.0253264
1211	0	0.000813138
1212	0	0.00951673
1213	0	0.0020528
1214	0	0.000475012
1215	0	0.000894496
1216	0	0.785037
1217	0	0.137314
1218	0	0.000437176
1219	0	0.894028
1220	0	0.00067459
1221	0	0.00137065
1222	0	0.041017
1223	0	0.000849713
1224	0	0.000482148
1225	0	0.000883553
1226	0	0.00685196
1227	0	0.140483
1228	0	0.0643045
1229	0	0.203792
1230	0	0.000791239
1231	0	0.203212
1232	0	0.00197913
1233	0	0.000694234
1234	0	0.000484011
1235	0	0.000776629
1236	0	6.73521e-05
1237	0	0.000497199
1238	0	0.000148847
1239	0	0.0463254
1240	0	0.000939961
1241	0	0.00928769
1242	0	0.000436834
1243	0	0.00475592
1244	0	0.00307176
1245	0	0.000795476
1246	0	0.000600684
1247	0	0.000863317
1248	0	0.198656
1249	0	0.00483122
1250	0	0.00171215
1251	0	0.000768978
1252	0	0.00109789
1253	0	0.0290034
1254	0	0.0019262
1255	0	0.000320282
1256	0	0.0230354
1257	0	0.0102816
1258	0	0.00233397
1259	0	0.0232394
1260	0	0.00724147
1261	0	0.000251422
1262	0	0.000703643
1263	0	0.00114244
1264	0	0.00410154
1265	0	0.152758
1266	0	0.000838446
1267	0	0.00662829
1268	0	0.199299
1269	0	0.000427148
1270	0	0.00446199
1271	0	0.000728409
1272	0	0.00107124
1273	0	0.000656092
1274	0	0.00100501
1275	0	0.00101088
1276	0	0.000706861
1277	0	0.00121562
1278	0	0.000971184
1279	0	0.000845802
1280	0	0.000267962
1281	0	0.00175828
1282	0	0.00382159
1283	0	0.00155858
1284	0	0.000654329
1285	0	0.0793343
1286	0	0.00156032
1287	0	0.0019493
1288	0	0.00277531
1289	0	0.0289606
1290	0	0.000799851
1291	0	0.196612
1292	0	0.295081
1293	0	0.0618106
1294	0	0.527814
1295	0	0.00512567
1296	0	0.0189087
1297	0	0.000347444
1298	0	0.000749325
1299	0	0.000807145
1300	0	0.000910098
1301	0	0.000197549
1302	0	0.753809
1303	0	0.0109678
1304	0	0.00323575
1305	0	0.0137474
1306	0	0.000480656
1307	0	0.000540413
1308	0	0.00148845
1309	0	0.000468951
1310	0	0.000824326
1311	0	0.00165409
1312	0	0.000326972
1313	0	0.00111624
1314	0	0.000858328
1315	0	0.000890136
1316	0	0.000626212
1317	0	0.00113589
1318	0	0.227558
1319	0	0.063182
1320	0	0.00056146
1321	0	0.000742208
1322	0	0.000650262
1323	0	0.0492264
1324	0	0.0764216
1325	0	0.000580339
1326	0	0.000114671
1327	0	0.000552377
1328	0	0.00297355
1329	0	0.00761669
1330	0	0.000469444
1331	0	0.000862286
1332	0	0.00605468
1333	0	0.000704043
1334	0	0.000841683
1335	0	0.000798394
1336	0	8.68449e-05
1337	0	0.0941176
1338	0	0.000309184
1339	0	0.780922
1340	0	0.000440733
1341	0	0.75151
1342	0	0.572495
1343	0	0.000766461
1344	0	0.00345612
1345	0	0.31283
1346	0	0.00246235
1347	0	0.000207509
1348	0	0.000692948
1349	0	0.0061797
1350	0	0.000650908
1351	0	0.140292
1352	0	0.000830397
1353	0	0.00149212
1354	0	0.0158546
1355	0	0.000159645
1356	0	0.364956
1357	0	0.0032163
1358	0	0.040645
1359	0	0.00073689
1360	0	0.581808
1361	0	0.00375726
1362	0	0.000844704
1363	0	0.000732699
1364	0	9.36912e-05
1365	0	0.000699357
1366	0	0.000655817
1367	0	0.000860857
1368	0	0.000498932
1369	0	0.244705
1370	0	0.000647346
1371	0	0.000263689
1372	0	0.000838111
1373	0	0.162332
1374	0	0.092561
1375	0	0.000478612
1376	0	0.00080526
1377	0	0.000512456
1378	0	0.000828182
1379	0	0.142339
1380	0	0.00408966
1381	0	0.000810517
1382	0	0.0783307
1383	0	0.000173816
1384	0	0.00266658
1385	0	0.000750162
1386	0	0.0526645
1387	0	0.000648863
1388	0	0.000278944
1389	0	0.000643922
1390	0	0.0041285
1391	0	0.000249374
1392	0	0.985186
1393	0	0.950185
1394	0	0.000462182
1395	0	6.72629e-05
1396	0	0.00208505
1397	0	0.00556015
1398	0	0.0180965
1399	0	0.00167662
1400	0	0.000811137
1401	0	0.000853729
1402	0	0.344494
1403	0	0.0289282
1404	0	0.295856
1405	0	0.652584
1406	0	0.00089663
1407	0	0.000950868
1408	0	0.00371736
1409	0	0.00118478
1410	0	0.0005498
1411	0	0.00758977
1412	0	0.0015333
1413	0	0.046144
1414	0	0.000965733
1415	0	0.0033038
1416	0	0.0056908
1417	0	0.000295323
1418	0	0.00957927
1419	0	0.000904793
1420	0	0.00082252
1421	0	0.00103664
1422	0	0.000160185
1423	0	0.000949912
1424	0	0.00127593
1425	0	0.66164
1426	0	0.0315024
1427	0	0.115909
1428	0	0.000692605
1429	0	0.000896456
1430	0	0.904866
1431	0	0.111685
1432	0	0.00477437
1433	0	0.0153483
1434	0	0.0013502
1435	0	0.0282708
1436	0	0.000195991
1437	0	0.000650116
1438	0	0.551724
1439	0	0.289709
1440	0	0.000742463
1441	0	0.000617837
1442	0	0.000853593
1443	0	0.117537
1444	0	0.327718
1445	0	0.000136497
1446	0	0.000454531
1447	0	0.596272
1448	0	0.00155518
1449	0	0.0025176
1450	0	0.00362368
1451	0	0.0205149
1452	0	0.000807703
1453	0	0.449637
1454	0	0.125897
1455	0	0.000360158
1456	0	0.00243195
1457	0	0.0095256
1458	0	0.117709
1459	0	0.000559378
1460	0	0.000477265
1461	0	0.00132093
1462	0	0.380317
1463	0	0.00918004
1464	0	0.000813422
1465	0	0.00108568
1466	0	0.000828741
1467	0	0.0116028
1468	0	0.0143471
1469	0	0.00167663
1470	0	0.00031262
1471	0	0.00022681
1472	0	0.437249
1473	0	0.000681807
1474	0	0.000806186
1475	0	0.00218778
1476	0	0.000296906
1477	0	0.000887166
1478	0	0.000567857
1479	0	0.00624892
1480	0	0.0025636
1481	0	0.110827
1482	0	0.00348362
1483	0	0.00512672
1484	0	0.000448562
1485	0	0.00226452
1486	0	0.000934122
1487	0	0.000727223
1488	0	0.00164653
1489	0	0.00166761
1490	0	0.00085973
1491	0	0.0281221
1492	0	0.164064
1493	0	0.366013
1494	0	0.00747072
1495	0	0.778965
1496	0	0.000653556
1497	0	0.400104
1498	0	0.000843454
1499	0	0.000843977
1500	0	0.00502172
1501	0	0.00183549
1502	0	0.00963422
1503	0	0.000789534
1504	0	0.000386729
1505	0	0.00117749
1506	0	0.000588992
1507	0	0.556333
1508	0	0.000408453
1509	0	0.000858509
1510	0	0.000459107
1511	0	0.000218793
1512	0	0.00143623
1513	0	0.66156
1514	0	0.000342718
1515	0	0.00101938
1516	0	0.000900114
1517	0	0.00023947
1518	0	0.0066384
1519	0	0.00040854
1520	0	0.590125
1521	0	0.000431125
1522	0	0.00622644
1523	0	0.00167801
1524	0	0.000353362
1525	0	0.0159872
1526	0	0.000918426
1527	0	0.26662
1528	0	0.415143
1529	0	0.00087292
1530	0	0.000752088
1531	0	0.00617159
1532	0	0.00280615
1533	0	0.761116
1534	0	0.000763604
1535	0	0.000539063
1536	0	0.936988
1537	0	0.000339269
1538	0	0.00332725
1539	0	0.00449197
1540	0	0.000688627
1541	0	0.00795974
1542	0	0.00113198
1543	0	0.0782384
1544	0	0.00122566
1545	0	0.000835269
1546	0	0.00876573
1547	0	0.00132319
1548	0	0.000803719
1549	0	0.000671905
1550	0	0.000545585
1551	0	0.000871129
1552	0	0.000815273
1553	0	0.00044268
1554	0	0.775116
1555	0	0.00341017
1556	0	0.00254774
1557	0	0.0119362
1558	0	0.513497
1559	0	0.00579062
1560	0	0.000823488
1561	0	0.000267448
1562	0	0.000876959
1563	0	0.00213995
1564	0	0.000565587
1565	0	0.000357909
1566	0	0.000391055
1567	0	0.000787657
1568	0	0.000540433
1569	0	0.00166229
1570	0	0.000651628
1571	0	0.000522681
1572	0	0.000992113
1573	0	0.000803969
1574	0	0.000456233
1575	0	0.00154254
1576	0	0.000727097
1577	0	0.373079
1578	0	0.184183
1579	0	0.0119482
1580	0	0.000736056
1581	0	0.000841791
1582	0	0.00831884
1583	0	0.000855032
1584	0	0.00081154
1585	0	0.00890309
1586	0	0.000785121
1587	0	0.0144924
1588	0	0.000463293
1589	0	0.000459582
1590	0	0.00202727
1591	0	0.00271553
1592	0	0.00199156
1593	0	0.00657851
1594	0	0.0140262
1595	0	0.000218834
1596	0	0.226332
1597	0	0.000857677
1598	0	0.000690454
1599	0	0.00812803
1600	0	0.0445937
1601	0	0.112828
1602	0	0.000241311
1603	0	0.000678822
1604	0	0.000914766
1605	0	0.000903251
1606	0	0.000981883
1607	0	0.000815665
1608	0	0.00081059
1609	0	0.00106714
1610	0	0.000591069
1611	0	0.00255166
1612	0	0.0509148
1613	0	0.000866981
1614	0	0.00506717
1615	0	0.00055341
1616	0	0.000178534
1617	0	0.000433218
1618	0	0.000862
1619	0	0.00710655
1620	0	0.000823558
1621	0	0.000247954
1622	0	0.000641655
1623	0	0.0350405
1624	0	0.0100021
1625	0	0.00410155
1626	0	0.000427137
1627	0	0.00196258
1628	0	0.00161064
1629	0	0.000410393
1630	0	0.000863208
1631	0	0.0019836
1632	0	0.62492
1633	0	0.000859636
1634	0	0.0207162
1635	0	0.00183615
1636	0	0.000638464
1637	0	0.000975819
1638	0	0.000622789
1639	0	0.0760232
1640	0	0.000838236
1641	0	0.000837512
1642	0	0.00405102
1643	0	0.18009
1644	0	0.000717298
1645	0	0.000867043
1646	0	0.000840199
1647	0	0.000364228
1648	0	0.0001607
1649	0	0.000503096
1650	0	0.00558472
1651	0	0.00976649
1652	0	0.0305294
1653	0	0.000113131
1654	0	0.00199007
1655	0	0.0322324
1656	0	0.50459
1657	0	0.00333693
1658	0	0.00177644
1659	0	0.0440738
1660	0	0.000718136
1661	0	0.936726
1662	0	0.00024941
1663	0	0.00766198
1664	0	0.000408128
1665	0	0.00560294
1666	0	0.0268188
1667	0	0.00876753
1668	0	0.16883
1669	0	0.00049261
1670	0	0.374873
1671	0	0.169782
1672	0	0.0140125
1673	0	0.4531
1674	0	0.00110468
1675	0	0.00372254
1676	0	0.000779602
1677	0	0.663528
1678	0	0.000836855
1679	0	0.000189887
1680	0	0.00237431
1681	0	0.467272
1682	0	0.195151
1683	0	0.002611
1684	0	0.320868
1685	0	0.000907266
1686	0	0.0309766
1687	0	0.0010866
1688	0	0.00458878
1689	0	0.000938874
1690	0	0.00103959
1691	0	0.27743
1692	0	0.000937365
1693	0	0.000808314
1694	0	0.00676837
1695	0	0.000850391
1696	0	0.00245217
1697	0	0.253729
1698	0	0.00533427
1699	0	0.00116803
1700	0	0.297753
1701	0	0.00021988
1702	0	0.00114787
1703	0	0.000740656
1704	0	0.00040879
1705	0	0.350781
1706	0	0.00187704
1707	0	0.0004756
1708	0	0.00122907
1709	0	0.0030944
1710	0	0.00224502
1711	0	0.00166875
1712	0	0.00121463
1713	0	0.00232646
1714	0	0.000746764
1715	0	0.0184161
1716	0	0.000773509
1717	0	0.0347019
1718	0	0.42239
1719	0	0.000663098
1720	0	0.0204401
1721	0	0.0177322
1722	0	0.0532949
1723	0	0.000294501
1724	0	0.00174528
1725	0	0.00670919
1726	0	0.000817386
1727	0	0.000738684
1728	0	0.00575661
1729	0	0.00490609
1730	0	4.05463e-05
1731	0	0.130803
1732	0	0.000936892
1733	0	0.000896002
1734	0	0.655561
1735	0	0.00271442
1736	0	0.00987853
1737	0	5.77179e-05
1738	0	0.000729161
1739	0	0.000657915
1740	0	0.000882553
1741	0	0.305484
1742	0	0.365842
1743	0	0.579498
1744	0	0.000318304
1745	0	0.000899168
1746	0	0.000906085
1747	0	0.00120257
1748	0	0.000697354
1749	0	0.144557
1750	0	0.00100559
1751	0	0.0541105
1752	0	0.00140254
1753	0	0.0874822
1754	0	0.00113265
1755	0	0.209118
1756	0	0.000775941
1757	0	0.000844043
1758	0	0.00757419
1759	0	0.570018
1760	0	0.000648871
1761	0	0.00081993
1762	0	0.00124628
1763	0	0.000818259
1764	0	0.000615856
1765	0	0.00109816
1766	0	0.000387436
1767	0	0.00408308
1768	0	0.000618563
1769	0	0.000336485
1770	0	0.0295777
1771	0	0.000867409
1772	0	0.0121751
1773	0	0.850406
1774	0	0.0082265
1775	0	0.00124687
1776	0	9.21234e-05
1777	0	0.144031
1778	0	0.000788742
1779	0	0.000151695
1780	0	0.00610295
1781	0	0.0626563
1782	0	0.00669453
1783	0	0.000321872
1784	0	0.000633187
1785	0	0.00245469
1786	0	0.000974633
1787	0	0.00172147
1788	0	0.000551274
1789	0	0.00109165
1790	0	0.00098373
1791	0	0.000860054
1792	0	0.000742755
1793	0	0.000512905
1794	0	0.000843322
1795	0	0.0103162
1796	0	0.000728577
1797	0	0.71081
1798	0	0.123252
1799	0	6.56312e-05
1800	0	0.000935273
1801	0	0.0804595
1802	0	0.00332858
1803	0	0.000378705
1804	0	0.107985
1805	0	0.000770036
1806	0	0.000737634
1807	0	0.000759192
1808	0	0.000531415
1809	0	0.00501777
1810	0	0.0387598
1811	0	0.000491088
1812	0	0.000199474
1813	0	0.0226127
1814	0	0.000811258
1815	0	0.0249779
1816	0	0.000510023
1817	0	0.000840629
1818	0	0.00100268
1819	0	0.0565177
1820	0	0.000717558
1821	0	0.00526571
1822	0	0.000397056
1823	0	0.00309095
1824	0	0.0991274
1825	0	0.000610664
1826	0	0.000666004
1827	0	0.000495408
1828	0	0.00495951
1829	0	0.0155773
1830	0	0.0191272
1831	0	0.00224268
1832	0	0.00074773
1833	0	0.000401327
1834	0	0.00151336
1835	0	0.000354851
1836	0	0.000831871
1837	0	0.00640357
1838	0	0.000179192
1839	0	0.000729432
1840	0	0.454353
1841	0	0.0520974
1842	0	0.000349362
1843	0	0.0489588
1844	0	0.484778
1845	0	0.000570226
1846	0	0.000699343
1847	0	0.0161922
1848	0	0.00041683
1849	0	0.000668753
1850	0	0.000482244
1851	0	0.000759318
1852	0	0.912596
1853	0	0.000387689
1854	0	0.000572219
1855	0	0.00069775
1856	0	0.0127011
1857	0	0.00110191
1858	0	0.00033719
1859	0	0.000233637
1860	0	0.000748654
1861	0	0.510654
1862	0	0.00184333
1863	0	0.000473371
1864	0	0.000850127
1865	0	0.00058683
1866	0	0.0843297
1867	0	0.00293742
1868	0	0.000827041
1869	0	0.00363295
1870	0	0.000567388
1871	0	0.00197607
1872	0	0.000178491
1873	0	0.000520931
1874	0	0.00803927
1875	0	0.00753255
1876	0	0.00178743
1877	0	0.000840662
1878	0	0.000898255
1879	0	0.000492511
1880	0	0.00244706
1881	0	0.377784
1882	0	0.128258
1883	0	0.00691145
1884	0	0.00382179
1885	0	0.00102926
1886	0	0.000241807
1887	0	0.000649324
1888	0	0.000907809
1889	0	0.0200231
1890	0	0.0502683
1891	0	0.000682084
1892	0	0.00361022
1893	0	0.00177675
1894	0	0.000490398
1895	0	0.000207977
1896	0	0.755214
1897	0	0.000562857
1898	0	0.000606587
1899	0	0.706507
1900	0	0.209156
1901	0	0.000408287
1902	0	0.000674557
1903	0	0.221829
1904	0	0.000808987
1905	0	0.000682632
1906	0	0.000794655
1907	0	0.000561573
1908	0	0.000992777
1909	0	0.000761339
1910	0	0.000690205
1911	0	0.000827865
1912	0	0.000963186
1913	0	0.00525419
1914	0	0.000797589
1915	0	0.000324698
1916	0	0.0377543
1917	0	0.000488388
1918	0	0.000625497
1919	0	0.000941658
1920	0	0.000265436
1921	0	0.0121732
1922	0	0.000549842
1923	0	0.00086958
1924	0	0.000737425
1925	0	0.68773
1926	0	0.000843316
1927	0	0.000759419
1928	0	0.000494205
1929	0	0.00110369
1930	0	0.160445
1931	0	0.000611113
1932	0	0.000443746
1933	0	0.000330713
1934	0	0.436159
1935	0	0.000420004
1936	0	0.0015287
1937	0	0.000755421
1938	0	0.000868497
1939	0	0.000339747
1940	0	0.000860482
1941	0	0.000396445
1942	0	0.000889523
1943	0	0.00160256
1944	0	0.00964217
1945	0	0.011443
1946	0	9.70082e-05
1947	0	0.000732244
1948	0	0.0125614
1949	0	0.000410708
1950	0	0.00125452
1951	0	0.000508604
1952	0	0.000709345
1953	0	0.000826454
1954	0	0.00832082
1955	0	0.000807263
1956	0	0.0220075
1957	0	0.00582997
1958	0	0.120497
1959	0	0.00202896
1960	0	0.000642897
1961	0	0.0068083
1962	0	0.0823871
1963	0	0.0006739
1964	0	0.000863666
1965	0	0.998907
1966	0	0.00592168
1967	0	0.0125517
1968	0	0.730115
1969	0	0.000319627
1970	0	0.00183654
1971	0	0.544717
1972	0	0.000206601
1973	0	0.000550294
1974	0	0.00119018
1975	0	0.0508707
1976	0	0.187299
1977	0	0.000918864
1978	0	0.0472185
1979	0	0.000869846
1980	0	0.231199
1981	0	0.0025359
1982	0	0.000288144
1983	0	0.132278
1984	0	0.000241722
1985	0	0.00764263
1986	0	0.00116122
1987	0	0.000523556
1988	0	0.0127291
1989	0	0.000681091
1990	0	0.0102536
1991	0	0.000503361
1992	0	0.000465754
1993	0	0.000550571
1994	0	0.0238455
1995	0	0.0263149
1996	0	0.105069
1997	0	0.0149149
1998	0	0.000287197
[truncated: 1 more rows]

## Sheet: A_5
A_3d_sfy1_n_n_0	Label	Score
0	0	0.000828445
1	0	0.000199271
2	0	0.000708759
3	0	0.000825355
4	0	0.000785723
5	0	0.000991884
6	0	0.0156418
7	0	0.813718
8	0	0.630761
9	0	0.695284
10	0	0.000733475
11	0	0.663102
12	0	0.000810297
13	0	0.43123
14	0	0.00061041
15	0	0.00465854
16	0	0.00880998
17	0	0.00438512
18	0	0.000943722
19	0	0.587303
20	0	0.000782586
21	0	0.000289628
22	0	0.248111
23	0	0.000783832
24	0	0.000896385
25	0	0.000329874
26	0	0.000886019
27	0	0.00168466
28	0	0.216689
29	0	0.413449
30	0	0.00130563
31	0	0.619913
32	0	0.0210602
33	0	0.000842598
34	0	0.727513
35	0	0.209287
36	0	0.334006
37	0	0.0016861
38	0	0.000677256
39	0	0.000822196
40	0	0.000965931
41	0	0.25266
42	0	0.639831
43	0	0.619913
44	0	0.391204
45	0	0.00508223
46	0	0.794653
47	0	0.00240256
48	0	0.619913
49	0	0.00107052
50	0	0.000851811
51	0	0.000807247
52	0	0.000866957
53	0	0.206807
54	0	0.999678
55	0	0.00996808
56	0	0.175325
57	0	0.664931
58	0	0.000870101
59	0	0.00133829
60	0	0.000409087
61	0	0.18636
62	0	0.106427
63	0	0.000723529
64	0	0.000855526
65	0	0.269857
66	0	0.00432998
67	0	0.0076092
68	0	0.000955535
69	0	0.00154563
70	0	0.00084176
71	0	0.000800146
72	0	0.0009304
73	0	0.0111953
74	0	0.475339
75	0	0.00202665
76	0	0.000853856
77	0	0.000849731
78	0	0.156722
79	0	0.000922548
80	0	0.447112
81	0	0.00151183
82	0	0.0401267
83	0	0.000872633
84	0	0.909615
85	0	0.000926203
86	0	0.418014
87	0	0.886276
88	0	0.000799927
89	0	0.179204
90	0	0.0723104
91	0	0.000686819
92	0	0.000719321
93	0	0.645527
94	0	0.104126
95	0	0.00108048
96	0	0.639518
97	0	0.00259868
98	0	0.067311
99	0	0.000883867
100	0	0.00104146
101	0	0.00573004
102	0	0.000768457
103	0	0.00895919
104	0	0.000596149
105	0	0.000649765
106	0	0.0010774
107	0	0.000691702
108	0	0.00209614
109	0	0.000643551
110	0	0.619913
111	0	0.15661
112	0	0.72452
113	0	0.000667419
114	0	0.901469
115	0	0.00307075
116	0	0.00183326
117	0	0.183695
118	0	0.570855
119	0	0.000559827
120	0	0.0350181
121	0	0.000717551
122	0	0.00926771
123	0	0.336458
124	0	0.00121636
125	0	0.362002
126	0	0.537881
127	0	0.000864128
128	0	0.0197799
129	0	0.000798369
130	0	0.000849696
131	0	0.00551798
132	0	0.00088875
133	0	0.000785411
134	0	0.2486
135	0	0.000853779
136	0	0.619913
137	0	0.000977646
138	0	0.000645574
139	0	0.00213215
140	0	0.0857256
141	0	0.00235113
142	0	0.808293
143	0	0.055324
144	0	0.323858
145	0	0.000807069
146	0	0.000791662
147	0	0.000767507
148	0	0.800682
149	0	0.0169977
150	0	0.000791325
151	0	0.715761
152	0	0.990442
153	0	0.619913
154	0	0.442877
155	0	0.00406098
156	0	0.000584352
157	0	0.000962966
158	0	0.35165
159	0	0.000849538
160	0	0.000580419
161	0	0.32967
162	0	0.0401481
163	0	0.623544
164	0	0.687958
165	0	0.00142924
166	0	0.000774079
167	0	0.000545255
168	0	0.000643365
169	0	0.00105495
170	0	0.00139194
171	0	0.574898
172	0	0.000883061
173	0	0.00109144
174	0	0.000996948
175	0	0.000853332
176	0	0.798929
177	0	0.000704114
178	0	0.000697482
179	0	0.000729856
180	0	0.00837196
181	0	6.38361e-05
182	0	0.00980059
183	0	0.000835994
184	0	0.490338
185	0	0.925884
186	0	0.000611165
187	0	0.000896066
188	0	0.472482
189	0	0.821724
190	0	0.000901065
191	0	0.00284474
192	0	0.000859155
193	0	0.409994
194	0	0.000431838
195	0	0.192457
196	0	0.000917874
197	0	0.000868216
198	0	0.0884008
199	0	0.000848635
200	0	0.000831707
201	0	0.000839561
202	0	0.000760474
203	0	0.00184352
204	0	0.00091986
205	0	0.0836384
206	0	0.619913
207	0	0.681243
208	0	0.00510762
209	0	0.0014651
210	0	0.000894966
211	0	0.845933
212	0	0.545735
213	0	0.00089133
214	0	0.248638
215	0	0.185187
216	0	0.000869225
217	0	0.000962537
218	0	0.000990669
219	0	0.107487
220	0	0.000874897
221	0	0.00044373
222	0	0.975991
223	0	0.000935294
224	0	0.000783801
225	0	0.868161
226	0	0.0964088
227	0	0.00075647
228	0	0.000701972
229	0	0.526842
230	0	0.135659
231	0	0.986383
232	0	0.000799884
233	0	0.000789527
234	0	0.463165
235	0	0.000524864
236	0	0.000965739
237	0	0.000875276
238	0	0.00574053
239	0	0.00093175
240	0	0.00180539
241	0	0.000893249
242	0	0.648196
243	0	0.00232117
244	0	0.000687035
245	0	0.730729
246	0	0.00600482
247	0	0.00266587
248	0	0.000747685
249	0	0.000900395
250	0	0.668369
251	0	0.000875417
252	0	0.00076534
253	0	0.867861
254	0	0.00267014
255	0	0.000844641
256	0	0.00114713
257	0	0.174184
258	0	0.808505
259	0	0.00139157
260	0	0.00346254
261	0	0.00087359
262	0	0.0040246
263	0	0.00040584
264	0	0.000786465
265	0	0.00913805
266	0	0.000825936
267	0	0.000967269
268	0	0.000855415
269	0	0.0625616
270	0	0.000796601
271	0	0.00401646
272	0	0.0408728
273	0	0.17452
274	0	0.619913
275	0	0.000831355
276	0	0.848794
277	0	0.000822392
278	0	0.774471
279	0	0.184104
280	0	0.000745667
281	0	0.0178167
282	0	0.00132591
283	0	0.000702685
284	0	0.000863597
285	0	0.129197
286	0	0.155296
287	0	0.619913
288	0	0.000829755
289	0	0.893358
290	0	0.00482181
291	0	0.000845253
292	0	0.229564
293	0	0.000976329
294	0	0.94823
295	0	0.100727
296	0	0.0202177
297	0	0.000991769
298	0	0.000938558
299	0	0.00233062
300	0	0.0158558
301	0	0.000890735
302	0	0.000760962
303	0	0.619913
304	0	0.996393
305	0	0.000826291
306	0	0.619913
307	0	0.000849821
308	0	0.736356
309	0	0.619913
310	0	0.268908
311	0	0.601534
312	0	0.00281159
313	0	0.00124983
314	0	0.999074
315	0	0.00951678
316	0	0.000886091
317	0	0.0004699
318	0	0.00408906
319	0	0.000766664
320	0	0.0104317
321	0	0.000751007
322	0	0.000904875
323	0	0.0010771
324	0	0.397406
325	0	0.000889673
326	0	0.000834568
327	0	0.000852082
328	0	0.647148
329	0	0.901289
330	0	0.00880286
331	0	0.00392016
332	0	0.619913
333	0	0.0866904
334	0	0.000809755
335	0	0.00111633
336	0	0.000617874
337	0	0.000579203
338	0	0.00085291
339	0	0.000909585
340	0	0.0272775
341	0	0.00387562
342	0	0.106916
343	0	0.000839327
344	0	0.961283
345	0	0.00958219
346	0	0.147641
347	0	0.000915916
348	0	0.000857006
349	0	0.00707399
350	0	0.677974
351	0	0.000833026
352	0	0.000781306
353	0	0.000869468
354	0	0.0686471
355	0	0.00220803
356	0	0.000863766
357	0	0.00194705
358	0	0.00090522
359	0	0.697323
360	0	0.000837975
361	0	0.240811
362	0	0.000859907
363	0	0.0457434
364	0	0.000914346
365	0	0.000598976
366	0	0.962297
367	0	0.000928293
368	0	0.90799
369	0	0.000830622
370	0	0.000802575
371	0	0.968326
372	0	0.000896453
373	0	0.0252248
374	0	0.000930296
375	0	0.0041999
376	0	0.000934417
377	0	0.000931177
378	0	0.000833123
379	0	0.00063222
380	0	0.175588
381	0	0.000839732
382	0	0.000788331
383	0	0.327347
384	0	0.000768662
385	0	0.000927837
386	0	0.000900997
387	0	0.000790608
388	0	0.00709632
389	0	0.000837421
390	0	0.960057
391	0	0.00079566
392	0	0.000585957
393	0	0.033592
394	0	0.00824793
395	0	0.00091302
396	0	0.686411
397	0	0.0283227
398	0	0.00820012
399	0	0.000783654
400	0	0.000906946
401	0	0.619913
402	0	0.128698
403	0	0.00982077
404	0	0.000928998
405	0	0.211122
406	0	0.000750024
407	0	0.00424998
408	0	0.514696
409	0	0.0537199
410	0	0.00128707
411	0	0.000882347
412	0	0.518257
413	0	0.000534374
414	0	0.00963401
415	0	0.000822494
416	0	0.0113902
417	0	0.00903422
418	0	0.000819666
419	0	0.0559056
420	0	0.821371
421	0	0.000861478
422	0	0.000845765
423	0	0.972403
424	0	0.218865
425	0	0.00122557
426	0	0.335275
427	0	0.953336
428	0	0.798098
429	0	0.000832267
430	0	0.893826
431	0	0.000655901
432	0	0.000706638
433	0	0.0853094
434	0	0.0144151
435	0	0.000628157
436	0	0.102276
437	0	0.000838934
438	0	0.38303
439	0	0.000891996
440	0	0.000743331
441	0	0.619913
442	0	0.000761085
443	0	0.588169
444	0	0.619913
445	0	0.0204544
446	0	0.00280125
447	0	0.000759694
448	0	0.444991
449	0	0.660299
450	0	0.0372518
451	0	0.000688881
452	0	0.00483741
453	0	0.000883183
454	0	0.00049858
455	0	0.00220834
456	0	0.294991
457	0	0.000752597
458	0	0.000917248
459	0	0.000775063
460	0	0.000683511
461	0	0.000933636
462	0	0.00078644
463	0	0.0127755
464	0	0.0110499
465	0	0.000887838
466	0	0.0308756
467	0	0.0008711
468	0	0.524651
469	0	0.253956
470	0	0.000909276
471	0	0.619913
472	0	0.000951918
473	0	0.00674385
474	0	0.506306
475	0	0.00092874
476	0	0.0324646
477	0	0.06134
478	0	0.000916868
479	0	0.000863812
480	0	0.0848533
481	0	0.799524
482	0	0.00454441
483	0	0.00148803
484	0	0.000852496
485	0	0.00121377
486	0	0.747632
487	0	0.000705527
488	0	0.000862721
489	0	0.000576109
490	0	0.00087413
491	0	0.911738
492	0	0.000600605
493	0	0.186458
494	0	0.0325247
495	0	0.000916491
496	0	0.00103172
497	0	0.000849267
498	0	0.0307159
499	0	0.310629
500	0	0.13218
501	0	0.000845343
502	0	0.000996348
503	0	0.00118473
504	0	0.000343173
505	0	0.000973832
506	0	0.937444
507	0	0.619913
508	0	0.00086928
509	0	0.000562387
510	0	0.000744104
511	0	0.000899647
512	0	0.987936
513	0	0.00086213
514	0	0.00291281
515	0	0.447496
516	0	0.000658096
517	0	0.000890225
518	0	0.0443378
519	0	0.000949512
520	0	0.000881295
521	0	0.00304908
522	0	0.619913
523	0	0.103308
524	0	0.000764428
525	0	0.000935056
526	0	0.0361592
527	0	0.619913
528	0	0.000734214
529	0	0.0187037
530	0	0.00450427
531	0	0.00140921
532	0	0.000765729
533	0	0.650235
534	0	0.00246678
535	0	0.000423289
536	0	0.0161227
537	0	0.000638499
538	0	0.629212
539	0	0.000773436
540	0	0.415393
541	0	0.000684414
542	0	0.00152899
543	0	0.000779976
544	0	0.000651341
545	0	0.00417335
546	0	0.000753189
547	0	0.00228075
548	0	0.000644253
549	0	0.172577
550	0	0.109976
551	0	0.619913
552	0	0.000564197
553	0	0.000879874
554	0	0.000862056
555	0	0.792064
556	0	0.00144176
557	0	0.000849814
558	0	0.000960411
559	0	0.000473316
560	0	0.00100575
561	0	0.877378
562	0	0.07662
563	0	0.000597364
564	0	0.619913
565	0	0.000724728
566	0	0.000665944
567	0	0.619913
568	0	0.000962009
569	0	0.000844104
570	0	0.130161
571	0	0.000663227
572	0	0.997446
573	0	0.000747111
574	0	0.000729272
575	0	0.0502104
576	0	0.298073
577	0	0.00182735
578	0	0.000773
579	0	0.00319644
580	0	0.619913
581	0	0.000856991
582	0	0.00172237
583	0	0.000791194
584	0	0.00060509
585	0	0.00355123
586	0	0.0125376
587	0	0.619913
588	0	0.313689
589	0	0.000525318
590	0	0.000798691
591	0	0.000740507
592	0	0.000661703
593	0	0.000877285
594	0	0.446752
595	0	0.00890264
596	0	0.379894
597	0	0.000857713
598	0	0.238961
599	0	0.00329722
600	0	0.914414
601	0	0.0176479
602	0	0.000900149
603	0	0.0104945
604	0	0.000651987
605	0	0.516182
606	0	0.00124228
607	0	0.995413
608	0	0.0651705
609	0	0.000501252
610	0	0.000318714
611	0	0.000767767
612	0	0.010945
613	0	0.360182
614	0	0.103898
615	0	0.000969913
616	0	0.000676952
617	0	0.619913
618	0	0.055386
619	0	0.000890205
620	0	0.80336
621	0	0.000713678
622	0	0.00475744
623	0	0.000802235
624	0	0.619913
625	0	0.00368286
626	0	0.000893153
627	0	0.0006931
628	0	0.00176083
629	0	0.000888851
630	0	0.619913
631	0	0.00076621
632	0	0.00176537
633	0	0.0524367
634	0	0.00486279
635	0	0.000856952
636	0	0.0734365
637	0	0.000846135
638	0	0.39501
639	0	0.653197
640	0	0.000797371
641	0	0.000864552
642	0	0.000798319
643	0	0.000831497
644	0	0.00376228
645	0	0.937962
646	0	0.619913
647	0	0.92704
648	0	0.589827
649	0	0.00351876
650	0	0.000881766
651	0	0.00081633
652	0	0.000816023
653	0	0.80733
654	0	0.000866792
655	0	0.007996
656	0	0.000754919
657	0	0.0397673
658	0	0.260792
659	0	0.99994
660	0	0.115416
661	0	0.000844848
662	0	0.0810873
663	0	0.000891592
664	0	0.882202
665	0	0.00196215
666	0	0.00176407
667	0	0.000883643
668	0	0.000532815
669	0	0.00037402
670	0	0.000499476
671	0	0.0017973
672	0	0.239455
673	0	0.091236
674	0	0.960332
675	0	0.00393494
676	0	0.00105525
677	0	0.000744838
678	0	0.913567
679	0	0.599744
680	0	0.00224613
681	0	0.000790768
682	0	0.312879
683	0	0.000932339
684	0	0.00085291
685	0	0.000841254
686	0	0.000551265
687	0	0.00193226
688	0	0.000611024
689	0	0.73386
690	0	0.968917
691	0	0.000919713
692	0	0.000665408
693	0	0.000831135
694	0	0.00849747
695	0	0.477127
696	0	0.000753607
697	0	0.021856
698	0	0.000900608
699	0	0.000883155
700	0	0.0540132
701	0	0.988108
702	0	0.826827
703	0	0.000912021
704	0	0.786734
705	0	0.000798738
706	0	0.000424
707	0	0.619913
708	0	0.619913
709	0	0.000907467
710	0	0.000897373
711	0	0.000645653
712	0	0.00342764
713	0	0.000687222
714	0	0.00212348
715	0	0.986884
716	0	0.000970813
717	0	0.80092
718	0	0.000865027
719	0	0.00401513
720	0	0.000854822
721	0	0.00402076
722	0	0.730396
723	0	0.222011
724	0	0.000982936
725	0	0.000824417
726	0	0.00377958
727	0	0.00309208
728	0	0.00104596
729	0	0.000935168
730	0	0.000791512
731	0	0.000872232
732	0	0.000808623
733	0	0.000866633
734	0	0.0328658
735	0	0.000902573
736	0	0.000653164
737	0	0.000859
738	0	0.000607606
739	0	0.00067434
740	0	0.00055006
741	0	0.00086317
742	0	0.00625431
743	0	0.00135281
744	0	0.000851297
745	0	0.000598394
746	0	0.553103
747	0	0.701935
748	0	0.000606217
749	0	0.000896531
750	0	0.00339482
751	0	0.00268027
752	0	0.850073
753	0	0.000888461
754	0	0.0259605
755	0	0.000819958
756	0	0.00733828
757	0	0.000839719
758	0	0.0192385
759	0	0.00141097
760	0	0.619913
761	0	0.0979733
762	0	0.000602616
763	0	0.00358966
764	0	0.811803
765	0	0.000694982
766	0	0.619913
767	0	0.302612
768	0	0.00131306
769	0	0.619913
770	0	0.603448
771	0	0.000720902
772	0	0.000888633
773	0	0.975057
774	0	0.00095225
775	0	0.000805965
776	0	0.00788179
777	0	0.00652976
778	0	0.786767
779	0	0.00077606
780	0	0.000948584
781	0	0.785297
782	0	0.00443597
783	0	0.371782
784	0	0.0030505
785	0	0.0727388
786	0	0.000748681
787	0	0.0020253
788	0	0.000893752
789	0	0.000840479
790	0	0.619913
791	0	0.264867
792	0	0.000879937
793	0	0.000799754
794	0	0.000774547
795	0	0.000757683
796	0	0.000313001
797	0	0.742196
798	0	0.000859881
799	0	0.0733951
800	0	0.993798
801	0	0.000921779
802	0	0.00089873
803	0	0.000828385
804	0	0.000796333
805	0	0.00173072
806	0	0.000938868
807	0	0.00277269
808	0	0.0469124
809	0	0.000852821
810	0	0.000235889
811	0	0.00331904
812	0	0.000841393
813	0	0.986793
814	0	0.112688
815	0	0.00327984
816	0	0.000602407
817	0	0.000829679
818	0	0.230122
819	0	0.992308
820	0	0.00078228
821	0	0.000879507
822	0	0.000750985
823	0	0.41499
824	0	0.0339577
825	0	0.000943554
826	0	0.000876609
827	0	0.000873536
828	0	0.431303
829	0	0.000831489
830	0	0.0291772
831	0	0.979712
832	0	0.396359
833	0	0.124631
834	0	0.619913
835	0	0.619913
836	0	0.00092241
837	0	0.946764
838	0	0.000828911
839	0	0.799924
840	0	0.000923646
841	0	0.000774026
842	0	0.0140516
843	0	0.000897633
844	0	0.000662264
845	0	0.257406
846	0	0.000875221
847	0	0.00225479
848	0	0.979298
849	0	0.0092245
850	0	0.00144103
851	0	0.00331778
852	0	0.619913
853	0	0.000856215
854	0	0.000842875
855	0	0.00416894
856	0	0.619913
857	0	0.000991708
858	0	0.000906876
859	0	0.986382
860	0	0.0149263
861	0	0.867143
862	0	0.933427
863	0	0.299503
864	0	0.000694866
865	0	0.00294755
866	0	0.619913
867	0	0.000899004
868	0	0.619913
869	0	0.00111781
870	0	0.619913
871	0	0.0594134
872	0	0.000859299
873	0	0.324654
874	0	0.00869297
875	0	0.86772
876	0	0.000173656
877	0	0.00102921
878	0	0.000888269
879	0	0.84361
880	0	0.795673
881	0	0.00133253
882	0	0.619913
883	0	0.00114828
884	0	0.0750941
885	0	0.000821461
886	0	0.000905972
887	0	0.991035
888	0	0.000885341
889	0	0.996855
890	0	0.000916678
891	0	0.193299
892	0	0.000694099
893	0	0.00134507
894	0	0.950668
895	0	0.000714868
896	0	0.00139911
897	0	0.000615666
898	0	0.00239888
899	0	0.000531572
900	0	0.000449279
901	0	0.00123267
902	0	0.000902855
903	0	0.619913
904	0	0.00266252
905	0	0.781962
906	0	0.0216373
907	0	0.000874193
908	0	0.000930977
909	0	0.635344
910	0	0.00766872
911	0	0.00742369
912	0	0.00139823
913	0	0.619913
914	0	0.000866205
915	0	0.000869173
916	0	0.99865
917	0	0.000944702
918	0	0.00042079
919	0	0.00469192
920	0	0.000923244
921	0	0.982896
922	0	0.000494247
923	0	0.0030134
924	0	0.00208133
925	0	0.00327252
926	0	0.000801253
927	0	0.000492315
928	0	0.954158
929	0	0.292774
930	0	0.000742429
931	0	0.0007459
932	0	0.619913
933	0	0.000864062
934	0	0.949964
935	0	0.000899869
936	0	0.000483069
937	0	0.619913
938	0	0.754627
939	0	0.842235
940	0	0.0925771
941	0	0.0635701
942	0	0.619913
943	0	0.000289404
944	0	0.845467
945	0	0.000540296
946	0	0.00501128
947	0	0.000859059
948	0	0.000896112
949	0	0.159955
950	0	0.619913
951	0	0.000774934
952	0	0.00182178
953	0	0.619913
954	0	0.619913
955	0	0.000954386
956	0	0.000763791
957	0	0.000743083
958	0	0.000826404
959	0	0.000979311
960	0	0.000866843
961	0	0.0251553
962	0	0.858257
963	0	0.000559001
964	0	0.00100239
965	0	0.998077
966	0	0.00296789
967	0	0.000831045
968	0	0.997821
969	0	0.0227477
970	0	0.000648224
971	0	0.000935105
972	0	0.00146602
973	0	0.00073991
974	0	0.341087
975	0	0.0618224
976	0	0.00154652
977	0	0.0921745
978	0	0.000868083
979	0	0.429498
980	0	0.000898362
981	0	0.00054005
982	0	0.0057681
983	0	0.619913
984	0	0.000884776
985	0	0.000955531
986	0	0.686547
987	0	0.000553935
988	0	0.000825309
989	0	0.000804534
990	0	0.000902108
991	0	0.934711
992	0	0.000774499
993	0	0.000759412
994	0	0.90615
995	0	0.939799
996	0	0.000866579
997	0	0.000726987
998	0	0.619913
999	0	0.000558607
1000	0	0.000683825
1001	0	0.619913
1002	0	0.0752025
1003	0	0.00080303
1004	0	0.000661908
1005	0	0.000682666
1006	0	0.910083
1007	0	0.000797368
1008	0	0.000878113
1009	0	0.000804632
1010	0	0.000785028
1011	0	0.000877313
1012	0	0.000859955
1013	0	0.000968381
1014	0	0.000597333
1015	0	0.000815038
1016	0	0.000936047
1017	0	0.911025
1018	0	0.000852278
1019	0	0.631668
1020	0	0.000522713
1021	0	0.00917558
1022	0	0.000786385
1023	0	0.619913
1024	0	0.000789417
1025	0	0.210501
1026	0	0.619913
1027	0	0.000835298
1028	0	0.000761617
1029	0	0.00395985
1030	0	0.00092115
1031	0	0.799704
1032	0	0.000829942
1033	0	0.000635987
1034	0	0.00661017
1035	0	0.0108447
1036	0	0.000824441
1037	0	0.619913
1038	0	0.0880491
1039	0	0.619913
1040	0	0.000865341
1041	0	0.0553347
1042	0	0.00086891
1043	0	0.397762
1044	0	0.000897097
1045	0	0.000875596
1046	0	0.000537705
1047	0	0.000901248
1048	0	0.0009062
1049	0	0.000821521
1050	0	0.984461
1051	0	0.200229
1052	0	0.000751174
1053	0	0.000750089
1054	0	0.930961
1055	0	0.000298208
1056	0	0.000778949
1057	0	0.00108559
1058	0	0.000921155
1059	0	0.00088433
1060	0	0.000404593
1061	0	0.00104077
1062	0	0.00053465
1063	0	0.040258
1064	0	0.619913
1065	0	0.000845225
1066	0	0.000873385
1067	0	0.000632589
1068	0	0.0495956
1069	0	0.000827363
1070	0	0.000700218
1071	0	0.000461396
1072	0	0.00320543
1073	0	0.000902757
1074	0	0.000878731
1075	0	0.619913
1076	0	0.000794056
1077	0	0.972055
1078	0	0.00094284
1079	0	0.000908091
1080	0	0.859125
1081	0	0.137482
1082	0	0.999682
1083	0	0.000867863
1084	0	0.779055
1085	0	0.00165474
1086	0	0.000769386
1087	0	0.000941667
1088	0	0.111499
1089	0	0.000482812
1090	0	0.619913
1091	0	0.000723017
1092	0	0.000883823
1093	0	0.720633
1094	0	0.000729093
1095	0	0.000174178
1096	0	0.99876
1097	0	0.000770748
1098	0	0.445401
1099	0	0.000779421
1100	0	0.0305994
1101	0	0.302921
1102	0	0.89209
1103	0	0.00213347
1104	0	0.000773718
1105	0	0.000878954
1106	0	0.0170962
1107	0	0.619913
1108	0	0.374357
1109	0	0.00289287
1110	0	0.0190364
1111	0	0.0553434
1112	0	0.000877878
1113	0	0.462733
1114	0	0.000860365
1115	0	0.125313
1116	0	0.000894119
1117	0	0.000506808
1118	0	0.0023895
1119	0	0.000867737
1120	0	0.0518686
1121	0	0.000878652
1122	0	0.00586235
1123	0	0.000835399
1124	0	0.71494
1125	0	0.0228592
1126	0	0.000805753
1127	0	0.00103646
1128	0	0.00901689
1129	0	0.00163652
1130	0	0.279109
1131	0	0.00110093
1132	0	0.403661
1133	0	0.000566063
1134	0	0.000434781
1135	0	0.000899036
1136	0	0.0680797
1137	0	0.011741
1138	0	0.000581705
1139	0	0.000829617
1140	0	0.000720505
1141	0	0.619913
1142	0	0.00701772
1143	0	0.000796251
1144	0	0.00462254
1145	0	0.000905698
1146	0	0.00101121
1147	0	0.00398922
1148	0	0.000651315
1149	0	0.744265
1150	0	0.00575688
1151	0	0.000877141
1152	0	0.000878324
1153	0	0.188216
1154	0	0.00077447
1155	0	0.0878003
1156	0	0.000981595
1157	0	0.115918
1158	0	0.000848185
1159	0	0.0668775
1160	0	0.000647757
1161	0	0.000740737
1162	0	0.000846595
1163	0	0.0104902
1164	0	0.000528563
1165	0	0.988865
1166	0	0.000601879
1167	0	0.000890082
1168	0	0.00221269
1169	0	0.000885583
1170	0	0.0187782
1171	0	0.619913
1172	0	0.362733
1173	0	0.000849383
1174	0	0.000528592
1175	0	0.00507632
1176	0	0.0401357
1177	0	0.000823277
1178	0	0.0744941
1179	0	0.000580163
1180	0	0.000838723
1181	0	0.610523
1182	0	0.00107463
1183	0	0.0215151
1184	0	0.0164757
1185	0	0.77251
1186	0	0.00133891
1187	0	0.113976
1188	0	0.0812679
1189	0	0.00389963
1190	0	0.000791509
1191	0	0.153958
1192	0	0.0703494
1193	0	0.780164
1194	0	0.00115311
1195	0	0.00577332
1196	0	0.000877411
1197	0	0.000851366
1198	0	0.108497
1199	0	0.000814956
1200	0	0.966191
1201	0	0.000844254
1202	0	0.0592564
1203	0	0.000785498
1204	0	0.392612
1205	0	0.00160728
1206	0	0.911613
1207	0	0.00114594
1208	0	0.996387
1209	0	0.00184272
1210	0	0.00216792
1211	0	0.252914
1212	0	0.000853909
1213	0	0.000854795
1214	0	0.000686589
1215	0	0.00079963
1216	0	0.000861302
1217	0	0.0134535
1218	0	0.000783132
1219	0	0.000772682
1220	0	0.000875932
1221	0	0.000680682
1222	0	0.344446
1223	0	0.000400104
1224	0	0.61519
1225	0	0.000852422
1226	0	0.000465026
1227	0	0.740746
1228	0	0.00449463
1229	0	0.00186565
1230	0	0.0536506
1231	0	0.754966
1232	0	0.000896666
1233	0	0.000852125
1234	0	0.000861883
1235	0	0.965112
1236	0	0.00100041
1237	0	0.353088
1238	0	0.000877488
1239	0	0.237816
1240	0	0.350304
1241	0	0.222345
1242	0	0.000760074
1243	0	0.0024933
1244	0	0.000906538
1245	0	0.214884
1246	0	0.00201815
1247	0	0.00462958
1248	0	0.000419364
1249	0	0.619913
1250	0	0.65624
1251	0	0.953061
1252	0	0.000822388
1253	0	0.000876806
1254	0	0.619913
1255	0	0.000904791
1256	0	0.000882157
1257	0	0.000901594
1258	0	0.0039557
1259	0	0.330356
1260	0	0.191578
1261	0	0.0585925
1262	0	0.254214
1263	0	0.000806305
1264	0	0.76014
1265	0	0.000838643
1266	0	0.000995879
1267	0	0.641886
1268	0	0.870031
1269	0	0.967457
1270	0	0.000498278
1271	0	0.0158636
1272	0	0.619913
1273	0	0.000840126
1274	0	0.000598399
1275	0	0.00150602
1276	0	0.000932068
1277	0	0.00042594
1278	0	0.0668414
1279	0	0.999745
1280	0	0.432357
1281	0	0.000867118
1282	0	0.000444896
1283	0	0.000784579
1284	0	0.0119435
1285	0	0.0268781
1286	0	0.921994
1287	0	0.261796
1288	0	0.000947479
1289	0	0.619913
1290	0	0.000675523
1291	0	0.0749919
1292	0	0.000819888
1293	0	0.954405
1294	0	0.000843335
1295	0	0.000697642
1296	0	0.473628
1297	0	0.00075187
1298	0	0.00106101
1299	0	0.000667335
1300	0	0.527164
1301	0	0.999968
1302	0	0.213955
1303	0	0.158175
1304	0	0.000906284
1305	0	0.102391
1306	0	0.0027097
1307	0	0.0232728
1308	0	0.019062
1309	0	0.000799603
1310	0	0.000686757
1311	0	0.000897804
1312	0	0.00336842
1313	0	0.0171951
1314	0	0.29118
1315	0	0.979961
1316	0	0.113573
1317	0	0.311527
1318	0	0.000881516
1319	0	0.0768961
1320	0	0.0440501
1321	0	0.00157531
1322	0	0.000846998
1323	0	0.000846921
1324	0	0.00901447
1325	0	0.00105006
1326	0	0.772148
1327	0	0.000841524
1328	0	0.619913
1329	0	0.00222051
1330	0	0.00307397
1331	0	0.000966959
1332	0	0.000835603
1333	0	0.00236318
1334	0	0.000957501
1335	0	0.852671
1336	0	0.787564
1337	0	0.988873
1338	0	0.000732825
1339	0	0.000894473
1340	0	0.00111111
1341	0	0.00111757
1342	0	0.000806959
1343	0	0.000867092
1344	0	0.000672718
1345	0	0.000878323
1346	0	0.000881156
1347	0	0.00198633
1348	0	0.000925127
1349	0	0.000913381
1350	0	0.873427
1351	0	0.000758877
1352	0	0.00165478
1353	0	0.0106892
1354	0	0.000816794
1355	0	0.124512
1356	0	0.972474
1357	0	0.00089417
1358	0	0.00070469
1359	0	0.00520848
1360	0	0.00256333
1361	0	0.00397381
1362	0	0.619913
1363	0	0.00155839
1364	0	0.00089772
1365	0	0.0261721
1366	0	0.621308
1367	0	0.000887946
1368	0	0.619913
1369	0	0.88893
1370	0	0.000809061
1371	0	0.000106823
1372	0	0.0771715
1373	0	0.00159562
1374	0	0.000615457
1375	0	0.000703493
1376	0	0.0182181
1377	0	0.000834777
1378	0	0.172107
1379	0	0.00071904
1380	0	0.000682647
1381	0	0.000627895
1382	0	0.00492612
1383	0	0.00333089
1384	0	0.994533
1385	0	0.000832284
1386	0	0.000797878
1387	0	0.941289
1388	0	0.837354
1389	0	0.000581174
1390	0	0.0238912
1391	0	0.000778656
1392	0	0.0064133
1393	0	0.615128
1394	0	0.000796231
1395	0	0.000838129
1396	0	0.000712211
1397	0	0.000690839
1398	0	0.000814977
1399	0	0.888278
1400	0	0.000784576
1401	0	0.000921452
1402	0	0.0123687
1403	0	0.000512505
1404	0	0.0221559
1405	0	0.00530309
1406	0	0.000813036
1407	0	0.000842587
1408	0	0.000864778
1409	0	0.0689241
1410	0	0.000869628
1411	0	0.00063017
1412	0	0.000895405
1413	0	0.998832
1414	0	0.00235676
1415	0	0.000881607
1416	0	0.000907503
1417	0	0.417699
1418	0	0.000754134
1419	0	0.295228
1420	0	0.304535
1421	0	0.00114433
1422	0	0.895679
1423	0	0.000850154
1424	0	0.000856903
1425	0	0.965957
1426	0	0.00110204
1427	0	0.000846898
1428	0	0.000963832
1429	0	0.000954162
1430	0	0.895541
1431	0	0.886834
1432	0	0.619913
1433	0	0.619913
1434	0	0.00347267
1435	0	0.000902331
1436	0	0.000851067
1437	0	0.0348542
1438	0	0.708143
1439	0	0.619913
1440	0	0.00237656
1441	0	0.000756842
1442	0	0.619913
1443	0	0.000805893
1444	0	0.00115206
1445	0	0.367746
1446	0	0.00130601
1447	0	0.230695
1448	0	0.880057
1449	0	0.619913
1450	0	0.000873764
1451	0	0.965957
1452	0	0.0886147
1453	0	0.00999467
1454	0	0.138041
1455	0	0.000897702
1456	0	0.00375673
1457	0	0.00105153
1458	0	0.00302298
1459	0	0.0387199
1460	0	0.0670248
1461	0	0.996976
1462	0	0.000919541
1463	0	0.00233747
1464	0	0.000708536
1465	0	0.00088393
1466	0	0.000971774
1467	0	0.898457
1468	0	0.000958094
1469	0	0.298484
1470	0	0.652605
1471	0	0.00105107
1472	0	0.162884
1473	0	0.000724541
1474	0	0.00112105
1475	0	0.839912
1476	0	0.000825516
1477	0	0.619913
1478	0	0.619913
1479	0	0.00321975
1480	0	0.282175
1481	0	0.00092877
1482	0	0.712905
1483	0	0.173957
1484	0	0.0381738
1485	0	0.355357
1486	0	0.000774961
1487	0	0.000870909
1488	0	0.000911708
1489	0	0.619913
1490	0	0.000511496
1491	0	0.365009
1492	0	0.121973
1493	0	0.242096
1494	0	0.000951478
1495	0	0.146611
1496	0	0.000930912
1497	0	0.00811193
1498	0	0.0157112
1499	0	0.000927974
1500	0	0.0123412
1501	0	0.000728974
1502	0	0.000671947
1503	0	0.000802067
1504	0	0.0039723
1505	0	0.000925331
1506	0	0.00461701
1507	0	0.474424
1508	0	0.000614589
1509	0	0.0691403
1510	0	0.00454648
1511	0	0.00082589
1512	0	0.712116
1513	0	0.0151628
1514	0	0.0148664
1515	0	0.197496
1516	0	0.0116862
1517	0	0.220718
1518	0	0.0381354
1519	0	0.000903785
1520	0	0.048236
1521	0	0.561726
1522	0	0.000880726
1523	0	0.973969
1524	0	0.000844728
1525	0	0.00064464
1526	0	0.000894839
1527	0	0.000332757
1528	0	0.000753298
1529	0	0.351472
1530	0	0.00089611
1531	0	0.157242
1532	0	0.0009116
1533	0	0.000820784
1534	0	0.000928741
1535	0	0.619913
1536	0	0.00087769
1537	0	0.000756783
1538	0	0.0356149
1539	0	0.0397567
1540	0	0.709807
1541	0	0.000864842
1542	0	0.834705
1543	0	0.00095317
1544	0	0.100753
1545	0	0.00193607
1546	0	0.436925
1547	0	0.000669899
1548	0	0.619913
1549	0	0.544003
1550	0	0.245615
1551	0	0.0574558
1552	0	0.000682921
1553	0	0.236597
1554	0	0.103487
1555	0	0.0036271
1556	0	0.000672576
1557	0	0.190376
1558	0	0.000943965
1559	0	0.000791951
1560	0	0.000646311
1561	0	0.000919015
1562	0	0.000751948
1563	0	0.750579
1564	0	0.00106293
1565	0	0.0652205
1566	0	0.217001
1567	0	0.00082912
1568	0	0.000809879
1569	0	0.000905213
1570	0	0.692089
1571	0	0.000604284
1572	0	0.000895426
1573	0	0.000802178
1574	0	0.000900495
1575	0	0.000850105
1576	0	0.556661
1577	0	0.000674929
1578	0	0.000826927
1579	0	0.251447
1580	0	0.000928772
1581	0	0.619913
1582	0	0.00118748
1583	0	0.809475
1584	0	0.619913
1585	0	0.619913
1586	0	0.000844851
1587	0	0.03538
1588	0	0.0100972
1589	0	0.00083626
1590	0	0.204295
1591	0	0.000827279
1592	0	0.0614206
1593	0	0.0123031
1594	0	0.000798499
1595	0	0.619913
1596	0	0.00119073
1597	0	0.520464
1598	0	0.00071263
1599	0	0.75606
1600	0	0.0452104
1601	0	0.000886212
1602	0	0.44156
1603	0	0.00180985
1604	0	0.000795757
1605	0	0.000549156
1606	0	0.0424279
1607	0	0.000862838
1608	0	0.318259
1609	0	0.0445144
1610	0	0.474068
1611	0	0.000921719
1612	0	0.000851808
1613	0	0.000702508
1614	0	0.723436
1615	0	0.000641981
1616	0	0.000834898
1617	0	0.393338
1618	0	0.00078045
1619	0	0.991717
1620	0	0.00119169
1621	0	0.680975
1622	0	0.000837743
1623	0	0.619913
1624	0	0.00289823
1625	0	0.271066
1626	0	0.291658
1627	0	0.000875904
1628	0	0.000681329
1629	0	0.00513165
1630	0	0.000688062
1631	0	0.000566905
1632	0	0.0151158
1633	0	0.800091
1634	0	0.00082237
1635	0	0.988416
1636	0	0.00084578
1637	0	0.000778584
1638	0	0.000793247
1639	0	0.467475
1640	0	0.00114864
1641	0	0.000872211
1642	0	0.755305
1643	0	0.303007
1644	0	0.000260671
1645	0	0.246122
1646	0	0.00407275
1647	0	0.000889004
1648	0	0.00147858
1649	0	0.000722159
1650	0	0.000869164
1651	0	0.619913
1652	0	0.00107533
1653	0	0.3217
1654	0	0.000840166
1655	0	0.000816115
1656	0	0.84095
1657	0	0.000887361
1658	0	0.118924
1659	0	0.619913
1660	0	0.000536017
1661	0	0.207783
1662	0	0.339182
1663	0	0.00138086
1664	0	0.000899525
1665	0	0.619913
1666	0	0.912037
1667	0	0.000697083
1668	0	0.000564802
1669	0	0.000935185
1670	0	0.000795427
1671	0	0.000837413
1672	0	0.000700406
1673	0	0.205022
1674	0	0.00117723
1675	0	0.0199753
1676	0	0.00259272
1677	0	0.00195348
1678	0	0.941884
1679	0	0.000593012
1680	0	0.619913
1681	0	0.11735
1682	0	0.000841601
1683	0	0.982635
1684	0	0.0836721
1685	0	0.0267948
1686	0	0.000518648
1687	0	0.619913
1688	0	0.352073
1689	0	0.0194671
1690	0	0.100962
1691	0	0.033148
1692	0	0.000642456
1693	0	0.00117722
1694	0	0.619913
1695	0	0.000914209
1696	0	0.00222063
1697	0	0.0354606
1698	0	0.000844857
1699	0	0.00492431
1700	0	0.001355
1701	0	0.000786704
1702	0	0.000970484
1703	0	0.596992
1704	0	0.00057409
1705	0	0.000680093
1706	0	0.045888
1707	0	0.000906429
1708	0	0.0104142
1709	0	0.619913
1710	0	0.481371
1711	0	0.000801643
1712	0	0.583943
1713	0	0.884264
1714	0	0.000839632
1715	0	0.000632386
1716	0	0.000687251
1717	0	0.000796595
1718	0	0.000837148
1719	0	0.619913
1720	0	0.268911
1721	0	0.0235546
1722	0	0.000981001
1723	0	0.132595
1724	0	0.00561515
1725	0	0.619913
1726	0	0.0461237
1727	0	0.619913
1728	0	0.496393
1729	0	0.952826
1730	0	0.597388
1731	0	0.496929
1732	0	0.000873622
1733	0	0.000851074
1734	0	0.089626
1735	0	0.00693375
1736	0	0.00517705
1737	0	0.000528328
1738	0	0.00116633
1739	0	0.000803921
1740	0	0.56942
1741	0	0.018667
1742	0	0.619913
1743	0	0.160649
1744	0	0.00250239
1745	0	0.000822808
1746	0	0.234351
1747	0	0.000830378
1748	0	0.581194
1749	0	0.00185082
1750	0	0.000938306
1751	0	0.00118363
1752	0	0.000807379
1753	0	0.000927322
1754	0	0.00431337
1755	0	0.998126
1756	0	0.000822229
1757	0	0.278668
1758	0	0.340552
1759	0	0.000326477
1760	0	0.000853514
1761	0	0.000819519
1762	0	0.000895053
1763	0	0.000804808
1764	0	0.000718298
1765	0	0.000727773
1766	0	0.449682
1767	0	0.041514
1768	0	0.000961509
1769	0	0.000911801
1770	0	0.000819952
1771	0	0.00761578
1772	0	0.00078722
1773	0	0.0005286
1774	0	0.000859877
1775	0	0.00575129
1776	0	0.000874674
1777	0	0.00100462
1778	0	0.0256832
1779	0	0.48894
1780	0	0.619913
1781	0	0.00106279
1782	0	0.187217
1783	0	0.00277205
1784	0	0.000855167
1785	0	0.0565073
1786	0	0.00250325
1787	0	0.000732106
1788	0	0.000826968
1789	0	0.000911523
1790	0	0.00230165
1791	0	0.000801131
1792	0	0.000645482
1793	0	0.619913
1794	0	0.000782674
1795	0	0.44532
1796	0	0.00834496
1797	0	0.000885807
1798	0	0.000793408
1799	0	0.696815
1800	0	0.280147
1801	0	0.000818481
1802	0	0.00085125
1803	0	0.00463673
1804	0	0.619913
1805	0	0.000629032
1806	0	0.0008969
1807	0	0.619913
1808	0	0.000812547
1809	0	0.000876195
1810	0	0.619913
1811	0	0.341673
1812	0	0.000811443
1813	0	0.000837966
1814	0	0.000569616
1815	0	0.000701144
1816	0	0.0061811
1817	0	0.00559362
1818	0	0.871392
1819	0	0.676544
1820	0	0.0008723
1821	0	0.000140627
1822	0	0.995011
1823	0	0.00248604
1824	0	0.0267019
1825	0	0.000680387
1826	0	0.619913
1827	0	0.269919
1828	0	0.000920354
1829	0	0.00255397
1830	0	0.997585
1831	0	0.111266
1832	0	0.994993
1833	0	0.00078932
1834	0	0.00402421
1835	0	0.000589116
1836	0	0.000938045
1837	0	0.0157136
1838	0	0.0211124
1839	0	0.000449002
1840	0	0.306783
1841	0	0.00402904
1842	0	0.619913
1843	0	0.00612741
1844	0	0.00235441
1845	0	0.000754853
1846	0	0.00119085
1847	0	0.00908445
1848	0	0.000870234
1849	0	0.501302
1850	0	0.000844094
1851	0	0.000315703
1852	0	0.000610558
1853	0	0.00500452
1854	0	0.00524573
1855	0	0.0017997
1856	0	0.000788847
1857	0	0.607605
1858	0	0.000493511
1859	0	0.000788754
1860	0	0.619913
1861	0	0.000720532
1862	0	0.153816
1863	0	0.16697
1864	0	0.000740414
1865	0	0.000862321
1866	0	0.000885804
1867	0	0.000883647
1868	0	0.00182668
1869	0	0.00082501
1870	0	0.0045803
1871	0	0.00982539
1872	0	0.153499
1873	0	0.619913
1874	0	0.00339536
1875	0	0.000818764
1876	0	0.000442551
1877	0	0.000826605
1878	0	0.000871241
1879	0	0.000825679
1880	0	0.000474758
1881	0	0.619913
1882	0	0.000747227
1883	0	0.00213173
1884	0	0.889006
1885	0	0.000835452
1886	0	0.00441375
1887	0	0.000705989
1888	0	0.000531167
1889	0	0.000779029
1890	0	0.000786272
1891	0	0.00314045
1892	0	0.140789
1893	0	0.00109911
1894	0	0.000812154
1895	0	0.0111009
1896	0	0.0368587
1897	0	0.995292
1898	0	0.000886172
1899	0	0.949214
1900	0	0.0330472
1901	0	0.00347681
1902	0	0.0014367
1903	0	0.00457829
1904	0	0.000864871
1905	0	0.000980816
1906	0	0.000849541
1907	0	0.000816889
1908	0	0.0283044
1909	0	0.000735884
1910	0	0.000820627
1911	0	0.00120221
1912	0	0.996839
1913	0	0.00516577
1914	0	0.000535697
1915	0	0.00341615
1916	0	0.401924
1917	0	0.939857
1918	0	0.000709779
1919	0	0.00331816
1920	0	0.271353
1921	0	0.000926116
1922	0	0.619913
1923	0	0.0586712
1924	0	0.00909979
1925	0	0.000866633
1926	0	0.000905347
1927	0	0.000738192
1928	0	0.015517
1929	0	0.000812642
1930	0	0.667116
1931	0	0.00367284
1932	0	0.998836
1933	0	0.00084014
1934	0	0.290822
1935	0	0.00121916
1936	0	0.606842
1937	0	0.000620838
1938	0	0.000872916
1939	0	0.111156
1940	0	0.0236089
1941	0	0.0854871
1942	0	0.000882011
1943	0	0.000836004
1944	0	0.626838
1945	0	0.998081
1946	0	0.98639
1947	0	0.00122938
1948	0	0.00741
1949	0	0.000859876
1950	0	0.000676784
1951	0	0.00152446
1952	0	0.164914
1953	0	0.000828175
1954	0	0.00589783
1955	0	0.619913
1956	0	0.000892433
1957	0	0.000907336
1958	0	0.966981
1959	0	0.00085595
1960	0	0.000787506
1961	0	0.00207038
1962	0	0.655356
1963	0	0.00060841
1964	0	0.23513
1965	0	0.997727
1966	0	0.0202072
1967	0	0.000845489
1968	0	0.000838378
1969	0	0.000841137
1970	0	0.00087878
1971	0	0.0984743
1972	0	0.41307
1973	0	0.000303895
1974	0	0.000873422
1975	0	0.000858803
1976	0	0.000803505
1977	0	0.0223878
1978	0	0.00731193
1979	0	0.000979549
1980	0	0.799022
1981	0	0.00070533
1982	0	0.00119142
1983	0	0.133085
1984	0	0.000717659
1985	0	0.00615681
1986	0	0.000699156
1987	0	0.000816022
1988	0	0.00803386
1989	0	0.17321
1990	0	0.000853248
1991	0	0.000878799
1992	0	0.0142655
1993	0	0.000796462
1994	0	0.937952
1995	0	0.995392
1996	0	0.516163
1997	0	0.0134838
1998	0	0.00613474
[truncated: 1 more rows]

## Sheet: A_6
A_3d_sfy1_n_n_1	Label	Score
0	0	0.416357
1	0	0.00059988
2	0	0.831174
3	0	0.853479
4	0	0.999063
5	0	0.219382
6	0	0.402171
7	0	0.850846
8	0	0.365217
9	0	0.982315
10	0	0.994712
11	0	0.648944
12	0	0.999913
13	0	0.937815
14	0	0.639764
15	0	0.821947
16	0	0.29127
17	0	0.521217
18	0	0.526463
19	0	0.507521
20	0	0.737759
21	0	0.977919
22	0	0.930156
23	0	0.934667
24	0	0.747351
25	0	0.979204
26	0	0.0634713
27	0	0.973821
28	0	0.864549
29	0	0.907105
30	0	0.623694
31	0	0.0092984
32	0	0.712276
33	0	0.103368
34	0	0.936121
35	0	0.998603
36	0	0.0585321
37	0	0.975257
38	0	0.999266
39	0	0.348507
40	0	0.657801
41	0	0.644728
42	0	0.00801161
43	0	0.982698
44	0	0.0439832
45	0	0.57858
46	0	0.998566
47	0	0.962831
48	0	0.98273
49	0	0.334626
50	0	0.858451
51	0	0.737131
52	0	0.986236
53	0	0.98563
54	0	0.998081
55	0	0.638824
56	0	0.354943
57	0	0.961787
58	0	0.468398
59	0	0.984977
60	0	0.452061
61	0	0.328567
62	0	0.925187
63	0	0.994556
64	0	0.997428
65	0	0.113097
66	0	0.430125
67	0	0.0339981
68	0	0.718767
69	0	0.999719
70	0	0.0217703
71	0	0.951961
72	0	0.999494
73	0	0.999062
74	0	0.354054
75	0	0.892731
76	0	0.999056
77	0	0.387049
78	0	0.0033548
79	0	0.0550634
80	0	0.803378
81	0	0.996977
82	0	0.998144
83	0	0.157806
84	0	0.965054
85	0	0.880665
86	0	0.741228
87	0	0.11892
88	0	0.957358
89	0	0.92517
90	0	0.748875
91	0	0.848552
92	0	0.955647
93	0	0.996121
94	0	0.784587
95	0	0.267013
96	0	0.851126
97	0	0.983768
98	0	0.988044
99	0	0.997366
100	0	0.938977
101	0	0.975905
102	0	0.907185
103	0	0.998367
104	0	0.00145553
105	0	0.417267
106	0	0.465931
107	0	0.98006
108	0	0.00964865
109	0	1
110	0	0.964922
111	0	0.761401
112	0	0.523974
113	0	0.00624734
114	0	0.501781
115	0	0.697724
116	0	0.999996
117	0	0.653724
118	0	0.00459066
119	0	0.184838
120	0	0.990824
121	0	0.849196
122	0	0.257084
123	0	0.996354
124	0	0.92303
125	0	0.660889
126	0	0.967021
127	0	0.411949
128	0	0.889585
129	0	0.982922
130	0	0.676657
131	0	0.87189
132	0	0.838082
133	0	0.847137
134	0	0.397232
135	0	0.0925871
136	0	0.856467
137	0	0.475706
138	0	0.677868
139	0	0.594897
140	0	0.999956
141	0	0.883
142	0	0.518616
143	0	0.226209
144	0	0.259012
145	0	0.320573
146	0	0.847324
147	0	0.999229
148	0	0.814177
149	0	0.886286
150	0	0.267651
151	0	0.0304079
152	0	0.919721
153	0	0.990496
154	0	0.980439
155	0	0.91072
156	0	0.50137
157	0	0.960282
158	0	0.296451
159	0	0.807515
160	0	0.615081
161	0	0.195736
162	0	0.603238
163	0	0.873106
164	0	0.94426
165	0	0.650128
166	0	0.736992
167	0	0.384759
168	0	0.613257
169	0	0.219682
170	0	0.868699
171	0	0.00856744
172	0	0.000906273
173	0	0.902369
174	0	0.988426
175	0	0.961305
176	0	0.965947
177	0	0.247882
178	0	0.182782
179	0	0.0968225
180	0	0.120691
181	0	0.959787
182	0	0.0148884
183	0	0.968502
184	0	0.800495
185	0	0.00609073
186	0	0.492025
187	0	0.703748
188	0	0.305619
189	0	0.0749334
190	0	0.327966
191	0	0.634377
192	0	0.946847
193	0	0.998411
194	0	0.998218
195	0	0.994166
196	0	0.995075
197	0	0.784199
198	0	0.918122
199	0	0.997395
200	0	0.165013
201	0	0.985249
202	0	0.989679
203	0	0.997148
204	0	0.0863147
205	0	0.99513
206	0	0.900142
207	0	0.642591
208	0	0.965137
209	0	0.309446
210	0	0.989834
211	0	0.995306
212	0	0.957097
213	0	0.723996
214	0	0.999422
215	0	0.996106
216	0	0.958694
217	0	0.888242
218	0	0.472729
219	0	0.977689
220	0	0.213477
221	0	0.959953
222	0	0.909604
223	0	0.76472
224	0	0.33395
225	0	0.360618
226	0	0.999013
227	0	0.913355
228	0	0.528852
229	0	0.999216
230	0	0.986233
231	0	0.99581
232	0	0.697435
233	0	0.137861
234	0	0.337162
235	0	0.499949
236	0	0.997443
237	0	0.697453
238	0	0.650064
239	0	0.00772158
240	0	0.999996
241	0	0.999774
242	0	0.429087
243	0	0.994021
244	0	0.998218
245	0	0.960036
246	0	0.08894
247	0	0.513834
248	0	0.00815297
249	0	0.976579
250	0	0.225443
251	0	0.943838
252	0	0.817712
253	0	0.996816
254	0	0.00297634
255	0	0.815101
256	0	0.656438
257	0	0.967724
258	0	0.00190681
259	0	0.943514
260	0	0.890104
261	0	0.193274
262	0	0.780107
263	0	0.831598
264	0	0.999084
265	0	0.00289925
266	0	0.903242
267	0	0.992109
268	0	0.701629
269	0	0.211133
270	0	0.999894
271	0	0.999044
272	0	0.977092
273	0	0.185911
274	0	0.968677
275	0	0.994394
276	0	0.0944383
277	0	0.207921
278	0	0.988129
279	0	0.998039
280	0	0.735816
281	0	0.631027
282	0	0.585953
283	0	0.956497
284	0	0.694682
285	0	0.142129
286	0	0.972388
287	0	0.80152
288	0	0.950118
289	0	0.00198436
290	0	0.946254
291	0	0.864095
292	0	0.636918
293	0	0.966934
294	0	0.997297
295	0	0.616326
296	0	0.721602
297	0	0.996702
298	0	0.24036
299	0	0.98061
300	0	0.999992
301	0	0.197203
302	0	0.181161
303	0	0.956116
304	0	0.888071
305	0	0.605976
306	0	0.982703
307	0	0.316876
308	0	0.235971
309	0	0.077671
310	0	0.969561
311	0	0.380039
312	0	0.493946
313	0	0.95308
314	0	0.98766
315	0	0.564313
316	0	0.921465
317	0	0.687165
318	0	0.201148
319	0	0.30014
320	0	0.991074
321	0	0.98335
322	0	0.99954
323	0	0.99692
324	0	0.8823
325	0	0.773273
326	0	0.918327
327	0	0.0118653
328	0	0.539228
329	0	0.0279114
330	0	0.689755
331	0	0.958209
332	0	0.457945
333	0	0.999399
334	0	0.997758
335	0	0.834074
336	0	0.758214
337	0	0.994648
338	0	0.680968
339	0	0.00112603
340	0	0.953111
341	0	0.992398
342	0	0.980399
343	0	0.222065
344	0	0.328193
345	0	0.34312
346	0	0.646543
347	0	0.765772
348	0	0.0914
349	0	0.999093
350	0	0.94483
351	0	0.4097
352	0	0.859456
353	0	0.948237
354	0	0.791945
355	0	0.447874
356	0	0.37884
357	0	0.991202
358	0	0.7232
359	0	0.0944035
360	0	0.865086
361	0	0.525694
362	0	0.167741
363	0	0.831411
364	0	0.768499
365	0	0.670272
366	0	0.0582833
367	0	0.995357
368	0	0.719098
369	0	0.812818
370	0	0.132363
371	0	0.581617
372	0	0.303516
373	0	0.975479
374	0	0.0700557
375	0	0.786968
376	0	0.994484
377	0	0.0154763
378	0	0.11019
379	0	0.209632
380	0	0.590319
381	0	0.414091
382	0	0.808097
383	0	0.945426
384	0	0.942405
385	0	0.12503
386	0	0.718137
387	0	0.1751
388	0	0.853698
389	0	0.978761
390	0	0.913713
391	0	0.921471
392	0	0.747334
393	0	0.999987
394	0	0.211446
395	0	0.640063
396	0	0.918352
397	0	0.99883
398	0	0.9884
399	0	0.999943
400	0	0.80174
401	0	0.216409
402	0	0.738958
403	0	0.982053
404	0	0.993267
405	0	0.598171
406	0	0.325457
407	0	0.94116
408	0	0.0267479
409	0	0.990763
410	0	0.994787
411	0	0.223804
412	0	0.0243453
413	0	0.185187
414	0	0.998703
415	0	0.977373
416	0	0.96334
417	0	0.999499
418	0	0.942838
419	0	0.99522
420	0	0.857116
421	0	0.998388
422	0	0.963733
423	0	0.212054
424	0	0.993842
425	0	0.431471
426	0	0.1973
427	0	0.857682
428	0	0.832643
429	0	0.399342
430	0	0.71538
431	0	0.99684
432	0	0.995458
433	0	0.993246
434	0	0.994515
435	0	0.986694
436	0	0.925174
437	0	0.438385
438	0	0.814304
439	0	0.99978
440	0	0.977083
441	0	0.674765
442	0	0.999997
443	0	0.685599
444	0	0.746004
445	0	0.91028
446	0	0.288589
447	0	0.653154
448	0	0.333328
449	0	0.573296
450	0	0.545297
451	0	0.00847996
452	0	0.710527
453	0	0.988922
454	0	0.561312
455	0	0.999669
456	0	0.666563
457	0	0.83392
458	0	0.105598
459	0	0.864703
460	0	0.0130135
461	0	0.880613
462	0	0.948897
463	0	0.452543
464	0	0.414013
465	0	0.941193
466	0	0.0445021
467	0	0.814128
468	0	0.197026
469	0	0.907777
470	0	0.0368073
471	0	0.931166
472	0	0.128234
473	0	0.00498842
474	0	0.988241
475	0	0.788647
476	0	0.98092
477	0	0.275037
478	0	0.0175394
479	0	0.586114
480	0	0.999309
481	0	0.998352
482	0	0.78144
483	0	0.989754
484	0	0.943379
485	0	0.833172
486	0	0.944769
487	0	0.98006
488	0	0.914737
489	0	0.984302
490	0	0.87404
491	0	0.999589
492	0	0.0407561
493	0	0.945394
494	0	0.999596
495	0	0.998498
496	0	0.99355
497	0	0.0503028
498	0	0.702505
499	0	0.772554
500	0	0.50732
501	0	0.896609
502	0	0.847827
503	0	0.2483
504	0	0.999968
505	0	0.854375
506	0	0.895437
507	0	0.918287
508	0	0.9863
509	0	0.18414
510	0	0.0551537
511	0	0.387699
512	0	0.610202
513	0	0.76975
514	0	0.792021
515	0	0.592285
516	0	0.0159889
517	0	0.536897
518	0	0.969349
519	0	0.997161
520	0	0.192627
521	0	0.237376
522	0	0.906926
523	0	0.707567
524	0	0.8097
525	0	0.871237
526	0	0.99716
527	0	0.522352
528	0	0.821624
529	0	0.888959
530	0	0.997134
531	0	0.734695
532	0	0.994674
533	0	0.022775
534	0	0.118885
535	0	0.607732
536	0	0.706128
537	0	0.53324
538	0	0.0406453
539	0	0.669299
540	0	0.248122
541	0	0.930767
542	0	0.0317914
543	0	0.0540979
544	0	0.414417
545	0	0.953961
546	0	0.819466
547	0	0.971764
548	0	0.792319
549	0	0.666045
550	0	0.999251
551	0	0.317689
552	0	0.659442
553	0	0.590859
554	0	0.341952
555	0	0.0570985
556	0	0.970885
557	0	0.440718
558	0	0.426089
559	0	0.636185
560	0	0.979338
561	0	0.00115526
562	0	0.913047
563	0	0.50747
564	0	0.152751
565	0	0.342916
566	0	0.966649
567	0	0.727961
568	0	0.266372
569	0	0.471455
570	0	0.955141
571	0	0.876214
572	0	0.0568388
573	0	0.222764
574	0	0.569371
575	0	0.946635
576	0	0.966978
577	0	0.324197
578	0	0.574749
579	0	0.67086
580	0	0.998106
581	0	0.98611
582	0	0.33671
583	0	0.0895999
584	0	0.0290641
585	0	0.198431
586	0	0.0252287
587	0	0.86207
588	0	0.99726
589	0	0.16473
590	0	0.115027
591	0	0.264199
592	0	0.336749
593	0	0.0143642
594	0	0.815573
595	0	0.960562
596	0	0.844285
597	0	0.992773
598	0	0.240141
599	0	0.00390985
600	0	0.514707
601	0	0.963942
602	0	0.523206
603	0	0.902081
604	0	0.826956
605	0	0.892592
606	0	0.455012
607	0	0.296641
608	0	0.86504
609	0	0.972439
610	0	0.820135
611	0	0.672155
612	0	0.2658
613	0	0.10664
614	0	0.934153
615	0	0.381509
616	0	0.998026
617	0	0.997949
618	0	0.999754
619	0	0.809025
620	0	0.286566
621	0	0.556929
622	0	0.7928
623	0	0.997905
624	0	0.166132
625	0	0.22298
626	0	0.685405
627	0	0.794052
628	0	0.984799
629	0	0.751387
630	0	0.970802
631	0	0.994123
632	0	0.0991502
633	0	0.392575
634	0	0.00788512
635	0	0.908569
636	0	0.883246
637	0	0.168092
638	0	0.129247
639	0	0.977059
640	0	0.970163
641	0	0.299463
642	0	0.998195
643	0	0.297726
644	0	0.421897
645	0	0.999997
646	0	0.307379
647	0	0.239713
648	0	0.998181
649	0	0.855368
650	0	0.999716
651	0	0.681427
652	0	0.954225
653	0	0.894566
654	0	0.961609
655	0	0.750612
656	0	0.95559
657	0	0.0823576
658	0	0.931075
659	0	0.962996
660	0	0.00674689
661	0	0.922196
662	0	0.167962
663	0	0.982662
664	0	0.960147
665	0	0.332687
666	0	0.774274
667	0	0.952502
668	0	0.221236
669	0	0.913915
670	0	0.920022
671	0	0.127388
672	0	0.00703827
673	0	0.00737897
674	0	0.99506
675	0	0.999872
676	0	0.995133
677	0	0.0483814
678	0	0.598164
679	0	0.320404
680	0	0.088915
681	0	0.995649
682	0	0.994589
683	0	0.999648
684	0	0.584154
685	0	0.938101
686	0	0.991363
687	0	0.392772
688	0	0.108795
689	0	0.967783
690	0	0.372835
691	0	0.992548
692	0	0.926654
693	0	0.984404
694	0	0.970663
695	0	0.896423
696	0	0.942534
697	0	0.831355
698	0	0.0461035
699	0	0.928111
700	0	0.607973
701	0	0.996422
702	0	0.999926
703	0	0.0828176
704	0	0.433704
705	0	0.992896
706	0	0.924407
707	0	0.571683
708	0	0.643142
709	0	0.598502
710	0	0.983
711	0	0.99414
712	0	0.292671
713	0	0.940986
714	0	0.968863
715	0	0.984479
716	0	0.996999
717	0	0.366303
718	0	0.139789
719	0	0.0011619
720	0	0.962328
721	0	0.726665
722	0	0.111183
723	0	0.00455806
724	0	0.920496
725	0	0.995688
726	0	0.932593
727	0	0.903875
728	0	0.361562
729	0	0.787022
730	0	0.998245
731	0	0.29594
732	0	0.36807
733	0	0.795018
734	0	0.941575
735	0	0.759182
736	0	0.813794
737	0	0.479762
738	0	0.831355
739	0	0.980107
740	0	0.972129
741	0	0.930827
742	0	0.999686
743	0	0.674619
744	0	0.950615
745	0	0.996214
746	0	0.963788
747	0	0.962213
748	0	0.726857
749	0	0.160582
750	0	0.56167
751	0	0.999473
752	0	0.962221
753	0	0.999954
754	0	0.905698
755	0	0.769998
756	0	0.186845
757	0	0.985923
758	0	0.0960913
759	0	0.99987
760	0	0.999678
761	0	0.594929
762	0	0.775543
763	0	0.473105
764	0	0.765568
765	0	0.713209
766	0	0.0189062
767	0	0.991306
768	0	0.995492
769	0	0.825825
770	0	0.00458008
771	0	0.991631
772	0	0.426809
773	0	0.827178
774	0	0.997926
775	0	0.000860616
776	0	0.97109
777	0	0.495334
778	0	0.171077
779	0	0.901948
780	0	0.984795
781	0	0.016627
782	0	0.765388
783	0	0.969416
784	0	0.0708245
785	0	0.0426458
786	0	0.874478
787	0	0.662658
788	0	0.257141
789	0	0.836266
790	0	0.684071
791	0	0.00523615
792	0	0.982373
793	0	0.465299
794	0	0.827623
795	0	0.814209
796	0	0.202404
797	0	0.796985
798	0	0.970652
799	0	0.77431
800	0	0.790613
801	0	0.906063
802	0	0.975954
803	0	0.99696
804	0	0.140557
805	0	0.997541
806	0	0.105316
807	0	0.688642
808	0	0.997616
809	0	0.874356
810	0	0.922876
811	0	0.985754
812	0	0.441649
813	0	0.960101
814	0	0.888837
815	0	0.999412
816	0	0.0182654
817	0	0.653509
818	0	0.647252
819	0	0.999474
820	0	0.14059
821	0	0.782388
822	0	0.83704
823	0	0.943882
824	0	0.933408
825	0	0.998363
826	0	0.999998
827	0	0.0234629
828	0	0.663728
829	0	0.00533965
830	0	0.408918
831	0	0.703688
832	0	0.832823
833	0	0.662897
834	0	0.486094
835	0	0.873517
836	0	0.202674
837	0	0.999931
838	0	0.798608
839	0	0.803334
840	0	0.953468
841	0	0.963775
842	0	0.614044
843	0	0.986629
844	0	0.941294
845	0	0.9995
846	0	0.934862
847	0	0.896348
848	0	0.384792
849	0	0.0616507
850	0	0.0765145
851	0	0.761083
852	0	0.886533
853	0	0.899278
854	0	0.991639
855	0	0.982893
856	0	0.336514
857	0	0.805193
858	0	0.00770997
859	0	0.31045
860	0	0.675079
861	0	0.707356
862	0	0.0218847
863	0	0.887245
864	0	0.574987
865	0	0.767507
866	0	0.312361
867	0	0.88518
868	0	0.360698
869	0	0.126793
870	0	0.00445891
871	0	0.195054
872	0	0.0887568
873	0	0.585838
874	0	0.00746449
875	0	0.0278005
876	0	0.994699
877	0	0.598579
878	0	0.988801
879	0	0.138338
880	0	0.894884
881	0	0.546301
882	0	0.393323
883	0	0.863133
884	0	0.998648
885	0	0.900673
886	0	0.87436
887	0	0.508362
888	0	0.492768
889	0	0.871898
890	0	0.153855
891	0	0.612816
892	0	0.98222
893	0	0.889941
894	0	0.105709
895	0	0.770011
896	0	0.34366
897	0	0.98275
898	0	0.936084
899	0	0.713232
900	0	0.666834
901	0	0.930463
902	0	0.890111
903	0	0.64034
904	0	0.847642
905	0	0.498221
906	0	0.405919
907	0	0.0286075
908	0	0.920526
909	0	0.924633
910	0	0.943898
911	0	0.922845
912	0	0.262133
913	0	0.191008
914	0	0.999502
915	0	0.835522
916	0	0.780487
917	0	0.127194
918	0	0.0264868
919	0	0.199635
920	0	0.54486
921	0	0.516759
922	0	0.208234
923	0	0.954934
924	0	0.954265
925	0	0.339379
926	0	0.999112
927	0	0.709081
928	0	0.999991
929	0	0.0737256
930	0	0.400012
931	0	0.976225
932	0	0.00548332
933	0	0.734959
934	0	0.471637
935	0	0.313212
936	0	0.216182
937	0	0.000548585
938	0	0.999975
939	0	0.814265
940	0	0.481485
941	0	0.125173
942	0	0.99165
943	0	0.94353
944	0	0.974092
945	0	0.988444
946	0	0.0599896
947	0	0.898983
948	0	0.989201
949	0	0.672666
950	0	0.00366292
951	0	0.128517
952	0	0.994329
953	0	0.954737
954	0	0.920394
955	0	0.561519
956	0	0.634411
957	0	0.917403
958	0	0.0121272
959	0	0.965007
960	0	0.291492
961	0	0.945554
962	0	0.552571
963	0	0.969283
964	0	0.163557
965	0	0.00702373
966	0	0.0124547
967	0	0.483644
968	0	0.877468
969	0	0.906671
970	0	0.977539
971	0	0.0146207
972	0	0.989729
973	0	0.337265
974	0	0.249956
975	0	0.99938
976	0	0.996325
977	0	0.603708
978	0	0.989343
979	0	0.00352934
980	0	0.345459
981	0	0.37311
982	0	0.532272
983	0	0.895213
984	0	0.753093
985	0	0.047682
986	0	0.882623
987	0	0.146041
988	0	0.919349
989	0	0.994044
990	0	0.812224
991	0	0.00625384
992	0	0.45755
993	0	0.99284
994	0	0.593597
995	0	0.415944
996	0	0.970959
997	0	0.968457
998	0	0.888905
999	0	0.779306
1000	0	0.952096
1001	0	0.909059
1002	0	0.900188
1003	0	0.280844
1004	0	0.930032
1005	0	0.655542
1006	0	0.998933
1007	0	0.117557
1008	0	0.9861
1009	0	0.0594615
1010	0	0.993325
1011	0	0.146474
1012	0	0.0241485
1013	0	0.395698
1014	0	0.139879
1015	0	0.847745
1016	0	0.995407
1017	0	0.988844
1018	0	0.238155
1019	0	0.783775
1020	0	0.996288
1021	0	0.553898
1022	0	0.999087
1023	0	0.177427
1024	0	0.995581
1025	0	0.909562
1026	0	0.622215
1027	0	0.388152
1028	0	0.977047
1029	0	0.997571
1030	0	0.57009
1031	0	0.99565
1032	0	0.661712
1033	0	0.625639
1034	0	0.97157
1035	0	0.977392
1036	0	0.00276794
1037	0	0.097657
1038	0	0.630862
1039	0	0.982206
1040	0	0.245336
1041	0	0.192453
1042	0	0.618511
1043	0	0.973826
1044	0	0.236577
1045	0	0.972196
1046	0	0.562246
1047	0	0.547117
1048	0	0.981931
1049	0	0.292149
1050	0	0.971127
1051	0	0.647068
1052	0	0.840961
1053	0	0.999997
1054	0	0.5643
1055	0	0.695942
1056	0	0.522288
1057	0	0.977688
1058	0	0.614662
1059	0	0.319507
1060	0	0.968874
1061	0	0.809984
1062	0	0.853222
1063	0	0.998407
1064	0	0.950442
1065	0	0.825107
1066	0	0.16944
1067	0	0.975582
1068	0	0.932792
1069	0	0.990848
1070	0	0.998538
1071	0	0.537101
1072	0	0.997514
1073	0	0.459812
1074	0	0.959623
1075	0	0.881726
1076	0	0.749009
1077	0	0.867414
1078	0	0.933197
1079	0	0.86937
1080	0	0.720783
1081	0	0.104316
1082	0	0.678636
1083	0	0.542368
1084	0	0.978773
1085	0	0.692256
1086	0	0.699243
1087	0	0.00582505
1088	0	0.353626
1089	0	0.875872
1090	0	0.960677
1091	0	0.829135
1092	0	0.206393
1093	0	0.553384
1094	0	0.155503
1095	0	0.53095
1096	0	0.55335
1097	0	0.962086
1098	0	0.542847
1099	0	0.955774
1100	0	0.989419
1101	0	0.950162
1102	0	0.0639499
1103	0	0.999846
1104	0	0.696306
1105	0	0.310013
1106	0	0.867108
1107	0	0.893353
1108	0	0.053304
1109	0	0.959509
1110	0	0.769457
1111	0	0.252767
1112	0	0.999925
1113	0	0.996666
1114	0	0.373259
1115	0	0.818525
1116	0	0.902568
1117	0	0.160433
1118	0	0.501856
1119	0	0.041514
1120	0	0.963375
1121	0	0.998456
1122	0	0.271353
1123	0	0.925289
1124	0	0.999288
1125	0	0.987168
1126	0	0.591052
1127	0	0.664802
1128	0	0.215647
1129	0	0.998972
1130	0	0.926691
1131	0	0.202102
1132	0	0.874088
1133	0	0.99534
1134	0	0.0484543
1135	0	0.791607
1136	0	0.656468
1137	0	0.306063
1138	0	0.00547106
1139	0	0.894852
1140	0	0.877063
1141	0	0.949534
1142	0	0.50469
1143	0	0.929972
1144	0	0.990201
1145	0	0.938216
1146	0	0.0972043
1147	0	0.48111
1148	0	0.00220022
1149	0	0.0839467
1150	0	0.0106049
1151	0	0.827383
1152	0	0.692983
1153	0	0.996804
1154	0	0.134673
1155	0	0.996805
1156	0	0.998363
1157	0	0.992126
1158	0	0.155574
1159	0	0.965883
1160	0	0.405012
1161	0	0.838676
1162	0	0.563097
1163	0	0.705292
1164	0	0.59563
1165	0	0.00429078
1166	0	0.410598
1167	0	0.467326
1168	0	0.997982
1169	0	0.985077
1170	0	0.969067
1171	0	0.933895
1172	0	0.411986
1173	0	0.0562803
1174	0	0.999741
1175	0	0.832106
1176	0	0.0252266
1177	0	0.994887
1178	0	0.561697
1179	0	0.178651
1180	0	0.0194851
1181	0	0.977467
1182	0	0.372103
1183	0	0.920999
1184	0	0.753797
1185	0	0.371501
1186	0	0.0766873
1187	0	0.160988
1188	0	0.375476
1189	0	0.968049
1190	0	0.634469
1191	0	0.922566
1192	0	0.0941039
1193	0	0.997793
1194	0	0.510312
1195	0	0.624594
1196	0	0.0937033
1197	0	0.117421
1198	0	0.686568
1199	0	0.962809
1200	0	0.999999
1201	0	0.986293
1202	0	0.983763
1203	0	0.121953
1204	0	0.573841
1205	0	0.216686
1206	0	0.999973
1207	0	0.500017
1208	0	0.847281
1209	0	0.604693
1210	0	0.00106012
1211	0	0.644549
1212	0	0.839207
1213	0	0.733593
1214	0	0.00862652
1215	0	0.991524
1216	0	0.276823
1217	0	0.257932
1218	0	0.891838
1219	0	0.333056
1220	0	0.0380378
1221	0	0.882557
1222	0	0.0264295
1223	0	0.786757
1224	0	0.922486
1225	0	0.135305
1226	0	0.997826
1227	0	0.00932736
1228	0	0.894421
1229	0	0.705343
1230	0	0.540274
1231	0	0.762044
1232	0	0.999411
1233	0	0.16327
1234	0	0.438438
1235	0	0.0945287
1236	0	0.48905
1237	0	0.85191
1238	0	0.0119208
1239	0	0.716176
1240	0	0.958892
1241	0	0.992966
1242	0	0.0645312
1243	0	0.963898
1244	0	0.523141
1245	0	0.802897
1246	0	0.144969
1247	0	0.92367
1248	0	0.658008
1249	0	0.910449
1250	0	0.966691
1251	0	0.967514
1252	0	0.609904
1253	0	0.0309449
1254	0	0.965704
1255	0	0.586033
1256	0	0.740557
1257	0	0.937775
1258	0	0.99951
1259	0	0.863594
1260	0	0.485748
1261	0	0.972717
1262	0	0.913534
1263	0	0.0808762
1264	0	0.97854
1265	0	0.293571
1266	0	0.585009
1267	0	0.851131
1268	0	0.996726
1269	0	0.948579
1270	0	0.991108
1271	0	0.998556
1272	0	0.907691
1273	0	0.983537
1274	0	0.949002
1275	0	0.965214
1276	0	0.0660858
1277	0	0.844515
1278	0	0.999563
1279	0	0.992107
1280	0	0.983934
1281	0	0.437618
1282	0	0.525928
1283	0	0.00469142
1284	0	0.248823
1285	0	0.639238
1286	0	0.998814
1287	0	0.99007
1288	0	0.962047
1289	0	0.499092
1290	0	0.0980899
1291	0	0.732239
1292	0	0.616401
1293	0	0.759749
1294	0	0.960715
1295	0	0.971436
1296	0	0.990522
1297	0	0.902607
1298	0	0.988288
1299	0	0.845732
1300	0	0.968385
1301	0	0.108864
1302	0	0.197407
1303	0	0.237524
1304	0	0.451756
1305	0	0.999376
1306	0	0.405191
1307	0	0.990207
1308	0	0.276931
1309	0	0.183522
1310	0	0.993169
1311	0	0.00602546
1312	0	0.996476
1313	0	0.548117
1314	0	0.997204
1315	0	0.99995
1316	0	0.992071
1317	0	0.998649
1318	0	0.998581
1319	0	0.97534
1320	0	0.160753
1321	0	0.983285
1322	0	0.960415
1323	0	0.209344
1324	0	0.427368
1325	0	0.980261
1326	0	0.913962
1327	0	0.887091
1328	0	0.310354
1329	0	0.0995054
1330	0	0.114285
1331	0	0.772339
1332	0	0.600442
1333	0	0.910206
1334	0	0.996323
1335	0	0.718245
1336	0	0.683786
1337	0	0.891055
1338	0	0.460126
1339	0	0.747876
1340	0	0.667024
1341	0	0.701639
1342	0	0.793229
1343	0	0.300205
1344	0	0.233544
1345	0	0.46174
1346	0	0.00467584
1347	0	0.887567
1348	0	0.00474457
1349	0	0.960272
1350	0	0.999483
1351	0	0.104157
1352	0	0.734608
1353	0	0.885145
1354	0	0.583742
1355	0	0.777345
1356	0	0.0019436
1357	0	0.911545
1358	0	0.63983
1359	0	0.973729
1360	0	0.349786
1361	0	0.743638
1362	0	0.712022
1363	0	0.276445
1364	0	0.057177
1365	0	0.930872
1366	0	0.0591123
1367	0	0.15853
1368	0	0.976808
1369	0	0.549208
1370	0	0.0953733
1371	0	0.946017
1372	0	0.984696
1373	0	0.0483728
1374	0	0.187859
1375	0	0.914203
1376	0	0.998505
1377	0	0.601685
1378	0	0.514436
1379	0	0.839409
1380	0	0.0575887
1381	0	0.982148
1382	0	0.634018
1383	0	0.567793
1384	0	0.694379
1385	0	0.903745
1386	0	0.505089
1387	0	0.622621
1388	0	0.637586
1389	0	0.0774804
1390	0	0.719104
1391	0	0.491167
1392	0	0.740701
1393	0	0.0442781
1394	0	0.850177
1395	0	0.940565
1396	0	0.991572
1397	0	0.484228
1398	0	0.0197335
1399	0	0.904387
1400	0	0.999843
1401	0	0.997647
1402	0	0.352853
1403	0	0.0270745
1404	0	0.178063
1405	0	0.973364
1406	0	0.984686
1407	0	0.128446
1408	0	0.912936
1409	0	0.9705
1410	0	0.881746
1411	0	0.821697
1412	0	0.963769
1413	0	0.941252
1414	0	0.0730623
1415	0	0.902725
1416	0	0.949478
1417	0	0.865515
1418	0	0.177455
1419	0	0.92493
1420	0	0.00298574
1421	0	0.999559
1422	0	0.971305
1423	0	0.945113
1424	0	0.961469
1425	0	0.993363
1426	0	0.628214
1427	0	0.963838
1428	0	0.819898
1429	0	0.771123
1430	0	0.588056
1431	0	0.0180706
1432	0	0.939677
1433	0	0.977079
1434	0	0.950158
1435	0	0.423937
1436	0	0.817787
1437	0	0.913178
1438	0	0.773648
1439	0	0.792968
1440	0	0.880974
1441	0	0.177411
1442	0	0.177126
1443	0	0.436474
1444	0	0.966565
1445	0	0.817583
1446	0	0.989173
1447	0	0.517721
1448	0	0.0195058
1449	0	0.853795
1450	0	0.992731
1451	0	0.987378
1452	0	0.484083
1453	0	0.993242
1454	0	0.720577
1455	0	0.999762
1456	0	0.904013
1457	0	0.968944
1458	0	0.727178
1459	0	0.651266
1460	0	0.494312
1461	0	0.736
1462	0	0.977385
1463	0	0.717347
1464	0	0.98661
1465	0	0.256311
1466	0	0.64983
1467	0	0.537319
1468	0	0.00603695
1469	0	0.354781
1470	0	0.0545129
1471	0	0.0589765
1472	0	0.830602
1473	0	0.872845
1474	0	0.77062
1475	0	0.871558
1476	0	0.588673
1477	0	0.997522
1478	0	0.663214
1479	0	0.0405638
1480	0	0.983712
1481	0	0.0698741
1482	0	0.980623
1483	0	0.578695
1484	0	0.992298
1485	0	0.945936
1486	0	0.427771
1487	0	0.967433
1488	0	0.633117
1489	0	0.233807
1490	0	0.26836
1491	0	0.575647
1492	0	0.978214
1493	0	0.225435
1494	0	0.786306
1495	0	0.979577
1496	0	0.976178
1497	0	0.913998
1498	0	0.914289
1499	0	0.82705
1500	0	0.802212
1501	0	0.308318
1502	0	0.539976
1503	0	0.00377591
1504	0	0.94691
1505	0	0.00387787
1506	0	0.333101
1507	0	0.442515
1508	0	0.379212
1509	0	0.564613
1510	0	0.300157
1511	0	0.874652
1512	0	0.995962
1513	0	0.825327
1514	0	0.231216
1515	0	0.969331
1516	0	0.910499
1517	0	0.768169
1518	0	0.654987
1519	0	0.758071
1520	0	0.395746
1521	0	0.905693
1522	0	0.9039
1523	0	0.0548555
1524	0	0.850926
1525	0	0.705975
1526	0	0.956501
1527	0	0.93779
1528	0	0.155654
1529	0	0.552861
1530	0	0.143952
1531	0	0.863793
1532	0	0.827684
1533	0	0.97501
1534	0	8.32921e-05
1535	0	0.974662
1536	0	0.533927
1537	0	0.590118
1538	0	0.752463
1539	0	0.957625
1540	0	0.330278
1541	0	0.994534
1542	0	0.345575
1543	0	0.601598
1544	0	0.700391
1545	0	0.993636
1546	0	0.973437
1547	0	0.558889
1548	0	0.947902
1549	0	0.999175
1550	0	0.353199
1551	0	0.635279
1552	0	0.818188
1553	0	0.940865
1554	0	0.397094
1555	0	0.992747
1556	0	0.99262
1557	0	0.301822
1558	0	0.323159
1559	0	0.654363
1560	0	0.191532
1561	0	0.985395
1562	0	0.803508
1563	0	0.169491
1564	0	0.861668
1565	0	0.735999
1566	0	0.267159
1567	0	0.108835
1568	0	0.152492
1569	0	0.911644
1570	0	0.889935
1571	0	0.99464
1572	0	0.971927
1573	0	0.245902
1574	0	0.856346
1575	0	0.0248131
1576	0	0.998104
1577	0	0.882934
1578	0	0.997717
1579	0	0.763451
1580	0	0.988041
1581	0	0.132312
1582	0	0.868554
1583	0	0.994688
1584	0	0.989366
1585	0	0.123354
1586	0	0.761251
1587	0	0.690968
1588	0	0.00261717
1589	0	0.823199
1590	0	0.923884
1591	0	0.999297
1592	0	0.811267
1593	0	0.556726
1594	0	0.908246
1595	0	0.655226
1596	0	0.991772
1597	0	0.996558
1598	0	0.350618
1599	0	0.227098
1600	0	0.866677
1601	0	0.957477
1602	0	0.869465
1603	0	0.998188
1604	0	0.808185
1605	0	0.879976
1606	0	0.327615
1607	0	0.916031
1608	0	0.469372
1609	0	0.29601
1610	0	0.929638
1611	0	0.95459
1612	0	0.992927
1613	0	0.256923
1614	0	0.489937
1615	0	0.993168
1616	0	0.981263
1617	0	0.639229
1618	0	0.153513
1619	0	0.9954
1620	0	0.725751
1621	0	0.501194
1622	0	0.185153
1623	0	0.9807
1624	0	0.185649
1625	0	0.275699
1626	0	0.929678
1627	0	0.0774661
1628	0	0.999985
1629	0	0.0636182
1630	0	0.986823
1631	0	0.574265
1632	0	0.999129
1633	0	0.928963
1634	0	0.945486
1635	0	0.0997724
1636	0	0.950469
1637	0	0.913462
1638	0	0.998823
1639	0	0.111021
1640	0	0.522544
1641	0	0.750156
1642	0	0.89972
1643	0	0.0587214
1644	0	0.768277
1645	0	0.0741079
1646	0	0.785236
1647	0	0.997143
1648	0	0.951198
1649	0	0.360084
1650	0	0.726808
1651	0	0.736151
1652	0	0.650153
1653	0	0.990516
1654	0	0.249633
1655	0	0.120337
1656	0	0.433146
1657	0	0.156259
1658	0	0.6958
1659	0	0.992339
1660	0	0.999541
1661	0	0.90747
1662	0	0.448695
1663	0	0.948738
1664	0	0.99564
1665	0	0.694584
1666	0	0.0759012
1667	0	0.632759
1668	0	0.455876
1669	0	0.869513
1670	0	0.712701
1671	0	0.79348
1672	0	0.170562
1673	0	0.216789
1674	0	0.0405983
1675	0	0.49623
1676	0	0.0724364
1677	0	0.261941
1678	0	0.0023191
1679	0	0.0126994
1680	0	0.128825
1681	0	0.844677
1682	0	0.388238
1683	0	0.987868
1684	0	0.00377482
1685	0	0.0716543
1686	0	0.655013
1687	0	0.955987
1688	0	0.411654
1689	0	0.999666
1690	0	0.401152
1691	0	0.938127
1692	0	0.0430726
1693	0	0.952211
1694	0	0.971895
1695	0	0.0322094
1696	0	0.824186
1697	0	0.992109
1698	0	0.990191
1699	0	0.997924
1700	0	0.0664604
1701	0	0.714853
1702	0	0.96462
1703	0	0.478311
1704	0	0.196767
1705	0	0.849861
1706	0	0.869664
1707	0	0.397576
1708	0	0.154993
1709	0	0.23881
1710	0	0.998429
1711	0	0.226656
1712	0	0.74641
1713	0	0.991932
1714	0	0.528032
1715	0	0.971756
1716	0	0.39934
1717	0	0.957071
1718	0	0.0584823
1719	0	0.696036
1720	0	0.636992
1721	0	0.996218
1722	0	0.625077
1723	0	0.997579
1724	0	0.205858
1725	0	0.996963
1726	0	0.372525
1727	0	0.545744
1728	0	0.00672226
1729	0	0.998649
1730	0	0.995929
1731	0	0.435861
1732	0	0.282644
1733	0	0.949256
1734	0	0.998299
1735	0	0.911913
1736	0	0.301708
1737	0	0.609185
1738	0	0.734834
1739	0	0.986271
1740	0	0.243479
1741	0	0.963832
1742	0	0.313618
1743	0	0.532207
1744	0	0.985783
1745	0	0.840093
1746	0	0.534858
1747	0	0.497785
1748	0	0.89702
1749	0	0.91433
1750	0	0.953228
1751	0	0.155132
1752	0	0.981009
1753	0	0.711555
1754	0	0.0109707
1755	0	0.35043
1756	0	0.998498
1757	0	0.961883
1758	0	0.770645
1759	0	0.195142
1760	0	0.662728
1761	0	0.0783779
1762	0	0.463548
1763	0	0.843112
1764	0	0.98042
1765	0	0.806111
1766	0	0.510148
1767	0	0.99358
1768	0	0.559457
1769	0	0.931583
1770	0	0.999434
1771	0	0.629348
1772	0	0.448421
1773	0	0.896366
1774	0	0.272621
1775	0	0.235082
1776	0	0.543544
1777	0	0.956224
1778	0	0.901027
1779	0	0.999566
1780	0	0.777092
1781	0	0.904864
1782	0	0.793615
1783	0	0.999771
1784	0	0.553304
1785	0	0.974003
1786	0	0.0357325
1787	0	0.715953
1788	0	0.74417
1789	0	0.544655
1790	0	0.845388
1791	0	0.308843
1792	0	0.0208936
1793	0	0.876636
1794	0	0.914071
1795	0	0.0842706
1796	0	0.902553
1797	0	0.997532
1798	0	0.970093
1799	0	0.970269
1800	0	0.963821
1801	0	0.00319427
1802	0	0.991136
1803	0	0.990685
1804	0	0.260229
1805	0	0.999447
1806	0	0.895101
1807	0	0.79878
1808	0	0.104301
1809	0	0.490232
1810	0	0.963208
1811	0	0.00441256
1812	0	0.0465153
1813	0	0.210708
1814	0	0.999838
1815	0	0.541106
1816	0	0.941661
1817	0	0.537085
1818	0	0.227499
1819	0	0.286816
1820	0	0.480526
1821	0	0.984607
1822	0	0.840182
1823	0	0.302925
1824	0	0.972072
1825	0	0.315939
1826	0	0.631493
1827	0	0.99852
1828	0	0.00403756
1829	0	0.859423
1830	0	0.157125
1831	0	0.266752
1832	0	0.986962
1833	0	0.555029
1834	0	0.757778
1835	0	0.897837
1836	0	0.699918
1837	0	0.954757
1838	0	0.755747
1839	0	0.97944
1840	0	0.875793
1841	0	0.750127
1842	0	0.0619661
1843	0	0.60616
1844	0	0.238982
1845	0	0.599584
1846	0	0.846497
1847	0	0.923651
1848	0	0.622151
1849	0	0.636571
1850	0	0.728477
1851	0	0.919351
1852	0	0.00964332
1853	0	0.0103329
1854	0	0.560323
1855	0	0.993046
1856	0	0.11719
1857	0	0.99556
1858	0	0.848302
1859	0	0.818946
1860	0	0.924037
1861	0	0.56868
1862	0	0.999813
1863	0	0.794153
1864	0	0.426252
1865	0	0.95024
1866	0	0.353625
1867	0	0.0555508
1868	0	0.707571
1869	0	0.973212
1870	0	0.303048
1871	0	0.86172
1872	0	0.0517558
1873	0	0.417731
1874	0	0.808988
1875	0	0.893271
1876	0	0.874988
1877	0	0.993774
1878	0	0.309199
1879	0	0.989109
1880	0	0.520963
1881	0	0.995123
1882	0	0.98182
1883	0	0.567956
1884	0	0.999984
1885	0	0.864875
1886	0	0.969646
1887	0	0.42044
1888	0	0.816185
1889	0	0.826742
1890	0	0.994129
1891	0	0.0950004
1892	0	0.550789
1893	0	0.78156
1894	0	0.981822
1895	0	0.914318
1896	0	0.00224751
1897	0	0.949717
1898	0	0.760692
1899	0	0.000695712
1900	0	0.884951
1901	0	0.759714
1902	0	0.953488
1903	0	0.513423
1904	0	0.932425
1905	0	0.91221
1906	0	0.141033
1907	0	0.950268
1908	0	0.981563
1909	0	0.822058
1910	0	0.0353005
1911	0	0.810894
1912	0	0.462991
1913	0	0.465215
1914	0	0.210851
1915	0	0.995923
1916	0	0.960896
1917	0	0.99934
1918	0	0.0962325
1919	0	0.0141408
1920	0	0.00766552
1921	0	0.848483
1922	0	0.524802
1923	0	0.588391
1924	0	0.164135
1925	0	0.992592
1926	0	0.140807
1927	0	0.288188
1928	0	0.855849
1929	0	0.905531
1930	0	0.959684
1931	0	0.994516
1932	0	0.010339
1933	0	0.575731
1934	0	0.585396
1935	0	0.869932
1936	0	0.726895
1937	0	0.926366
1938	0	0.131579
1939	0	0.687735
1940	0	0.232737
1941	0	0.293537
1942	0	0.925583
1943	0	0.406202
1944	0	0.0264924
1945	0	0.999729
1946	0	0.064884
1947	0	0.0983818
1948	0	0.49849
1949	0	0.841422
1950	0	0.851137
1951	0	0.876061
1952	0	0.937963
1953	0	0.626709
1954	0	0.928655
1955	0	0.812176
1956	0	0.895032
1957	0	0.925381
1958	0	0.00462729
1959	0	0.836844
1960	0	0.758822
1961	0	0.673351
1962	0	0.0408698
1963	0	0.998079
1964	0	0.0866098
1965	0	0.962823

## Sheet: A_7
A_3d_sfy1_n_n_2	Label	Score
0	0	0.893857
1	0	0.963531
2	0	0.994982
3	0	0.0127023
4	0	0.416864
5	0	0.980492
6	0	0.94342
7	0	0.99572
8	0	0.989706
9	0	0.984429
10	0	0.994927
11	0	0.763196
12	0	0.927858
13	0	0.098562
14	0	0.99216
15	0	0.886006
16	0	0.018291
17	0	0.237173
18	0	0.995088
19	0	0.679156
20	0	0.982643
21	0	0.882174
22	0	0.783473
23	0	0.999898
24	0	0.857337
25	0	0.956915
26	0	0.515697
27	0	0.790103
28	0	0.987606
29	0	0.456061
30	0	0.666011
31	0	0.9981
32	0	0.564738
33	0	0.999239
34	0	0.270396
35	0	0.539767
36	0	0.499767
37	0	0.268852
38	0	0.167292
39	0	0.979302
40	0	0.875938
41	0	0.737791
42	0	0.160431
43	0	0.838737
44	0	0.794384
45	0	0.788095
46	0	0.917828
47	0	0.827999
48	0	0.916864
49	0	0.852797
50	0	0.326339
51	0	0.937744
52	0	0.993244
53	0	0.953095
54	0	0.46985
55	0	0.978257
56	0	0.993681
57	0	0.0580603
58	0	0.746866
59	0	0.825063
60	0	0.996777
61	0	0.99979
62	0	0.388432
63	0	0.0373205
64	0	0.997711
65	0	0.664196
66	0	0.801756
67	0	0.992171
68	0	0.433322
69	0	0.819317
70	0	0.984777
71	0	0.52798
72	0	0.992186
73	0	0.997925
74	0	0.877693
75	0	0.927207
76	0	0.934021
77	0	0.997681
78	0	0.963322
79	0	0.00496298
80	0	0.998187
81	0	0.569189
82	0	0.209115
83	0	0.985986
84	0	0.824285
85	0	1
86	0	0.560358
87	0	0.947245
88	0	0.858669
89	0	0.727547
90	0	0.915468
91	0	0.448544
92	0	0.423888
93	0	0.943687
94	0	0.949044
95	0	0.968132
96	0	0.848661
97	0	0.454523
98	0	0.0991563
99	0	0.856611
100	0	0.984351
101	0	0.998258
102	0	0.92153
103	0	0.0469408
104	0	0.94607
105	0	0.86935
106	0	0.974508
107	0	0.0108392
108	0	0.999966
109	0	0.937489
110	0	0.970424
111	0	0.353718
112	0	0.765174
113	0	0.715573
114	0	0.998752
115	0	0.999992
116	0	0.997983
117	0	0.849678
118	0	0.999362
119	0	0.988438
120	0	0.382779
121	0	0.996953
122	0	0.818802
123	0	0.961568
124	0	0.312918
125	0	0.219068
126	0	0.947001
127	0	0.974818
128	0	0.674037
129	0	0.704552
130	0	0.972278
131	0	0.83216
132	0	0.131596
133	0	0.260449
134	0	0.851539
135	0	0.418953
136	0	0.613372
137	0	0.932356
138	0	0.563589
139	0	0.761535
140	0	0.994146
141	0	0.998754
142	0	0.0418134
143	0	0.59066
144	0	0.0112763
145	0	0.890324
146	0	0.775021
147	0	0.948863
148	0	0.80947
149	0	0.925135
150	0	0.676011
151	0	0.979661
152	0	0.697985
153	0	0.491028
154	0	0.594338
155	0	0.798781
156	0	0.649726
157	0	0.834067
158	0	0.894751
159	0	0.583086
160	0	0.997269
161	0	0.371789
162	0	0.40419
163	0	0.0370299
164	0	0.789173
165	0	0.00410652
166	0	0.480865
167	0	0.890429
168	0	0.95993
169	0	0.735579
170	0	0.99474
171	0	0.268618
172	0	0.983888
173	0	0.984943
174	0	0.925222
175	0	0.997721
176	0	0.00321524
177	0	0.990632
178	0	0.747863
179	0	0.998448
180	0	0.850978
181	0	0.689844
182	0	0.1632
183	0	0.7464
184	0	0.848161
185	0	0.48484
186	0	0.999727
187	0	0.59593
188	0	0.999597
189	0	0.00159138
190	0	0.995546
191	0	0.564396
192	0	0.994508
193	0	0.00256893
194	0	0.643506
195	0	0.892177
196	0	0.991295
197	0	0.887863
198	0	0.715981
199	0	0.93153
200	0	0.999844
201	0	0.929212
202	0	0.935745
203	0	0.705736
204	0	0.532211
205	0	0.497637
206	0	0.302377
207	0	0.828504
208	0	0.999769
209	0	0.999893
210	0	0.565708
211	0	0.465321
212	0	0.695075
213	0	0.940937
214	0	0.973054
215	0	0.019473
216	0	0.847574
217	0	0.73619
218	0	0.828792
219	0	0.998837
220	0	0.918895
221	0	0.999331
222	0	0.102798
223	0	0.486345
224	0	0.908946
225	0	0.897584
226	0	0.994605
227	0	0.572786
228	0	0.999191
229	0	0.998222
230	0	0.540264
231	0	0.529458
232	0	0.998965
233	0	0.411753
234	0	0.760878
235	0	0.999131
236	0	0.235734
237	0	0.977082
238	0	0.990759
239	0	0.951904
240	0	0.986468
241	0	0.0456452
242	0	0.763019
243	0	0.373967
244	0	0.756041
245	0	0.997592
246	0	0.994326
247	0	0.997309
248	0	0.14574
249	0	0.888522
250	0	0.839851
251	0	0.924989
252	0	0.765052
253	0	0.889815
254	0	0.996704
255	0	0.75835
256	0	0.926684
257	0	0.978109
258	0	0.674893
259	0	0.996853
260	0	0.545886
261	0	0.999531
262	0	0.985937
263	0	0.999684
264	0	0.115046
265	0	0.876659
266	0	0.807457
267	0	0.992159
268	0	0.767442
269	0	0.697622
270	0	0.836856
271	0	0.516992
272	0	0.999431
273	0	0.625134
274	0	0.723602
275	0	0.54191
276	0	0.720965
277	0	0.999847
278	0	0.938842
279	0	0.930983
280	0	0.999124
281	0	0.996807
282	0	0.991843
283	0	0.658426
284	0	0.708762
285	0	0.930928
286	0	0.911458
287	0	0.973017
288	0	0.0288761
289	0	0.162357
290	0	0.69315
291	0	0.686369
292	0	0.647539
293	0	0.969043
294	0	0.99921
295	0	0.213869
296	0	0.957577
297	0	0.667322
298	0	0.724749
299	0	0.787793
300	0	0.973437
301	0	0.989673
302	0	0.94068
303	0	0.515846
304	0	0.973163
305	0	0.00707263
306	0	0.145993
307	0	0.930388
308	0	0.890797
309	0	0.849086
310	0	0.959916
311	0	0.990166
312	0	0.928596
313	0	0.67918
314	0	0.831164
315	0	0.993551
316	0	0.995584
317	0	0.994677
318	0	0.966835
319	0	0.782069
320	0	0.341718
321	0	0.99659
322	0	0.955661
323	0	0.960483
324	0	0.962862
325	0	0.353746
326	0	0.999931
327	0	0.998279
328	0	0.998891
329	0	0.0100666
330	0	0.98406
331	0	0.356087
332	0	0.954348
333	0	0.985698
334	0	0.703405
335	0	0.307864
336	0	0.544513
337	0	0.710322
338	0	0.897225
339	0	0.994706
340	0	0.00523431
341	0	0.983624
342	0	0.999463
343	0	0.784636
344	0	0.404044
345	0	0.215652
346	0	0.780572
347	0	0.932153
348	0	0.998411
349	0	0.789299
350	0	0.85213
351	0	0.173948
352	0	0.457185
353	0	0.767961
354	0	0.993366
355	0	0.882075
356	0	0.968073
357	0	0.988213
358	0	0.5512
359	0	0.998098
360	0	0.229649
361	0	0.222644
362	0	0.995351
363	0	0.998821
364	0	0.976576
365	0	0.992211
366	0	0.986603
367	0	0.294539
368	0	0.99233
369	0	0.675853
370	0	0.998864
371	0	0.910878
372	0	0.931551
373	0	0.93225
374	0	0.90599
375	0	0.106221
376	0	0.499236
377	0	0.981441
378	0	0.369777
379	0	0.972248
380	0	0.649321
381	0	0.78695
382	0	0.999961
383	0	0.992527
384	0	0.994089
385	0	0.838935
386	0	0.247342
387	0	0.0360723
388	0	0.747164
389	0	0.847932
390	0	0.86777
391	0	0.989227
392	0	0.04332
393	0	0.999997
394	0	0.552757
395	0	0.801573
396	0	0.999009
397	0	0.859887
398	0	0.94476
399	0	0.8865
400	0	0.743271
401	0	0.977153
402	0	0.985546
403	0	0.968242
404	0	0.365714
405	0	0.957393
406	0	0.702923
407	0	0.998735
408	0	0.000459956
409	0	0.970156
410	0	0.235794
411	0	0.999148
412	0	0.999962
413	0	0.998223
414	0	0.212291
415	0	0.999876
416	0	0.860212
417	0	0.79965
418	0	0.606595
419	0	0.999473
420	0	0.813325
421	0	0.563145
422	0	0.931665
423	0	0.828654
424	0	0.971773
425	0	0.0210801
426	0	0.223413
427	0	0.965946
428	0	0.781816
429	0	0.774149
430	0	0.198595
431	0	0.0205504
432	0	0.00040483
433	0	0.969807
434	0	0.727541
435	0	0.716623
436	0	0.336596
437	0	0.926271
438	0	0.665572
439	0	0.615481
440	0	0.834864
441	0	0.906244
442	0	0.88508
443	0	0.73568
444	0	0.999797
445	0	0.664292
446	0	0.937841
447	0	0.596581
448	0	0.999138
449	0	0.87956
450	0	0.715477
451	0	0.241835
452	0	0.489322
453	0	0.999628
454	0	0.000437354
455	0	0.982762
456	0	0.952388
457	0	0.0428601
458	0	0.97985
459	0	0.00671387
460	0	0.838943
461	0	0.993751
462	0	0.991768
463	0	0.625195
464	0	0.979486
465	0	0.0361655
466	0	0.748682
467	0	0.707667
468	0	0.953822
469	0	0.999008
470	0	0.959468
471	0	0.607225
472	0	0.999428
473	0	0.69817
474	0	0.96711
475	0	0.681152
476	0	0.93409
477	0	0.842999
478	0	0.996573
479	0	0.0312599
480	0	0.999008
481	0	0.99986
482	0	0.993446
483	0	0.775458
484	0	0.997993
485	0	0.988427
486	0	0.976314
487	0	0.895091
488	0	0.692065
489	0	0.397326
490	0	0.106106
491	0	0.988614
492	0	0.999842
493	0	0.940527
494	0	0.723551
495	0	0.99192
496	0	0.835371
497	0	0.365512
498	0	0.332572
499	0	0.92091
500	0	0.999898
501	0	0.900422
502	0	0.306196
503	0	0.83736
504	0	0.934682
505	0	0.826995
506	0	0.990491
507	0	0.999969
508	0	0.0300915
509	0	0.842043
510	0	0.633033
511	0	0.999395
512	0	0.865269
513	0	0.99553
514	0	0.92248
515	0	0.990876
516	0	0.592478
517	0	0.973288
518	0	0.888846
519	0	0.862217
520	0	0.132269
521	0	0.983279
522	0	0.99991
523	0	0.230034
524	0	0.586671
525	0	0.975477
526	0	0.999159
527	0	0.977732
528	0	0.951237
529	0	0.600148
530	0	0.524315
531	0	0.999499
532	0	0.933919
533	0	0.82478
534	0	0.14993
535	0	0.885763
536	0	0.905972
537	0	0.708708
538	0	0.998954
539	0	0.897115
540	0	0.992893
541	0	0.996777
542	0	0.926621
543	0	0.700922
544	0	0.979191
545	0	0.998631
546	0	0.94724
547	0	0.651535
548	0	0.80325
549	0	0.858208
550	0	0.278434
551	0	0.961429
552	0	0.967162
553	0	0.937651
554	0	0.0468646
555	0	0.110771
556	0	0.806665
557	0	0.869793
558	0	0.895696
559	0	0.993998
560	0	0.995778
561	0	0.574685
562	0	0.981277
563	0	0.323246
564	0	0.963663
565	0	0.92332
566	0	0.949911
567	0	0.970003
568	0	0.999905
569	0	0.661476
570	0	0.038621
571	0	0.773487
572	0	0.831999
573	0	0.603241
574	0	0.00298533
575	0	0.99284
576	0	0.165306
577	0	0.999444
578	0	0.391389
579	0	0.545851
580	0	0.966941
581	0	0.584912
582	0	0.913155
583	0	0.631384
584	0	0.624485
585	0	0.0528756
586	0	0.76104
587	0	0.944599
588	0	0.335487
589	0	0.949877
590	0	0.663792
591	0	0.386558
592	0	0.99981
593	0	0.0125921
594	0	0.910639
595	0	0.943348
596	0	0.996724
597	0	0.996756
598	0	0.999449
599	0	0.350192
600	0	0.913331
601	0	0.982071
602	0	0.806231
603	0	0.732383
604	0	0.979717
605	0	0.973895
606	0	0.973916
607	0	0.199454
608	0	0.168468
609	0	0.872429
610	0	0.996536
611	0	0.869914
612	0	0.373746
613	0	0.0852803
614	0	0.357212
615	0	0.844464
616	0	0.805051
617	0	0.999969
618	0	0.0958425
619	0	0.998402
620	0	0.528496
621	0	0.975955
622	0	0.994917
623	0	0.941283
624	0	0.787744
625	0	0.994776
626	0	0.679017
627	0	0.0305004
628	0	0.766385
629	0	0.347117
630	0	0.946879
631	0	0.995022
632	0	0.986378
633	0	0.999651
634	0	0.156206
635	0	0.999201
636	0	0.962931
637	0	0.999998
638	0	0.7453
639	0	0.997839
640	0	0.999922
641	0	0.999581
642	0	0.818095
643	0	0.0604675
644	0	0.285146
645	0	0.553597
646	0	0.190064
647	0	0.684694
648	0	0.73197
649	0	0.902224
650	0	0.990045
651	0	0.754635
652	0	0.721269
653	0	0.56262
654	0	0.914366
655	0	0.85757
656	0	0.999987
657	0	0.990989
658	0	0.974743
659	0	0.998932
660	0	0.25652
661	0	0.945167
662	0	0.96511
663	0	0.135372
664	0	0.994737
665	0	0.00144112
666	0	0.980385
667	0	0.808044
668	0	0.772228
669	0	0.723643
670	0	0.909088
671	0	0.920916
672	0	0.976015
673	0	0.863723
674	0	0.998197
675	0	0.996179
676	0	0.724646
677	0	0.969086
678	0	0.688432
679	0	0.963625
680	0	0.906012
681	0	0.315475
682	0	0.999711
683	0	0.967488
684	0	0.733266
685	0	0.969628
686	0	0.844834
687	0	0.999723
688	0	0.998747
689	0	0.692137
690	0	0.0658245
691	0	0.0317381
692	0	0.183186
693	0	0.174281
694	0	0.995142
695	0	0.869586
696	0	0.718173
697	0	0.982614
698	0	0.618676
699	0	0.999755
700	0	0.866851
701	0	0.00953522
702	0	0.889301
703	0	0.990757
704	0	0.996997
705	0	0.826403
706	0	0.210337
707	0	0.812152
708	0	0.763188
709	0	0.905643
710	0	0.996836
711	0	0.0755434
712	0	0.00592788
713	0	0.988846
714	0	0.361815
715	0	0.726291
716	0	0.406865
717	0	0.838428
718	0	0.996933
719	0	0.997185
720	0	0.999786
721	0	0.979339
722	0	0.229249
723	0	0.653638
724	0	0.762584
725	0	0.322846
726	0	0.704642
727	0	0.990252
728	0	0.972381
729	0	0.129854
730	0	0.982947
731	0	0.974202
732	0	0.941855
733	0	0.00743502
734	0	0.980311
735	0	0.96972
736	0	0.993752
737	0	0.98514
738	0	0.0231876
739	0	0.953106
740	0	0.853113
741	0	0.850433
742	0	0.976801
743	0	0.168598
744	0	0.950877
745	0	0.73626
746	0	0.0268281
747	0	0.795397
748	0	0.586888
749	0	0.995965
750	0	0.999984
751	0	0.928724
752	0	0.964866
753	0	0.995719
754	0	0.240436
755	0	0.628834
756	0	0.671089
757	0	0.942384
758	0	0.895176
759	0	0.0801083
760	0	0.457286
761	0	0.704835
762	0	0.977593
763	0	0.999964
764	0	0.978468
765	0	0.852109
766	0	0.898133
767	0	0.996091
768	0	0.829667
769	0	0.998235
770	0	0.854407
771	0	0.764638
772	0	0.987866
773	0	0.999607
774	0	0.741053
775	0	0.634393
776	0	0.00236417
777	0	0.76284
778	0	0.818546
779	0	0.661344
780	0	0.170911
781	0	0.979615
782	0	0.487835
783	0	0.1647
784	0	0.998229
785	0	0.968993
786	0	0.992029
787	0	0.977485
788	0	0.994568
789	0	0.997658
790	0	0.999725
791	0	0.927787
792	0	0.96002
793	0	0.088494
794	0	0.983419
795	0	0.91832
796	0	0.995859
797	0	0.605337
798	0	0.345039
799	0	0.901135
800	0	0.99208
801	0	0.948405
802	0	0.986132
803	0	0.995936
804	0	0.469517
805	0	0.969325
806	0	0.906699
807	0	0.137885
808	0	0.996707
809	0	0.972292
810	0	0.131075
811	0	0.993449
812	0	0.988698
813	0	0.997865
814	0	0.901687
815	0	0.988945
816	0	0.97342
817	0	0.904501
818	0	0.995842
819	0	0.562528
820	0	0.999943
821	0	0.857399
822	0	0.710807
823	0	0.730974
824	0	0.989309
825	0	0.701959
826	0	0.935622
827	0	0.871114
828	0	0.99758
829	0	0.998046
830	0	0.884295
831	0	0.979672
832	0	0.864656
833	0	0.474793
834	0	0.89544
835	0	0.980734
836	0	0.902503
837	0	0.978864
838	0	0.998104
839	0	0.877539
840	0	0.452284
841	0	0.973335
842	0	0.798412
843	0	0.957896
844	0	0.976621
845	0	0.218655
846	0	0.0208431
847	0	0.969891
848	0	0.828947
849	0	0.998469
850	0	0.916152
851	0	0.947596
852	0	0.949849
853	0	0.996501
854	0	0.880922
855	0	0.983841
856	0	0.130095
857	0	0.372641
858	0	0.995511
859	0	0.999647
860	0	0.623248
861	0	0.999598
862	0	0.863316
863	0	0.495394
864	0	0.98673
865	0	0.847291
866	0	0.578503
867	0	0.73002
868	0	0.988714
869	0	0.710035
870	0	0.989143
871	0	0.997833
872	0	0.424997
873	0	0.828142
874	0	0.725835
875	0	0.0699145
876	0	0.979666
877	0	0.639667
878	0	0.998342
879	0	0.931007
880	0	0.242828
881	0	0.550239
882	0	0.988723
883	0	0.994303
884	0	0.912814
885	0	0.339602
886	0	0.226101
887	0	0.911263
888	0	0.804897
889	0	0.61177
890	0	0.306774
891	0	0.989603
892	0	0.90795
893	0	0.159007
894	0	0.817815
895	0	0.54701
896	0	0.593646
897	0	0.475091
898	0	0.999074
899	0	0.590347
900	0	0.443593
901	0	0.994294
902	0	0.891873
903	0	0.820605
904	0	0.401101
905	0	0.672683
906	0	0.79526
907	0	0.996943
908	0	0.75955
909	0	0.998559
910	0	0.969244
911	0	0.987443
912	0	0.997408
913	0	0.159625
914	0	0.808229
915	0	0.997221
916	0	0.328396
917	0	0.991653
918	0	0.985177
919	0	0.546912
920	0	0.999714
921	0	0.96099
922	0	0.686986
923	0	0.650836
924	0	0.657375
925	0	0.493494
926	0	0.996837
927	0	0.63141
928	0	0.995493
929	0	0.0142408
930	0	0.997451
931	0	0.642725
932	0	0.924979
933	0	0.0311431
934	0	0.995295
935	0	0.877992
936	0	0.018697
937	0	0.0173873
938	0	0.744151
939	0	0.0602852
940	0	0.839771
941	0	0.740461
942	0	0.829646
943	0	0.997823
944	0	0.995252
945	0	0.417464
946	0	0.518748
947	0	0.000798084
948	0	0.998974
949	0	0.839836
950	0	0.800319
951	0	0.988546
952	0	0.995824
953	0	0.733241
954	0	0.939801
955	0	0.993714
956	0	0.890695
957	0	0.671971
958	0	0.500026
959	0	0.949541
960	0	0.80045
961	0	0.168725
962	0	0.99631
963	0	0.99853
964	0	0.223978
965	0	0.681381
966	0	0.999782
967	0	0.994865
968	0	0.99651
969	0	0.101588
970	0	0.783481
971	0	0.999909
972	0	0.129285
973	0	0.61849
974	0	0.796015
975	0	0.0429875
976	0	0.999291
977	0	0.78639
978	0	0.296579
979	0	0.950199
980	0	0.00133548
981	0	0.775347
982	0	0.936976
983	0	0.959509
984	0	0.999941
985	0	0.153552
986	0	0.96012
987	0	0.99917
988	0	0.999712
989	0	0.925837
990	0	0.829394
991	0	0.452535
992	0	0.562081
993	0	0.989007
994	0	0.151779
995	0	0.894355
996	0	0.95887
997	0	0.911634
998	0	0.565851
999	0	0.590907
1000	0	0.172952
1001	0	0.662481
1002	0	0.898317
1003	0	0.842584
1004	0	0.934234
1005	0	0.99539
1006	0	0.0276197
1007	0	0.799996
1008	0	0.728256
1009	0	0.0138663
1010	0	0.220647
1011	0	0.235132
1012	0	0.117517
1013	0	0.83538
1014	0	0.0471022
1015	0	0.999948
1016	0	0.870856
1017	0	0.753906
1018	0	0.976869
1019	0	0.408791
1020	0	0.268826
1021	0	0.515717
1022	0	0.97448
1023	0	0.504633
1024	0	0.993253
1025	0	0.999651
1026	0	0.893841
1027	0	0.936608
1028	0	0.885184
1029	0	0.645964
1030	0	0.916355
1031	0	0.821402
1032	0	0.986567
1033	0	0.997554
1034	0	0.998885
1035	0	0.0995745
1036	0	0.741836
1037	0	0.996541
1038	0	0.0112634
1039	0	0.711425
1040	0	0.943491
1041	0	0.161551
1042	0	0.91805
1043	0	0.999747
1044	0	0.965022
1045	0	0.992639
1046	0	0.875229
1047	0	0.945313
1048	0	0.99987
1049	0	0.00689409
1050	0	0.987729
1051	0	0.99361
1052	0	0.433786
1053	0	0.99796
1054	0	0.994703
1055	0	0.964536
1056	0	0.991376
1057	0	0.922769
1058	0	0.998733
1059	0	0.968551
1060	0	0.158595
1061	0	0.493495
1062	0	0.774306
1063	0	0.999991
1064	0	0.0746762
1065	0	0.999537
1066	0	0.948077
1067	0	0.692213
1068	0	0.970683
1069	0	0.995641
1070	0	0.826657
1071	0	0.810282
1072	0	0.166267
1073	0	0.999947
1074	0	0.92601
1075	0	0.48274
1076	0	0.851783
1077	0	0.0174494
1078	0	0.826622
1079	0	0.999689
1080	0	0.679749
1081	0	0.995688
1082	0	0.868174
1083	0	0.973725
1084	0	0.064271
1085	0	0.959218
1086	0	0.84741
1087	0	0.685335
1088	0	0.906827
1089	0	0.768468
1090	0	0.764142
1091	0	0.921858
1092	0	0.971028
1093	0	0.872383
1094	0	0.390611
1095	0	0.406969
1096	0	0.932372
1097	0	0.878181
1098	0	0.537355
1099	0	0.0698668
1100	0	0.594687
1101	0	0.834038
1102	0	0.336227
1103	0	0.916685
1104	0	0.935039
1105	0	0.282223
1106	0	0.98714
1107	0	0.990668
1108	0	0.948613
1109	0	0.090689
1110	0	0.64221
1111	0	0.921031
1112	0	0.659558
1113	0	0.999605
1114	0	0.999962
1115	0	0.25994
1116	0	0.611979
1117	0	0.334932
1118	0	0.999639
1119	0	0.905374
1120	0	0.0426188
1121	0	0.797186
1122	0	0.471378
1123	0	0.548811
1124	0	0.399749
1125	0	0.169162
1126	0	0.989472
1127	0	0.985054
1128	0	0.983731
1129	0	0.0388699
1130	0	0.586127
1131	0	0.890693
1132	0	0.914025
1133	0	0.992755
1134	0	0.929574
1135	0	0.654346
1136	0	0.996963
1137	0	0.999797
1138	0	0.951718
1139	0	0.999998
1140	0	0.862525
1141	0	0.994561
1142	0	0.478416
1143	0	0.989561
1144	0	0.999245
1145	0	0.0564615
1146	0	0.994325
1147	0	0.305367
1148	0	0.999912
1149	0	0.52617
1150	0	0.206987
1151	0	0.33967
1152	0	0.999965
1153	0	0.210409
1154	0	0.0256016
1155	0	0.828549
1156	0	0.991719
1157	0	0.995099
1158	0	0.835555
1159	0	0.76169
1160	0	0.934315
1161	0	0.15005
1162	0	0.0837654
1163	0	0.284707
1164	0	0.971429
1165	0	0.981461
1166	0	0.97565
1167	0	0.945698
1168	0	0.291445
1169	0	0.496574
1170	0	0.996292
1171	0	0.28998
1172	0	0.994957
1173	0	0.990203
1174	0	0.46688
1175	0	0.971503
1176	0	0.992003
1177	0	0.343721
1178	0	0.909618
1179	0	0.892068
1180	0	0.97541
1181	0	0.696096
1182	0	0.965798
1183	0	0.848241
1184	0	0.946502
1185	0	0.914704
1186	0	0.750889
1187	0	0.853534
1188	0	0.631653
1189	0	0.997041
1190	0	0.21312
1191	0	0.47395
1192	0	0.999976
1193	0	0.965225
1194	0	0.650436
1195	0	0.70376
1196	0	0.985832
1197	0	0.994237
1198	0	0.93176
1199	0	0.978675
1200	0	0.992585
1201	0	0.685816
1202	0	0.999817
1203	0	0.952086
1204	0	0.0277891
1205	0	0.00556223
1206	0	0.0476202
1207	0	0.490373
1208	0	0.0350891
1209	0	0.987335
1210	0	0.799524
1211	0	0.0890117
1212	0	0.0452146
1213	0	0.992808
1214	0	0.97537
1215	0	0.994374
1216	0	0.179914
1217	0	0.671376
1218	0	0.973142
1219	0	0.467701
1220	0	0.401725
1221	0	0.144198
1222	0	0.503755
1223	0	0.965023
1224	0	0.348773
1225	0	0.999568
1226	0	0.41959
1227	0	0.705453
1228	0	0.999976
1229	0	0.975381
1230	0	0.940926
1231	0	0.987755
1232	0	0.995235
1233	0	0.995595
1234	0	0.977545
1235	0	0.539645
1236	0	0.569852
1237	0	0.980055
1238	0	0.0955957
1239	0	0.392058
1240	0	0.86971
1241	0	0.913719
1242	0	0.0248072
1243	0	0.781477
1244	0	0.990801
1245	0	0.0227566
1246	0	0.24281
1247	0	0.920391
1248	0	0.310134
1249	0	0.9006
1250	0	0.0189854
1251	0	0.574792
1252	0	0.994748
1253	0	0.993623
1254	0	0.999982
1255	0	0.0276824
1256	0	0.99811
1257	0	0.0231275
1258	0	0.999134
1259	0	0.578257
1260	0	0.986709
1261	0	0.999845
1262	0	0.997493
1263	0	0.856514
1264	0	0.997875
1265	0	0.938217
1266	0	0.899745
1267	0	0.979552
1268	0	0.769563
1269	0	0.983518
1270	0	0.995772
1271	0	0.636823
1272	0	0.852558
1273	0	0.834439
1274	0	0.0257127
1275	0	0.754868
1276	0	0.990593
1277	0	0.872966
1278	0	0.999864
1279	0	0.989632
1280	0	0.975991
1281	0	0.461329
1282	0	0.411162
1283	0	0.959671
1284	0	0.963706
1285	0	0.451398
1286	0	0.850944
1287	0	0.999044
1288	0	0.788868
1289	0	0.71624
1290	0	0.301404
1291	0	0.709175
1292	0	0.00355885
1293	0	0.412046
1294	0	0.885458
1295	0	0.797186
1296	0	0.983478
1297	0	0.999215
1298	0	0.874974
1299	0	0.997431
1300	0	0.989773
1301	0	0.996666
1302	0	0.985494
1303	0	0.695062
1304	0	0.816451
1305	0	0.353251
1306	0	0.574122
1307	0	0.385452
1308	0	0.191559
1309	0	0.462112
1310	0	0.800653
1311	0	0.641374
1312	0	0.961493
1313	0	0.983955
1314	0	0.261657
1315	0	0.998039
1316	0	0.722921
1317	0	0.97226
1318	0	0.440829
1319	0	0.999288
1320	0	0.991075
1321	0	0.842425
1322	0	0.712861
1323	0	0.999882
1324	0	0.999642
1325	0	0.971454
1326	0	0.999997
1327	0	0.663762
1328	0	0.999899
1329	0	0.859384
1330	0	0.922104
1331	0	0.916876
1332	0	0.304528
1333	0	0.0182545
1334	0	0.997675
1335	0	0.828132
1336	0	0.939222
1337	0	0.059657
1338	0	0.895919
1339	0	0.924906
1340	0	0.999884
1341	0	0.955897
1342	0	0.881721
1343	0	0.952084
1344	0	0.15719
1345	0	0.905241
1346	0	0.998497
1347	0	0.261829
1348	0	0.998655
1349	0	0.990829
1350	0	0.930934
1351	0	0.971026
1352	0	0.991975
1353	0	0.999344
1354	0	0.99748
1355	0	0.628474
1356	0	0.226127
1357	0	0.704277
1358	0	0.224405
1359	0	0.0649473
1360	0	0.999591
1361	0	0.76447
1362	0	0.941127
1363	0	0.999386
1364	0	0.76996
1365	0	0.908008
1366	0	0.31146
1367	0	0.24195
1368	0	0.959013
1369	0	0.983637
1370	0	0.648253
1371	0	0.986576
1372	0	0.767778
1373	0	0.754371
1374	0	0.624173
1375	0	0.981341
1376	0	0.998011
1377	0	0.953222
1378	0	0.293621
1379	0	0.986864
1380	0	0.984281
1381	0	0.996922
1382	0	0.966352
1383	0	0.0118719
1384	0	0.983568
1385	0	0.922996
1386	0	0.688273
1387	0	0.998503
1388	0	0.661534
1389	0	0.746232
1390	0	0.520001
1391	0	0.553338
1392	0	0.735808
1393	0	0.784525
1394	0	0.00978129
1395	0	0.36574
1396	0	0.965983
1397	0	0.692902
1398	0	0.861482
1399	0	0.977837
1400	0	0.882961
1401	0	0.881711
1402	0	0.274105
1403	0	0.994372
1404	0	0.718183
1405	0	0.9972
1406	0	0.416756
1407	0	0.0430748
1408	0	0.999997
1409	0	0.294139
1410	0	0.801897
1411	0	0.91209
1412	0	0.884022
1413	0	0.980698
1414	0	0.996546
1415	0	0.981542
1416	0	0.460707
1417	0	0.994479
1418	0	0.929875
1419	0	0.426026
1420	0	0.158649
1421	0	0.796583
1422	0	0.743702
1423	0	0.156938
1424	0	0.250222
1425	0	0.0800117
1426	0	0.999323
1427	0	0.152251
1428	0	0.9513
1429	0	0.997712
1430	0	0.757201
1431	0	0.747292
1432	0	0.283869
1433	0	0.838458
1434	0	0.989235
1435	0	0.96669
1436	0	0.992201
1437	0	0.98557
1438	0	0.00543768
1439	0	0.992884
1440	0	0.999975
1441	0	0.998477
1442	0	0.276694
1443	0	0.272328
1444	0	0.242806
1445	0	0.631007
1446	0	0.0618335
1447	0	0.993062
1448	0	0.7517
1449	0	0.99895
1450	0	0.99848
1451	0	0.844774
1452	0	0.979963
1453	0	0.997213
1454	0	0.0146161
1455	0	0.853674
1456	0	0.764997
1457	0	0.995501
1458	0	0.761974
1459	0	0.995977
1460	0	0.0565171
1461	0	0.976243
1462	0	0.998902
1463	0	0.894538
1464	0	0.965353
1465	0	0.294422
1466	0	0.636461
1467	0	0.529537
1468	0	0.97644
1469	0	0.819597
1470	0	0.894375
1471	0	0.996817
1472	0	0.978665
1473	0	0.770031
1474	0	0.00124502
1475	0	0.89231
1476	0	0.898901
1477	0	0.771821
1478	0	0.837236
1479	0	0.0206076
1480	0	0.791026
1481	0	0.0336553
1482	0	0.988113
1483	0	0.954997
1484	0	0.99495
1485	0	0.674258
1486	0	0.852213
1487	0	0.959647
1488	0	0.75497
1489	0	0.62697
1490	0	0.474944
1491	0	0.850891
1492	0	0.9304
1493	0	0.970078
1494	0	0.534532
1495	0	0.988985
1496	0	0.99606
1497	0	0.921386
1498	0	0.876137
1499	0	0.0357077
1500	0	0.649456
1501	0	0.994308
1502	0	0.0651932
1503	0	0.992426
1504	0	0.983589
1505	0	0.999213
1506	0	0.914966
1507	0	0.821038
1508	0	0.994633
1509	0	0.848935
1510	0	0.99997
1511	0	0.997292
1512	0	0.999445
1513	0	0.998977
1514	0	0.931265
1515	0	0.304283
1516	0	0.994897
1517	0	0.998859
1518	0	0.980908
1519	0	0.981274
1520	0	0.989882
1521	0	0.868174
1522	0	0.629997
1523	0	0.984515
1524	0	0.970685
1525	0	0.800505
1526	0	0.262092
1527	0	0.994471
1528	0	0.982129
1529	0	0.109379
1530	0	0.133095
1531	0	0.056921
1532	0	0.969008
1533	0	0.454469
1534	0	0.999847
1535	0	0.891608
1536	0	0.7318
1537	0	0.999826
1538	0	0.272446
1539	0	0.461311
1540	0	0.775992
1541	0	0.293767
1542	0	0.540497
1543	0	0.980809
1544	0	0.394358
1545	0	0.982187
1546	0	0.987663
1547	0	0.975253
1548	0	0.84849
1549	0	0.570042
1550	0	0.545369
1551	0	0.992113
1552	0	0.95267
1553	0	0.954363
1554	0	0.99287
1555	0	0.334445
1556	0	0.873296
1557	0	0.995871
1558	0	0.998642
1559	0	0.116237
1560	0	0.996766
1561	0	0.380634
1562	0	0.960579
1563	0	0.993724
1564	0	0.907925
1565	0	0.736098
1566	0	0.996237
1567	0	0.999973
1568	0	0.210185
1569	0	0.0194629
1570	0	0.482955
1571	0	0.795005
1572	0	0.928057
1573	0	0.698727
1574	0	0.960442
1575	0	0.72655
1576	0	0.957207
1577	0	0.991772
1578	0	0.997691
1579	0	0.928918
1580	0	0.176476
1581	0	0.182465
1582	0	0.975756
1583	0	0.877599
1584	0	0.654807
1585	0	0.896849
1586	0	0.21324
1587	0	0.236635
1588	0	0.982601
1589	0	0.89278
1590	0	0.981584
1591	0	0.985873
1592	0	0.912032
1593	0	0.828068
1594	0	0.955065
1595	0	0.537452
1596	0	0.999884
1597	0	0.919889
1598	0	0.991281
1599	0	0.31978
1600	0	0.0600434
1601	0	0.990493
1602	0	0.383522
1603	0	0.576077
1604	0	0.998299
1605	0	0.993741
1606	0	0.905805
1607	0	0.998873
1608	0	0.992924
1609	0	0.954319
1610	0	0.986255
1611	0	0.995233
1612	0	0.994476
1613	0	0.200199
1614	0	0.500858
1615	0	0.994989
1616	0	0.371591
1617	0	0.998724
1618	0	0.0292898
1619	0	0.937896
1620	0	0.99693
1621	0	0.0596316
1622	0	0.872147
1623	0	0.604775
1624	0	0.983543
1625	0	0.765988
1626	0	0.993236
1627	0	0.695152
1628	0	0.958405
1629	0	0.999303
1630	0	0.97779
1631	0	0.947724
1632	0	0.824804
1633	0	0.721859
1634	0	0.972012
1635	0	0.964313
1636	0	0.998141
1637	0	0.947722
1638	0	0.688807
1639	0	0.930541
1640	0	0.788232
1641	0	0.999347
1642	0	0.676128
1643	0	0.809025
1644	0	0.222241
1645	0	0.993631
1646	0	0.997505
1647	0	0.998528
1648	0	0.985247
1649	0	0.999789
1650	0	0.936425
1651	0	0.994971
1652	0	0.520331
1653	0	0.845352
1654	0	0.995062
1655	0	0.998851
1656	0	0.819278
1657	0	0.11005
1658	0	0.990784
1659	0	0.741717
1660	0	0.858852
1661	0	0.707186
1662	0	0.964675
1663	0	0.073469
1664	0	0.604741
1665	0	0.919362
1666	0	0.850045
1667	0	0.0872201
1668	0	0.980686
1669	0	0.857435
1670	0	0.997432
1671	0	0.934993
1672	0	0.60092
1673	0	0.9684
1674	0	0.885352
1675	0	0.998317
1676	0	0.997367
1677	0	0.258987
1678	0	0.8302
1679	0	0.976698
1680	0	0.991844
1681	0	0.0705337
1682	0	0.876026
1683	0	0.472835
1684	0	0.998541
1685	0	0.402051
1686	0	0.77001
1687	0	0.998478
1688	0	0.0984376
1689	0	0.996599
1690	0	0.779147
1691	0	0.98432
1692	0	0.275012
1693	0	0.762192
1694	0	0.996652
1695	0	0.638951
1696	0	0.941108
1697	0	0.727245
1698	0	0.39154
1699	0	0.827104
1700	0	0.935147
1701	0	0.976225
1702	0	0.994244
1703	0	0.843471
1704	0	0.710943
1705	0	0.131306
1706	0	0.657039
1707	0	0.998255
1708	0	0.0197538
1709	0	0.969904
1710	0	0.216974
1711	0	0.821874
1712	0	0.110877
1713	0	0.86262
1714	0	0.289739
1715	0	0.856786
1716	0	0.959968
1717	0	0.999342
1718	0	0.999357
1719	0	0.12229
1720	0	0.829296
1721	0	0.999959
1722	0	0.767325
1723	0	0.89259
1724	0	0.9999
1725	0	0.485309
1726	0	0.129299
1727	0	0.868434
1728	0	0.417064
1729	0	0.999994
1730	0	0.900485
1731	0	0.939923
1732	0	0.195186
1733	0	0.869631
1734	0	0.911626
1735	0	0.898491
1736	0	0.96592
1737	0	0.774913
1738	0	0.951528
1739	0	0.634755
1740	0	0.78854
1741	0	0.00304823
1742	0	0.999393
1743	0	0.911776
1744	0	0.328972
1745	0	0.405245
1746	0	0.984389
1747	0	0.991899
1748	0	0.159085
1749	0	0.181177
1750	0	0.970982
1751	0	0.905144
1752	0	0.998631
1753	0	0.30075
1754	0	0.878474
1755	0	0.61444
1756	0	0.981697
1757	0	0.996956
1758	0	0.974446
1759	0	0.536537
1760	0	0.457464
1761	0	0.780618
1762	0	0.8841
1763	0	0.00761217
1764	0	0.116953
1765	0	0.999738
1766	0	0.994046
1767	0	0.804874
1768	0	0.693014
1769	0	0.0531138
1770	0	0.998417
1771	0	0.13907
1772	0	0.99925
1773	0	0.994518
1774	0	0.998561
1775	0	0.928681
1776	0	0.99377
1777	0	0.911086
1778	0	0.759817
1779	0	0.999792
1780	0	0.988845
1781	0	0.6488
1782	0	0.789446
1783	0	0.75845
1784	0	0.829023
1785	0	0.999677
1786	0	0.383397
1787	0	0.42511
1788	0	0.996631
1789	0	0.721519
1790	0	0.902676
1791	0	0.168513
1792	0	0.681745
1793	0	0.99957
1794	0	0.55942
1795	0	0.176496
1796	0	0.588531
1797	0	0.504357
1798	0	0.943395
1799	0	0.814323
1800	0	0.916618
1801	0	0.00118537
1802	0	0.483779
1803	0	0.855529
1804	0	0.983728
1805	0	0.653537
1806	0	0.473352
1807	0	0.204054
1808	0	0.858232
1809	0	0.579251
1810	0	0.954105
1811	0	0.699991
1812	0	0.447566
1813	0	0.901314
1814	0	0.990441
1815	0	0.999135
1816	0	0.999161
1817	0	0.890107
1818	0	0.871389
1819	0	0.999984
1820	0	0.885866
1821	0	0.657694
1822	0	0.999462
1823	0	0.962098
1824	0	0.810409
1825	0	0.0424204
1826	0	0.947726
1827	0	0.888443
1828	0	0.0470128
1829	0	0.695245
1830	0	0.999891
1831	0	0.999566
1832	0	0.776657
1833	0	0.350663
1834	0	0.928693
1835	0	0.515381
1836	0	0.631704
1837	0	0.991036
1838	0	0.989848
1839	0	0.98043
1840	0	0.895301
1841	0	0.842205
1842	0	0.215116
1843	0	0.965773
1844	0	0.138265
1845	0	0.95973
1846	0	0.921432
1847	0	0.00491443
1848	0	0.603961
1849	0	0.768944
1850	0	0.954111
1851	0	0.423266
1852	0	0.84789
1853	0	0.432837
1854	0	0.991501
1855	0	0.676068
1856	0	0.98737
1857	0	0.998933
1858	0	0.998719
1859	0	0.889441
1860	0	0.61767
1861	0	0.201355
1862	0	0.845863
1863	0	0.998261
1864	0	0.0708573
1865	0	0.245439
1866	0	0.979884
1867	0	0.965018
1868	0	0.971559
1869	0	0.84904
1870	0	0.758387
1871	0	0.653928
1872	0	0.0420371
1873	0	0.912282
1874	0	0.726318
1875	0	0.779293
1876	0	0.832951
1877	0	0.52988
1878	0	0.667039
1879	0	0.99409
1880	0	0.89721
1881	0	0.999967
1882	0	0.668358
1883	0	0.0116299
1884	0	0.448046
1885	0	0.948891
1886	0	0.998393
1887	0	0.335401
1888	0	0.997715
1889	0	0.973722
1890	0	0.0741032
1891	0	0.96955
1892	0	0.998873
1893	0	0.0858563
1894	0	0.0310014
1895	0	0.999998
1896	0	0.968191
1897	0	0.908544
1898	0	0.162613
1899	0	0.480694
1900	0	0.733657
1901	0	0.787465
1902	0	0.998857
1903	0	0.39501
1904	0	0.77472
1905	0	0.712604
1906	0	0.754161
1907	0	0.957962
1908	0	0.999792
1909	0	0.870363
1910	0	0.796381
1911	0	0.266346
1912	0	0.995268
1913	0	0.999626
1914	0	0.6981
1915	0	0.976497
1916	0	0.998633
1917	0	0.969859
1918	0	0.914424
1919	0	0.914124
1920	0	0.961551
1921	0	0.974609
1922	0	0.224898
1923	0	0.996912
1924	0	0.999805
1925	0	0.829817
1926	0	0.993314
1927	0	0.997885
1928	0	0.997997
1929	0	0.82153
1930	0	0.928173
1931	0	0.764301
1932	0	0.999399
1933	0	0.768062
1934	0	0.978498
1935	0	0.983975
1936	0	0.937326
1937	0	0.998982
1938	0	0.682783
1939	0	0.999992
1940	0	0.988809
1941	0	0.00567639
1942	0	0.958846
1943	0	0.529898
1944	0	0.0264784
1945	0	0.72697
1946	0	0.742429
1947	0	0.201401
1948	0	0.698541
1949	0	0.990102
1950	0	0.447551
1951	0	0.853145
1952	0	0.736931
1953	0	0.595981
1954	0	0.868032
1955	0	0.997223
1956	0	0.509934
1957	0	0.994724
1958	0	0.165421
1959	0	0.945519
1960	0	0.932021
1961	0	0.947105
1962	0	0.896632
1963	0	0.999996
1964	0	0.939495
1965	0	0.995663
1966	0	0.478675
1967	0	0.999506
1968	0	0.91693
1969	0	0.917368
1970	0	0.426831
1971	0	0.928904
1972	0	0.895102
1973	0	0.965736
1974	0	0.906199
1975	0	0.981931
1976	0	0.972978
1977	0	0.0854043
1978	0	0.734813
1979	0	0.854378
1980	0	0.999757
1981	0	0.999672
1982	0	0.990216
1983	0	0.986194
1984	0	0.693596
1985	0	0.0111317
1986	0	0.937137
1987	0	0.0172172
1988	0	0.995225
1989	0	0.924238
1990	0	0.997021
1991	0	0.598314
1992	0	0.998927
1993	0	0.833872
1994	0	0.999582
1995	0	0.88146
1996	0	0.815633
1997	0	0.751895
1998	0	0.578688
[truncated: 1 more rows]

## Sheet: A_8
A_3d_sfy1_n_n_5	Label	Score
0	0	0.999939
1	0	0.954469
2	0	0.713137
3	0	0.651491
4	0	0.748668
5	0	0.796484
6	0	0.951834
7	0	0.973251
8	0	0.347249
9	0	0.993694
10	0	0.926452
11	0	0.784996
12	0	0.991728
13	0	0.906278
14	0	0.369389
15	0	0.999653
16	0	0.962792
17	0	0.978468
18	0	0.865207
19	0	0.951648
20	0	0.99768
21	0	0.64552
22	0	0.301864
23	0	0.539778
24	0	0.882558
25	0	0.246885
26	0	0.631733
27	0	0.373215
28	0	0.96629
29	0	0.994527
30	0	0.997702
31	0	0.995975
32	0	0.986048
33	0	0.99994
34	0	0.455482
35	0	0.994116
36	0	0.907008
37	0	0.656366
38	0	0.957206
39	0	0.986731
40	0	0.758225
41	0	0.718314
42	0	0.981985
43	0	0.24626
44	0	0.652536
45	0	0.522219
46	0	0.977526
47	0	0.99555
48	0	0.869114
49	0	0.756855
50	0	0.839993
51	0	0.908834
52	0	0.607087
53	0	0.822388
54	0	0.997665
55	0	0.418068
56	0	0.658393
57	0	0.836963
58	0	0.967806
59	0	0.62028
60	0	0.576763
61	0	0.488204
62	0	0.997626
63	0	0.995808
64	0	0.999018
65	0	0.985166
66	0	0.988489
67	0	0.932293
68	0	0.975462
69	0	0.940867
70	0	0.833417
71	0	0.0515709
72	0	0.999962
73	0	0.440137
74	0	0.742969
75	0	0.998126
76	0	0.96803
77	0	0.335362
78	0	0.968744
79	0	0.929183
80	0	0.123291
81	0	0.997865
82	0	0.988348
83	0	0.978484
84	0	0.675095
85	0	0.760655
86	0	0.99859
87	0	0.951146
88	0	0.368997
89	0	0.96587
90	0	0.97247
91	0	0.870707
92	0	0.914324
93	0	0.988027
94	0	0.961512
95	0	0.999982
96	0	0.488328
97	0	0.256899
98	0	0.949525
99	0	0.995006
100	0	0.999987
101	0	0.510333
102	0	0.683093
103	0	0.922508
104	0	0.319674
105	0	0.999821
106	0	0.861576
107	0	0.841355
108	0	0.857281
109	0	0.998016
110	0	0.86661
111	0	0.999889
112	0	0.999598
113	0	0.981502
114	0	0.999392
115	0	0.956311
116	0	0.99906
117	0	0.992884
118	0	0.997774
119	0	0.991641
120	0	0.983832
121	0	0.999004
122	0	0.990553
123	0	0.879141
124	0	0.995096
125	0	0.345224
126	0	0.566553
127	0	0.945951
128	0	0.849928
129	0	0.996717
130	0	0.993482
131	0	0.0933251
132	0	0.928976
133	0	0.283701
134	0	0.31453
135	0	0.825607
136	0	0.956052
137	0	0.997974
138	0	0.997459
139	0	0.790489
140	0	0.990465
141	0	0.99307
142	0	0.691573
143	0	0.431632
144	0	0.859757
145	0	0.966709
146	0	0.626243
147	0	0.987179
148	0	0.778025
149	0	0.985838
150	0	0.643206
151	0	0.971861
152	0	0.950948
153	0	0.584607
154	0	0.980553
155	0	0.881209
156	0	0.985262
157	0	0.721165
158	0	0.974895
159	0	0.936354
160	0	0.702007
161	0	0.984359
162	0	0.999888
163	0	0.946543
164	0	0.995875
165	0	0.557185
166	0	0.994927
167	0	0.990098
168	0	0.989263
169	0	0.0113236
170	0	0.963096
171	0	0.990152
172	0	0.974806
173	0	0.992119
174	0	0.909968
175	0	0.958843
176	0	0.994542
177	0	0.061111
178	0	0.97447
179	0	0.998
180	0	0.890013
181	0	0.970512
182	0	0.973032
183	0	0.957521
184	0	0.982924
185	0	0.993141
186	0	0.998208
187	0	0.738064
188	0	0.98146
189	0	0.999099
190	0	0.90607
191	0	0.966695
192	0	0.979854
193	0	0.999786
194	0	0.993968
195	0	0.832275
196	0	0.170364
197	0	0.996441
198	0	0.952284
199	0	0.647981
200	0	0.999006
201	0	0.572435
202	0	0.989489
203	0	0.196797
204	0	0.795778
205	0	0.456495
206	0	0.992184
207	0	0.403436
208	0	0.99846
209	0	0.973599
210	0	0.993569
211	0	0.493281
212	0	0.91352
213	0	0.924758
214	0	0.391046
215	0	0.999203
216	0	0.998705
217	0	0.942288
218	0	0.146377
219	0	0.996715
220	0	0.997104
221	0	0.985727
222	0	0.915624
223	0	0.99503
224	0	0.974195
225	0	0.817675
226	0	0.00210558
227	0	0.960415
228	0	0.1628
229	0	0.446064
230	0	0.994995
231	0	0.640722
232	0	0.609744
233	0	0.237453
234	0	0.965526
235	0	0.906715
236	0	0.959533
237	0	0.416165
238	0	0.976006
239	0	0.999371
240	0	0.612339
241	0	0.450677
242	0	0.969888
243	0	0.782579
244	0	0.172448
245	0	0.943605
246	0	0.998219
247	0	0.0478384
248	0	0.998385
249	0	0.370929
250	0	0.877971
251	0	0.878327
252	0	0.999987
253	0	0.0110654
254	0	0.876078
255	0	0.803093
256	0	0.939689
257	0	0.996726
258	0	0.780344
259	0	0.965456
260	0	0.99629
261	0	0.985208
262	0	0.737625
263	0	0.918492
264	0	0.974678
265	0	0.234722
266	0	0.982146
267	0	0.968129
268	0	0.996776
269	0	0.999941
270	0	0.954122
271	0	0.998635
272	0	0.963663
273	0	0.901018
274	0	0.99984
275	0	0.990811
276	0	0.966451
277	0	0.999898
278	0	0.79922
279	0	0.762275
280	0	0.987577
281	0	0.650309
282	0	0.984666
283	0	0.503227
284	0	0.996413
285	0	0.372402
286	0	0.995502
287	0	0.98924
288	0	0.086266
289	0	0.944446
290	0	0.999998
291	0	0.476255
292	0	0.94404
293	0	0.974678
294	0	0.962367
295	0	0.215664
296	0	0.326892
297	0	0.986425
298	0	0.614898
299	0	0.364668
300	0	0.116373
301	0	0.993399
302	0	0.999861
303	0	0.901639
304	0	0.999924
305	0	0.155383
306	0	0.291238
307	0	0.233568
308	0	0.996481
309	0	0.999992
310	0	0.569961
311	0	0.599353
312	0	0.998094
313	0	0.979958
314	0	0.630229
315	0	0.990806
316	0	0.836002
317	0	0.980666
318	0	0.440796
319	0	0.21481
320	0	0.991439
321	0	0.997297
322	0	0.785649
323	0	0.250017
324	0	0.74181
325	0	0.999178
326	0	0.999479
327	0	0.950905
328	0	0.999412
329	0	0.753422
330	0	0.984286
331	0	0.967678
332	0	0.999604
333	0	0.385375
334	0	0.997957
335	0	0.864619
336	0	0.999917
337	0	0.764957
338	0	0.832966
339	0	0.999331
340	0	0.975889
341	0	0.937906
342	0	0.876541
343	0	0.963635
344	0	0.967528
345	0	0.662628
346	0	0.513925
347	0	0.993559
348	0	0.477081
349	0	0.612581
350	0	0.321139
351	0	0.513716
352	0	0.999544
353	0	0.97932
354	0	0.986309
355	0	0.998555
356	0	0.998597
357	0	0.985302
358	0	0.707893
359	0	0.82353
360	0	0.985753
361	0	0.46562
362	0	0.762153
363	0	0.997398
364	0	0.283208
365	0	0.999688
366	0	0.83374
367	0	0.7328
368	0	0.984831
369	0	0.854457
370	0	0.908269
371	0	0.209522
372	0	0.945444
373	0	0.999868
374	0	0.999227
375	0	0.994423
376	0	0.999087
377	0	0.910083
378	0	0.558268
379	0	0.749831
380	0	0.999201
381	0	0.999863
382	0	0.990469
383	0	0.999368
384	0	0.998285
385	0	0.456062
386	0	0.999994
387	0	0.835954
388	0	0.997844
389	0	0.977102
390	0	0.998693
391	0	0.956419
392	0	0.994582
393	0	0.692155
394	0	0.999886
395	0	0.998122
396	0	0.897799
397	0	0.996799
398	0	0.683919
399	0	0.49038
400	0	0.998082
401	0	0.896188
402	0	0.985543
403	0	0.965742
404	0	0.311135
405	0	0.614867
406	0	0.849766
407	0	0.959491
408	0	0.999852
409	0	0.981812
410	0	0.995125
411	0	0.993994
412	0	0.885496
413	0	0.972621
414	0	0.977812
415	0	0.999999
416	0	0.917279
417	0	0.961795
418	0	0.890083
419	0	0.99711
420	0	0.19325
421	0	0.995678
422	0	0.99199
423	0	0.999911
424	0	0.87373
425	0	0.108972
426	0	0.999615
427	0	0.66102
428	0	0.118758
429	0	0.999895
430	0	0.998691
431	0	0.880507
432	0	0.736273
433	0	0.94303
434	0	0.998971
435	0	0.797816
436	0	0.492093
437	0	0.99255
438	0	0.995494
439	0	0.814858
440	0	0.319562
441	0	0.613406
442	0	0.994343
443	0	0.99988
444	0	0.958602
445	0	0.992157
446	0	0.987717
447	0	0.899361
448	0	0.962823
449	0	0.898966
450	0	0.999927
451	0	0.967965
452	0	0.99922
453	0	0.970211
454	0	0.999702
455	0	0.332344
456	0	0.847938
457	0	0.90972
458	0	0.918685
459	0	0.999961
460	0	0.266523
461	0	0.991941
462	0	0.995293
463	0	0.999596
464	0	0.994394
465	0	0.999696
466	0	0.138774
467	0	0.828045
468	0	0.987125
469	0	0.873373
470	0	0.646961
471	0	0.97467
472	0	0.651536
473	0	0.251579
474	0	0.999836
475	0	0.99981
476	0	0.464823
477	0	0.971451
478	0	0.454956
479	0	0.999994
480	0	0.968515
481	0	0.99967
482	0	0.718918
483	0	0.993703
484	0	0.96941
485	0	0.999987
486	0	1
487	0	0.770867
488	0	0.233572
489	0	0.198563
490	0	0.947446
491	0	0.999924
492	0	0.992985
493	0	0.775208
494	0	0.980427
495	0	0.97856
496	0	0.99856
497	0	0.931681
498	0	0.997989
499	0	0.973739
500	0	0.0184764
501	0	0.409087
502	0	0.884215
503	0	0.696052
504	0	0.991469
505	0	0.888384
506	0	0.996228
507	0	0.724126
508	0	0.86909
509	0	0.637659
510	0	0.996445
511	0	0.991719
512	0	0.996062
513	0	0.948874
514	0	0.8155
515	0	0.642493
516	0	0.999995
517	0	0.910751
518	0	0.995064
519	0	0.99859
520	0	0.994611
521	0	0.947195
522	0	0.998303
523	0	0.97577
524	0	0.766626
525	0	0.946865
526	0	0.996544
527	0	0.988968
528	0	0.813243
529	0	0.968785
530	0	0.163951
531	0	0.998903
532	0	0.54345
533	0	0.996449
534	0	0.994498
535	0	0.73625
536	0	0.979572
537	0	0.386298
538	0	0.963572
539	0	0.995354
540	0	0.99616
541	0	0.907309
542	0	0.798863
543	0	0.893928
544	0	0.872998
545	0	0.996899
546	0	0.995398
547	0	0.995724
548	0	0.281933
549	0	0.996436
550	0	0.877368
551	0	0.99755
552	0	0.999811
553	0	0.169831
554	0	0.772271
555	0	0.603492
556	0	0.0861898
557	0	0.972086
558	0	0.9987
559	0	0.989309
560	0	0.983527
561	0	0.993355
562	0	0.999979
563	0	0.99116
564	0	0.0593122
565	0	0.184705
566	0	0.636785
567	0	0.864814
568	0	0.813253
569	0	0.260915
570	0	0.855131
571	0	0.290807
572	0	0.0984657
573	0	0.448749
574	0	0.90243
575	0	0.989766
576	0	0.853021
577	0	0.644055
578	0	0.999255
579	0	0.999352
580	0	0.955608
581	0	0.998503
582	0	0.906914
583	0	0.921969
584	0	0.978193
585	0	0.394133
586	0	0.985263
587	0	0.965601
588	0	0.999984
589	0	0.980491
590	0	0.9362
591	0	0.872993
592	0	0.997069
593	0	0.860266
594	0	0.983238
595	0	0.936032
596	0	0.991528
597	0	0.538127
598	0	0.973994
599	0	0.868635
600	0	0.743558
601	0	0.849371
602	0	0.85393
603	0	0.863685
604	0	0.968538
605	0	0.708282
606	0	0.985048
607	0	0.999779
608	0	0.392994
609	0	0.662892
610	0	0.293823
611	0	0.938988
612	0	0.996773
613	0	0.933566
614	0	0.530597
615	0	0.988742
616	0	0.155364
617	0	0.981206
618	0	0.972673
619	0	0.976759
620	0	0.99874
621	0	0.992664
622	0	0.112251
623	0	0.816057
624	0	0.708292
625	0	0.999676
626	0	0.9849
627	0	0.997127
628	0	0.998293
629	0	0.929408
630	0	0.995742
631	0	0.991763
632	0	0.812998
633	0	0.595388
634	0	0.892818
635	0	0.622652
636	0	0.943587
637	0	0.461778
638	0	0.411667
639	0	0.999992
640	0	0.675232
641	0	0.996159
642	0	0.98763
643	0	0.968797
644	0	0.201917
645	0	0.923249
646	0	0.934603
647	0	0.989103
648	0	0.680679
649	0	0.633983
650	0	0.996891
651	0	0.895328
652	0	0.940415
653	0	0.980367
654	0	0.821473
655	0	0.999435
656	0	0.89636
657	0	0.835832
658	0	0.952201
659	0	0.994583
660	0	0.81827
661	0	0.885743
662	0	0.998054
663	0	0.552332
664	0	0.948535
665	0	0.975439
666	0	0.963595
667	0	0.92756
668	0	0.998916
669	0	0.993168
670	0	0.659751
671	0	0.950721
672	0	0.385542
673	0	0.925236
674	0	0.867536
675	0	0.986383
676	0	0.989343
677	0	0.417199
678	0	0.219931
679	0	0.979228
680	0	0.993195
681	0	0.966536
682	0	0.99811
683	0	0.336258
684	0	0.764868
685	0	0.966006
686	0	0.893728
687	0	0.00497585
688	0	0.672356
689	0	0.955597
690	0	0.997047
691	0	0.998823
692	0	0.994649
693	0	0.998479
694	0	0.996911
695	0	0.992719
696	0	0.995589
697	0	0.998637
698	0	0.990052
699	0	0.99994
700	0	0.785756
701	0	0.649812
702	0	0.999046
703	0	0.617106
704	0	0.621092
705	0	0.953381
706	0	0.818843
707	0	0.0858491
708	0	0.999996
709	0	0.82067
710	0	0.970663
711	0	0.97596
712	0	0.986772
713	0	0.994927
714	0	0.903516
715	0	0.999413
716	0	0.997226
717	0	0.817302
718	0	0.985487
719	0	0.924025
720	0	0.647609
721	0	0.709042
722	0	0.988567
723	0	0.769065
724	0	0.103321
725	0	0.998317
726	0	0.880674
727	0	0.880639
728	0	0.983568
729	0	0.998486
730	0	0.996313
731	0	0.66785
732	0	0.999593
733	0	0.999981
734	0	0.978091
735	0	0.971439
736	0	0.988431
737	0	0.557448
738	0	0.999733
739	0	0.999513
740	0	0.564127
741	0	0.788442
742	0	0.99999
743	0	0.992073
744	0	0.197618
745	0	0.943422
746	0	0.979303
747	0	0.882992
748	0	0.999784
749	0	0.880722
750	0	0.818762
751	0	0.104377
752	0	0.890928
753	0	0.968264
754	0	0.97184
755	0	0.959883
756	0	0.981008
757	0	0.634945
758	0	0.676915
759	0	0.985167
760	0	0.997869
761	0	0.900155
762	0	0.735524
763	0	0.65628
764	0	0.287967
765	0	0.998799
766	0	0.93473
767	0	0.998065
768	0	0.771788
769	0	0.964865
770	0	0.997129
771	0	0.644362
772	0	0.988574
773	0	0.830033
774	0	0.888704
775	0	0.964738
776	0	0.988298
777	0	0.558891
778	0	0.98719
779	0	0.821031
780	0	0.972845
781	0	0.996828
782	0	0.802535
783	0	0.460665
784	0	0.997688
785	0	0.985495
786	0	0.444984
787	0	0.999929
788	0	0.291901
789	0	0.942827
790	0	0.999101
791	0	0.897471
792	0	0.896689
793	0	0.953015
794	0	0.759375
795	0	0.982523
796	0	0.96648
797	0	0.450493
798	0	0.998663
799	0	0.385515
800	0	0.999982
801	0	0.579879
802	0	0.970221
803	0	0.990101
804	0	0.924671
805	0	0.843862
806	0	0.849051
807	0	0.916011
808	0	0.999978
809	0	0.96569
810	0	0.995632
811	0	0.973133
812	0	0.996186
813	0	0.89
814	0	0.595426
815	0	0.838394
816	0	0.998506
817	0	0.979989
818	0	0.796986
819	0	0.931821
820	0	0.712661
821	0	0.697851
822	0	0.926814
823	0	0.84243
824	0	0.844538
825	0	0.552043
826	0	0.863103
827	0	0.99997
828	0	0.991715
829	0	0.861828
830	0	0.97316
831	0	0.969225
832	0	0.988743
833	0	0.00562904
834	0	0.989482
835	0	0.895485
836	0	0.965594
837	0	0.986812
838	0	0.996555
839	0	0.384476
840	0	0.999901
841	0	0.999977
842	0	0.997958
843	0	0.978771
844	0	0.972003
845	0	0.954056
846	0	0.999559
847	0	0.717594
848	0	0.981297
849	0	0.983141
850	0	0.999691
851	0	0.999772
852	0	0.934676
853	0	0.21915
854	0	0.91754
855	0	0.917581
856	0	0.648185
857	0	0.941689
858	0	0.632522
859	0	0.999622
860	0	0.999999
861	0	0.994903
862	0	0.858455
863	0	0.0425143
864	0	0.993915
865	0	0.952851
866	0	0.76913
867	0	0.982543
868	0	0.996532
869	0	0.906787
870	0	0.870295
871	0	0.937378
872	0	0.809618
873	0	0.999568
874	0	0.0908462
875	0	0.742718
876	0	0.0841376
877	0	0.965207
878	0	0.914369
879	0	0.877455
880	0	0.745361
881	0	0.911627
882	0	0.557036
883	0	0.588826
884	0	0.967493
885	0	0.989671
886	0	0.999861
887	0	0.723334
888	0	0.988099
889	0	0.744502
890	0	0.164589
891	0	0.643714
892	0	0.994564
893	0	0.991145
894	0	0.998773
895	0	0.992553
896	0	0.232068
897	0	0.892721
898	0	0.997542
899	0	0.997852
900	0	0.983766
901	0	0.947913
902	0	0.889477
903	0	0.629454
904	0	0.686041
905	0	0.518778
906	0	0.00327228
907	0	0.999758
908	0	0.962421
909	0	0.485362
910	0	0.994007
911	0	0.763208
912	0	0.959804
913	0	0.79536
914	0	0.982757
915	0	0.676699
916	0	0.886477
917	0	0.99794
918	0	0.977949
919	0	0.185965
920	0	0.988454
921	0	0.900523
922	0	0.918877
923	0	0.770904
924	0	0.371333
925	0	0.998274
926	0	0.341543
927	0	0.839588
928	0	0.999134
929	0	0.906627
930	0	0.72111
931	0	0.512325
932	0	0.999754
933	0	0.943593
934	0	0.334302
935	0	0.999992
936	0	0.378151
937	0	0.877267
938	0	0.999996
939	0	0.999277
940	0	0.981523
941	0	0.993208
942	0	0.86316
943	0	0.978849
944	0	0.984954
945	0	0.990857
946	0	0.956232
947	0	0.644589
948	0	0.872788
949	0	0.99912
950	0	0.664241
951	0	0.905658
952	0	0.983712
953	0	0.727629
954	0	0.782374
955	0	0.936628
956	0	0.979806
957	0	0.989359
958	0	0.999192
959	0	0.681012
960	0	0.998607
961	0	0.90952
962	0	0.999608
963	0	0.998154
964	0	0.999777
965	0	0.0415709
966	0	0.969964
967	0	0.858175
968	0	0.822292
969	0	0.982853
970	0	0.914312
971	0	0.778359
972	0	0.999153
973	0	0.892871
974	0	0.555597
975	0	0.99603
976	0	0.999531
977	0	0.676418
978	0	0.702549
979	0	0.999104
980	0	0.999515
981	0	0.763058
982	0	0.0287124
983	0	0.948871
984	0	0.581916
985	0	0.957951
986	0	0.924843
987	0	0.984453
988	0	0.996443
989	0	0.998334
990	0	0.944233
991	0	0.999955
992	0	0.945697
993	0	0.303614
994	0	0.999651
995	0	0.244741
996	0	0.281375
997	0	0.976158
998	0	0.530505
999	0	0.984901
1000	0	0.957161
1001	0	0.995169
1002	0	0.999431
1003	0	0.999884
1004	0	0.883836
1005	0	0.656754
1006	0	0.579872
1007	0	0.995462
1008	0	0.91231
1009	0	0.985475
1010	0	0.982434
1011	0	0.896753
1012	0	0.879002
1013	0	0.97617
1014	0	0.99964
1015	0	0.997031
1016	0	0.600022
1017	0	0.870141
1018	0	0.981589
1019	0	0.856891
1020	0	0.945351
1021	0	0.229699
1022	0	0.976492
1023	0	0.862501
1024	0	0.997681
1025	0	0.999698
1026	0	0.999211
1027	0	0.675042
1028	0	0.854424
1029	0	0.999325
1030	0	0.86907
1031	0	0.999992
1032	0	0.935231
1033	0	0.292839
1034	0	0.999901
1035	0	0.973676
1036	0	0.998246
1037	0	0.78612
1038	0	0.990772
1039	0	0.383345
1040	0	0.871619
1041	0	0.405816
1042	0	0.381906
1043	0	0.819993
1044	0	0.994779
1045	0	0.99886
1046	0	0.997844
1047	0	0.999972
1048	0	0.99099
1049	0	0.876624
1050	0	0.595236
1051	0	0.735184
1052	0	0.920312
1053	0	0.999757
1054	0	0.997484
1055	0	0.996549
1056	0	0.998436
1057	0	0.704749
1058	0	0.997268
1059	0	0.921024
1060	0	0.974447
1061	0	0.483983
1062	0	0.00434811
1063	0	0.960983
1064	0	0.996098
1065	0	0.91871
1066	0	0.9904
1067	0	0.995046
1068	0	0.999996
1069	0	0.771966
1070	0	0.999122
1071	0	0.29002
1072	0	0.99302

## Sheet: A_9
A_3d_sfy1_n_n_8	Label	Score
0	0	0.999904
1	0	0.912942
2	0	0.993766
3	0	0.989099
4	0	0.999985
5	0	0.995855
6	0	0.999125
7	0	0.991731
8	0	0.903198
9	0	0.881713
10	0	0.847456
11	0	0.905674
12	0	0.920736
13	0	0.987872
14	0	0.997586
15	0	0.97942
16	0	0.810071
17	0	0.045507
18	0	0.935165
19	0	0.99997
20	0	0.99793
21	0	0.996597
22	0	0.99875
23	0	0.999937
24	0	0.998773
25	0	1
26	0	0.967494
27	0	0.993462
28	0	0.864977
29	0	0.920451
30	0	0.24985
31	0	0.999309
32	0	0.9239
33	0	0.987933
34	0	0.995272
35	0	0.999381
36	0	0.996292
37	0	0.999911
38	0	0.898808
39	0	0.991578
40	0	0.998914
41	0	1
42	0	0.999988
43	0	0.868959
44	0	0.999822
45	0	0.999977
46	0	0.998171
47	0	0.835361
48	0	0.999929
49	0	0.99777
50	0	0.990903
51	0	0.762052
52	0	0.993616
53	0	0.681416
54	0	0.787764
55	0	0.899737
56	0	0.997054
57	0	0.999997
58	0	0.999983
59	0	0.610359
60	0	0.999286
61	0	0.997744
62	0	0.508416
63	0	0.999762
64	0	0.990048
65	0	0.979528
66	0	0.740178
67	0	0.932272
68	0	0.794872
69	0	0.84909
70	0	0.998945
71	0	0.905787
72	0	0.998912
73	0	0.984795
74	0	0.999662
75	0	0.984424
76	0	0.946734
77	0	0.988835
78	0	0.992336
79	0	0.941868
80	0	0.99584
81	0	0.999981
82	0	0.999956
83	0	0.859215
84	0	0.916727
85	0	0.0809626
86	0	0.997993
87	0	0.660079
88	0	0.999432
89	0	0.984944
90	0	0.998313
91	0	0.948209
92	0	0.526849
93	0	0.993411
94	0	0.9908
95	0	0.978214
96	0	0.988343
97	0	0.996391
98	0	0.715841
99	0	0.539253
100	0	0.99888
101	0	0.352294
102	0	0.999979
103	0	0.756689
104	0	0.986354
105	0	0.97101
106	0	0.780888
107	0	0.999666
108	0	0.999287
109	0	0.989998
110	0	0.97578
111	0	0.915428
112	0	0.987928
113	0	0.991417
114	0	0.993913
115	0	0.998041
116	0	0.00823064
117	0	0.999883
118	0	0.994344
119	0	0.928659
120	0	0.999742
121	0	0.990892
122	0	0.980829
123	0	0.872065
124	0	0.999684
125	0	0.70796
126	0	0.999269
127	0	0.968033
128	0	0.862169
129	0	0.999974
130	0	0.547524
131	0	0.919814
132	0	0.349236
133	0	0.966018
134	0	0.989421
135	0	0.147436
136	0	0.996043
137	0	0.907476
138	0	0.908788
139	0	0.990484
140	0	0.467307
141	0	0.999933
142	0	0.998543
143	0	0.982958
144	0	0.845584
145	0	0.974415
146	0	0.99426
147	0	0.968586
148	0	0.936105
149	0	0.670755
150	0	0.998704
151	0	0.989663
152	0	0.715856
153	0	0.841339
154	0	0.975956
155	0	0.998889
156	0	0.592125
157	0	0.964879
158	0	0.999834
159	0	0.999734
160	0	0.95772
161	0	0.985943
162	0	0.999989
163	0	0.999943
164	0	0.785314
165	0	0.993668
166	0	0.774391
167	0	0.998975
168	0	0.900433
169	0	0.980157

[truncated: 121 more sheets: A_10, A_11, B_0, B_1, B_2, B_3, B_4, B_5, B_6, B_7, B_8, B_9, B_10, B_11, C_0, C_1, C_2, C_3, C_4, C_5 …]
