# Supplementary material for: Robust whole slide image analysis for cervical cancer screening using deep learning
Source: Nat Commun. 2021 Sep 24;12:5639. doi: 10.1038/s41467-021-25296-x (PMC8463673; doi:10.1038/s41467-021-25296-x)
Supplement: Supplementary file 4 — Source Data [file 41467_2021_25296_MOESM4_ESM.zip › Fig6a_SourceData/Original_statistics.xlsx]

## Sheet: sum
	A	B	C	D	E	F
Summary	0.841566	0.809006	0.745071	0.610908	0.570519	0.563616
P	0.984652	0.91757	0.987952	0.57373	0.733601	0.488103
N	0.69848	0.700442	0.50219	0.648086	0.407437	0.639129

## Sheet: A
	txt_name	label	total_num	Acc
0	A_3d_sfy1_ASCUS.txt	1	1069	0.971936
1	A_3d_sfy1_HSIL.txt	1	1842	0.991314
2	A_3d_sfy1_LSIL.txt	1	868	0.986175
3	A_3d_sfy1_nplus.txt	0	3654	0.0995
4	A_3d_sfy1_n_n.txt	0	5000	0.753
5	A_3d_sfy1_n_n_0.txt	0	5000	0.6815
6	A_3d_sfy1_n_n_1.txt	0	1966	0.0930824
7	A_3d_sfy1_n_n_2.txt	0	2239	0.0765
8	A_3d_sfy1_n_n_5.txt	0	1073	0.0372787
9	A_3d_sfy1_n_n_8.txt	0	170	0.0705882
10	A_3d_sfy1_n_n_9.txt	0	34	0.0588235
11	A_3d_sfy1_n_n_w.txt	0	5000	0.992

## Sheet: B
	txt_name	label	total_num	Acc
0	B_3d_sfy2_ASCUS.txt	1	652	0.886503
1	B_3d_sfy2_HSIL.txt	1	642	0.939252
2	B_3d_sfy2_LSIL.txt	1	89	0.988764
3	B_3d_sfy2_nplus.txt	0	809	0.0580964
4	B_3d_sfy2_n_n.txt	0	5000	0.7615
5	B_3d_sfy2_n_n_0.txt	0	5000	0.773
6	B_3d_sfy2_n_n_1.txt	0	5000	0.151
7	B_3d_sfy2_n_n_2.txt	0	5000	0.162
8	B_3d_sfy2_n_n_5.txt	0	5000	0.146
9	B_3d_sfy2_n_n_8.txt	0	5000	0.124
10	B_3d_sfy2_n_n_9.txt	0	1664	0.121394
11	B_3d_sfy2_n_n_w.txt	0	5000	0.995

## Sheet: C
	txt_name	label	total_num	Acc
0	C_our_20x_sfy3_ASCUS.txt	1	528	1
1	C_our_20x_sfy3_HSIL.txt	1	101	1
2	C_our_20x_sfy3_LSIL.txt	1	101	1
3	C_our_20x_sfy3_nplus.txt	0	2040	0.024
4	C_our_20x_sfy3_n_n.txt	0	21456	0.5135
5	C_our_20x_sfy3_n_n_0.txt	0	4932	0.7065
6	C_our_20x_sfy3_n_n_1.txt	0	2819	0.065
7	C_our_20x_sfy3_n_n_2.txt	0	2663	0.054
8	C_our_20x_sfy3_n_n_5.txt	0	991	0.0302725
9	C_our_20x_sfy3_n_n_8.txt	0	268	0.0261194
10	C_our_20x_sfy3_n_n_9.txt	0	120	0
11	C_our_20x_sfy3_n_n_w.txt	0	10308	0.989
12	C_our_20x_sfy4_nplus.txt	0	2308	0.021
13	C_our_20x_sfy4_P.txt	1	371	0.978437
14	C_our_20x_sfy5_P.txt	1	227	0.964758

## Sheet: D
	txt_name	label	total_num	Acc
0	D_szsq_sdpc_tongji3_gamma_simple_ASCUS.txt	1	1386	0.645743
1	D_szsq_sdpc_tongji3_gamma_simple_HSIL.txt	1	33	0.787879
2	D_szsq_sdpc_tongji3_gamma_simple_LSIL.txt	1	111	0.900901
3	D_szsq_sdpc_tongji3_gamma_simple_nplus.txt	0	3863	0.463
4	D_szsq_sdpc_tongji3_gamma_simple_n_n.txt	0	5000	0.4815
5	D_szsq_sdpc_tongji3_gamma_simple_n_n_0.txt	0	5000	0.7175
6	D_szsq_sdpc_tongji3_gamma_simple_n_n_1.txt	0	5000	0.168
7	D_szsq_sdpc_tongji3_gamma_simple_n_n_2.txt	0	5000	0.164
8	D_szsq_sdpc_tongji3_gamma_simple_n_n_5.txt	0	3152	0.1705
9	D_szsq_sdpc_tongji3_gamma_simple_n_n_8.txt	0	936	0.172009
10	D_szsq_sdpc_tongji3_gamma_simple_n_n_9.txt	0	355	0.177465
11	D_szsq_sdpc_tongji3_gamma_simple_n_n_w.txt	0	5000	0.968
12	D_szsq_sdpc_tongji4_gamma_simple_ASCUS.txt	1	989	0.570273
13	D_szsq_sdpc_tongji4_gamma_simple_HSIL.txt	1	173	0.988439
14	D_szsq_sdpc_tongji4_gamma_simple_LSIL.txt	1	54	0.87037
15	D_szsq_sdpc_tongji4_gamma_simple_nplus.txt	0	2081	0.566
16	D_szsq_sdpc_tongji4_gamma_simple_n_n.txt	0	5000	0.627
17	D_szsq_sdpc_tongji4_gamma_simple_n_n_0.txt	0	5000	0.7275
18	D_szsq_sdpc_tongji4_gamma_simple_n_n_1.txt	0	3615	0.406
19	D_szsq_sdpc_tongji4_gamma_simple_n_n_2.txt	0	3839	0.4135
20	D_szsq_sdpc_tongji4_gamma_simple_n_n_5.txt	0	1052	0.39924
21	D_szsq_sdpc_tongji4_gamma_simple_n_n_8.txt	0	187	0.40107
22	D_szsq_sdpc_tongji4_gamma_simple_n_n_9.txt	0	30	0.433333
23	D_szsq_sdpc_tongji4_gamma_simple_n_n_w.txt	0	5000	0.9865
24	D_szsq_sdpc_tongji5_gamma_simple_n_n.txt	0	5000	0.4915
25	D_szsq_sdpc_tongji5_gamma_simple_n_n_0.txt	0	5000	0.887
26	D_szsq_sdpc_tongji5_gamma_simple_n_n_1.txt	0	1829	0.611263
27	D_szsq_sdpc_tongji5_gamma_simple_n_n_2.txt	0	1809	0.596462
28	D_szsq_sdpc_tongji5_gamma_simple_n_n_5.txt	0	406	0.403941
29	D_szsq_sdpc_tongji5_gamma_simple_n_n_8.txt	0	132	0.5
30	D_szsq_sdpc_tongji5_gamma_simple_n_n_9.txt	0	94	0.446809
31	D_szsq_sdpc_tongji5_gamma_simple_n_n_w.txt	0	5000	0.9725
32	D_szsq_sdpc_tongji5_gamma_simple_pos.txt	1	68	0.205882
33	D_szsq_sdpc_tongji6_gamma_simple_n_n.txt	0	5000	0.642
34	D_szsq_sdpc_tongji6_gamma_simple_n_n_0.txt	0	1876	0.934435
35	D_szsq_sdpc_tongji6_gamma_simple_n_n_1.txt	0	422	0.658768
36	D_szsq_sdpc_tongji6_gamma_simple_n_n_2.txt	0	365	0.586301
37	D_szsq_sdpc_tongji6_gamma_simple_n_n_5.txt	0	158	0.531646
38	D_szsq_sdpc_tongji6_gamma_simple_n_n_8.txt	0	58	0.724138
39	D_szsq_sdpc_tongji6_gamma_simple_n_n_9.txt	0	46	0.76087
40	D_szsq_sdpc_tongji6_gamma_simple_n_n_w.txt	0	5000	0.9845
41	D_szsq_sdpc_tongji6_gamma_simple_pos.txt	1	457	0.308534
42	D_szsq_sdpc_tongji7_gamma_simple_n_n.txt	0	5000	0.4345
43	D_szsq_sdpc_tongji7_gamma_simple_n_n_0.txt	0	5000	0.9335
44	D_szsq_sdpc_tongji7_gamma_simple_n_n_1.txt	0	1769	0.769927
45	D_szsq_sdpc_tongji7_gamma_simple_n_n_2.txt	0	1909	0.774227
46	D_szsq_sdpc_tongji7_gamma_simple_n_n_5.txt	0	728	0.744505
47	D_szsq_sdpc_tongji7_gamma_simple_n_n_8.txt	0	178	0.629213
48	D_szsq_sdpc_tongji7_gamma_simple_n_n_9.txt	0	140	0.657143
49	D_szsq_sdpc_tongji7_gamma_simple_n_n_w.txt	0	5000	0.9855
50	D_szsq_sdpc_tongji7_gamma_simple_pos.txt	1	330	0.327273

## Sheet: E
	txt_name	label	total_num	Acc
0	E_szsq_sdpc_sfy5_gamma_simple_Imgs.txt	1	5000	0.913
1	E_szsq_sdpc_sfy6_gamma_simple_n_n_0.txt	0	5000	0.174
2	E_szsq_sdpc_sfy6_gamma_simple_n_n_1.txt	0	4686	0.1505
3	E_szsq_sdpc_sfy6_gamma_simple_n_n_2.txt	0	5000	0.143
4	E_szsq_sdpc_sfy6_gamma_simple_n_n_5.txt	0	3622	0.1405
5	E_szsq_sdpc_sfy6_gamma_simple_n_n_8.txt	0	1269	0.165485
6	E_szsq_sdpc_sfy6_gamma_simple_n_n_9.txt	0	1042	0.15739
7	E_szsq_sdpc_sfy7_gamma_simple_Imgs.txt	1	3340	0.923667
8	E_szsq_sdpc_sfy7_gamma_simple_n_n_0.txt	0	5000	0.2345
9	E_szsq_sdpc_sfy7_gamma_simple_n_n_1.txt	0	3693	0.2045
10	E_szsq_sdpc_sfy7_gamma_simple_n_n_2.txt	0	4998	0.197
11	E_szsq_sdpc_sfy7_gamma_simple_n_n_5.txt	0	3161	0.1845
12	E_szsq_sdpc_sfy7_gamma_simple_n_n_8.txt	0	1071	0.212885
13	E_szsq_sdpc_sfy7_gamma_simple_n_n_9.txt	0	884	0.221719
14	E_szsq_sdpc_sfy8_gamma_simple_n_n_0.txt	0	5000	0.8285
15	E_szsq_sdpc_sfy8_gamma_simple_n_n_1.txt	0	5000	0.7795
16	E_szsq_sdpc_sfy8_gamma_simple_n_n_2.txt	0	5000	0.7685
17	E_szsq_sdpc_sfy8_gamma_simple_n_n_5.txt	0	5000	0.732
18	E_szsq_sdpc_sfy8_gamma_simple_n_n_8.txt	0	2793	0.7475
19	E_szsq_sdpc_sfy8_gamma_simple_n_n_9.txt	0	2703	0.7635
20	E_szsq_sdpc_sfy8_gamma_simple_pos_ascus_Imgs.txt	1	1067	0.546392
21	E_szsq_sdpc_sfy8_gamma_simple_pos_hsil_Imgs.txt	1	3692	0.530667
22	E_szsq_sdpc_sfy8_gamma_simple_pos_lsil_Imgs.txt	1	2602	0.509608

## Sheet: F
	txt_name	label	total_num	Acc
0	F_szsq_sdpc_xyw1_gamma_simple_n_n.txt	0	5000	0.7005
1	F_szsq_sdpc_xyw1_gamma_simple_n_n_0.txt	0	5000	0.877
2	F_szsq_sdpc_xyw1_gamma_simple_n_n_1.txt	0	5000	0.5255
3	F_szsq_sdpc_xyw1_gamma_simple_n_n_2.txt	0	5000	0.5435
4	F_szsq_sdpc_xyw1_gamma_simple_n_n_5.txt	0	5000	0.636
5	F_szsq_sdpc_xyw1_gamma_simple_n_n_8.txt	0	5000	0.536
6	F_szsq_sdpc_xyw1_gamma_simple_n_n_9.txt	0	5000	0.592
7	F_szsq_sdpc_xyw1_gamma_simple_n_n_w.txt	0	5000	0.9605
8	F_szsq_sdpc_xyw1_gamma_simple_pos.txt	1	3397	0.414667
9	F_szsq_sdpc_xyw2_gamma_simple_n_n.txt	0	5000	0.357
10	F_szsq_sdpc_xyw2_gamma_simple_n_n_0.txt	0	5000	0.748
11	F_szsq_sdpc_xyw2_gamma_simple_n_n_1.txt	0	5000	0.3025
12	F_szsq_sdpc_xyw2_gamma_simple_n_n_2.txt	0	5000	0.283
13	F_szsq_sdpc_xyw2_gamma_simple_n_n_5.txt	0	5000	0.33
14	F_szsq_sdpc_xyw2_gamma_simple_n_n_8.txt	0	3334	0.392
15	F_szsq_sdpc_xyw2_gamma_simple_n_n_9.txt	0	3910	0.5805
16	F_szsq_sdpc_xyw2_gamma_simple_n_n_w.txt	0	5000	0.9045
17	F_szsq_sdpc_xyw2_gamma_simple_pos.txt	1	1972	0.614604
