# Supplementary material for: Robust whole slide image analysis for cervical cancer screening using deep learning
Source: Nat Commun. 2021 Sep 24;12:5639. doi: 10.1038/s41467-021-25296-x (PMC8463673; doi:10.1038/s41467-021-25296-x)
Supplement: Supplementary file 4 — Source Data [file 41467_2021_25296_MOESM4_ESM.zip › Fig6a_SourceData/Original_tile_probability.xlsx]

## Sheet: A_0
A_3d_sfy1_ASCUS	Label	Score
0	1	0.868573
1	1	0.878281
2	1	0.991408
3	1	0.987589
4	1	0.923688
5	1	0.995413
6	1	0.884106
7	1	0.986807
8	1	0.99832
9	1	0.998627
10	1	0.979774
11	1	0.999421
12	1	0.978488
13	1	0.861667
14	1	0.999996
15	1	0.996898
16	1	0.987718
17	1	1
18	1	0.989475
19	1	0.98475
20	1	0.860942
21	1	0.987755
22	1	0.961886
23	1	0.860182
24	1	0.997352
25	1	1
26	1	1
27	1	0.991963
28	1	0.996344
29	1	0.999656
30	1	0.999142
31	1	0.995354
32	1	0.884597
33	1	0.999981
34	1	0.842401
35	1	0.956291
36	1	0.999959
37	1	0.739512
38	1	0.971492
39	1	0.992524
40	1	0.956156
41	1	0.999565
42	1	0.986641
43	1	0.807683
44	1	0.907321
45	1	0.998716
46	1	0.999083
47	1	0.999964
48	1	0.794045
49	1	0.996736
50	1	0.99983
51	1	0.999918
52	1	0.999997
53	1	0.999242
54	1	0.999384
55	1	0.99982
56	1	0.99949
57	1	0.986472
58	1	0.999207
59	1	0.99683
60	1	0.864217
61	1	0.997874
62	1	0.997584
63	1	0.967686
64	1	0.999106
65	1	0.992975
66	1	0.981714
67	1	0.985221
68	1	0.999999
69	1	0.698027
70	1	0.995958
71	1	0.997677
72	1	0.990789
73	1	0.999369
74	1	0.999892
75	1	0.998483
76	1	0.996414
77	1	0.999986
78	1	0.982894
79	1	0.88273
80	1	0.985827
81	1	0.932749
82	1	0.998506
83	1	0.998338
84	1	0.754737
85	1	0.999982
86	1	0.986695
87	1	0.989327
88	1	0.999251
89	1	0.946533
90	1	0.987167
91	1	0.999505
92	1	0.984499
93	1	0.995603
94	1	0.993646
95	1	0.990136
96	1	0.706816
97	1	0.997731
98	1	0.954355
99	1	0.9925
100	1	0.972548
101	1	0.910156
102	1	0.797365
103	1	0.910296
104	1	0.987895
105	1	0.898596
106	1	0.999996
107	1	0.999819
108	1	0.958092
109	1	0.999565
110	1	0.910968
111	1	0.997103
112	1	0.999571
113	1	0.981012
114	1	0.998742
115	1	0.990917
116	1	0.983456
117	1	0.998363
118	1	0.999541
119	1	0.837951
120	1	0.431364
121	1	1
122	1	0.99816
123	1	0.986273
124	1	0.999702
125	1	0.995305
126	1	0.992297
127	1	0.997175
128	1	0.714224
129	1	1
130	1	0.999568
131	1	1
132	1	0.0343471
133	1	0.969963
134	1	0.901973
135	1	0.997809
136	1	0.998829
137	1	0.998967
138	1	0.968019
139	1	0.889221
140	1	0.971141
141	1	0.871437
142	1	0.956167
143	1	0.997558
144	1	0.999764
145	1	0.960845
146	1	0.982014
147	1	0.98375
148	1	0.893692
149	1	0.998612
150	1	0.99985
151	1	0.995822
152	1	0.998394
153	1	0.948835
154	1	0.998026
155	1	0.952462
156	1	0.999943
157	1	0.999999
158	1	0.999989
159	1	0.994399
160	1	0.883404
161	1	0.935746
162	1	0.728617
163	1	0.99436
164	1	0.998363
165	1	0.998676
166	1	0.549491
167	1	0.918164
168	1	0.999574
169	1	0.71584
170	1	0.957576
171	1	0.999798
172	1	1
173	1	0.997177
174	1	0.948183
175	1	0.99314
176	1	0.987957
177	1	0.992471
178	1	0.999527
179	1	0.941877
180	1	0.542051
181	1	0.996704
182	1	0.903512
183	1	0.984589
184	1	0.999941
185	1	0.338389
186	1	1
187	1	0.999969
188	1	0.995447
189	1	0.917103
190	1	0.994272
191	1	0.738747
192	1	0.999999
193	1	0.997314
194	1	0.998425
195	1	0.999978
196	1	0.986793
197	1	0.986565
198	1	0.69853
199	1	0.977566
200	1	0.988915
201	1	0.867074
202	1	0.993627
203	1	0.971456
204	1	0.800147
205	1	0.972077
206	1	0.986035
207	1	0.997433
208	1	0.423547
209	1	0.4968
210	1	0.99994
211	1	0.999668
212	1	1
213	1	0.652149
214	1	1
215	1	0.999177
216	1	0.999925
217	1	0.898186
218	1	0.999542
219	1	0.876657
220	1	0.971314
221	1	0.999437
222	1	0.984554
223	1	0.99277
224	1	0.995864
225	1	1
226	1	0.996065
227	1	0.955797
228	1	0.987734
229	1	0.99977
230	1	0.999965
231	1	0.987074
232	1	0.929547
233	1	0.959257
234	1	0.986202
235	1	0.999787
236	1	0.91213
237	1	0.667725
238	1	0.997607
239	1	0.997333
240	1	1
241	1	0.987654
242	1	0.719156
243	1	0.903135
244	1	0.971711
245	1	0.63504
246	1	0.989212
247	1	0.644427
248	1	0.958112
249	1	0.999922
250	1	0.995275
251	1	0.975553
252	1	0.984469
253	1	0.999655
254	1	0.783775
255	1	0.996977
256	1	0.999963
257	1	0.996116
258	1	0.936177
259	1	0.999566
260	1	0.973569
261	1	0.995138
262	1	0.990801
263	1	0.938194
264	1	0.953425
265	1	0.97162
266	1	0.738108
267	1	0.999419
268	1	0.997606
269	1	0.999874
270	1	0.999814
271	1	0.99955
272	1	0.633045
273	1	0.996896
274	1	0.889432
275	1	0.989197
276	1	0.977346
277	1	0.989863
278	1	0.998076
279	1	0.997326
280	1	0.998712
281	1	0.996606
282	1	0.999776
283	1	0.992595
284	1	0.969906
285	1	0.860369
286	1	0.752517
287	1	0.933662
288	1	0.994562
289	1	0.855856
290	1	0.9995
291	1	0.999956
292	1	0.999621
293	1	0.995756
294	1	0.998413
295	1	0.996177
296	1	0.999996
297	1	0.883791
298	1	0.998381
299	1	0.932915
300	1	0.996957
301	1	0.999445
302	1	0.935063
303	1	0.994092
304	1	0.987122
305	1	0.863573
306	1	0.99834
307	1	0.99831
308	1	0.972067
309	1	0.431297
310	1	0.998843
311	1	0.889696
312	1	0.98533
313	1	0.957158
314	1	0.155596
315	1	0.999875
316	1	0.963468
317	1	0.9922
318	1	0.999992
319	1	0.981169
320	1	0.994556
321	1	0.999267
322	1	0.973145
323	1	0.999661
324	1	0.924419
325	1	0.783583
326	1	0.951343
327	1	0.910033
328	1	0.999761
329	1	0.736814
330	1	0.995791
331	1	0.866692
332	1	0.982972
333	1	0.981617
334	1	0.954459
335	1	0.999878
336	1	0.999971
337	1	0.999381
338	1	0.999594
339	1	0.990854
340	1	0.328454
341	1	0.98832
342	1	0.737022
343	1	0.978758
344	1	0.996203
345	1	0.999999
346	1	0.998802
347	1	0.998105
348	1	0.998733
349	1	0.940846
350	1	1
351	1	0.794985
352	1	0.822991
353	1	0.997277
354	1	1
355	1	0.973631
356	1	0.999973
357	1	0.966795
358	1	0.978873
359	1	0.999541
360	1	0.795197
361	1	0.926677
362	1	0.576052
363	1	0.999576
364	1	0.999134
365	1	0.954994
366	1	0.984676
367	1	0.993139
368	1	0.97934
369	1	0.993995
370	1	0.494522
371	1	0.990668
372	1	0.999727
373	1	0.998735
374	1	0.996921
375	1	0.992185
376	1	0.99653
377	1	0.887262
378	1	0.856635
379	1	0.722447
380	1	0.99887
381	1	0.999996
382	1	0.995611
383	1	0.999999
384	1	0.999997
385	1	0.893611
386	1	0.595662
387	1	0.920569
388	1	0.999886
389	1	0.949753
390	1	0.874218
391	1	0.97454
392	1	0.939642
393	1	0.99977
394	1	0.934631
395	1	0.997172
396	1	0.998102
397	1	0.99957
398	1	0.994937
399	1	0.989082
400	1	0.996045
401	1	0.889025
402	1	0.999891
403	1	0.973432
404	1	0.99453
405	1	0.999967
406	1	0.352276
407	1	0.991459
408	1	0.995856
409	1	0.980645
410	1	0.996977
411	1	0.998729
412	1	0.99363
413	1	0.998232
414	1	0.314896
415	1	0.998505
416	1	0.93346
417	1	0.984343
418	1	0.990119
419	1	0.999628
420	1	0.997265
421	1	0.955285
422	1	0.983241
423	1	0.934277
424	1	0.725845
425	1	0.972738
426	1	0.891103
427	1	0.991378
428	1	0.93108
429	1	0.993001
430	1	0.999452
431	1	0.997549
432	1	0.960656
433	1	0.999927
434	1	0.763455
435	1	0.998924
436	1	0.999878
437	1	0.991483
438	1	0.942019
439	1	0.9995
440	1	0.992908
441	1	0.991678
442	1	0.999071
443	1	0.99848
444	1	0.991397
445	1	0.993773
446	1	0.971374
447	1	0.741479
448	1	0.966046
449	1	0.98401
450	1	0.999969
451	1	0.999499
452	1	0.998699
453	1	0.983966
454	1	0.997195
455	1	0.981049
456	1	0.959076
457	1	0.999989
458	1	0.989707
459	1	0.999788
460	1	0.999915
461	1	0.993475
462	1	0.999037
463	1	0.996956
464	1	0.988192
465	1	0.991268
466	1	0.998935
467	1	0.995392
468	1	0.996477
469	1	0.989387
470	1	0.968465
471	1	0.999132
472	1	0.999998
473	1	0.999998
474	1	0.981093
475	1	0.999791
476	1	0.987808
477	1	0.997287
478	1	0.995793
479	1	0.998329
480	1	0.958123
481	1	0.845132
482	1	0.992973
483	1	0.931609
484	1	0.993658
485	1	0.997711
486	1	0.999797
487	1	0.995843
488	1	0.857102
489	1	0.999497
490	1	0.961473
491	1	0.985488
492	1	0.998567
493	1	0.996195
494	1	0.981169
495	1	0.999719
496	1	0.999695
497	1	0.815604
498	1	0.946127
499	1	0.998622
500	1	0.999948
501	1	0.996477
502	1	0.999538
503	1	0.833779
504	1	1
505	1	0.999347
506	1	0.958875
507	1	0.99877
508	1	0.991637
509	1	0.999009
510	1	0.999002
511	1	0.998075
512	1	0.852902
513	1	0.988185
514	1	0.999014
515	1	0.986673
516	1	0.999892
517	1	0.987486
518	1	0.92656
519	1	0.895232
520	1	0.938199
521	1	1
522	1	0.992527
523	1	0.994391
524	1	0.968567
525	1	0.998195
526	1	0.505555
527	1	0.935464
528	1	0.998052
529	1	0.989189
530	1	0.989484
531	1	0.71385
532	1	0.940771
533	1	0.984698
534	1	0.978385
535	1	0.999684
536	1	0.999436
537	1	0.84888
538	1	0.995057
539	1	0.994869
540	1	0.977964
541	1	0.359219
542	1	0.948569
543	1	0.995481
544	1	0.999261
545	1	0.999604
546	1	0.804989
547	1	0.997536
548	1	0.999835
549	1	0.999631
550	1	0.932262
551	1	0.994771
552	1	0.987854
553	1	0.989512
554	1	0.999998
555	1	0.996267
556	1	0.960044
557	1	0.998432
558	1	0.955104
559	1	0.975031
560	1	0.982665
561	1	0.99369
562	1	0.905578
563	1	0.999959
564	1	0.99597
565	1	0.989575
566	1	0.998495
567	1	0.999654
568	1	0.999293
569	1	0.643066
570	1	0.854744
571	1	1
572	1	0.981253
573	1	0.973369
574	1	0.999762
575	1	0.936389
576	1	0.992577
577	1	0.999598
578	1	0.998658
579	1	0.991486
580	1	0.998188
581	1	0.979284
582	1	0.997505
583	1	0.979027
584	1	0.999474
585	1	0.96638
586	1	0.997235
587	1	0.990908
588	1	0.99962
589	1	0.991413
590	1	0.970211
591	1	0.999966
592	1	0.997727
593	1	0.972619
594	1	0.783517
595	1	1
596	1	0.626365
597	1	0.99487
598	1	0.950858
599	1	0.896954
600	1	0.98751
601	1	0.996564
602	1	0.995204
603	1	0.998899
604	1	0.998456
605	1	0.905045
606	1	0.638087
607	1	0.999038
608	1	0.970805
609	1	0.999798
610	1	0.998518
611	1	0.955656
612	1	0.998639
613	1	0.999981
614	1	0.999923
615	1	0.992166
616	1	0.911687
617	1	0.959032
618	1	0.95607
619	1	0.997962
620	1	0.993314
621	1	0.999945
622	1	0.998578
623	1	1
624	1	0.9808
625	1	0.999912
626	1	0.880437
627	1	0.999946
628	1	0.981982
629	1	0.999671
630	1	0.998564
631	1	0.999871
632	1	0.996341
633	1	0.999816
634	1	0.888264
635	1	0.981369
636	1	0.999307
637	1	0.998991
638	1	0.987284
639	1	0.968279
640	1	0.998857
641	1	0.972158
642	1	0.998871
643	1	0.465497
644	1	0.983785
645	1	0.770054
646	1	0.845099
647	1	0.999847
648	1	0.985344
649	1	0.99805
650	1	0.964963
651	1	0.955321
652	1	0.931486
653	1	0.994219
654	1	0.999882
655	1	0.986305
656	1	0.968618
657	1	0.999631
658	1	0.999555
659	1	0.995261
660	1	0.999247
661	1	1
662	1	0.949533
663	1	1
664	1	0.974528
665	1	0.252173
666	1	0.999866
667	1	0.994514
668	1	0.984417
669	1	0.975432
670	1	0.994524
671	1	0.990329
672	1	0.999993
673	1	0.99866
674	1	1
675	1	0.933182
676	1	0.988342
677	1	0.942453
678	1	0.99599
679	1	0.982708
680	1	0.984548
681	1	0.999277
682	1	0.996618
683	1	0.993536
684	1	0.920391
685	1	0.999901
686	1	0.793909
687	1	0.999795
688	1	0.999672
689	1	0.986596
690	1	0.980888
691	1	0.978447
692	1	0.839988
693	1	0.99566
694	1	0.536798
695	1	0.99994
696	1	0.994421
697	1	0.977239
698	1	0.998079
699	1	0.992617
700	1	0.996894
701	1	0.997836
702	1	0.568809
703	1	0.995334
704	1	0.990469
705	1	0.988852
706	1	0.996206
707	1	0.999674
708	1	0.987488
709	1	0.998857
710	1	0.999999
711	1	0.991911
712	1	0.952253
713	1	0.999955
714	1	0.998585
715	1	0.99817
716	1	0.847664
717	1	0.998359
718	1	0.865053
719	1	0.955014
720	1	0.999994
721	1	0.987819
722	1	0.999463
723	1	0.983669
724	1	0.615946
725	1	0.822129
726	1	0.998911
727	1	0.999966
728	1	0.976665
729	1	0.999276
730	1	0.790607
731	1	0.999927
732	1	0.997017
733	1	0.966557
734	1	0.97228
735	1	0.920885
736	1	0.966237
737	1	0.433417
738	1	0.99956
739	1	0.517529
740	1	0.99968
741	1	0.992596
742	1	0.948123
743	1	0.951143
744	1	0.999976
745	1	0.976175
746	1	0.999304
747	1	0.975503
748	1	0.871522
749	1	0.993348
750	1	0.999867
751	1	0.960888
752	1	0.999435
753	1	0.998183
754	1	0.997015
755	1	0.985623
756	1	0.925203
757	1	0.999989
758	1	0.984934
759	1	0.690784
760	1	0.959469
761	1	0.999881
762	1	0.996464
763	1	0.93387
764	1	0.990419
765	1	0.997509
766	1	0.997203
767	1	0.999998
768	1	0.56253
769	1	0.983967
770	1	0.98528
771	1	0.999396
772	1	0.907176
773	1	0.998664
774	1	0.94288
775	1	0.999992
776	1	0.949397
777	1	0.541478
778	1	0.674819
779	1	0.377282
780	1	0.945743
781	1	0.979211
782	1	0.710285
783	1	0.915164
784	1	0.997941
785	1	0.980003
786	1	0.97538
787	1	0.997051
788	1	0.98413
789	1	0.997093
790	1	0.448867
791	1	0.984648
792	1	0.994098
793	1	0.999246
794	1	0.999652
795	1	0.863821
796	1	0.996716
797	1	0.997449
798	1	0.966586
799	1	0.984743
800	1	0.999997
801	1	0.400921
802	1	0.994418
803	1	0.999999
804	1	0.807659
805	1	0.997617
806	1	0.994095
807	1	0.979242
808	1	0.643235
809	1	0.999285
810	1	0.948279
811	1	0.999074
812	1	0.997006
813	1	0.996185
814	1	0.999864
815	1	0.263269
816	1	0.999757
817	1	0.997556
818	1	0.971922
819	1	0.978403
820	1	0.395889
821	1	0.970173
822	1	0.975578
823	1	0.99994
824	1	0.999831
825	1	0.999999
826	1	0.940659
827	1	0.999148
828	1	0.965303
829	1	0.949179
830	1	0.998073
831	1	0.995843
832	1	0.987841
833	1	0.891079
834	1	0.985488
835	1	0.999248
836	1	0.998904
837	1	0.957471
838	1	0.989178
839	1	0.746683
840	1	0.999985
841	1	0.974654
842	1	0.833226
843	1	0.992386
844	1	0.879346
845	1	0.616003
846	1	0.990913
847	1	0.0688824
848	1	0.879317
849	1	0.656209
850	1	0.964453
851	1	0.780156
852	1	0.797304
853	1	0.997244
854	1	0.989414
855	1	0.998421
856	1	0.997087
857	1	0.947463
858	1	0.99964
859	1	0.999866
860	1	0.987025
861	1	0.960333
862	1	0.695501
863	1	0.90565
864	1	0.962775
865	1	0.995218
866	1	0.903205
867	1	0.977083
868	1	0.999319
869	1	1
870	1	0.991522
871	1	0.999964
872	1	0.869502
873	1	0.988652
874	1	0.993746
875	1	0.976198
876	1	0.943188
877	1	0.929614
878	1	0.999828
879	1	0.99583
880	1	0.380571
881	1	0.999966
882	1	0.840812
883	1	0.999899
884	1	0.990122
885	1	0.999592
886	1	1
887	1	0.999995
888	1	0.988342
889	1	0.98004
890	1	0.999692
891	1	0.952578
892	1	0.485311
893	1	0.961967
894	1	0.998258
895	1	0.992858
896	1	0.999202
897	1	0.777506
898	1	0.678448
899	1	0.971113
900	1	0.974262
901	1	0.999898
902	1	0.928898
903	1	0.998413
904	1	0.998595
905	1	0.955121
906	1	0.923525
907	1	0.999443
908	1	0.58202
909	1	0.956332
910	1	0.996974
911	1	0.992198
912	1	0.0692213
913	1	0.997732
914	1	0.872474
915	1	0.989458
916	1	0.998218
917	1	0.412863
918	1	0.995788
919	1	0.998692
920	1	0.999993
921	1	0.750644
922	1	0.921278
923	1	0.99781
924	1	0.945144
925	1	0.994139
926	1	0.998571
927	1	0.999986
928	1	0.974855
929	1	0.993333
930	1	0.999995
931	1	0.999975
932	1	0.995999
933	1	1
934	1	0.982855
935	1	0.962319
936	1	0.999976
937	1	0.977395
938	1	0.999797
939	1	0.974809
940	1	0.930843
941	1	0.986303
942	1	0.999759
943	1	0.998601
944	1	0.973535
945	1	0.0596395
946	1	0.938522
947	1	0.961434
948	1	0.991495
949	1	0.973276
950	1	0.996636
951	1	0.994448
952	1	0.459203
953	1	0.999104
954	1	0.930147
955	1	1
956	1	0.983718
957	1	0.995308
958	1	0.998539
959	1	0.999777
960	1	0.827201
961	1	0.999981
962	1	0.974254
963	1	0.997603
964	1	0.99759
965	1	0.9998
966	1	0.998584
967	1	0.997823
968	1	1
969	1	1
970	1	0.986127
971	1	0.754298
972	1	0.999777
973	1	0.999958
974	1	0.999999
975	1	0.9565
976	1	0.997428
977	1	0.99583
978	1	0.997554
979	1	0.999553
980	1	0.721584
981	1	0.489697
982	1	0.999919
983	1	0.974743
984	1	0.786212
985	1	0.994472
986	1	0.998966
987	1	0.999411
988	1	0.975971
989	1	0.998888
990	1	0.989321
991	1	0.980913
992	1	0.991572
993	1	0.996853
994	1	0.891308
995	1	0.978527
996	1	0.598408
997	1	0.423595
998	1	0.990112
999	1	0.999947
1000	1	0.998078
1001	1	0.890745
1002	1	0.999898
1003	1	0.99817
1004	1	0.716753
1005	1	0.486125
1006	1	0.976998
1007	1	0.9998
1008	1	0.954729
1009	1	0.983371
1010	1	0.996693
1011	1	0.962278
1012	1	0.965711
1013	1	0.997077
1014	1	0.962381
1015	1	0.994288
1016	1	0.998269
1017	1	0.927656
1018	1	0.999943
1019	1	0.91534
1020	1	0.991317
1021	1	0.99206
1022	1	0.988878
1023	1	0.997169
1024	1	0.988066
1025	1	0.886734
1026	1	0.99812
1027	1	0.983357
1028	1	0.997696
1029	1	0.994763
1030	1	0.983513
1031	1	0.994882
1032	1	0.909955
1033	1	0.999941
1034	1	0.911284
1035	1	0.999995
1036	1	0.997066
1037	1	0.99974
1038	1	0.999995
1039	1	0.99689
1040	1	0.997497
1041	1	0.988222
1042	1	0.630325
1043	1	0.959494
1044	1	0.999368
1045	1	0.94833
1046	1	0.997167
1047	1	0.708267
1048	1	0.982148
1049	1	0.993847
1050	1	0.551075
1051	1	1
1052	1	0.995571
1053	1	0.989109
1054	1	0.9999
1055	1	0.994708
1056	1	0.995585
1057	1	0.683503
1058	1	0.975731
1059	1	0.993466
1060	1	0.940122
1061	1	0.999992
1062	1	0.999996
1063	1	0.999495
1064	1	0.998631
1065	1	0.999887
1066	1	0.998681
1067	1	0.978803
1068	1	0.999278

## Sheet: A_1
A_3d_sfy1_HSIL	Label	Score
0	1	0.96253
1	1	0.99751
2	1	0.998215
3	1	0.986749
4	1	0.971308
5	1	0.73416
6	1	0.999992
7	1	0.926473
8	1	0.988113
9	1	0.826445
10	1	0.99477
11	1	0.914696
12	1	0.998744
13	1	0.998915
14	1	0.945844
15	1	0.999612
16	1	0.998442
17	1	0.97072
18	1	0.897556
19	1	0.939134
20	1	0.998654
21	1	0.998832
22	1	0.998534
23	1	0.934153
24	1	0.996512
25	1	0.999996
26	1	0.999482
27	1	0.999782
28	1	0.995472
29	1	0.99744
30	1	0.998863
31	1	0.999902
32	1	0.994438
33	1	0.986405
34	1	0.972767
35	1	0.990258
36	1	0.778107
37	1	0.984818
38	1	0.914999
39	1	1
40	1	0.999909
41	1	0.984609
42	1	0.997284
43	1	0.998883
44	1	0.998324
45	1	0.993592
46	1	0.97195
47	1	0.993082
48	1	0.970029
49	1	0.882428
50	1	0.991581
51	1	0.974584
52	1	0.999662
53	1	0.975846
54	1	0.75768
55	1	0.998364
56	1	0.972213
57	1	0.999802
58	1	0.986258
59	1	0.989177
60	1	0.9883
61	1	0.998614
62	1	0.999343
63	1	0.999766
64	1	0.999881
65	1	0.999927
66	1	0.986192
67	1	0.987665
68	1	0.975049
69	1	0.996109
70	1	0.999233
71	1	0.983122
72	1	0.992995
73	1	0.954043
74	1	0.999978
75	1	0.746708
76	1	0.997159
77	1	0.958912
78	1	0.995906
79	1	0.971085
80	1	0.856686
81	1	0.983587
82	1	0.985528
83	1	0.999985
84	1	0.973103
85	1	1
86	1	0.916935
87	1	0.981958
88	1	0.999992
89	1	0.998463
90	1	0.999975
91	1	0.988425
92	1	0.663587
93	1	0.89113
94	1	0.99699
95	1	0.984568
96	1	0.998872
97	1	0.999421
98	1	0.997488
99	1	0.999851
100	1	0.621189
101	1	0.936443
102	1	0.997117
103	1	0.977467
104	1	0.955916
105	1	0.990454
106	1	0.998093
107	1	0.991878
108	1	0.997089
109	1	0.994894
110	1	0.978047
111	1	0.99526
112	1	0.996467
113	1	0.999064
114	1	0.957772
115	1	0.999005
116	1	0.991909
117	1	0.999866
118	1	0.999878
119	1	0.923265
120	1	0.998652
121	1	0.999375
122	1	0.997627
123	1	0.999232
124	1	0.993291
125	1	0.999657
126	1	0.99417
127	1	0.999999
128	1	0.999569
129	1	0.98396
130	1	0.995365
131	1	0.944959
132	1	0.969857
133	1	0.996122
134	1	0.981845
135	1	0.998847
136	1	0.996135
137	1	0.959183
138	1	0.995506
139	1	0.999271
140	1	0.986045
141	1	0.999236
142	1	0.98204
143	1	0.998837
144	1	0.995532
145	1	0.996587
146	1	0.999671
147	1	0.997723
148	1	0.975633
149	1	0.99286
150	1	0.922021
151	1	0.999715
152	1	0.999408
153	1	0.983744
154	1	0.999854
155	1	0.998856
156	1	0.99397
157	1	0.998474
158	1	0.997568
159	1	0.998831
160	1	0.976328
161	1	0.999993
162	1	0.987289
163	1	0.996065
164	1	0.998062
165	1	0.974594
166	1	0.999159
167	1	0.936783
168	1	0.995941
169	1	0.995847
170	1	0.971815
171	1	0.656757
172	1	0.997902
173	1	0.164147
174	1	0.999999
175	1	0.984078
176	1	0.970219
177	1	0.994721
178	1	0.995711
179	1	0.988756
180	1	0.971709
181	1	0.999867
182	1	0.810635
183	1	0.997437
184	1	0.813646
185	1	0.99942
186	1	0.992262
187	1	0.999912
188	1	0.756667
189	1	0.88711
190	1	0.999202
191	1	0.993083
192	1	0.956851
193	1	0.99985
194	1	0.993628
195	1	0.862287
196	1	0.952775
197	1	0.974746
198	1	0.999452
199	1	0.99358
200	1	0.997971
201	1	0.999847
202	1	0.929721
203	1	0.943911
204	1	0.790337
205	1	0.999028
206	1	0.955431
207	1	0.941895
208	1	0.988584
209	1	0.970387
210	1	0.839313
211	1	0.994899
212	1	0.916399
213	1	0.999813
214	1	0.999759
215	1	0.987136
216	1	0.963645
217	1	0.955537
218	1	0.990359
219	1	0.982251
220	1	0.987813
221	1	0.993749
222	1	0.993004
223	1	0.999129
224	1	0.772913
225	1	0.997042
226	1	0.992424
227	1	0.856182
228	1	0.999458
229	1	0.990189
230	1	0.991427
231	1	0.995443
232	1	0.99994
233	1	0.982046
234	1	0.972914
235	1	0.985992
236	1	0.993604
237	1	0.995963
238	1	1
239	1	0.99074
240	1	0.994811
241	1	0.999986
242	1	0.99649
243	1	0.98819
244	1	0.981312
245	1	0.999938
246	1	0.99871
247	1	0.898268
248	1	0.883842
249	1	0.979057
250	1	0.9998
251	1	0.999566
252	1	0.999487
253	1	0.914435
254	1	0.998944
255	1	0.816413
256	1	0.877096
257	1	0.895431
258	1	0.985551
259	1	0.987706
260	1	0.977035
261	1	0.971462
262	1	0.994628
263	1	0.99079
264	1	0.992435
265	1	0.922359
266	1	0.981626
267	1	0.921554
268	1	0.999782
269	1	0.998774
270	1	0.997834
271	1	0.998504
272	1	0.987568
273	1	0.998185
274	1	0.999795
275	1	0.86392
276	1	0.999573
277	1	0.907688
278	1	0.969157
279	1	0.996903
280	1	0.997957
281	1	0.986685
282	1	0.784736
283	1	0.802196
284	1	0.998582
285	1	0.944029
286	1	0.90021
287	1	0.972554
288	1	1
289	1	0.999214
290	1	0.941651
291	1	0.986846
292	1	0.99143
293	1	0.999433
294	1	0.999713
295	1	0.866804
296	1	0.989266
297	1	0.995692
298	1	0.998917
299	1	0.985965
300	1	0.999517
301	1	0.999713
302	1	0.971281
303	1	0.99687
304	1	0.999737
305	1	0.993482
306	1	0.9895
307	1	0.992872
308	1	0.912937
309	1	0.992059
310	1	0.997763
311	1	0.999346
312	1	0.999538
313	1	0.991548
314	1	0.992513
315	1	0.971142
316	1	0.99994
317	1	0.998814
318	1	0.998735
319	1	0.957271
320	1	0.999973
321	1	0.998966
322	1	0.985183
323	1	0.998757
324	1	0.970215
325	1	0.782127
326	1	0.999828
327	1	0.998767
328	1	0.988965
329	1	0.955443
330	1	0.999241
331	1	0.816229
332	1	0.999068
333	1	0.981293
334	1	0.906645
335	1	0.999147
336	1	0.967882
337	1	0.996187
338	1	0.923285
339	1	0.998197
340	1	0.99096
341	1	0.999537
342	1	0.962393
343	1	0.928806
344	1	0.98813
345	1	0.978733
346	1	0.999527
347	1	0.999997
348	1	0.996335
349	1	0.99865
350	1	0.991833
351	1	0.949615
352	1	0.841469
353	1	0.928836
354	1	0.999839
355	1	0.999349
356	1	0.987552
357	1	0.996788
358	1	0.999461
359	1	0.999406
360	1	0.998362
361	1	0.949143
362	1	0.998404
363	1	0.935792
364	1	0.999991
365	1	1
366	1	0.999123
367	1	0.998318
368	1	0.997829
369	1	0.996368
370	1	0.9845
371	1	0.998685
372	1	0.999997
373	1	0.993034
374	1	0.997244
375	1	0.994865
376	1	0.820972
377	1	0.997805
378	1	0.987354
379	1	0.999987
380	1	0.997705
381	1	0.984586
382	1	0.989711
383	1	0.99224
384	1	0.994191
385	1	0.838505
386	1	0.994697
387	1	0.400237
388	1	0.998634
389	1	0.994639
390	1	0.977733
391	1	0.996382
392	1	0.95338
393	1	0.620226
394	1	0.965185
395	1	0.996198
396	1	0.999959
397	1	0.481814
398	1	0.963668
399	1	0.999888
400	1	0.99393
401	1	0.999995
402	1	0.955548
403	1	0.988645
404	1	0.997818
405	1	0.999661
406	1	0.998901
407	1	0.993369
408	1	0.995522
409	1	0.992509
410	1	0.996957
411	1	0.99993
412	1	0.752407
413	1	0.99686
414	1	0.906711
415	1	0.999266
416	1	0.994624
417	1	0.986068
418	1	0.991888
419	1	0.987655
420	1	0.999692
421	1	0.999926
422	1	0.998465
423	1	0.985006
424	1	0.999136
425	1	0.98966
426	1	0.999989
427	1	0.997852
428	1	0.987681
429	1	0.996953
430	1	0.999798
431	1	0.974688
432	1	0.990884
433	1	0.995466
434	1	0.983587
435	1	0.995939
436	1	0.975725
437	1	0.999532
438	1	0.967696
439	1	0.998134
440	1	0.997947
441	1	0.990754
442	1	0.999921
443	1	0.997145
444	1	0.990212
445	1	0.993133
446	1	0.99867
447	1	0.999119
448	1	0.999059
449	1	0.999941
450	1	0.993932
451	1	0.994775
452	1	0.996399
453	1	0.997622
454	1	0.993348
455	1	0.999537
456	1	0.998121
457	1	0.989525
458	1	0.999044
459	1	0.999955
460	1	0.996088
461	1	0.980696
462	1	0.889765
463	1	0.993519
464	1	0.989401
465	1	0.992448
466	1	0.987103
467	1	0.99194
468	1	0.914175
469	1	0.990232
470	1	0.988941
471	1	0.998611
472	1	0.981333
473	1	0.983796
474	1	0.99488
475	1	0.99809
476	1	0.999996
477	1	0.999018
478	1	0.999708
479	1	0.998082
480	1	0.999947
481	1	0.9996
482	1	0.988326
483	1	0.996631
484	1	0.996632
485	1	0.986707
486	1	0.985895
487	1	0.999509
488	1	0.991504
489	1	0.997713
490	1	0.998974
491	1	0.997694
492	1	0.998698
493	1	0.993882
494	1	0.999725
495	1	0.994667
496	1	0.987815
497	1	0.982876
498	1	0.999831
499	1	0.995125
500	1	1
501	1	0.923939
502	1	0.99812
503	1	0.995857
504	1	0.996446
505	1	0.984804
506	1	0.975984
507	1	0.977706
508	1	0.9826
509	1	0.999441
510	1	0.998883
511	1	0.999249
512	1	0.999053
513	1	0.99239
514	1	0.996736
515	1	0.826261
516	1	0.984884
517	1	0.999724
518	1	0.999488
519	1	0.964532
520	1	0.993036
521	1	0.993498
522	1	0.987181
523	1	0.998225
524	1	0.989442
525	1	0.994251
526	1	0.98559
527	1	0.968247
528	1	0.999995
529	1	0.986542
530	1	0.900669
531	1	0.997766
532	1	0.991428
533	1	0.99791
534	1	0.964223
535	1	0.990774
536	1	0.998313
537	1	0.984374
538	1	0.998704
539	1	0.993569
540	1	0.968224
541	1	0.999902
542	1	0.999999
543	1	0.999086
544	1	0.996112
545	1	0.321722
546	1	0.994965
547	1	0.997472
548	1	0.999773
549	1	0.929935
550	1	0.979131
551	1	0.979684
552	1	0.999574
553	1	0.997852
554	1	0.909443
555	1	0.978732
556	1	0.999141
557	1	0.998102
558	1	0.936548
559	1	0.999714
560	1	0.976096
561	1	0.999629
562	1	0.992474
563	1	0.967148
564	1	0.985531
565	1	0.993388
566	1	0.910346
567	1	0.990323
568	1	0.994743
569	1	0.990198
570	1	0.972498
571	1	0.987326
572	1	0.993234
573	1	0.873841
574	1	0.999568
575	1	0.999619
576	1	0.986701
577	1	0.937992
578	1	0.987907
579	1	0.999225
580	1	0.998138
581	1	0.911368
582	1	0.838533
583	1	0.999118
584	1	0.999811
585	1	0.156391
586	1	0.999656
587	1	0.975897
588	1	0.986642
589	1	0.985648
590	1	0.999871
591	1	0.946831
592	1	0.968735
593	1	0.994064
594	1	0.998549
595	1	0.98902
596	1	0.999964
597	1	0.992204
598	1	0.999809
599	1	0.9983
600	1	0.997655
601	1	0.999842
602	1	0.999704
603	1	0.541666
604	1	0.96288
605	1	0.933179
606	1	0.999387
607	1	0.997793
608	1	0.984534
609	1	0.950407
610	1	0.920247
611	1	0.995624
612	1	0.501025
613	1	0.986114
614	1	0.999959
615	1	0.994605
616	1	0.976454
617	1	0.984739
618	1	0.996731
619	1	0.999922
620	1	0.986856
621	1	0.992956
622	1	0.999344
623	1	0.998667
624	1	0.998946
625	1	0.999952
626	1	0.920789
627	1	0.895345
628	1	0.988566
629	1	0.994655
630	1	0.993079
631	1	0.996879
632	1	0.509345
633	1	0.989747
634	1	0.99792
635	1	0.999994
636	1	0.996132
637	1	0.999325
638	1	0.982781
639	1	0.998673
640	1	0.998875
641	1	0.80019
642	1	0.998736
643	1	0.99961
644	1	0.997908
645	1	0.630899
646	1	0.999303
647	1	0.978472
648	1	0.96992
649	1	0.999879
650	1	0.99999
651	1	0.999148
652	1	0.606137
653	1	0.991432
654	1	0.999261
655	1	0.997167
656	1	0.991324
657	1	0.98196
658	1	0.980679
659	1	0.997157
660	1	0.982938
661	1	0.304258
662	1	0.997651
663	1	0.982483
664	1	0.984953
665	1	0.987048
666	1	0.997276
667	1	0.994229
668	1	0.997174
669	1	0.999997
670	1	0.997955
671	1	0.999963
672	1	0.909819
673	1	0.908542
674	1	0.985711
675	1	0.997257
676	1	0.999006
677	1	0.951598
678	1	0.999497
679	1	0.982062
680	1	0.992082
681	1	0.971564
682	1	0.993937
683	1	0.68463
684	1	0.924003
685	1	0.995056
686	1	0.99029
687	1	0.986587
688	1	0.990442
689	1	0.986661
690	1	0.996866
691	1	0.998049
692	1	0.996234
693	1	0.997489
694	1	0.997201
695	1	0.998775
696	1	0.996978
697	1	0.998147
698	1	0.999993
699	1	0.997731
700	1	0.965175
701	1	0.959425
702	1	0.997247
703	1	0.968124
704	1	0.989503
705	1	0.99498
706	1	0.944762
707	1	0.999884
708	1	0.901594
709	1	0.996348
710	1	0.98082
711	1	0.99566
712	1	0.996445
713	1	0.995386
714	1	0.976134
715	1	0.683521
716	1	0.9849
717	1	0.998015
718	1	0.962083
719	1	0.999997
720	1	0.969185
721	1	0.895844
722	1	0.999994
723	1	0.971739
724	1	0.994617
725	1	0.977436
726	1	0.964002
727	1	0.999165
728	1	0.991007
729	1	0.998887
730	1	0.852163
731	1	0.98059
732	1	0.992311
733	1	0.990379
734	1	0.997027
735	1	0.987572
736	1	0.990352
737	1	0.104201
738	1	0.976617
739	1	0.922193
740	1	0.999518
741	1	0.999022
742	1	0.958445
743	1	0.992283
744	1	0.998375
745	1	0.995254
746	1	0.988843
747	1	0.996201
748	1	0.999964
749	1	0.993522
750	1	0.952002
751	1	0.97608
752	1	0.998114
753	1	0.997777
754	1	0.961368
755	1	0.996335
756	1	0.999614
757	1	0.999366
758	1	0.997023
759	1	0.997289
760	1	0.998647
761	1	0.998281
762	1	0.927975
763	1	0.998058
764	1	0.999978
765	1	0.97972
766	1	0.98975
767	1	0.998389
768	1	0.945564
769	1	0.95667
770	1	0.997546
771	1	0.752775
772	1	0.996476
773	1	0.975073
774	1	0.993254
775	1	0.998656
776	1	0.969346
777	1	0.994834
778	1	0.999889
779	1	0.999752
780	1	0.99003
781	1	0.964422
782	1	0.950645
783	1	0.988478
784	1	0.989353
785	1	0.999355
786	1	0.796208
787	1	0.976604
788	1	0.838473
789	1	0.135425
790	1	0.999799
791	1	0.999408
792	1	0.999965
793	1	0.999999
794	1	0.998572
795	1	0.999807
796	1	0.999973
797	1	0.999852
798	1	0.958105
799	1	0.972833
800	1	0.999556
801	1	0.998297
802	1	0.979162
803	1	0.997014
804	1	0.996962
805	1	0.946889
806	1	0.88127
807	1	0.999762
808	1	0.999943
809	1	0.968715
810	1	0.995641
811	1	0.87156
812	1	0.994058
813	1	0.959489
814	1	0.999918
815	1	0.99653
816	1	0.952138
817	1	1
818	1	0.961156
819	1	0.945364
820	1	0.877324
821	1	0.997032
822	1	0.999226
823	1	1
824	1	0.991659
825	1	0.996419
826	1	0.884469
827	1	0.893333
828	1	0.988334
829	1	0.977813
830	1	0.995308
831	1	0.999994
832	1	0.989636
833	1	0.881602
834	1	0.968148
835	1	0.999288
836	1	0.973363
837	1	0.946803
838	1	0.986915
839	1	0.999454
840	1	0.883454
841	1	0.993745
842	1	0.999903
843	1	0.990742
844	1	0.9997
845	1	0.987893
846	1	0.968684
847	1	0.98996
848	1	0.999009
849	1	0.999658
850	1	0.992909
851	1	0.931677
852	1	0.978761
853	1	0.977057
854	1	0.979027
855	1	0.992812
856	1	0.999863
857	1	0.999573
858	1	0.997108
859	1	0.999319
860	1	0.996957
861	1	0.999951
862	1	0.997637
863	1	0.998737
864	1	0.999759
865	1	0.911704
866	1	0.988538
867	1	0.963447
868	1	0.912364
869	1	0.977557
870	1	0.999356
871	1	0.968198
872	1	0.975083
873	1	0.999983
874	1	1
875	1	0.999997
876	1	0.883934
877	1	0.988588
878	1	0.999165
879	1	0.986105
880	1	0.970484
881	1	0.995514
882	1	0.993918
883	1	0.820491
884	1	0.991539
885	1	0.948989
886	1	0.998806
887	1	0.997291
888	1	0.997096
889	1	0.97316
890	1	0.982744
891	1	0.999717
892	1	0.990146
893	1	0.867136
894	1	0.999713
895	1	0.998214
896	1	0.999581
897	1	0.996353
898	1	0.926716
899	1	0.912557
900	1	0.997178
901	1	0.999219
902	1	0.997762
903	1	0.967153
904	1	0.999897
905	1	0.966946
906	1	0.997341
907	1	0.973522
908	1	0.979927
909	1	0.997372
910	1	0.993605
911	1	0.999884
912	1	0.987883
913	1	0.999423
914	1	0.997652
915	1	0.858155
916	1	0.996726
917	1	0.997712
918	1	0.908975
919	1	0.999756
920	1	0.999577
921	1	0.998362
922	1	0.999756
923	1	0.999327
924	1	0.914364
925	1	0.944677
926	1	0.991737
927	1	0.995894
928	1	0.999975
929	1	0.994266
930	1	0.990672
931	1	0.998479
932	1	0.996156
933	1	0.997454
934	1	0.971349
935	1	0.999892
936	1	0.98464
937	1	0.996218
938	1	0.996674
939	1	0.99638
940	1	0.99588
941	1	0.990058
942	1	0.996416
943	1	0.999876
944	1	0.998836
945	1	0.999064
946	1	0.927807
947	1	0.995811
948	1	1
949	1	0.997885
950	1	0.954428
951	1	0.991301
952	1	0.256554
953	1	0.999949
954	1	0.933878
955	1	0.926132
956	1	0.999886
957	1	0.996143
958	1	0.980618
959	1	0.993835
960	1	0.984043
961	1	0.00316556
962	1	0.972812
963	1	0.999519
964	1	0.873698
965	1	0.995301
966	1	0.999117
967	1	0.387766
968	1	0.963792
969	1	0.998668
970	1	0.993489
971	1	0.999018
972	1	0.999272
973	1	0.96226
974	1	0.999476
975	1	0.967733
976	1	0.999047
977	1	0.99986
978	1	0.991058
979	1	0.894785
980	1	0.999633
981	1	0.979962
982	1	0.934215
983	1	0.990225
984	1	0.996878
985	1	0.993609
986	1	0.998137
987	1	0.678819
988	1	0.998069
989	1	0.93911
990	1	0.997217
991	1	0.777524
992	1	0.905655
993	1	0.999518
994	1	0.989266
995	1	1
996	1	0.756176
997	1	0.991698
998	1	0.98398
999	1	0.997377
1000	1	0.998257
1001	1	0.999918
1002	1	0.998914
1003	1	0.997264
1004	1	0.999442
1005	1	0.98571
1006	1	0.998497
1007	1	0.987793
1008	1	0.999079
1009	1	0.99069
1010	1	0.987476
1011	1	0.995664
1012	1	0.94886
1013	1	0.999672
1014	1	0.909357
1015	1	0.999188
1016	1	0.973687
1017	1	0.99796
1018	1	0.999529
1019	1	0.92414
1020	1	0.998566
1021	1	0.998639
1022	1	0.791528
1023	1	0.933895
1024	1	0.997643
1025	1	0.997969
1026	1	0.776641
1027	1	0.991008
1028	1	0.94029
1029	1	0.999992
1030	1	0.455404
1031	1	0.981826
1032	1	0.999513
1033	1	0.997181
1034	1	0.955883
1035	1	0.997753
1036	1	0.996399
1037	1	0.999357
1038	1	0.958778
1039	1	0.99846
1040	1	0.950844
1041	1	0.999891
1042	1	0.999945
1043	1	0.984237
1044	1	0.999939
1045	1	0.999157
1046	1	1
1047	1	0.999619
1048	1	0.96917
1049	1	0.990192
1050	1	0.982776
1051	1	0.960789
1052	1	0.844994
1053	1	0.991387
1054	1	0.999954
1055	1	0.997358
1056	1	0.996781
1057	1	0.999486
1058	1	0.997431
1059	1	0.995814
1060	1	0.987592
1061	1	0.998504
1062	1	0.999927
1063	1	0.998818
1064	1	0.999999
1065	1	0.999925
1066	1	0.999298
1067	1	0.813977
1068	1	0.998769
1069	1	0.97924
1070	1	0.97788
1071	1	0.999992
1072	1	0.973549
1073	1	0.934506
1074	1	0.675763
1075	1	0.993052
1076	1	0.999689
1077	1	0.999041
1078	1	0.986001
1079	1	0.984216
1080	1	0.998887
1081	1	0.967463
1082	1	0.979385
1083	1	0.999277
1084	1	0.994965
1085	1	0.98856
1086	1	0.983123
1087	1	0.0138994
1088	1	0.9538
1089	1	0.846102
1090	1	0.989795
1091	1	0.999859
1092	1	0.993298
1093	1	0.946365
1094	1	0.98807
1095	1	0.983633
1096	1	0.996073
1097	1	0.999151
1098	1	0.993393
1099	1	0.992567
1100	1	0.998172
1101	1	0.793269
1102	1	0.979529
1103	1	0.998523
1104	1	0.999556
1105	1	0.994262
1106	1	0.934807
1107	1	0.999415
1108	1	0.997305
1109	1	0.997621
1110	1	0.875466
1111	1	0.981268
1112	1	0.999997
1113	1	0.999319
1114	1	0.993869
1115	1	0.99862
1116	1	0.999251
1117	1	0.853458
1118	1	0.999978
1119	1	0.997142
1120	1	0.989905
1121	1	0.996236
1122	1	0.937165
1123	1	0.999376
1124	1	0.997731
1125	1	0.995578
1126	1	0.929043
1127	1	0.999609
1128	1	0.995046
1129	1	0.998408
1130	1	0.982001
1131	1	0.999126
1132	1	0.998949
1133	1	0.90668
1134	1	0.999908
1135	1	0.986707
1136	1	0.993158
1137	1	0.990549
1138	1	0.79118
1139	1	0.99919
1140	1	0.999058
1141	1	0.992722
1142	1	0.997806
1143	1	0.998014
1144	1	0.998431
1145	1	0.999996
1146	1	0.998887
1147	1	0.982814
1148	1	0.998967
1149	1	0.997215
1150	1	0.999971
1151	1	0.999886
1152	1	0.99978
1153	1	0.974526
1154	1	0.999136
1155	1	0.999216
1156	1	0.99387
1157	1	0.994516
1158	1	0.999857
1159	1	0.970502
1160	1	0.992379
1161	1	0.965715
1162	1	0.995236
1163	1	0.99995
1164	1	0.949015
1165	1	0.84075
1166	1	0.999475
1167	1	0.980071
1168	1	0.948217
1169	1	0.749573
1170	1	0.994887
1171	1	0.856848
1172	1	0.99989
1173	1	0.0892216
1174	1	0.99957
1175	1	0.865108
1176	1	0.990623
1177	1	0.99938
1178	1	0.999333
1179	1	0.999399
1180	1	0.961465
1181	1	0.980649
1182	1	0.997523
1183	1	0.994166
1184	1	0.991951
1185	1	0.935736
1186	1	0.982733
1187	1	0.994027
1188	1	0.987823
1189	1	0.992256
1190	1	0.999963
1191	1	0.99778
1192	1	0.974398
1193	1	0.999368
1194	1	0.999682
1195	1	0.955853
1196	1	0.999957
1197	1	0.936576
1198	1	0.921096
1199	1	0.998784
1200	1	0.978219
1201	1	0.971371
1202	1	0.999119
1203	1	0.999843
1204	1	0.990465
1205	1	0.99705
1206	1	0.895063
1207	1	0.945547
1208	1	0.999433
1209	1	0.999575
1210	1	0.99643
1211	1	0.9991
1212	1	0.600589
1213	1	0.99732
1214	1	0.997514
1215	1	0.989812
1216	1	0.977605
1217	1	0.992291
1218	1	0.9952
1219	1	0.965216
1220	1	0.998423
1221	1	0.997875
1222	1	0.999147
1223	1	0.998114
1224	1	0.999161
1225	1	0.983302
1226	1	0.975374
1227	1	0.967628
1228	1	0.999744
1229	1	0.978627
1230	1	0.995559
1231	1	0.841302
1232	1	0.998289
1233	1	0.997845
1234	1	0.915717
1235	1	0.975534
1236	1	0.969252
1237	1	0.998
1238	1	0.9505
1239	1	0.997649
1240	1	0.997374
1241	1	0.99411
1242	1	0.971494
1243	1	0.938855
1244	1	0.998114
1245	1	0.987171
1246	1	0.999204
1247	1	0.999458
1248	1	0.99926
1249	1	0.9979
1250	1	0.983437
1251	1	0.973481
1252	1	0.999611
1253	1	0.999998
1254	1	0.98128
1255	1	0.946694
1256	1	0.999958
1257	1	0.768393
1258	1	0.995722
1259	1	0.902893
1260	1	0.999833
1261	1	0.988965
1262	1	0.981645
1263	1	0.999554
1264	1	0.99873
1265	1	0.999367
1266	1	0.999955
1267	1	0.988656
1268	1	0.980142
1269	1	0.973192
1270	1	0.99918
1271	1	0.995649
1272	1	0.999823
1273	1	0.974509
1274	1	0.997521
1275	1	0.975218
1276	1	0.999952
1277	1	0.979709
1278	1	0.709446
1279	1	0.999722
1280	1	0.968048
1281	1	0.999167
1282	1	0.998734
1283	1	0.827773
1284	1	0.998824
1285	1	0.999853
1286	1	0.943081
1287	1	0.901043
1288	1	0.999959
1289	1	0.999995
1290	1	0.99224
1291	1	0.996996
1292	1	0.982946
1293	1	0.997259
1294	1	0.996405
1295	1	0.973255
1296	1	0.975871
1297	1	0.997419
1298	1	0.97035
1299	1	0.999095
1300	1	0.938163
1301	1	0.984513
1302	1	0.995998
1303	1	0.997468
1304	1	0.999482
1305	1	0.976447
1306	1	0.999902
1307	1	0.997632
1308	1	0.857266
1309	1	0.987167
1310	1	0.817712
1311	1	0.995537
1312	1	0.966025
1313	1	0.988684
1314	1	0.981699
1315	1	0.780498
1316	1	0.990368
1317	1	0.999506
1318	1	0.704752
1319	1	0.887416
1320	1	0.794984
1321	1	0.991786
1322	1	0.978329
1323	1	0.970893
1324	1	0.999024
1325	1	0.999981
1326	1	0.999847
1327	1	0.999998
1328	1	0.976133
1329	1	0.998305
1330	1	0.985472
1331	1	0.992817
1332	1	0.996116
1333	1	0.99915
1334	1	0.985176
1335	1	0.993605
1336	1	0.979016
1337	1	0.789509
1338	1	0.999998
1339	1	0.999999
1340	1	0.999837
1341	1	0.997377
1342	1	0.99738
1343	1	0.730496
1344	1	0.999585
1345	1	0.999998
1346	1	0.995094
1347	1	0.986346
1348	1	0.99688
1349	1	0.99982
1350	1	0.987698
1351	1	0.999971
1352	1	0.988705
1353	1	0.999872
1354	1	0.998134
1355	1	0.999969
1356	1	0.998856
1357	1	0.991003
1358	1	0.964604
1359	1	0.965337
1360	1	0.999999
1361	1	0.999071
1362	1	0.955185
1363	1	0.999558
1364	1	0.995033
1365	1	0.990273
1366	1	0.992716
1367	1	0.99962
1368	1	0.996757
1369	1	0.993467
1370	1	0.944775
1371	1	0.989353
1372	1	0.991176
1373	1	0.882913
1374	1	0.999201
1375	1	0.999986
1376	1	0.999647
1377	1	0.998658
1378	1	0.99202
1379	1	0.996683
1380	1	0.999959
1381	1	0.99935
1382	1	0.984777
1383	1	0.962233
1384	1	0.944962
1385	1	0.889415
1386	1	0.784314
1387	1	0.960354
1388	1	0.999747
1389	1	0.986833
1390	1	0.986906
1391	1	0.968925
1392	1	0.998135
1393	1	0.625348
1394	1	0.999443
1395	1	0.768306
1396	1	0.99973
1397	1	0.999932
1398	1	0.998284
1399	1	0.997796
1400	1	0.998852
1401	1	0.932236
1402	1	0.997961
1403	1	0.99994
1404	1	0.997018
1405	1	0.979114
1406	1	0.868384
1407	1	0.995669
1408	1	0.986543
1409	1	0.992479
1410	1	0.994029
1411	1	0.960129
1412	1	0.7944
1413	1	0.999904
1414	1	0.999983
1415	1	0.92955
1416	1	0.992184
1417	1	0.999861
1418	1	0.956592
1419	1	0.99119
1420	1	0.821471
1421	1	0.9935
1422	1	0.999987
1423	1	0.999858
1424	1	0.969471
1425	1	0.993405
1426	1	0.999955
1427	1	0.999608
1428	1	0.999972
1429	1	0.998693
1430	1	0.946491
1431	1	0.999791
1432	1	0.958317
1433	1	0.999998
1434	1	0.997922
1435	1	0.992972
1436	1	0.9644
1437	1	0.993836
1438	1	0.999121
1439	1	0.907169
1440	1	0.991314
1441	1	0.998637
1442	1	0.998884
1443	1	0.995008
1444	1	0.98946
1445	1	0.999425
1446	1	0.998787
1447	1	0.997271
1448	1	0.985006
1449	1	0.998893
1450	1	0.999782
1451	1	0.994081
1452	1	0.657803
1453	1	0.999979
1454	1	0.999534
1455	1	0.805514
1456	1	0.98695
1457	1	0.806389
1458	1	0.984234
1459	1	0.999988
1460	1	0.995123
1461	1	0.998753
1462	1	0.991167
1463	1	0.99948
1464	1	0.998892
1465	1	0.982183
1466	1	0.999244
1467	1	0.996297
1468	1	0.999286
1469	1	0.995559
1470	1	0.998488
1471	1	0.996824
1472	1	0.863332
1473	1	0.99956
1474	1	0.999979
1475	1	0.997134
1476	1	0.999991
1477	1	0.999951
1478	1	0.997069
1479	1	0.996634
1480	1	0.994639
1481	1	0.919766
1482	1	0.976725
1483	1	0.669201
1484	1	0.99812
1485	1	0.962342
1486	1	0.98963
1487	1	0.985935
1488	1	0.995925
1489	1	0.990763
1490	1	0.999803
1491	1	0.999919
1492	1	0.956926
1493	1	0.999621
1494	1	0.99898
1495	1	0.998401
1496	1	0.994971
1497	1	0.999717
1498	1	0.977995
1499	1	0.938076
1500	1	0.997686
1501	1	0.971354
1502	1	0.980202
1503	1	0.992288
1504	1	0.831273
1505	1	0.999044
1506	1	0.96461
1507	1	0.995423
1508	1	0.965452
1509	1	0.998576
1510	1	0.998728
1511	1	0.994792
1512	1	0.99735
1513	1	0.946261
1514	1	0.986907
1515	1	0.976213
1516	1	0.999055
1517	1	0.962048
1518	1	0.990901
1519	1	0.998733
1520	1	0.789066
1521	1	0.996931
1522	1	0.999452
1523	1	0.997084
1524	1	0.999993
1525	1	0.993887
1526	1	0.888513
1527	1	0.998465
1528	1	0.995537
1529	1	0.999209
1530	1	0.997322
1531	1	0.998548
1532	1	0.99163
1533	1	0.998847
1534	1	0.995589
1535	1	0.999677
1536	1	0.995109
1537	1	0.991014
1538	1	0.992738
1539	1	0.98218
1540	1	0.99422
1541	1	0.89422
1542	1	0.92696
1543	1	0.998317
1544	1	0.998441
1545	1	0.975424
1546	1	0.959478
1547	1	0.937814
1548	1	0.976888
1549	1	0.96192
1550	1	0.999999
1551	1	0.99896
1552	1	0.992593
1553	1	0.980526
1554	1	0.999451
1555	1	0.994363
1556	1	0.999201
1557	1	0.998929
1558	1	0.961922
1559	1	0.999837
1560	1	0.993925
1561	1	0.999945
1562	1	0.999529
1563	1	0.994356
1564	1	0.997539
1565	1	0.99987
1566	1	0.984311
1567	1	0.999861
1568	1	0.998998
1569	1	0.975177
1570	1	0.963336
1571	1	0.901515
1572	1	0.906141
1573	1	0.999885
1574	1	0.998745
1575	1	0.99647
1576	1	0.995812
1577	1	0.997665
1578	1	0.99907
1579	1	0.995059
1580	1	0.991741
1581	1	0.999974
1582	1	0.999188
1583	1	0.940191
1584	1	0.997579
1585	1	1
1586	1	0.972062
1587	1	0.843557
1588	1	0.998711
1589	1	0.971031
1590	1	0.988866
1591	1	0.996815
1592	1	0.995355
1593	1	0.978022
1594	1	0.999851
1595	1	0.996175
1596	1	0.974481
1597	1	0.999235
1598	1	0.999244
1599	1	0.961149
1600	1	0.970428
1601	1	0.9922
1602	1	0.949145
1603	1	0.999655
1604	1	0.900978
1605	1	0.996791
1606	1	0.992922
1607	1	0.964113
1608	1	0.98764
1609	1	0.999737
1610	1	0.970392
1611	1	0.974
1612	1	0.999596
1613	1	0.998767
1614	1	0.994834
1615	1	0.985518
1616	1	0.999205
1617	1	0.997929
1618	1	0.870319
1619	1	0.921642
1620	1	0.962168
1621	1	0.999134
1622	1	0.998284
1623	1	0.999979
1624	1	0.9951
1625	1	0.944999
1626	1	0.999972
1627	1	0.947879
1628	1	0.998831
1629	1	0.999325
1630	1	0.999192
1631	1	0.998059
1632	1	1
1633	1	0.99963
1634	1	0.990929
1635	1	0.999397
1636	1	0.999824
1637	1	0.995282
1638	1	0.983451
1639	1	0.99764
1640	1	0.999805
1641	1	0.999161
1642	1	0.986939
1643	1	0.895192
1644	1	0.999954
1645	1	0.786489
1646	1	0.990517
1647	1	0.927758
1648	1	0.999276
1649	1	0.997294
1650	1	0.950388
1651	1	0.999727
1652	1	0.946798
1653	1	1
1654	1	0.977036
1655	1	0.999927
1656	1	0.999902
1657	1	0.860732
1658	1	0.999963
1659	1	0.935021
1660	1	0.990212
1661	1	0.991894
1662	1	0.972041
1663	1	0.992528
1664	1	0.867497
1665	1	0.99943
1666	1	0.999944
1667	1	0.999181
1668	1	0.997391
1669	1	0.998993
1670	1	0.992384
1671	1	0.998241
1672	1	0.993277
1673	1	0.999676
1674	1	1
1675	1	0.612986
1676	1	0.325278
1677	1	0.865296
1678	1	0.99615
1679	1	0.978444
1680	1	0.992658
1681	1	0.999885
1682	1	1
1683	1	0.980421
1684	1	0.995838
1685	1	0.998899
1686	1	0.99307
1687	1	0.999999
1688	1	0.991017
1689	1	0.999995
1690	1	0.962193
1691	1	0.997041
1692	1	0.999399
1693	1	0.998761
1694	1	0.997133
1695	1	0.995024
1696	1	0.970336
1697	1	0.997682
1698	1	0.998384
1699	1	0.995825
1700	1	0.994593
1701	1	0.953295
1702	1	0.999989
1703	1	0.792017
1704	1	0.998931
1705	1	0.9999
1706	1	0.592447
1707	1	0.981562
1708	1	0.778638
1709	1	0.995756
1710	1	0.99999
1711	1	0.896658
1712	1	0.999778
1713	1	0.955485
1714	1	0.860186
1715	1	0.987494
1716	1	0.992192
1717	1	0.99457
1718	1	0.999984
1719	1	0.980047
1720	1	0.971679
1721	1	0.999897
1722	1	0.926723
1723	1	0.999962
1724	1	0.995006
1725	1	0.96877
1726	1	0.991176
1727	1	0.998501
1728	1	0.999739
1729	1	0.999055
1730	1	0.746067
1731	1	0.998728
1732	1	0.983662
1733	1	0.996951
1734	1	0.999992
1735	1	0.999982
1736	1	0.997759
1737	1	0.981728
1738	1	0.99998
1739	1	0.998857
1740	1	0.998144
1741	1	0.94899
1742	1	0.831707
1743	1	0.998589
1744	1	0.997732
1745	1	0.999357
1746	1	0.999512
1747	1	0.797057
1748	1	0.887187
1749	1	0.984757
1750	1	0.987679
1751	1	0.99987
1752	1	0.999808
1753	1	0.997768
1754	1	0.965374
1755	1	0.992959
1756	1	0.999962
1757	1	0.999668
1758	1	0.991868
1759	1	0.977624
1760	1	0.981967
1761	1	0.999909
1762	1	0.988262
1763	1	0.994986
1764	1	0.996249
1765	1	0.998668
1766	1	0.999631
1767	1	0.999948
1768	1	0.999901
1769	1	0.999999
1770	1	0.947408
1771	1	0.997252
1772	1	0.999828
1773	1	0.82076
1774	1	0.990056
1775	1	0.981175
1776	1	0.914614
1777	1	0.993236
1778	1	0.980135
1779	1	0.986829
1780	1	0.995512
1781	1	0.915543
1782	1	0.99911
1783	1	0.999629
1784	1	0.968174
1785	1	0.997055
1786	1	0.996427
1787	1	0.994628
1788	1	0.998106
1789	1	0.999904
1790	1	0.997801
1791	1	0.909824
1792	1	0.998869
1793	1	0.996377
1794	1	0.905712
1795	1	0.999471
1796	1	0.994726
1797	1	0.992958
1798	1	0.934552
1799	1	0.82929
1800	1	0.982491
1801	1	0.997992
1802	1	0.999754
1803	1	0.993849
1804	1	0.99945
1805	1	0.999829
1806	1	0.995972
1807	1	0.996573
1808	1	0.995059
1809	1	0.994304
1810	1	0.999566
1811	1	0.959581
1812	1	0.957234
1813	1	0.979092
1814	1	0.999799
1815	1	0.994913
1816	1	0.996969
1817	1	0.987208
1818	1	0.997047
1819	1	0.999999
1820	1	0.999408
1821	1	0.999519
1822	1	0.998743
1823	1	0.91597
1824	1	0.996447
1825	1	0.999894
1826	1	0.99931
1827	1	0.971935
1828	1	0.982841
1829	1	0.958953
1830	1	0.981131
1831	1	0.969483
1832	1	0.982002
1833	1	0.993526
1834	1	0.986168
1835	1	0.706574
1836	1	0.999879
1837	1	0.999242
1838	1	0.987855
1839	1	0.00631059
1840	1	0.901768
1841	1	0.996951

## Sheet: A_2
A_3d_sfy1_LSIL	Label	Score
0	1	0.999956
1	1	0.99744
2	1	0.9928
3	1	0.959491
4	1	0.870154
5	1	0.99794
6	1	0.943211
7	1	0.999998
8	1	0.999929
9	1	0.917882
10	1	0.860768
11	1	0.999874
12	1	0.999977
13	1	1
14	1	0.978985
15	1	0.992835
16	1	0.954999
17	1	0.992021
18	1	0.886742
19	1	0.922264
20	1	0.999932
21	1	0.999661
22	1	0.999441
23	1	0.999932
24	1	0.948417
25	1	0.264823
26	1	0.99999
27	1	0.841107
28	1	0.996995
29	1	0.997816
30	1	0.997227
31	1	0.987651
32	1	0.972897
33	1	0.999896
34	1	0.999978
35	1	0.583941
36	1	0.998133
37	1	0.976458
38	1	0.943801
39	1	0.999992
40	1	0.915979
41	1	0.99849
42	1	0.988136
43	1	0.999922
44	1	0.8971
45	1	0.999942
46	1	0.953751
47	1	0.904617
48	1	0.995123
49	1	0.976874
50	1	0.994183
51	1	0.883364
52	1	0.982027
53	1	0.900934
54	1	0.999771
55	1	0.999806
56	1	0.963002
57	1	0.994138
58	1	0.997401
59	1	0.998254
60	1	0.955956
61	1	0.999987
62	1	0.959131
63	1	0.494541
64	1	0.999618
65	1	0.999982
66	1	0.971528
67	1	0.947261
68	1	0.950697
69	1	0.737598
70	1	0.999051
71	1	0.99988
72	1	0.952562
73	1	0.999779
74	1	0.746308
75	1	0.994862
76	1	0.974473
77	1	0.999973
78	1	0.999474
79	1	0.949492
80	1	0.986124
81	1	0.997945
82	1	0.996529
83	1	0.947542
84	1	0.989023
85	1	0.999967
86	1	0.659703
87	1	0.997075
88	1	0.423052
89	1	0.996893
90	1	0.997764
91	1	0.999839
92	1	0.996897
93	1	0.948702
94	1	0.997952
95	1	0.997003
96	1	0.996752
97	1	0.977999
98	1	0.999672
99	1	0.999963
100	1	0.97624
101	1	0.994796
102	1	0.998737
103	1	0.913049
104	1	0.85402
105	1	0.906278
106	1	0.987636
107	1	0.999052
108	1	0.998908
109	1	0.996975
110	1	0.905498
111	1	0.99961
112	1	0.94917
113	1	0.999968
114	1	0.989783
115	1	0.999981
116	1	0.986495
117	1	0.980627
118	1	0.999995
119	1	0.982342
120	1	0.999967
121	1	0.987087
122	1	0.999652
123	1	0.999996
124	1	0.998749
125	1	0.992121
126	1	0.997422
127	1	0.99629
128	1	0.999993
129	1	0.962853
130	1	0.996981
131	1	0.988108
132	1	0.73615
133	1	0.998071
134	1	0.991128
135	1	0.146557
136	1	0.950536
137	1	0.994366
138	1	0.958867
139	1	0.995514
140	1	0.997631
141	1	0.998985
142	1	0.995981
143	1	0.999976
144	1	0.707361
145	1	0.997246
146	1	0.989118
147	1	0.999312
148	1	0.999988
149	1	0.999996
150	1	0.995495
151	1	0.830107
152	1	0.997794
153	1	0.998289
154	1	0.987861
155	1	0.999977
156	1	0.998941
157	1	0.998356
158	1	0.999927
159	1	0.99999
160	1	0.997445
161	1	0.987455
162	1	0.969975
163	1	0.932302
164	1	0.992546
165	1	0.999433
166	1	0.973379
167	1	0.966687
168	1	0.974366
169	1	0.999998
170	1	0.998604
171	1	0.999908
172	1	0.999728
173	1	0.99308
174	1	0.880074
175	1	0.993435
176	1	0.988693
177	1	0.994196
178	1	0.996671
179	1	0.974344
180	1	0.955933
181	1	0.993015
182	1	0.99998
183	1	0.996875
184	1	0.999974
185	1	0.999837
186	1	0.975188
187	1	0.987734
188	1	0.998484
189	1	0.994646
190	1	0.999998
191	1	0.998869
192	1	1
193	1	0.386425
194	1	0.999818
195	1	1
196	1	0.995874
197	1	0.852348
198	1	1
199	1	0.908379
200	1	0.999868
201	1	0.99488
202	1	0.999946
203	1	0.999989
204	1	0.999834
205	1	0.998863
206	1	0.969434
207	1	0.995866
208	1	0.999625
209	1	0.99992
210	1	0.991378
211	1	0.997095
212	1	0.975748
213	1	0.998296
214	1	0.988642
215	1	0.999098
216	1	0.962464
217	1	0.995908
218	1	0.999137
219	1	0.855805
220	1	0.993157
221	1	0.998608
222	1	0.985929
223	1	0.996792
224	1	0.744435
225	1	0.999852
226	1	0.987315
227	1	0.992033
228	1	0.995956
229	1	0.990792
230	1	0.988958
231	1	0.970835
232	1	0.93171
233	1	0.982455
234	1	0.996834
235	1	0.969857
236	1	0.991111
237	1	0.999861
238	1	0.999979
239	1	0.911933
240	1	0.988784
241	1	0.995497
242	1	0.996601
243	1	0.999996
244	1	0.986718
245	1	0.995187
246	1	0.79736
247	1	0.99836
248	1	0.903423
249	1	0.997983
250	1	0.989115
251	1	0.985335
252	1	0.997913
253	1	0.99957
254	1	0.989501
255	1	0.995563
256	1	0.999743
257	1	0.999918
258	1	0.984498
259	1	0.999912
260	1	0.999875
261	1	0.997679
262	1	0.891612
263	1	0.927977
264	1	0.999224
265	1	0.958332
266	1	0.769956
267	1	0.999999
268	1	0.844284
269	1	0.871637
270	1	0.96979
271	1	0.709693
272	1	0.99999
273	1	0.985492
274	1	0.999957
275	1	0.999339
276	1	0.994712
277	1	0.999967
278	1	0.999427
279	1	0.999993
280	1	0.999468
281	1	0.999998
282	1	0.992646
283	1	0.999999
284	1	0.951149
285	1	0.997626
286	1	0.999514
287	1	0.931636
288	1	0.999905
289	1	0.997639
290	1	0.982041
291	1	0.672655
292	1	0.9997
293	1	0.996799
294	1	0.998609
295	1	0.999866
296	1	0.994842
297	1	0.999997
298	1	0.993681
299	1	0.965918
300	1	0.99996
301	1	0.994334
302	1	0.847957
303	1	0.9998
304	1	0.998595
305	1	0.985951
306	1	0.999846
307	1	0.998707
308	1	1
309	1	0.995093
310	1	0.99889
311	1	0.999995
312	1	0.999684
313	1	0.958663
314	1	0.999427
315	1	0.993613
316	1	1
317	1	0.999015
318	1	0.997452
319	1	0.995286
320	1	1
321	1	0.995431
322	1	0.999823
323	1	0.996176
324	1	0.986738
325	1	0.997038
326	1	0.999995
327	1	0.998428
328	1	0.907974
329	1	0.998206
330	1	0.999752
331	1	0.849325
332	1	0.999995
333	1	0.978457
334	1	0.975057
335	1	0.992658
336	1	0.999796
337	1	0.999999
338	1	0.997306
339	1	0.999936
340	1	1
341	1	0.992161
342	1	0.962066
343	1	0.997152
344	1	0.999058
345	1	0.764533
346	1	0.980165
347	1	0.981922
348	1	0.993842
349	1	0.987557
350	1	0.998414
351	1	0.981569
352	1	0.999946
353	1	0.999999
354	1	0.987652
355	1	0.999949
356	1	0.964621
357	1	0.999502
358	1	0.977882
359	1	0.999986
360	1	0.992455
361	1	0.995007
362	1	0.90936
363	1	0.999952
364	1	0.985722
365	1	0.996544
366	1	0.998729
367	1	0.999248
368	1	0.996627
369	1	0.999308
370	1	0.999998
371	1	0.999899
372	1	0.997831
373	1	0.999827
374	1	0.919071
375	1	1
376	1	0.541373
377	1	0.940173
378	1	0.999979
379	1	0.999949
380	1	0.999909
381	1	1
382	1	0.686681
383	1	0.999941
384	1	0.97706
385	1	0.997652
386	1	0.999916
387	1	0.999885
388	1	0.987295
389	1	1
390	1	0.995099
391	1	0.989678
392	1	0.999998
393	1	0.974896
394	1	0.99882
395	1	0.986739
396	1	0.913857
397	1	0.997753
398	1	0.968135
399	1	0.999973
400	1	0.772902
401	1	0.99643
402	1	0.994632
403	1	0.754311
404	1	0.999756
405	1	0.977566
406	1	0.999996
407	1	0.984228
408	1	0.770838
409	1	0.994289
410	1	0.988735
411	1	0.997025
412	1	0.990813
413	1	0.610167
414	1	0.994738
415	1	0.99982
416	1	0.997191
417	1	0.999994
418	1	0.972762
419	1	0.99999
420	1	0.998699
421	1	0.994064
422	1	0.919473
423	1	0.999123
424	1	0.992468
425	1	0.998405
426	1	0.995179
427	1	0.988859
428	1	0.998155
429	1	0.954798
430	1	0.97849
431	1	0.997597
432	1	0.975034
433	1	0.893305
434	1	1
435	1	0.977549
436	1	0.998951
437	1	0.98802
438	1	0.878056
439	1	0.999994
440	1	0.927945
441	1	0.999957
442	1	0.999025
443	1	0.872254
444	1	0.999449
445	1	0.991627
446	1	0.997194
447	1	0.999359
448	1	0.98147
449	1	0.969334
450	1	0.997677
451	1	0.997019
452	1	0.998331
453	1	0.998694
454	1	0.973663
455	1	0.888285
456	1	0.974306
457	1	0.917714
458	1	0.379274
459	1	0.997668
460	1	0.997486
461	1	0.888091
462	1	0.997153
463	1	0.999999
464	1	0.999987
465	1	0.997497
466	1	0.967384
467	1	0.998178
468	1	0.975946
469	1	0.998461
470	1	0.946704
471	1	0.952567
472	1	0.999713
473	1	0.99976
474	1	0.999861
475	1	0.964689
476	1	0.985439
477	1	0.956507
478	1	0.999983
479	1	0.999918
480	1	0.999969
481	1	0.998799
482	1	0.998541
483	1	0.99993
484	1	0.999995
485	1	0.92036
486	1	0.999973
487	1	0.999053
488	1	0.999609
489	1	0.999887
490	1	0.949305
491	1	0.935534
492	1	0.953637
493	1	0.999857
494	1	0.977463
495	1	0.871005
496	1	0.992314
497	1	0.999717
498	1	0.999882
499	1	0.999952
500	1	0.92733
501	1	0.963269
502	1	0.999994
503	1	0.995255
504	1	0.996492
505	1	0.998556
506	1	0.994911
507	1	0.999979
508	1	0.99972
509	1	0.995346
510	1	0.655951
511	1	0.668921
512	1	0.995362
513	1	0.998916
514	1	0.999574
515	1	1
516	1	0.987744
517	1	0.992955
518	1	0.983613
519	1	0.999152
520	1	0.999088
521	1	0.996493
522	1	0.9701
523	1	0.991615
524	1	0.978961
525	1	0.999735
526	1	0.999955
527	1	0.976386
528	1	0.969944
529	1	0.873641
530	1	0.991035
531	1	0.951373
532	1	0.995974
533	1	0.996216
534	1	0.97382
535	1	0.999323
536	1	0.999949
537	1	0.966659
538	1	0.622637
539	1	0.966648
540	1	0.818915
541	1	0.99953
542	1	0.860847
543	1	0.990627
544	1	0.999836
545	1	0.991314
546	1	0.996621
547	1	0.994912
548	1	0.999916
549	1	0.995641
550	1	0.999201
551	1	0.946655
552	1	0.999802
553	1	0.991409
554	1	0.999577
555	1	0.998087
556	1	0.999856
557	1	0.996213
558	1	0.805175
559	1	0.825811
560	1	0.994275
561	1	1
562	1	0.960611
563	1	0.99971
564	1	0.939276
565	1	0.892986
566	1	0.998791
567	1	0.999934
568	1	0.992273
569	1	0.999626
570	1	0.996322
571	1	0.998454
572	1	0.970753
573	1	0.999928
574	1	0.975478
575	1	0.952931
576	1	0.998797
577	1	0.99389
578	1	0.996545
579	1	0.999863
580	1	0.990991
581	1	0.993506
582	1	0.990153
583	1	0.988013
584	1	0.993764
585	1	0.840683
586	1	0.995338
587	1	0.990629
588	1	0.947711
589	1	0.81793
590	1	0.997582
591	1	0.997764
592	1	0.985565
593	1	0.997273
594	1	0.846642
595	1	0.975613
596	1	0.997948
597	1	0.928913
598	1	0.998719
599	1	0.993804
600	1	0.998146
601	1	0.999107
602	1	0.893314
603	1	1
604	1	0.90499
605	1	0.991193
606	1	0.99743
607	1	0.999858
608	1	0.998537
609	1	0.992306
610	1	0.941028
611	1	0.497211
612	1	0.995335
613	1	0.990123
614	1	0.999824
615	1	0.999999
616	1	0.994198
617	1	0.981233
618	1	0.99999
619	1	0.957642
620	1	0.810155
621	1	0.999553
622	1	0.997752
623	1	0.989417
624	1	0.9887
625	1	0.99361
626	1	0.997698
627	1	0.968786
628	1	0.980514
629	1	0.994137
630	1	0.787026
631	1	0.294421
632	1	0.999617
633	1	0.99835
634	1	0.996478
635	1	0.999715
636	1	0.999933
637	1	0.999999
638	1	0.99976
639	1	0.999712
640	1	0.977791
641	1	0.925533
642	1	1
643	1	0.998773
644	1	0.994032
645	1	0.979118
646	1	0.999499
647	1	0.991809
648	1	0.998866
649	1	1
650	1	0.994173
651	1	0.999986
652	1	0.986426
653	1	0.996214
654	1	0.982069
655	1	0.902781
656	1	0.99854
657	1	0.99999
658	1	0.999839
659	1	0.993352
660	1	0.970907
661	1	0.999938
662	1	0.460407
663	1	0.988512
664	1	0.99607
665	1	0.9365
666	1	0.994952
667	1	0.999718
668	1	0.984216
669	1	0.954443
670	1	0.993059
671	1	0.993083
672	1	1
673	1	0.999992
674	1	0.994546
675	1	0.994604
676	1	0.999913
677	1	0.998861
678	1	0.999925
679	1	0.999912
680	1	0.865017
681	1	0.986236
682	1	0.99913
683	1	0.984284
684	1	0.998324
685	1	0.999965
686	1	0.999909
687	1	0.99999
688	1	0.938108
689	1	0.99928
690	1	0.998213
691	1	0.954212
692	1	0.996807
693	1	0.745735
694	1	0.993756
695	1	0.974845
696	1	0.999999
697	1	0.995647
698	1	0.999945
699	1	0.99876
700	1	0.999667
701	1	0.999826
702	1	1
703	1	0.984618
704	1	0.999996
705	1	0.999899
706	1	0.983252
707	1	0.999504
708	1	0.975369
709	1	0.998867
710	1	0.998193
711	1	0.988946
712	1	1
713	1	0.998777
714	1	0.975897
715	1	0.998497
716	1	0.999999
717	1	0.979935
718	1	0.996482
719	1	0.968888
720	1	0.999895
721	1	0.999505
722	1	0.967753
723	1	0.360041
724	1	0.992675
725	1	0.973669
726	1	0.869952
727	1	0.997931
728	1	0.997981
729	1	0.997369
730	1	0.982693
731	1	0.887004
732	1	0.957801
733	1	0.996643
734	1	0.99909
735	1	0.966711
736	1	0.999181
737	1	0.755799
738	1	0.854848
739	1	0.999831
740	1	0.990937
741	1	0.998557
742	1	0.942891
743	1	0.994972
744	1	0.791548
745	1	0.999987
746	1	0.807379
747	1	0.96535
748	1	0.997327
749	1	0.967339
750	1	0.981567
751	1	0.939546
752	1	0.983662
753	1	0.99984
754	1	0.999998
755	1	0.982079
756	1	0.984653
757	1	0.983234
758	1	0.974358
759	1	0.685323
760	1	0.99824
761	1	0.999905
762	1	0.850635
763	1	0.832831
764	1	0.998826
765	1	0.992814
766	1	0.999998
767	1	0.99283
768	1	0.999935
769	1	0.935396
770	1	0.998643
771	1	0.977636
772	1	0.961181
773	1	0.990589
774	1	0.995504
775	1	0.999462
776	1	0.995836
777	1	0.932911
778	1	0.999427
779	1	0.835714
780	1	0.804705
781	1	0.999585
782	1	0.999974
783	1	0.999307
784	1	0.996584
785	1	0.997667
786	1	0.994305
787	1	0.996681
788	1	0.992879
789	1	0.997915
790	1	0.94884
791	1	0.980385
792	1	0.998085
793	1	0.99512
794	1	0.987257
795	1	0.982509
796	1	0.999176
797	1	0.955462
798	1	0.968862
799	1	0.993746
800	1	0.926776
801	1	0.99634
802	1	0.999962
803	1	0.944875
804	1	0.99955
805	1	0.779067
806	1	0.993874
807	1	0.995502
808	1	0.999467
809	1	0.998385
810	1	0.999928
811	1	0.985153
812	1	0.898878
813	1	0.997722
814	1	0.998909
815	1	0.994219
816	1	0.946002
817	1	0.480234
818	1	0.738575
819	1	1
820	1	0.911852
821	1	0.969096
822	1	0.999767
823	1	0.986193
824	1	0.999958
825	1	0.598629
826	1	0.99935
827	1	0.961215
828	1	1
829	1	0.995133
830	1	0.965856
831	1	0.993302
832	1	0.957886
833	1	0.999934
834	1	0.993554
835	1	0.999546
836	1	0.99339
837	1	0.995838
838	1	0.996863
839	1	0.999869
840	1	0.9969
841	1	0.999991
842	1	0.967349
843	1	0.988207
844	1	0.909029
845	1	0.709076
846	1	0.999851
847	1	0.999997
848	1	0.999997
849	1	0.849917
850	1	0.884238
851	1	0.988671
852	1	0.980558
853	1	0.931198
854	1	0.684585
855	1	0.997252
856	1	0.998345
857	1	0.999864
858	1	0.0184767
859	1	0.993394
860	1	0.989068
861	1	0.9999
862	1	0.999876
863	1	0.998397
864	1	0.999125
865	1	0.98739
866	1	0.999471
867	1	0.849445

## Sheet: A_3
A_3d_sfy1_nplus	Label	Score
0	0	0.987453
1	0	0.9939
2	0	0.964948
3	0	0.999216
4	0	0.983639
5	0	0.993308
6	0	0.996066
7	0	0.828263
8	0	0.616263
9	0	0.955842
10	0	0.99599
11	0	0.539428
12	0	0.913177
13	0	0.784123
14	0	0.974806
15	0	0.995424
16	0	0.992939
17	0	0.979193
18	0	0.668455
19	0	0.971562
20	0	0.969018
21	0	0.983733
22	0	0.87892
23	0	0.973325
24	0	0.962003
25	0	0.998065
26	0	0.942765
27	0	0.329647
28	0	0.687051
29	0	0.999077
30	0	0.991963
31	0	0.98215
32	0	0.831467
33	0	0.534017
34	0	0.941928
35	0	0.998784
36	0	0.712121
37	0	0.795087
38	0	0.994347
39	0	0.735931
40	0	0.808987
41	0	0.914396
42	0	0.779361
43	0	0.961771
44	0	0.99878
45	0	0.993559
46	0	0.299734
47	0	0.850514
48	0	0.975552
49	0	0.679889
50	0	0.95126
51	0	0.927408
52	0	0.945115
53	0	0.943315
54	0	0.969773
55	0	0.840847
56	0	0.997739
57	0	0.739853
58	0	0.706912
59	0	0.977324
60	0	0.980588
61	0	0.999376
62	0	0.984833
63	0	0.82914
64	0	0.483331
65	0	0.998501
66	0	0.999644
67	0	0.917081
68	0	0.995554
69	0	0.546463
70	0	0.98268
71	0	0.979184
72	0	0.997485
73	0	0.999585
74	0	0.269608
75	0	0.970425
76	0	0.619241
77	0	0.999989
78	0	0.962685
79	0	0.840918
80	0	0.897679
81	0	0.994615
82	0	0.801574
83	0	0.0552282
84	0	0.999967
85	0	0.0712364
86	0	0.992189
87	0	0.41539
88	0	0.339375
89	0	0.414733
90	0	0.693539
91	0	0.660578
92	0	0.89433
93	0	0.771434
94	0	0.656826
95	0	0.987967
96	0	0.994435
97	0	0.998785
98	0	0.992851
99	0	0.990518
100	0	0.831637
101	0	0.922623
102	0	0.9751
103	0	0.991316
104	0	0.655843
105	0	0.993959
106	0	0.596715
107	0	0.435127
108	0	0.998691
109	0	0.99984
110	0	0.939466
111	0	0.802999
112	0	0.991892
113	0	0.65766
114	0	0.999429
115	0	0.448487
116	0	0.421731
117	0	0.0922054
118	0	0.506363
119	0	0.965979
120	0	0.999508
121	0	0.998009
122	0	0.993746
123	0	0.892327
124	0	0.275167
125	0	0.884601
126	0	0.691129
127	0	0.644527
128	0	0.878225
129	0	0.983784
130	0	0.98616
131	0	0.633874
132	0	0.455164
133	0	0.988873
134	0	0.961744
135	0	0.943995
136	0	0.901549
137	0	0.934275
138	0	0.713809
139	0	0.338153
140	0	0.0190395
141	0	0.99383
142	0	0.998752
143	0	0.998038
144	0	0.925443
145	0	0.991327
146	0	0.998687
147	0	0.997863
148	0	0.988104
149	0	0.996651
150	0	0.790295
151	0	0.661272
152	0	0.993012
153	0	0.743762
154	0	0.68217
155	0	0.955707
156	0	0.979774
157	0	0.999257
158	0	0.846785
159	0	0.997918
160	0	0.98231
161	0	0.404052
162	0	0.864293
163	0	0.839551
164	0	0.928343
165	0	0.997507
166	0	0.705482
167	0	0.995198
168	0	0.995354
169	0	0.987457
170	0	0.989303
171	0	0.976732
172	0	0.664013
173	0	0.544937
174	0	0.999911
175	0	0.988349
176	0	0.998691
177	0	0.99229
178	0	0.981134
179	0	0.722822
180	0	0.990071
181	0	0.540944
182	0	0.993857
183	0	0.970771
184	0	0.831301
185	0	0.985787
186	0	0.561337
187	0	0.683741
188	0	0.981052
189	0	0.998153
190	0	0.97995
191	0	0.952844
192	0	0.988483
193	0	0.642727
194	0	0.561263
195	0	0.974562
196	0	0.988049
197	0	0.977516
198	0	0.730704
199	0	0.986757
200	0	0.977468
201	0	0.999045
202	0	0.953402
203	0	0.998081
204	0	0.671451
205	0	0.992972
206	0	0.616822
207	0	0.733332
208	0	0.994279
209	0	0.985824
210	0	0.55266
211	0	0.988014
212	0	0.910842
213	0	1
214	0	0.997307
215	0	0.979332
216	0	0.991087
217	0	0.998739
218	0	0.583151
219	0	0.976924
220	0	0.900381
221	0	0.989862
222	0	0.986256
223	0	0.99365
224	0	0.893129
225	0	0.667553
226	0	0.97467
227	0	0.999894
228	0	0.753539
229	0	0.927595
230	0	0.997686
231	0	0.934902
232	0	0.832942
233	0	0.737612
234	0	0.704533
235	0	0.978837
236	0	0.946934
237	0	0.965507
238	0	0.777646
239	0	0.760031
240	0	0.10319
241	0	0.149615
242	0	0.911276
243	0	0.995627
244	0	0.970209
245	0	0.99514
246	0	0.966333
247	0	0.662428
248	0	0.282374
249	0	0.968037
250	0	0.997384
251	0	0.981289
252	0	0.977913
253	0	0.480893
254	0	0.840635
255	0	0.99627
256	0	0.996893
257	0	0.980832
258	0	0.952135
259	0	0.989986
260	0	0.528251
261	0	0.947798
262	0	0.979255
263	0	0.937767
264	0	0.999922
265	0	0.960477
266	0	0.98118
267	0	0.992859
268	0	0.981233
269	0	0.980707
270	0	0.398751
271	0	0.279886
272	0	0.961611
273	0	0.266691
274	0	0.840814
275	0	0.995393
276	0	0.997178
277	0	0.964598
278	0	0.808312
279	0	0.996147
280	0	0.986443
281	0	0.980439
282	0	0.945364
283	0	0.978137
284	0	0.813052
285	0	0.251054
286	0	0.85498
287	0	0.961379
288	0	0.986935
289	0	0.982447
290	0	0.95567
291	0	0.993072
292	0	0.958255
293	0	0.861565
294	0	0.996568
295	0	0.636411
296	0	0.93536
297	0	0.999876
298	0	0.966519
299	0	0.975171
300	0	0.994657
301	0	0.99938
302	0	0.734889
303	0	0.787141
304	0	0.997827
305	0	0.988832
306	0	0.829378
307	0	0.854395
308	0	0.996029
309	0	0.745836
310	0	0.995859
311	0	0.994684
312	0	0.982585
313	0	0.973272
314	0	0.558092
315	0	0.988568
316	0	0.960539
317	0	0.880312
318	0	0.264762
319	0	0.301783
320	0	0.999569
321	0	0.998995
322	0	0.788106
323	0	0.999644
324	0	0.99337
325	0	0.99367
326	0	0.859446
327	0	0.894303
328	0	0.99776
329	0	0.999089
330	0	0.169537
331	0	0.986977
332	0	0.998479
333	0	0.888233
334	0	0.999994
335	0	0.77788
336	0	0.99042
337	0	0.976145
338	0	0.993584
339	0	0.980832
340	0	0.997811
341	0	0.99317
342	0	0.961253
343	0	0.963905
344	0	0.990577
345	0	0.994286
346	0	0.992621
347	0	0.995442
348	0	0.993632
349	0	0.594068
350	0	0.992202
351	0	0.917123
352	0	0.997255
353	0	0.999492
354	0	0.901727
355	0	0.845514
356	0	0.16199
357	0	0.793463
358	0	0.134371
359	0	0.741058
360	0	0.905952
361	0	0.999967
362	0	0.993172
363	0	0.996984
364	0	0.974618
365	0	0.999022
366	0	0.512504
367	0	0.527737
368	0	0.352908
369	0	0.970845
370	0	1
371	0	0.996421
372	0	0.88925
373	0	0.998718
374	0	0.999961
375	0	0.174026
376	0	0.723448
377	0	0.988204
378	0	0.209773
379	0	0.993251
380	0	0.982701
381	0	0.971358
382	0	0.997941
383	0	0.722477
384	0	0.999518
385	0	0.996306
386	0	0.989899
387	0	0.483472
388	0	0.997207
389	0	0.976434
390	0	0.606908
391	0	0.715011
392	0	0.992332
393	0	0.836243
394	0	0.831541
395	0	0.980064
396	0	0.705209
397	0	0.995021
398	0	0.988276
399	0	0.745453
400	0	0.976212
401	0	0.848913
402	0	0.973084
403	0	0.98212
404	0	0.616905
405	0	0.999449
406	0	0.727987
407	0	0.961233
408	0	0.91901
409	0	0.940319
410	0	0.929209
411	0	0.898657
412	0	0.955739
413	0	0.678121
414	0	0.997726
415	0	0.0622908
416	0	0.573184
417	0	0.567954
418	0	0.985467
419	0	0.833826
420	0	0.998969
421	0	0.944522
422	0	0.380594
423	0	0.995105
424	0	0.982148
425	0	0.99778
426	0	0.984692
427	0	0.931376
428	0	0.992324
429	0	0.975503
430	0	0.920129
431	0	0.999467
432	0	0.99938
433	0	0.996624
434	0	0.983279
435	0	0.909683
436	0	0.854635
437	0	0.996158
438	0	0.980016
439	0	0.819308
440	0	0.936545
441	0	0.980144
442	0	0.999076
443	0	0.972704
444	0	0.99783
445	0	0.666304
446	0	0.9527
447	0	0.286641
448	0	0.990471
449	0	0.386954
450	0	0.904038
451	0	0.960242
452	0	0.921406
453	0	0.999509
454	0	0.93514
455	0	0.975248
456	0	0.990112
457	0	0.996464
458	0	0.910655
459	0	0.970454
460	0	0.640145
461	0	0.79974
462	0	0.83759
463	0	0.999998
464	0	0.914575
465	0	0.972752
466	0	0.996131
467	0	0.96222
468	0	0.977907
469	0	0.939622
470	0	0.995939
471	0	0.592944
472	0	0.909254
473	0	0.975872
474	0	0.999659
475	0	0.978424
476	0	0.345387
477	0	0.733033
478	0	0.906748
479	0	0.970662
480	0	0.884513
481	0	0.78375
482	0	0.990597
483	0	0.942077
484	0	0.884356
485	0	0.998126
486	0	0.990054
487	0	0.923132
488	0	0.573243
489	0	0.0638704
490	0	0.966618
491	0	0.66936
492	0	0.815972
493	0	0.756986
494	0	0.956975
495	0	0.738357
496	0	0.650947
497	0	1
498	0	0.976058
499	0	0.975284
500	0	0.718053
501	0	0.987366
502	0	0.284972
503	0	0.905244
504	0	0.760906
505	0	0.859619
506	0	0.983651
507	0	0.923696
508	0	0.980921
509	0	0.330488
510	0	0.9662
511	0	0.914
512	0	0.989203
513	0	0.25597
514	0	0.991397
515	0	0.0112352
516	0	0.988953
517	0	0.995132
518	0	0.975952
519	0	0.991774
520	0	0.510791
521	0	0.781518
522	0	0.947846
523	0	0.170845
524	0	0.394335
525	0	0.999313
526	0	0.843223
527	0	0.998591
528	0	0.685677
529	0	0.994624
530	0	0.933126
531	0	0.999822
532	0	0.993756
533	0	0.498801
534	0	0.796207
535	0	0.913095
536	0	0.985221
537	0	0.971178
538	0	0.794804
539	0	0.919201
540	0	0.815159
541	0	0.956628
542	0	0.996976
543	0	0.0594393
544	0	0.994331
545	0	0.544403
546	0	0.996278
547	0	0.997127
548	0	0.221469
549	0	0.999997
550	0	0.749048
551	0	0.706459
552	0	0.999723
553	0	0.936962
554	0	0.910974
555	0	0.67774
556	0	0.974015
557	0	0.697818
558	0	0.994044
559	0	0.0603108
560	0	0.995857
561	0	0.6833
562	0	0.993987
563	0	0.992596
564	0	0.960833
565	0	0.994701
566	0	0.983451
567	0	0.982163
568	0	0.979797
569	0	0.986641
570	0	0.378901
571	0	0.458208
572	0	0.899792
573	0	0.942152
574	0	0.997331
575	0	0.894032
576	0	0.992681
577	0	0.983786
578	0	0.797522
579	0	0.693961
580	0	0.99713
581	0	0.996673
582	0	0.730506
583	0	0.962678
584	0	0.997868
585	0	0.999469
586	0	0.630536
587	0	0.107375
588	0	0.994109
589	0	0.993771
590	0	0.573257
591	0	0.564308
592	0	0.997534
593	0	0.92963
594	0	0.944487
595	0	0.882107
596	0	0.982688
597	0	0.970939
598	0	0.999047
599	0	0.756838
600	0	0.488895
601	0	0.994804
602	0	0.973963
603	0	0.977387
604	0	0.997826
605	0	0.951283
606	0	0.605274
607	0	0.120534
608	0	0.592169
609	0	0.998965
610	0	0.944289
611	0	0.913527
612	0	0.296633
613	0	0.732063
614	0	0.838946
615	0	0.952243
616	0	0.940781
617	0	0.970135
618	0	0.0593011
619	0	0.977609
620	0	0.3741
621	0	0.863629
622	0	0.999982
623	0	0.953176
624	0	0.842252
625	0	0.990202
626	0	0.987384
627	0	0.959921
628	0	0.997439
629	0	0.888669
630	0	1
631	0	0.947519
632	0	0.898095
633	0	0.99426
634	0	0.998161
635	0	0.793276
636	0	0.999334
637	0	0.878338
638	0	0.905104
639	0	0.905285
640	0	0.954232
641	0	0.943375
642	0	0.988805
643	0	0.928402
644	0	0.850358
645	0	0.998418
646	0	0.828136
647	0	0.980707
648	0	0.984865
649	0	0.994121
650	0	0.708033
651	0	0.986992
652	0	0.914196
653	0	0.577204
654	0	0.968853
655	0	0.836157
656	0	0.942318
657	0	0.994326
658	0	0.766997
659	0	0.935763
660	0	0.999774
661	0	0.969806
662	0	0.56725
663	0	0.996345
664	0	0.59891
665	0	0.300758
666	0	0.997115
667	0	0.83959
668	0	0.934684
669	0	0.882312
670	0	0.795394
671	0	0.98284
672	0	0.962324
673	0	0.997653
674	0	0.883207
675	0	0.994044
676	0	0.997844
677	0	0.958482
678	0	0.980082
679	0	0.770569
680	0	0.997975
681	0	0.941898
682	0	0.968224
683	0	0.99705
684	0	0.978646
685	0	0.91476
686	0	0.87501
687	0	0.968879
688	0	0.9473
689	0	0.464525
690	0	0.00691365
691	0	0.982837
692	0	0.995407
693	0	0.998786
694	0	0.969422
695	0	0.936784
696	0	0.510886
697	0	0.990639
698	0	0.972214
699	0	0.254006
700	0	0.994344
701	0	0.964731
702	0	0.0938729
703	0	0.999841
704	0	0.825029
705	0	0.801777
706	0	0.946761
707	0	0.794113
708	0	0.999035
709	0	0.713896
710	0	0.992577
711	0	0.708255
712	0	0.905112
713	0	0.232922
714	0	0.994238
715	0	0.999989
716	0	0.951895
717	0	0.991327
718	0	0.918253
719	0	0.333344
720	0	0.999051
721	0	0.504641
722	0	0.622594
723	0	0.989414
724	0	0.916465
725	0	0.995234
726	0	0.999942
727	0	0.998973
728	0	0.549101
729	0	0.999546
730	0	0.770879
731	0	0.20259
732	0	0.938512
733	0	0.993902
734	0	0.999961
735	0	0.0920566
736	0	0.995687
737	0	0.894147
738	0	0.992701
739	0	0.508039
740	0	0.922078
741	0	0.383853
742	0	0.999947
743	0	0.301245
744	0	0.712113
745	0	0.951621
746	0	0.999996
747	0	0.995453
748	0	0.988612
749	0	0.992624
750	0	0.939445
751	0	0.997739
752	0	0.997737
753	0	0.997745
754	0	0.99996
755	0	0.751994
756	0	0.998553
757	0	0.988936
758	0	0.643902
759	0	0.870122
760	0	0.98989
761	0	0.997246
762	0	0.249074
763	0	0.703244
764	0	0.948692
765	0	0.945125
766	0	0.963762
767	0	0.961703
768	0	0.972297
769	0	0.803844
770	0	0.998799
771	0	0.450048
772	0	0.754702
773	0	0.661727
774	0	0.997396
775	0	0.541242
776	0	0.944591
777	0	0.933625
778	0	0.18812
779	0	0.724495
780	0	0.798115
781	0	0.74496
782	0	0.985609
783	0	0.98753
784	0	0.964695
785	0	0.969915
786	0	0.998626
787	0	0.917325
788	0	0.986015
789	0	0.819395
790	0	0.999389
791	0	0.564213
792	0	0.998376
793	0	0.711752
794	0	0.726718
795	0	0.247841
796	0	0.989701
797	0	0.883355
798	0	0.922583
799	0	0.93344
800	0	0.987157
801	0	0.905052
802	0	0.995808
803	0	0.998043
804	0	0.961746
805	0	0.522632
806	0	0.995006
807	0	0.998746
808	0	0.993517
809	0	0.968137
810	0	0.821794
811	0	0.414604
812	0	0.201924
813	0	0.87644
814	0	0.953089
815	0	0.959736
816	0	0.990732
817	0	0.760387
818	0	0.840406
819	0	0.994914
820	0	0.999977
821	0	0.0848256
822	0	0.91606
823	0	0.994703
824	0	0.426001
825	0	0.969223
826	0	0.0549482
827	0	0.991372
828	0	0.994397
829	0	0.828937
830	0	0.558384
831	0	0.996745
832	0	0.987605
833	0	0.987186
834	0	0.98127
835	0	0.581079
836	0	0.934919
837	0	0.998613
838	0	0.991379
839	0	0.780023
840	0	0.998913
841	0	0.965107
842	0	0.991366
843	0	0.534388
844	0	0.743801
845	0	0.25965
846	0	0.00527653
847	0	0.650683
848	0	0.997745
849	0	0.736121
850	0	0.997065
851	0	0.998134
852	0	0.998134
853	0	0.996014
854	0	0.920911
855	0	0.966741
856	0	0.996854
857	0	0.939411
858	0	0.953098
859	0	0.795906
860	0	0.973382
861	0	0.997556
862	0	0.99845
863	0	0.99732
864	0	0.907342
865	0	0.569616
866	0	0.881529
867	0	0.970144
868	0	0.867136
869	0	0.995141
870	0	0.998273
871	0	0.995264
872	0	0.409681
873	0	0.999357
874	0	0.414232
875	0	0.986407
876	0	0.985891
877	0	0.913922
878	0	0.959572
879	0	0.998701
880	0	0.947831
881	0	0.99271
882	0	0.981133
883	0	0.760933
884	0	0.952086
885	0	0.9817
886	0	0.859195
887	0	0.762551
888	0	0.994895
889	0	0.982017
890	0	0.79599
891	0	0.824031
892	0	0.953614
893	0	0.936379
894	0	0.972428
895	0	0.988604
896	0	0.998072
897	0	0.943626
898	0	0.99886
899	0	0.328769
900	0	0.689616
901	0	0.179502
902	0	0.949931
903	0	0.290198
904	0	0.992122
905	0	0.967132
906	0	0.91432
907	0	0.956601
908	0	0.059848
909	0	0.976946
910	0	0.999209
911	0	0.971314
912	0	0.600849
913	0	0.997724
914	0	0.869031
915	0	0.743287
916	0	0.999836
917	0	0.984288
918	0	0.347099
919	0	0.57026
920	0	0.928782
921	0	0.0737518
922	0	0.463451
923	0	0.819497
924	0	0.987384
925	0	0.943857
926	0	0.96868
927	0	0.871097
928	0	0.999148
929	0	0.745597
930	0	0.638164
931	0	0.999998
932	0	0.970269
933	0	0.999795
934	0	0.526202
935	0	0.562858
936	0	0.992914
937	0	0.986254
938	0	0.676492
939	0	0.996849
940	0	0.794003
941	0	0.649733
942	0	0.974858
943	0	0.98045
944	0	0.935477
945	0	0.320122
946	0	0.196267
947	0	0.41388
948	0	0.179343
949	0	0.989194
950	0	0.527065
951	0	0.585926
952	0	0.991853
953	0	0.188136
954	0	0.777102
955	0	0.99936
956	0	0.985318
957	0	0.932268
958	0	0.994009
959	0	0.980821
960	0	0.973081
961	0	0.72813
962	0	0.808092
963	0	0.998438
964	0	0.936408
965	0	0.999672
966	0	0.195004
967	0	0.935191
968	0	0.985255
969	0	0.935173
970	0	0.371475
971	0	0.974949
972	0	0.620985
973	0	0.0178081
974	0	0.998633
975	0	0.967256
976	0	0.996582
977	0	0.797943
978	0	0.945162
979	0	0.970484
980	0	0.988352
981	0	0.725821
982	0	0.912382
983	0	0.959296
984	0	0.994481
985	0	0.997765
986	0	0.890836
987	0	0.906244
988	0	0.999082
989	0	0.926081
990	0	0.995576
991	0	0.503899
992	0	0.945222
993	0	0.958732
994	0	0.97979
995	0	0.970011
996	0	0.990802
997	0	0.224395
998	0	0.991471
999	0	0.99465
1000	0	0.99007
1001	0	0.973158
1002	0	0.685112
1003	0	0.785772
1004	0	0.80943
1005	0	0.91663
1006	0	0.984687
1007	0	0.98913
1008	0	0.950961
1009	0	0.573893
1010	0	0.992009
1011	0	0.690772
1012	0	0.982863
1013	0	0.922216
1014	0	0.989692
1015	0	0.970818
1016	0	0.747842
1017	0	0.965047
1018	0	0.978639
1019	0	0.980831
1020	0	0.659001
1021	0	0.90893
1022	0	0.985534
1023	0	0.993099
1024	0	0.992598
1025	0	0.993641
1026	0	0.600557
1027	0	0.980701
1028	0	0.967552
1029	0	0.994974
1030	0	0.917972
1031	0	0.999825
1032	0	0.980708
1033	0	0.994484
1034	0	0.118723
1035	0	0.985822
1036	0	0.996906
1037	0	0.779295
1038	0	0.961771
1039	0	0.889377
1040	0	0.998169
1041	0	0.978624
1042	0	0.989531
1043	0	0.999169
1044	0	0.925853
1045	0	0.811546
1046	0	0.999978
1047	0	0.0189885
1048	0	0.979573
1049	0	0.792244
1050	0	0.960728
1051	0	0.992858
1052	0	0.263152
1053	0	0.999984
1054	0	0.908085
1055	0	0.94753
1056	0	0.641735
1057	0	0.986029
1058	0	0.821924
1059	0	0.994997
1060	0	0.643243
1061	0	0.982964
1062	0	0.9786
1063	0	0.948928
1064	0	0.992449
1065	0	0.990156
1066	0	0.99547
1067	0	0.850906
1068	0	0.894816
1069	0	0.994525
1070	0	0.976905
1071	0	0.909596
1072	0	0.440033
1073	0	0.993941
1074	0	0.996689
1075	0	0.995301
1076	0	0.826358
1077	0	0.873939
1078	0	0.991423
1079	0	0.567555
1080	0	0.999371
1081	0	0.948551
1082	0	0.996851
1083	0	0.998754
1084	0	0.932929
1085	0	0.792553
1086	0	0.982736
1087	0	0.972828
1088	0	0.986183
1089	0	0.995837
1090	0	0.376648
1091	0	0.999692
1092	0	0.967772
1093	0	0.995637
1094	0	0.994697
1095	0	0.979486
1096	0	0.952072
1097	0	0.928716
1098	0	0.25809
1099	0	0.998335
1100	0	0.977403
1101	0	0.943037
1102	0	0.860956
1103	0	0.899917
1104	0	0.52167
1105	0	0.996244
1106	0	0.998599
1107	0	0.490727
1108	0	0.927653
1109	0	0.993495
1110	0	0.978109
1111	0	0.493009
1112	0	0.970318
1113	0	0.950885
1114	0	0.998108
1115	0	0.948348
1116	0	0.977711
1117	0	0.987784
1118	0	0.917095
1119	0	0.996558
1120	0	0.748913
1121	0	0.208174
1122	0	0.989282
1123	0	0.994064
1124	0	0.928559
1125	0	0.683845
1126	0	0.00940015
1127	0	0.999918
1128	0	0.770125
1129	0	0.971081
1130	0	0.908422
1131	0	0.83639
1132	0	0.646783
1133	0	0.96281
1134	0	0.394267
1135	0	0.97347
1136	0	0.677674
1137	0	0.90499
1138	0	0.815333
1139	0	0.982818
1140	0	0.878899
1141	0	0.999748
1142	0	0.955418
1143	0	0.955514
1144	0	0.830187
1145	0	0.589094
1146	0	0.284234
1147	0	0.999403
1148	0	0.989156
1149	0	0.506041
1150	0	0.887119
1151	0	0.0574979
1152	0	0.651331
1153	0	0.995274
1154	0	0.991519
1155	0	0.99114
1156	0	0.927402
1157	0	0.962317
1158	0	0.998181
1159	0	0.634966
1160	0	0.998707
1161	0	0.902829
1162	0	0.992266
1163	0	0.99441
1164	0	0.997546
1165	0	0.129357
1166	0	0.986247
1167	0	0.98953
1168	0	0.551975
1169	0	0.975076
1170	0	0.739816
1171	0	0.998873
1172	0	0.605531
1173	0	0.514775
1174	0	0.999889
1175	0	0.902381
1176	0	0.903182
1177	0	0.856708
1178	0	0.96634
1179	0	0.996545
1180	0	0.992655
1181	0	0.95839
1182	0	0.960908
1183	0	0.983432
1184	0	0.702202
1185	0	0.753821
1186	0	0.258144
1187	0	0.0770255
1188	0	0.999493
1189	0	0.480132
1190	0	0.994836
1191	0	0.873604
1192	0	0.894775
1193	0	0.950168
1194	0	0.988646
1195	0	0.982256
1196	0	0.98107
1197	0	0.119457
1198	0	0.999313
1199	0	0.212807
1200	0	0.992836
1201	0	0.998862
1202	0	0.574447
1203	0	0.849243
1204	0	0.884161
1205	0	1
1206	0	0.999669
1207	0	0.223253
1208	0	0.99471
1209	0	0.970156
1210	0	0.994241
1211	0	0.981121
1212	0	0.93871
1213	0	0.842647
1214	0	0.975175
1215	0	0.989498
1216	0	0.630674
1217	0	0.999941
1218	0	0.432626
1219	0	0.668818
1220	0	0.959099
1221	0	0.994676
1222	0	0.999891
1223	0	0.938294
1224	0	0.847997
1225	0	0.981451
1226	0	0.96931
1227	0	0.985266
1228	0	0.901662
1229	0	0.909967
1230	0	0.989926
1231	0	0.997894
1232	0	0.869247
1233	0	0.806887
1234	0	0.999959
1235	0	0.872593
1236	0	0.976893
1237	0	0.950655
1238	0	0.967286
1239	0	0.995125
1240	0	0.750151
1241	0	0.987537
1242	0	0.964574
1243	0	0.985995
1244	0	0.998634
1245	0	0.029765
1246	0	0.972312
1247	0	0.999536
1248	0	0.968232
1249	0	0.9956
1250	0	0.95584
1251	0	0.946168
1252	0	0.385065
1253	0	0.752786
1254	0	0.95621
1255	0	0.990735
1256	0	0.94675
1257	0	0.771407
1258	0	0.356486
1259	0	0.999373
1260	0	0.986737
1261	0	0.999727
1262	0	0.783489
1263	0	0.993298
1264	0	0.0496977
1265	0	0.981225
1266	0	0.997928
1267	0	0.969422
1268	0	0.847427
1269	0	0.999415
1270	0	0.510514
1271	0	0.984248
1272	0	0.998415
1273	0	0.978822
1274	0	0.929466
1275	0	0.996877
1276	0	0.901595
1277	0	0.990811
1278	0	0.997986
1279	0	0.43334
1280	0	0.996034
1281	0	0.993294
1282	0	0.999649
1283	0	0.707675
1284	0	0.991242
1285	0	0.99812
1286	0	0.993551
1287	0	0.98719
1288	0	0.997896
1289	0	0.561949
1290	0	0.485727
1291	0	0.916368
1292	0	0.970852
1293	0	0.856884
1294	0	0.518253
1295	0	0.848268
1296	0	0.697251
1297	0	0.998773
1298	0	0.827282
1299	0	0.0522352
1300	0	0.993376
1301	0	0.989568
1302	0	0.985407
1303	0	0.511171
1304	0	0.988863
1305	0	0.810502
1306	0	0.999671
1307	0	0.976504
1308	0	0.993447
1309	0	0.99867
1310	0	0.99538
1311	0	0.992408
1312	0	0.678678
1313	0	0.951481
1314	0	0.997629
1315	0	0.741004
1316	0	0.982131
1317	0	0.714218
1318	0	0.988439
1319	0	0.997664
1320	0	0.999754
1321	0	0.0174714
1322	0	0.438106
1323	0	0.79599
1324	0	0.995012
1325	0	0.995315
1326	0	0.51051
1327	0	0.992486
1328	0	0.921428
1329	0	0.312129
1330	0	0.881321
1331	0	0.854173
1332	0	0.977588
1333	0	0.979741
1334	0	0.817058
1335	0	0.972798
1336	0	0.99542
1337	0	0.593695
1338	0	0.989427
1339	0	0.99916
1340	0	0.911225
1341	0	0.998197
1342	0	0.162864
1343	0	0.974349
1344	0	0.917129
1345	0	0.901392
1346	0	0.997717
1347	0	0.868497
1348	0	0.999571
1349	0	0.998152
1350	0	0.347769
1351	0	0.940453
1352	0	0.995439
1353	0	0.859601
1354	0	0.0620929
1355	0	0.996657
1356	0	0.998211
1357	0	0.97229
1358	0	0.94886
1359	0	0.52792
1360	0	0.0454024
1361	0	0.610177
1362	0	0.423055
1363	0	0.95526
1364	0	0.999446
1365	0	0.994019
1366	0	0.998861
1367	0	0.990896
1368	0	0.990501
1369	0	0.999774
1370	0	0.990196
1371	0	0.63276
1372	0	0.967632
1373	0	0.798648
1374	0	0.968064
1375	0	0.981957
1376	0	0.967455
1377	0	0.989518
1378	0	0.883398
1379	0	0.994345
1380	0	0.777007
1381	0	0.998654
1382	0	0.579267
1383	0	0.941358
1384	0	0.984827
1385	0	0.484401
1386	0	0.866098
1387	0	0.0501352
1388	0	0.964685
1389	0	0.986332
1390	0	0.981947
1391	0	0.974727
1392	0	0.985483
1393	0	0.592008
1394	0	0.983734
1395	0	0.400227
1396	0	0.997307
1397	0	0.997711
1398	0	0.966542
1399	0	0.697671
1400	0	0.931512
1401	0	0.298209
1402	0	0.962904
1403	0	0.990475
1404	0	0.000231397
1405	0	0.984677
1406	0	0.955662
1407	0	0.985975
1408	0	0.785034
1409	0	0.932481
1410	0	0.811478
1411	0	0.99858
1412	0	0.732698
1413	0	0.904191
1414	0	0.971209
1415	0	0.551482
1416	0	0.735395
1417	0	0.979407
1418	0	0.989325
1419	0	0.951778
1420	0	0.654124
1421	0	0.56761
1422	0	0.991251
1423	0	0.941779
1424	0	0.772989
1425	0	0.459217
1426	0	0.25026
1427	0	0.997629
1428	0	0.778773
1429	0	0.600085
1430	0	0.976785
1431	0	0.699363
1432	0	0.998193
1433	0	0.117878
1434	0	0.706594
1435	0	0.998374
1436	0	0.851305
1437	0	0.974491
1438	0	0.997437
1439	0	0.987544
1440	0	0.91398
1441	0	0.796857
1442	0	0.74848
1443	0	0.422675
1444	0	0.977001
1445	0	0.969105
1446	0	0.985183
1447	0	0.958598
1448	0	0.749794
1449	0	0.890412
1450	0	0.953135
1451	0	0.998215
1452	0	0.645253
1453	0	0.997846
1454	0	0.997016
1455	0	0.99359
1456	0	0.172948
1457	0	0.981077
1458	0	0.171969
1459	0	0.589258
1460	0	0.990764
1461	0	0.999398
1462	0	0.2722
1463	0	0.983707
1464	0	0.987047
1465	0	0.967549
1466	0	0.0464791
1467	0	0.993185
1468	0	0.985538
1469	0	0.996733
1470	0	0.949515
1471	0	0.822245
1472	0	0.999712
1473	0	0.689306
1474	0	0.334623
1475	0	0.952791
1476	0	0.614899
1477	0	0.992258
1478	0	0.888639
1479	0	0.285389
1480	0	0.492001
1481	0	0.964191
1482	0	0.935586
1483	0	0.997313
1484	0	0.99325
1485	0	0.901814
1486	0	0.985097
1487	0	0.322162
1488	0	0.670641
1489	0	0.917298
1490	0	0.798265
1491	0	0.984497
1492	0	0.99719
1493	0	0.159756
1494	0	0.994434
1495	0	0.997374
1496	0	0.902656
1497	0	0.776578
1498	0	0.882531
1499	0	0.819992
1500	0	0.0236498
1501	0	0.864648
1502	0	0.998297
1503	0	0.991942
1504	0	0.959261
1505	0	0.999424
1506	0	0.99943
1507	0	0.991179
1508	0	0.562514
1509	0	0.639647
1510	0	0.905739
1511	0	0.851356
1512	0	0.346942
1513	0	0.440061
1514	0	0.188511
1515	0	0.994382
1516	0	0.966383
1517	0	0.977286
1518	0	0.999465
1519	0	0.720424
1520	0	0.990028
1521	0	0.791444
1522	0	0.73796
1523	0	0.453636
1524	0	0.819589
1525	0	0.955219
1526	0	0.977489
1527	0	0.930674
1528	0	0.263844
1529	0	0.974511
1530	0	0.954831
1531	0	0.334024
1532	0	0.995387
1533	0	0.187095
1534	0	0.98074
1535	0	0.993728
1536	0	0.999809
1537	0	0.38231
1538	0	0.54359
1539	0	0.959484
1540	0	0.927697
1541	0	0.988526
1542	0	0.970329
1543	0	0.723772
1544	0	0.758244
1545	0	0.603966
1546	0	0.123974
1547	0	0.971851
1548	0	0.952907
1549	0	0.984434
1550	0	0.853463
1551	0	0.861236
1552	0	0.955329
1553	0	0.980411
1554	0	0.874642
1555	0	0.933536
1556	0	0.544362
1557	0	0.964355
1558	0	0.99392
1559	0	0.998986
1560	0	0.572625
1561	0	0.403949
1562	0	0.998995
1563	0	0.99949
1564	0	0.885749
1565	0	0.973937
1566	0	0.672937
1567	0	0.927302
1568	0	0.855794
1569	0	0.997986
1570	0	0.99673
1571	0	0.652868
1572	0	0.981096
1573	0	0.260722
1574	0	0.714608
1575	0	0.999678
1576	0	0.947259
1577	0	0.854689
1578	0	0.768991
1579	0	0.993733
1580	0	0.952764
1581	0	0.766163
1582	0	0.879912
1583	0	0.90764
1584	0	0.957666
1585	0	0.988723
1586	0	0.517962
1587	0	0.997503
1588	0	0.834635
1589	0	0.897998
1590	0	0.0163691
1591	0	0.152387
1592	0	0.986497
1593	0	0.884832
1594	0	0.811772
1595	0	0.960086
1596	0	0.986338
1597	0	0.998732
1598	0	0.975781
1599	0	0.928104
1600	0	0.749336
1601	0	0.736346
1602	0	0.998532
1603	0	0.999607
1604	0	0.540843
1605	0	0.972989
1606	0	0.867677
1607	0	0.839687
1608	0	0.965571
1609	0	0.934003
1610	0	0.999641
1611	0	0.999852
1612	0	0.994646
1613	0	0.876862
1614	0	0.700845
1615	0	0.989945
1616	0	0.656707
1617	0	0.994445
1618	0	0.996605
1619	0	0.280724
1620	0	0.258745
1621	0	0.962682
1622	0	0.967311
1623	0	0.973515
1624	0	0.999109
1625	0	0.994243
1626	0	0.969502
1627	0	0.984341
1628	0	0.965984
1629	0	0.971602
1630	0	0.573493
1631	0	0.986158
1632	0	0.704503
1633	0	0.899917
1634	0	0.997829
1635	0	0.845473
1636	0	0.889735
1637	0	0.743877
1638	0	0.999996
1639	0	0.799375
1640	0	0.983509
1641	0	0.854227
1642	0	0.901724
1643	0	0.314081
1644	0	0.854276
1645	0	0.999846
1646	0	0.991577
1647	0	0.912889
1648	0	0.709347
1649	0	0.363719
1650	0	0.892189
1651	0	0.625158
1652	0	0.699707
1653	0	0.931787
1654	0	0.995708
1655	0	0.52698
1656	0	0.946321
1657	0	0.827424
1658	0	0.758734
1659	0	0.989017
1660	0	0.999626
1661	0	0.478952
1662	0	0.990923
1663	0	0.986524
1664	0	0.56544
1665	0	0.952211
1666	0	0.97536
1667	0	0.720305
1668	0	0.00345171
1669	0	0.9541
1670	0	0.975779
1671	0	0.999952
1672	0	0.993959
1673	0	0.900999
1674	0	0.99602
1675	0	0.996233
1676	0	0.797053
1677	0	0.578096
1678	0	0.150757
1679	0	0.986485
1680	0	0.954067
1681	0	0.933249
1682	0	0.778253
1683	0	0.961172
1684	0	0.998756
1685	0	0.983954
1686	0	0.999838
1687	0	0.908613
1688	0	0.996668
1689	0	0.971956
1690	0	0.938411
1691	0	0.595875
1692	0	0.990208
1693	0	0.988732
1694	0	0.144877
1695	0	0.921672
1696	0	0.320765
1697	0	0.975911
1698	0	0.939175
1699	0	0.991071
1700	0	0.914135
1701	0	0.941566
1702	0	0.938055
1703	0	0.996917
1704	0	0.519884
1705	0	0.981376
1706	0	0.998117
1707	0	0.997495
1708	0	0.999011
1709	0	0.952067
1710	0	0.972096
1711	0	0.930798
1712	0	0.869578
1713	0	0.990824
1714	0	0.93528
1715	0	0.974903
1716	0	0.968129
1717	0	0.560693
1718	0	0.74572
1719	0	0.971045
1720	0	0.990795
1721	0	0.279085
1722	0	0.770481
1723	0	0.561998
1724	0	0.696285
1725	0	0.954099
1726	0	0.953633
1727	0	0.978945
1728	0	0.889066
1729	0	0.99915
1730	0	0.871051
1731	0	0.965288
1732	0	0.996249
1733	0	0.957221
1734	0	0.910415
1735	0	0.998632
1736	0	0.986991
1737	0	0.970743
1738	0	0.954182
1739	0	0.721812
1740	0	0.985748
1741	0	0.985497
1742	0	0.985411
1743	0	0.964008
1744	0	0.070014
1745	0	0.904597
1746	0	0.786604
1747	0	0.976421
1748	0	0.881216
1749	0	0.22533
1750	0	0.98676
1751	0	0.731268
1752	0	0.99934
1753	0	0.942351
1754	0	0.952392
1755	0	0.999653
1756	0	0.91926
1757	0	0.271474
1758	0	0.766708
1759	0	0.996252
1760	0	0.98569
1761	0	0.995311
1762	0	0.952887
1763	0	0.99527
1764	0	0.983083
1765	0	0.877895
1766	0	0.999477
1767	0	0.998111
1768	0	0.994146
1769	0	0.998246
1770	0	0.999789
1771	0	0.995011
1772	0	0.880072
1773	0	0.94253
1774	0	0.221232
1775	0	0.970687
1776	0	0.99973
1777	0	0.911687
1778	0	0.997135
1779	0	0.983376
1780	0	0.996849
1781	0	0.846388
1782	0	0.762594
1783	0	0.992497
1784	0	0.997491
1785	0	0.950116
1786	0	0.427775
1787	0	0.996625
1788	0	0.997264
1789	0	0.93821
1790	0	0.986516
1791	0	0.943019
1792	0	0.717736
1793	0	0.995979
1794	0	0.966588
1795	0	0.976277
1796	0	0.983086
1797	0	0.963
1798	0	0.846252
1799	0	0.9849
1800	0	0.622264
1801	0	0.978334
1802	0	0.997143
1803	0	0.696306
1804	0	0.663857
1805	0	0.483585
1806	0	0.876203
1807	0	0.510079
1808	0	0.982982
1809	0	0.879306
1810	0	0.988946
1811	0	0.994214
1812	0	0.987768
1813	0	0.999615
1814	0	0.974233
1815	0	0.946687
1816	0	0.998886
1817	0	0.883035
1818	0	0.979932
1819	0	0.937407
1820	0	0.999869
1821	0	0.327416
1822	0	0.60846
1823	0	0.999058
1824	0	0.986369
1825	0	0.894608
1826	0	0.996981
1827	0	0.993338
1828	0	0.973421
1829	0	0.995943
1830	0	0.961585
1831	0	0.503714
1832	0	0.808572
1833	0	0.227439
1834	0	0.972483
1835	0	0.991033
1836	0	0.915257
1837	0	0.718831
1838	0	0.99508
1839	0	0.985896
1840	0	0.828669
1841	0	0.65948
1842	0	0.969787
1843	0	0.968671
1844	0	0.466509
1845	0	0.986073
1846	0	0.997279
1847	0	0.819653
1848	0	0.997018
1849	0	0.999305
1850	0	0.886888
1851	0	0.955701
1852	0	0.99642
1853	0	0.998207
1854	0	0.970877
1855	0	0.998718
1856	0	0.997736
1857	0	0.767821
1858	0	0.976598
1859	0	0.997265
1860	0	0.713799
1861	0	0.983172
1862	0	0.988718
1863	0	0.994263
1864	0	0.966467
1865	0	0.897315
1866	0	0.987938
1867	0	0.97635
1868	0	0.992021
1869	0	0.943537
1870	0	0.900203
1871	0	0.993933
1872	0	0.997463
1873	0	0.998942
1874	0	0.993539
1875	0	0.991653
1876	0	0.85433
1877	0	0.996829
1878	0	0.989183
1879	0	0.995649
1880	0	0.994311
1881	0	0.873974
1882	0	0.988725
1883	0	0.894681
1884	0	0.999611
1885	0	0.286121
1886	0	0.99975
1887	0	0.989083
1888	0	0.999997
1889	0	0.426867
1890	0	0.105365
1891	0	0.999947
1892	0	0.994526
1893	0	0.988133
1894	0	0.876951
1895	0	0.996859
1896	0	0.772152
1897	0	0.846965
1898	0	0.0144928
1899	0	0.907102
1900	0	0.899715
1901	0	0.948773
1902	0	0.938845
1903	0	0.667049
1904	0	0.996723
1905	0	0.988082
1906	0	0.969132
1907	0	0.979771
1908	0	0.88362
1909	0	0.467986
1910	0	0.91928
1911	0	0.966587
1912	0	0.960087
1913	0	0.875487
1914	0	0.977584
1915	0	0.663558
1916	0	0.993111
1917	0	0.99768
1918	0	0.998229
1919	0	0.976647
1920	0	0.892683
1921	0	0.971701
1922	0	0.989822
1923	0	0.90651
1924	0	0.998427
1925	0	0.996086
1926	0	0.705769
1927	0	0.759332
1928	0	0.688407
1929	0	0.902568
1930	0	0.921944
1931	0	0.986227
1932	0	0.681635
1933	0	0.848123
1934	0	0.990923
1935	0	0.372753
1936	0	0.887046
1937	0	0.975788
1938	0	0.995871
1939	0	0.890611
1940	0	0.906908
1941	0	0.999951
1942	0	0.9259
1943	0	0.156119
1944	0	0.945179
1945	0	0.957406
1946	0	0.990569
1947	0	0.997536
1948	0	0.985331
1949	0	0.994066
1950	0	0.994912
1951	0	0.0621577
1952	0	0.966972
1953	0	0.891913
1954	0	0.79405
1955	0	0.996853
1956	0	0.812932
1957	0	0.918266
1958	0	0.92799
1959	0	0.982753
1960	0	0.986131
1961	0	0.998315
1962	0	0.986636
1963	0	0.987787
1964	0	0.782395
1965	0	0.862971
1966	0	0.941621
1967	0	0.696868
1968	0	0.996327
1969	0	0.169263
1970	0	0.998711
1971	0	0.998309
1972	0	0.992781
1973	0	0.939548
1974	0	0.441098
1975	0	0.965839
1976	0	0.967865
1977	0	0.996436
1978	0	0.997823
1979	0	0.966063
1980	0	0.965708
1981	0	0.958146
1982	0	0.970078
1983	0	0.985068
1984	0	0.922708
1985	0	0.991137
1986	0	0.329561
1987	0	0.974274
1988	0	0.732111
1989	0	0.968713
1990	0	0.997626
1991	0	0.932422
1992	0	0.836125
1993	0	0.250191
1994	0	0.89411
1995	0	0.178056
1996	0	0.597643
1997	0	0.912774
1998	0	0.998961
[truncated: 1 more rows]

## Sheet: A_4
A_3d_sfy1_n_n	Label	Score
0	0	0.000531326
1	0	0.000298685
2	0	0.0262435
3	0	0.972831
4	0	0.0016566
5	0	0.000249999
6	0	0.000353032
7	0	0.0196742
8	0	0.00850106
9	0	0.00305922
10	0	0.178008
11	0	0.000339895
12	0	0.0188189
13	0	0.882031
14	0	0.000131583
15	0	0.283968
16	0	0.171994
17	0	0.000819868
18	0	0.00191242
19	0	0.00174473
20	0	0.956764
21	0	0.00100624
22	0	0.885055
23	0	0.72439
24	0	0.546677
25	0	0.995109
26	0	4.34464e-05
27	0	0.172449
28	0	0.000619681
29	0	0.000592773
30	0	0.0571265
31	0	0.000388456
32	0	0.00863132
33	0	0.000544982
34	0	0.000732369
35	0	0.00381892
36	0	0.000980013
37	0	0.0061475
38	0	0.999343
39	0	0.000787649
40	0	0.00302395
41	0	0.000377736
42	0	0.00285733
43	0	0.000385262
44	0	0.882123
45	0	0.76889
46	0	0.0161133
47	0	0.236407
48	0	0.95115
49	0	0.000194012
50	0	0.976882
51	0	0.00235462
52	0	0.000255112
53	0	0.0227322
54	0	0.0005963
55	0	0.0861518
56	0	0.409987
57	0	0.446187
58	0	0.000587917
59	0	0.000568479
60	0	0.000819456
61	0	0.751633
62	0	0.00120385
63	0	0.9981
64	0	0.000314393
65	0	0.0002791
66	0	0.0185027
67	0	0.350424
68	0	0.10292
69	0	7.04711e-06
70	0	0.193214
71	0	0.000734144
72	0	0.000523871
73	0	0.88132
74	0	0.584188
75	0	0.035797
76	0	0.678785
77	0	0.000450894
78	0	0.860678
79	0	0.000623429
80	0	0.773254
81	0	0.957338
82	0	0.000622175
83	0	0.000573458
84	0	0.000720953
85	0	0.000342403
86	0	0.000167435
87	0	0.662073
88	0	0.0161669
89	0	0.822717
90	0	0.000617045
91	0	0.000315541
92	0	0.000295576
93	0	0.00116206
94	0	0.999302
95	0	0.0111341
96	0	0.00040775
97	0	0.00070059
98	0	0.136981
99	0	0.000686706
100	0	0.777676
101	0	0.00611569
102	0	0.157122
103	0	0.333003
104	0	0.928979
105	0	0.000757986
106	0	0.00530928
107	0	0.00064361
108	0	0.947726
109	0	0.00239323
110	0	0.00249869
111	0	0.0854934
112	0	0.000622525
113	0	0.0496846
114	0	0.00083214
115	0	0.00842649
116	0	0.972589
117	0	0.306177
118	0	0.000422195
119	0	0.000372202
120	0	0.000399716
121	0	0.000484519
122	0	0.00111168
123	0	0.00448034
124	0	0.378603
125	0	0.00995943
126	0	0.100036
127	0	0.154113
128	0	0.000554264
129	0	0.984859
130	0	0.907699
131	0	0.004628
132	0	0.0279011
133	0	0.0429762
134	0	0.00391327
135	0	0.022183
136	0	0.782556
137	0	0.512007
138	0	0.000145514
139	0	0.649947
140	0	0.829705
141	0	0.986539
142	0	0.0995975
143	0	0.0404087
144	0	3.23778e-05
145	0	0.00123072
146	0	0.00135394
147	0	0.349662
148	0	0.607689
149	0	0.00548042
150	0	0.000495013
151	0	0.969502
152	0	0.571717
153	0	0.000818449
154	0	0.00173419
155	0	0.890914
156	0	0.000748555
157	0	0.0252781
158	0	0.0762601
159	0	0.00641135
160	0	0.000540642
161	0	0.136891
162	0	0.998546
163	0	0.0736682
164	0	0.000684279
165	0	0.00196814
166	0	0.243322
167	0	0.00917679
168	0	0.952718
169	0	0.91232
170	0	0.0902745
171	0	0.000989867
172	0	0.00460488
173	0	0.997213
174	0	0.126172
175	0	0.000347498
176	0	0.000606066
177	0	0.997355
178	0	0.553779
179	0	0.0483893
180	0	0.971925
181	0	0.973625
182	0	0.0065043
183	0	0.0258986
184	0	0.000907096
185	0	0.00248715
186	0	0.000616209
187	0	0.00111385
188	0	0.000756651
189	0	3.87487e-05
190	0	0.000566801
191	0	0.000562393
192	0	0.0108954
193	0	0.825807
194	0	0.000701605
195	0	0.469363
196	0	0.0151636
197	0	0.000530085
198	0	0.0170681
199	0	0.974516
200	0	0.055265
201	0	0.000593879
202	0	0.000569345
203	0	0.994705
204	0	0.000556967
205	0	0.961999
206	0	0.00592407
207	0	0.0121734
208	0	0.000789767
209	0	0.286398
210	0	0.0250279
211	0	0.0122316
212	0	0.373867
213	0	0.0210896
214	0	0.709856
215	0	0.000651673
216	0	0.956104
217	0	0.000767765
218	0	0.000511433
219	0	0.00051669
220	0	0.000703095
221	0	0.00226071
222	0	0.04088
223	0	0.00315799
224	0	0.972096
225	0	0.00056081
226	0	0.972204
227	0	0.957501
228	0	0.00225383
229	0	0.900039
230	0	0.000737187
231	0	0.00257744
232	0	0.00254859
233	0	0.000573494
234	0	0.00161228
235	0	0.836275
236	0	0.000513316
237	0	0.000751355
238	0	0.00411792
239	0	0.408588
240	0	0.984997
241	0	0.000694615
242	0	0.999869
243	0	0.00516817
244	0	0.131428
245	0	0.709835
246	0	0.412481
247	0	0.0972119
248	0	0.000498116
249	0	0.422991
250	0	0.0709588
251	0	0.00104964
252	0	0.917649
253	0	0.000854858
254	0	0.000762997
255	0	0.0424845
256	0	0.000918987
257	0	0.154543
258	0	0.63446
259	0	0.738342
260	0	2.30581e-06
261	0	0.888915
262	0	0.000380181
263	0	0.00112357
264	0	0.00139379
265	0	0.000665864
266	0	0.913738
267	0	0.0600822
268	0	0.00118819
269	0	0.000601755
270	0	0.00048625
271	0	0.000499725
272	0	0.000602984
273	0	0.00107264
274	0	0.0133775
275	0	0.00070234
276	0	0.970577
277	0	0.000502005
278	0	0.0068208
279	0	0.734954
280	0	0.912307
281	0	0.00149536
282	0	0.0405208
283	0	0.718302
284	0	0.000343326
285	0	0.0012261
286	0	0.367733
287	0	0.998766
288	0	0.338559
289	0	0.0128084
290	0	0.00118212
291	0	0.000577082
292	0	0.000424135
293	0	0.0516611
294	0	0.411969
295	0	0.000638221
296	0	0.855588
297	0	0.958598
298	0	0.000590035
299	0	0.000814081
300	0	0.0109207
301	0	0.999899
302	0	0.169781
303	0	0.00405273
304	0	0.000536463
305	0	0.000472249
306	0	0.412022
307	0	0.586102
308	0	0.0028615
309	0	0.000565555
310	0	0.000112603
311	0	0.000733099
312	0	0.928192
313	0	0.989155
314	0	0.0506669
315	0	0.00535004
316	0	0.000262896
317	0	0.000946391
318	0	0.918506
319	0	0.000453461
320	0	0.000789994
321	0	0.0258984
322	0	0.00260777
323	0	0.989033
324	0	0.999983
325	0	0.582608
326	0	0.0136206
327	0	0.00100767
328	0	0.000224974
329	0	0.000497507
330	0	0.954391
331	0	0.00175492
332	0	0.00083871
333	0	0.898625
334	0	0.0116508
335	0	0.0896287
336	0	0.0221075
337	0	0.171058
338	0	0.000387642
339	0	0.271877
340	0	0.00053917
341	0	0.00053566
342	0	0.982537
343	0	0.00134263
344	0	0.997673
345	0	0.000511254
346	0	0.000910062
347	0	0.949991
348	0	0.00371703
349	0	0.000351875
350	0	0.000563014
351	0	0.000896106
352	0	0.000584221
353	0	0.000498315
354	0	0.534277
355	0	0.100765
356	0	0.989735
357	0	0.694138
358	0	0.984821
359	0	0.000622173
360	0	0.514342
361	0	0.000505378
362	0	0.000517837
363	0	0.00686095
364	0	0.999559
365	0	0.000470658
366	0	0.990288
367	0	0.905075
368	0	0.00110261
369	0	0.0101708
370	0	0.000469225
371	0	0.000392987
372	0	0.000521824
373	0	0.15646
374	0	0.000791796
375	0	0.999663
376	0	0.000853272
377	0	0.814083
378	0	0.000522897
379	0	0.240669
380	0	0.0225694
381	0	0.886273
382	0	0.00977107
383	0	0.000570146
384	0	0.921483
385	0	0.994584
386	0	0.829122
387	0	0.0423847
388	0	0.000675903
389	0	0.998527
390	0	0.523768
391	0	0.0151545
392	0	0.780139
393	0	0.147104
394	0	0.00273424
395	0	0.991996
396	0	8.64324e-05
397	0	0.00781243
398	0	0.00270033
399	0	0.0825349
400	0	0.996099
401	0	0.631347
402	0	0.78575
403	0	0.999732
404	0	0.969009
405	0	0.0703025
406	0	0.42548
407	0	0.000682796
408	0	0.208768
409	0	0.000633337
410	0	0.000532479
411	0	0.000555507
412	0	0.00070663
413	0	0.000413735
414	0	0.00398841
415	0	0.0107568
416	0	0.000659044
417	0	0.000947784
418	0	0.0178497
419	0	0.39435
420	0	0.918983
421	0	0.0835588
422	0	0.9187
423	0	0.000481871
424	0	0.242087
425	0	0.929291
426	0	0.000203416
427	0	0.130281
428	0	0.000582452
429	0	0.0224309
430	0	0.00058788
431	0	0.000850559
432	0	0.00139096
433	0	0.780916
434	0	0.625643
435	0	0.000579205
436	0	0.000806763
437	0	0.000661225
438	0	0.00410853
439	0	0.277519
440	0	0.0150935
441	0	0.468667
442	0	0.649263
443	0	0.0753015
444	0	0.000808742
445	0	0.477623
446	0	0.00384345
447	0	0.00209773
448	0	0.000212142
449	0	0.0141524
450	0	0.027325
451	0	0.0565042
452	0	0.000793333
453	0	0.00231833
454	0	0.217986
455	0	0.000608616
456	0	0.067505
457	0	0.0127555
458	0	0.000105803
459	0	0.779413
460	0	0.000449678
461	0	0.000421433
462	0	0.0485795
463	0	0.994517
464	0	0.000668206
465	0	0.816266
466	0	0.999276
467	0	0.44066
468	0	0.613707
469	0	0.471483
470	0	0.000598903
471	0	0.999978
472	0	0.000722122
473	0	0.107381
474	0	0.00069171
475	0	0.302925
476	0	0.000368167
477	0	0.00114429
478	0	0.000581311
479	0	0.000308788
480	0	0.000477318
481	0	0.0310896
482	0	0.136919
483	0	0.071943
484	0	0.902445
485	0	0.0533922
486	0	0.000341566
487	0	0.178926
488	0	0.0019349
489	0	0.00882825
490	0	0.883933
491	0	0.000725347
492	0	0.00354163
493	0	0.227067
494	0	0.169912
495	0	0.270856
496	0	0.00456952
497	0	0.00096545
498	0	0.147226
499	0	0.000673074
500	0	0.000583232
501	0	0.0379563
502	0	0.462007
503	0	0.00118491
504	0	0.00119992
505	0	0.000833097
506	0	0.000636549
507	0	0.313467
508	0	0.402481
509	0	0.684032
510	0	0.241768
511	0	0.000596834
512	0	0.360286
513	0	1.89813e-05
514	0	0.000954682
515	0	0.000701711
516	0	0.53255
517	0	0.925372
518	0	0.990082
519	0	0.981003
520	0	0.485976
521	0	0.704197
522	0	0.0186821
523	0	0.00910729
524	0	0.219329
525	0	0.00345419
526	0	0.0305416
527	0	0.000703988
528	0	0.102823
529	0	0.911284
530	0	0.000626113
531	0	0.000276353
532	0	0.295588
533	0	0.00959762
534	0	3.26339e-06
535	0	0.000540737
536	0	0.999813
537	0	0.00152208
538	0	0.000935021
539	0	0.876936
540	0	0.0738219
541	0	0.534453
542	0	0.00303505
543	0	0.920155
544	0	0.998955
545	0	0.508326
546	0	0.539737
547	0	0.853609
548	0	0.000611309
549	0	0.846033
550	0	0.949257
551	0	0.000419549
552	0	0.000498495
553	0	0.000461206
554	0	0.332683
555	0	0.999995
556	0	0.526872
557	0	0.000601664
558	0	0.990764
559	0	0.0331707
560	0	0.961832
561	0	0.00105588
562	0	0.259157
563	0	0.000484961
564	0	0.0128633
565	0	0.998653
566	0	0.992067
567	0	0.0496927
568	0	0.0983929
569	0	0.000489336
570	0	0.000333678
571	0	0.243184
572	0	0.000794793
573	0	0.000606894
574	0	0.990996
575	0	0.00491617
576	0	0.142189
577	0	0.995456
578	0	0.000138897
579	0	0.000848299
580	0	0.508823
581	0	0.823391
582	0	0.169089
583	0	0.660871
584	0	0.0337636
585	0	0.000527372
586	0	0.000557784
587	0	0.125482
588	0	0.000118373
589	0	0.132341
590	0	0.000855023
591	0	0.00648371
592	0	0.858239
593	0	0.00180539
594	0	0.000379076
595	0	0.000531271
596	0	0.923437
597	0	0.000575086
598	0	0.589447
599	0	0.000925663
600	0	6.47355e-05
601	0	0.319342
602	0	0.00257665
603	0	0.000834287
604	0	0.0946523
605	0	0.418967
606	0	0.000490609
607	0	0.000944706
608	0	0.0301607
609	0	0.00052875
610	0	0.0845656
611	0	0.927938
612	0	0.532547
613	0	0.647349
614	0	0.000736974
615	0	0.00104012
616	0	0.991456
617	0	0.0105423
618	0	0.000744255
619	0	0.000836509
620	0	0.00042535
621	0	0.878225
622	0	0.000857037
623	0	0.00204782
624	0	0.000610391
625	0	0.00201014
626	0	0.299061
627	0	0.000532017
628	0	0.5728
629	0	0.000568192
630	0	0.0345309
631	0	0.0497283
632	0	0.000756043
633	0	0.00791109
634	0	0.0131576
635	0	0.811065
636	0	0.0122456
637	0	0.00136535
638	0	0.0408523
639	0	0.505482
640	0	0.104728
641	0	0.00172865
642	0	0.0008292
643	0	0.000430767
644	0	0.000680146
645	0	0.501529
646	0	0.000836168
647	0	0.729031
648	0	0.00180351
649	0	0.00137701
650	0	0.00163515
651	0	0.000834825
652	0	0.000443543
653	0	0.016474
654	0	0.0141534
655	0	0.000453686
656	0	0.0726882
657	0	0.00587831
658	0	0.516824
659	0	0.385935
660	0	0.254869
661	0	0.000537505
662	0	0.000647205
663	0	3.43084e-05
664	0	0.000932805
665	0	0.56682
666	0	0.915526
667	0	0.824979
668	0	0.00312785
669	0	0.000724056
670	0	0.000881751
671	0	0.000629208
672	0	0.00371744
673	0	0.000980657
674	0	0.987722
675	0	0.00200852
676	0	0.999998
677	0	0.88801
678	0	0.00124836
679	0	0.965354
680	0	0.316981
681	0	0.00078263
682	0	1
683	0	8.57845e-05
684	0	0.804975
685	0	0.000646905
686	0	0.148982
687	0	0.99317
688	0	0.831137
689	0	0.0328183
690	0	0.93078
691	0	0.00049075
692	0	0.994204
693	0	0.985633
694	0	0.0256235
695	0	0.000574536
696	0	0.959961
697	0	0.000579447
698	0	0.985214
699	0	0.000569785
700	0	0.00041576
701	0	0.00464281
702	0	0.000513658
703	0	0.643143
704	0	0.77454
705	0	0.00914401
706	0	0.000710079
707	0	0.0131705
708	0	0.00042743
709	0	0.00035755
710	0	0.00016517
711	0	0.00101803
712	0	0.679561
713	0	0.819144
714	0	0.973653
715	0	0.027327
716	0	0.000717895
717	0	0.000622153
718	0	0.00454078
719	0	0.837698
720	0	0.00567908
721	0	0.925234
722	0	0.000222386
723	0	0.000636599
724	0	0.200781
725	0	0.000459819
726	0	0.00138486
727	0	0.00105588
728	0	0.945635
729	0	0.000554093
730	0	0.00051442
731	0	0.455664
732	0	0.000217754
733	0	0.926119
734	0	0.00070961
735	0	0.0203658
736	0	0.747581
737	0	0.000616052
738	0	0.000575166
739	0	0.00139595
740	0	0.000875471
741	0	0.00745117
742	0	0.000348009
743	0	9.29607e-05
744	0	0.0118865
745	0	0.000330262
746	0	0.0503594
747	0	0.974994
748	0	0.0163667
749	0	0.982781
750	0	0.0346489
751	0	0.000504762
752	0	0.00601909
753	0	0.000192589
754	0	0.000400996
755	0	0.00085765
756	0	0.00145331
757	0	0.000872236
758	0	0.421667
759	0	0.00115333
760	0	0.0010706
761	0	0.662745
762	0	0.000320743
763	0	0.330054
764	0	0.000451648
765	0	0.000813936
766	0	0.000714025
767	0	0.972215
768	0	0.850185
769	0	0.26283
770	0	0.0387045
771	0	0.00101807
772	0	0.385181
773	0	0.103315
774	0	0.000481091
775	0	0.000848288
776	0	0.00580181
777	0	0.000979184
778	0	0.000309089
779	0	0.564101
780	0	1
781	0	0.000401812
782	0	0.000969648
783	0	0.932025
784	0	0.730143
785	0	0.0215493
786	0	0.00122108
787	0	0.0116542
788	0	0.000273719
789	0	0.000936907
790	0	0.000493562
791	0	0.999998
792	0	0.21188
793	0	0.963391
794	0	0.88314
795	0	0.147315
796	0	0.0218318
797	0	0.000695168
798	0	0.000673297
799	0	0.000711931
800	0	0.000233864
801	0	0.00344746
802	0	0.863682
803	0	0.190085
804	0	0.000619467
805	0	0.00384019
806	0	0.000405967
807	0	0.000559405
808	0	0.0136242
809	0	0.998934
810	0	0.00360876
811	0	0.00106977
812	0	0.000574091
813	0	0.00130723
814	0	0.0171781
815	0	0.00131557
816	0	0.000550367
817	0	0.000603615
818	0	0.0277125
819	0	0.304378
820	0	0.000671109
821	0	0.132668
822	0	0.539551
823	0	0.024436
824	0	0.0115284
825	0	0.000830453
826	0	0.40726
827	0	0.00103703
828	0	0.00070732
829	0	0.000309026
830	0	0.447689
831	0	0.17426
832	0	1
833	0	0.00166216
834	0	0.96748
835	0	0.914041
836	0	0.00155617
837	0	0.14053
838	0	0.0017173
839	0	0.967442
840	0	0.000418793
841	0	0.00174098
842	0	0.34958
843	0	0.000724524
844	0	0.701258
845	0	0.000450638
846	0	0.000801803
847	0	0.0020343
848	0	8.17189e-05
849	0	0.0638677
850	0	0.0621354
851	0	0.00072303
852	0	0.00124724
853	0	0.00250812
854	0	0.000520594
855	0	0.000501147
856	0	0.833996
857	0	0.514337
858	0	0.000659518
859	0	0.000707361
860	0	0.00101929
861	0	0.000593477
862	0	0.998074
863	0	0.586629
864	0	0.000827826
865	0	0.000245312
866	0	0.0932356
867	0	0.992559
868	0	0.53756
869	0	0.999807
870	0	0.985027
871	0	0.960962
872	0	0.999979
873	0	0.000572996
874	0	0.000379102
875	0	0.000616684
876	0	0.830049
877	0	0.000113933
878	0	0.00522191
879	0	0.00101586
880	0	0.000370579
881	0	0.333818
882	0	0.819953
883	0	0.000590384
884	0	0.284108
885	0	0.014652
886	0	0.830328
887	0	0.950431
888	0	0.000575823
889	0	0.00320956
890	0	2.76719e-05
891	0	0.000501814
892	0	0.117198
893	0	0.0016367
894	0	0.00953447
895	0	0.0575609
896	0	0.000725911
897	0	0.044206
898	0	0.00499893
899	0	0.605717
900	0	0.0204271
901	0	0.326396
902	0	0.00600329
903	0	0.000134074
904	0	0.999902
905	0	0.00166033
906	0	0.00110718
907	0	0.0228571
908	0	0.00126544
909	0	0.598479
910	0	0.918628
911	0	0.0860369
912	0	0.000279565
913	0	0.145523
914	0	0.00134776
915	0	0.000849711
916	0	0.000390379
917	0	0.00123628
918	0	0.993602
919	0	0.665928
920	0	0.0969428
921	0	0.00126947
922	0	0.000658523
923	0	0.00060706
924	0	0.000477575
925	0	0.0612379
926	0	0.0162287
927	0	0.0724807
928	0	0.988499
929	0	0.000438439
930	0	0.000611127
931	0	0.736826
932	0	0.10219
933	0	0.00131554
934	0	0.00395548
935	0	0.204433
936	0	0.984125
937	0	0.621024
938	0	0.438519
939	0	0.0752746
940	0	0.0066076
941	0	0.000907692
942	0	1
943	0	0.00196469
944	0	0.000844786
945	0	0.00033355
946	0	0.000707191
947	0	0.987606
948	0	0.749066
949	0	0.00073274
950	0	0.00146475
951	0	0.00103772
952	0	0.000619572
953	0	0.000289458
954	0	0.000826896
955	0	0.00098102
956	0	0.000356315
957	0	0.000588814
958	0	0.000755658
959	0	0.000418755
960	0	0.000571502
961	0	0.000635826
962	0	0.564147
963	0	0.000767108
964	0	0.00272363
965	0	0.99911
966	0	0.0185021
967	0	0.0248792
968	0	0.000548611
969	0	0.088035
970	0	0.45965
971	0	0.00672211
972	0	0.00371418
973	0	0.000325608
974	0	0.050802
975	0	0.995467
976	0	0.0631638
977	0	0.000152235
978	0	0.514304
979	0	0.407914
980	0	0.0144356
981	0	0.000674406
982	0	0.00593233
983	0	0.49943
984	0	0.0119408
985	0	0.00127022
986	0	0.00052795
987	0	0.999447
988	0	0.280535
989	0	0.000695268
990	0	0.00546543
991	0	0.00579159
992	0	0.000818796
993	0	0.00115635
994	0	0.804236
995	0	0.000702743
996	0	0.935782
997	0	0.852729
998	0	0.00101027
999	0	0.000497074
1000	0	0.000882754
1001	0	0.000632583
1002	0	0.000457989
1003	0	0.000610305
1004	0	0.000564878
1005	0	0.000678318
1006	0	0.46606
1007	0	0.04466
1008	0	0.000704044
1009	0	0.000678504
1010	0	0.944853
1011	0	0.443349
1012	0	0.0965654
1013	0	0.00114321
1014	0	0.000374253
1015	0	0.447363
1016	0	0.471818
1017	0	0.000135956
1018	0	0.925123
1019	0	0.834012
1020	0	0.00124993
1021	0	0.000484165
1022	0	0.00064494
1023	0	0.000559617
1024	0	0.000250937
1025	0	0.560613
1026	0	0.434302
1027	0	0.613259
1028	0	0.000898927
1029	0	0.119277
1030	0	0.00279004
1031	0	0.00356994
1032	0	0.000592034
1033	0	0.00424564
1034	0	0.34389
1035	0	0.131516
1036	0	0.000176274
1037	0	0.000673266
1038	0	0.0408628
1039	0	0.000163845
1040	0	0.887683
1041	0	5.41179e-05
1042	0	0.0010032
1043	0	0.999976
1044	0	0.000331422
1045	0	0.0411229
1046	0	0.000846187
1047	0	0.0073513
1048	0	0.00220508
1049	0	0.000194052
1050	0	0.248169
1051	0	0.0526672
1052	0	0.000484395
1053	0	1.23524e-06
1054	0	0.000601184
1055	0	0.999997
1056	0	0.000442154
1057	0	0.000347347
1058	0	0.000750191
1059	0	0.0409963
1060	0	0.972378
1061	0	0.00102747
1062	0	0.000244666
1063	0	0.904554
1064	0	0.0299601
1065	0	0.229075
1066	0	0.00645331
1067	0	0.000580333
1068	0	0.0451524
1069	0	0.607392
1070	0	0.000462148
1071	0	0.543881
1072	0	0.001318
1073	0	0.000927545
1074	0	0.00317527
1075	0	0.327385
1076	0	0.000373788
1077	0	0.31792
1078	0	0.0516478
1079	0	0.0468132
1080	0	0.0113921
1081	0	0.655387
1082	0	0.988999
1083	0	0.00161654
1084	0	0.000709912
1085	0	0.00118901
1086	0	0.0778808
1087	0	0.983348
1088	0	0.332758
1089	0	0.0277624
1090	0	0.000899052
1091	0	0.709985
1092	0	0.00054349
1093	0	0.00110661
1094	0	0.00646277
1095	0	0.000416503
1096	0	0.000865218
1097	0	0.000638002
1098	0	0.000350815
1099	0	0.000176251
1100	0	0.439977
1101	0	0.00088309
1102	0	0.0395551
1103	0	0.000398825
1104	0	0.00235066
1105	0	0.000430008
1106	0	0.961922
1107	0	1
1108	0	0.00179143
1109	0	0.000582417
1110	0	0.000779843
1111	0	0.0040327
1112	0	0.000916214
1113	0	9.97237e-05
1114	0	0.0553053
1115	0	0.94979
1116	0	0.00068725
1117	0	0.774987
1118	0	0.984678
1119	0	0.0584488
1120	0	0.000554401
1121	0	0.00162899
1122	0	0.000706888
1123	0	0.149275
1124	0	0.00085041
1125	0	0.978124
1126	0	0.485661
1127	0	0.80989
1128	0	0.00140663
1129	0	0.000542443
1130	0	0.0398438
1131	0	0.0262318
1132	0	0.000987002
1133	0	0.689916
1134	0	0.00014636
1135	0	0.00550888
1136	0	0.000704055
1137	0	0.999805
1138	0	0.000338178
1139	0	0.00170307
1140	0	0.00102348
1141	0	0.988729
1142	0	0.961358
1143	0	0.00117209
1144	0	0.000907302
1145	0	0.000893884
1146	0	0.130217
1147	0	0.000442973
1148	0	0.999979
1149	0	0.000871091
1150	0	0.958301
1151	0	0.000680187
1152	0	0.000939548
1153	0	0.730174
1154	0	0.0017937
1155	0	0.959807
1156	0	0.000543563
1157	0	0.0115655
1158	0	0.00233292
1159	0	0.000481467
1160	0	0.000338969
1161	0	0.971244
1162	0	0.000524778
1163	0	0.385403
1164	0	0.000379523
1165	0	0.00259005
1166	0	0.915805
1167	0	0.000843399
1168	0	0.0186242
1169	0	0.923225
1170	0	0.000729855
1171	0	0.166748
1172	0	0.535436
1173	0	0.00232696
1174	0	0.000444025
1175	0	0.00318707
1176	0	0.460195
1177	0	0.00029386
1178	0	0.0716855
1179	0	0.0210637
1180	0	0.00218835
1181	0	0.0653575
1182	0	0.721941
1183	0	0.109429
1184	0	0.0560272
1185	0	0.0266697
1186	0	0.999866
1187	0	0.00054227
1188	0	0.93862
1189	0	0.0001704
1190	0	0.0143795
1191	0	0.000642162
1192	0	0.000471564
1193	0	0.00436754
1194	0	0.00035529
1195	0	0.00145555
1196	0	0.00108423
1197	0	0.000561462
1198	0	0.000447281
1199	0	0.00258262
1200	0	0.00787815
1201	0	0.00117574
1202	0	0.0123594
1203	0	0.00700641
1204	0	0.00070353
1205	0	0.000449922
1206	0	0.000404015
1207	0	4.079e-05
1208	0	0.000333354
1209	0	0.802441
1210	0	0.0650085
1211	0	0.00526219
1212	0	0.962167
1213	0	0.970527
1214	0	0.000411046
1215	0	0.000719439
1216	0	0.0645518
1217	0	0.998598
1218	0	0.000248543
1219	0	0.612549
1220	0	0.000429362
1221	0	0.831483
1222	0	0.270124
1223	0	0.000523885
1224	0	0.000542105
1225	0	0.00338597
1226	0	0.581177
1227	0	0.905451
1228	0	0.548968
1229	0	0.653779
1230	0	0.00177654
1231	0	0.0286328
1232	0	0.419956
1233	0	0.000431979
1234	0	0.000385897
1235	0	0.000553832
1236	0	2.11329e-05
1237	0	0.000818573
1238	0	0.000229993
1239	0	0.983822
1240	0	0.000521092
1241	0	0.989928
1242	0	0.71479
1243	0	0.743997
1244	0	0.126168
1245	0	0.000542347
1246	0	0.000542632
1247	0	0.000723117
1248	0	0.0260197
1249	0	0.999889
1250	0	0.210019
1251	0	0.00156972
1252	0	0.000555448
1253	0	0.0388203
1254	0	0.476373
1255	0	0.00952572
1256	0	0.824301
1257	0	0.382741
1258	0	0.00123074
1259	0	0.995913
1260	0	0.658738
1261	0	0.000245534
1262	0	0.00067107
1263	0	0.00237991
1264	0	0.055287
1265	0	0.734342
1266	0	0.000535347
1267	0	0.99921
1268	0	0.97379
1269	0	0.000547295
1270	0	0.972011
1271	0	0.000574116
1272	0	0.000142829
1273	0	0.000732292
1274	0	0.00444039
1275	0	0.000648759
1276	0	0.937937
1277	0	0.000819632
1278	0	0.000513465
1279	0	0.000669687
1280	0	0.000251549
1281	0	0.721555
1282	0	0.721108
1283	0	0.0200338
1284	0	0.000962195
1285	0	0.00268108
1286	0	0.998445
1287	0	0.302396
1288	0	0.874335
1289	0	0.535689
1290	0	0.000648757
1291	0	0.823327
1292	0	0.952543
1293	0	0.999584
1294	0	0.556366
1295	0	0.0314325
1296	0	0.00721578
1297	0	0.000325687
1298	0	0.00354834
1299	0	0.000554387
1300	0	0.000980526
1301	0	0.00032524
1302	0	0.950982
1303	0	0.120141
1304	0	0.00104942
1305	0	0.000999911
1306	0	0.000409017
1307	0	0.000816503
1308	0	0.00837886
1309	0	0.000589212
1310	0	0.00241148
1311	0	0.621525
1312	0	0.000264933
1313	0	0.712229
1314	0	0.000523002
1315	0	0.00103335
1316	0	0.00056661
1317	0	0.00070647
1318	0	0.768237
1319	0	0.992855
1320	0	0.000569199
1321	0	0.0106168
1322	0	0.000697657
1323	0	0.443196
1324	0	0.00279602
1325	0	0.000793551
1326	0	0.000143807
1327	0	0.00113924
1328	0	0.00390391
1329	0	0.054018
1330	0	0.661275
1331	0	0.000631264
1332	0	0.996602
1333	0	0.000655509
1334	0	0.000941198
1335	0	0.00108578
1336	0	6.97571e-05
1337	0	0.0320761
1338	0	0.15147
1339	0	0.209858
1340	0	0.000448172
1341	0	0.999994
1342	0	0.997836
1343	0	0.00114984
1344	0	0.947635
1345	0	0.970545
1346	0	0.470898
1347	0	0.849177
1348	0	0.00052328
1349	0	0.983882
1350	0	0.000792181
1351	0	0.604847
1352	0	0.00047706
1353	0	0.0175336
1354	0	0.972201
1355	0	0.00064334
1356	0	0.852129
1357	0	0.999965
1358	0	0.533841
1359	0	0.000545152
1360	0	0.0246349
1361	0	0.0178356
1362	0	0.000881599
1363	0	0.00292309
1364	0	7.83346e-05
1365	0	0.000453842
1366	0	0.000753328
1367	0	0.000732277
1368	0	0.932699
1369	0	0.0322391
1370	0	0.00061755
1371	0	0.0900666
1372	0	0.000478259
1373	0	0.244865
1374	0	0.879342
1375	0	0.187194
1376	0	0.000708076
1377	0	0.00120817
1378	0	0.00103891
1379	0	0.999888
1380	0	0.00270812
1381	0	0.000603072
1382	0	0.0160423
1383	0	7.78432e-05
1384	0	0.247744
1385	0	0.000647761
1386	0	0.425991
1387	0	0.000439188
1388	0	8.65404e-05
1389	0	0.00491877
1390	0	0.475289
1391	0	0.00025377
1392	0	0.994682
1393	0	0.243307
1394	0	0.0013892
1395	0	4.24645e-05
1396	0	0.0100602
1397	0	0.00539133
1398	0	0.143278
1399	0	0.00185406
1400	0	0.00231793
1401	0	0.00118517
1402	0	0.998036
1403	0	0.983247
1404	0	0.934019
1405	0	0.910746
1406	0	0.00068448
1407	0	0.000757218
1408	0	0.000618249
1409	0	0.000762115
1410	0	0.000280738
1411	0	0.115795
1412	0	0.437988
1413	0	0.00133513
1414	0	0.00312848
1415	0	0.0724614
1416	0	0.940846
1417	0	0.00132093
1418	0	0.0453394
1419	0	0.000974949
1420	0	0.000525788
1421	0	0.000620995
1422	0	0.000936916
1423	0	0.00346637
1424	0	0.00117199
1425	0	0.865074
1426	0	0.0664434
1427	0	0.651875
1428	0	0.000490584
1429	0	0.000563442
1430	0	0.476736
1431	0	0.355462
1432	0	0.203184
1433	0	0.482357
1434	0	0.00709414
1435	0	0.633438
1436	0	0.000358485
1437	0	0.00164706
1438	0	0.769266
1439	0	0.989075
1440	0	0.000607527
1441	0	0.000249085
1442	0	0.000694914
1443	0	0.624747
1444	0	0.992471
1445	0	0.227186
1446	0	0.00348573
1447	0	0.00879695
1448	0	0.00391945
1449	0	0.218996
1450	0	0.798624
1451	0	0.93992
1452	0	0.00293359
1453	0	0.219445
1454	0	0.208304
1455	0	0.000200317
1456	0	0.0272238
1457	0	0.0527353
1458	0	0.0153616
1459	0	0.00161113
1460	0	0.000637539
1461	0	0.185665
1462	0	0.922589
1463	0	0.0201132
1464	0	0.000702484
1465	0	0.000770478
1466	0	0.00290188
1467	0	0.0811035
1468	0	0.0515203
1469	0	0.0020847
1470	0	0.00118075
1471	0	0.000328151
1472	0	0.995402
1473	0	0.00092461
1474	0	0.000828855
1475	0	0.350308
1476	0	0.000310178
1477	0	0.000862149
1478	0	0.000734657
1479	0	0.0307845
1480	0	0.925902
1481	0	0.501807
1482	0	0.573757
1483	0	0.0015253
1484	0	0.037232
1485	0	0.0546082
1486	0	0.000522368
1487	0	0.000692498
1488	0	0.00214551
1489	0	0.0049419
1490	0	0.000677126
1491	0	0.89258
1492	0	0.715595
1493	0	0.968573
1494	0	0.00700848
1495	0	0.987317
1496	0	0.000360909
1497	0	0.795613
1498	0	0.000642071
1499	0	0.000669397
1500	0	0.971726
1501	0	0.00052315
1502	0	0.705953
1503	0	0.0013621
1504	0	0.000563345
1505	0	0.000556338
1506	0	0.000711522
1507	0	0.345345
1508	0	0.000413675
1509	0	0.00103066
1510	0	0.000156968
1511	0	0.000795327
1512	0	0.00399194
1513	0	0.999391
1514	0	0.00155261
1515	0	0.00127212
1516	0	0.0316598
1517	0	0.00139391
1518	0	0.984295
1519	0	0.00358841
1520	0	0.636107
1521	0	0.122399
1522	0	0.990217
1523	0	0.0031106
1524	0	0.000430389
1525	0	0.0383952
1526	0	0.000701621
1527	0	0.0482058
1528	0	0.00364617
1529	0	0.00122305
1530	0	0.000685721
1531	0	0.00997418
1532	0	0.0476463
1533	0	0.975573
1534	0	0.999825
1535	0	0.00111965
1536	0	0.943705
1537	0	0.00139949
1538	0	0.0020253
1539	0	0.905129
1540	0	0.000728205
1541	0	0.151577
1542	0	0.00209868
1543	0	0.80982
1544	0	0.00051444
1545	0	0.000769734
1546	0	0.171846
1547	0	0.809489
1548	0	0.000740015
1549	0	0.00055304
1550	0	0.999965
1551	0	0.00885928
1552	0	0.00112044
1553	0	0.000365767
1554	0	0.899474
1555	0	0.0193801
1556	0	0.0251702
1557	0	0.628067
1558	0	0.977019
1559	0	0.000505446
1560	0	0.00108178
1561	0	0.000325217
1562	0	0.000583232
1563	0	0.657495
1564	0	0.000977101
1565	0	0.000543922
1566	0	9.70118e-05
1567	0	0.000856003
1568	0	0.000605447
1569	0	0.00924172
1570	0	0.000988959
1571	0	0.000752576
1572	0	0.000733569
1573	0	0.00064419
1574	0	0.000520678
1575	0	0.00852246
1576	0	0.000611545
1577	0	0.983016
1578	0	0.9939
1579	0	0.410497
1580	0	0.00547282
1581	0	0.000526808
1582	0	0.973197
1583	0	0.000950327
1584	0	0.000596302
1585	0	0.0269255
1586	0	0.000618979
1587	0	0.327961
1588	0	0.000772944
1589	0	0.000719148
1590	0	0.985142
1591	0	0.0119826
1592	0	0.997576
1593	0	0.987098
1594	0	0.550756
1595	0	0.870678
1596	0	0.925376
1597	0	0.0924968
1598	0	0.000264697
1599	0	0.012198
1600	0	0.999402
1601	0	0.986432
1602	0	0.540294
1603	0	0.000828641
1604	0	0.00511078
1605	0	0.000660032
1606	0	0.989912
1607	0	0.00877635
1608	0	0.000717209
1609	0	0.000291162
1610	0	0.000473463
1611	0	0.341195
1612	0	0.0101742
1613	0	0.0010086
1614	0	0.0318855
1615	0	0.000846233
1616	0	0.000141665
1617	0	0.000721505
1618	0	0.000563047
1619	0	0.999921
1620	0	0.000731551
1621	0	0.00753079
1622	0	0.000681389
1623	0	0.957465
1624	0	0.142276
1625	0	0.843226
1626	0	0.0155712
1627	0	0.0443727
1628	0	0.0902333
1629	0	0.000930132
1630	0	0.000518258
1631	0	0.00228434
1632	0	0.67355
1633	0	0.000922261
1634	0	0.908571
1635	0	0.000943566
1636	0	0.000729508
1637	0	0.000558101
1638	0	0.963038
1639	0	0.00921882
1640	0	0.00138323
1641	0	0.000784531
1642	0	0.0011563
1643	0	0.0229526
1644	0	0.00107262
1645	0	0.000667157
1646	0	0.000712114
1647	0	0.000345326
1648	0	0.000518045
1649	0	0.000562806
1650	0	0.885078
1651	0	0.91716
1652	0	0.91508
1653	0	0.000116951
1654	0	0.0286055
1655	0	0.603933
1656	0	0.396554
1657	0	0.380114
1658	0	0.00080044
1659	0	0.0492147
1660	0	0.000874083
1661	0	0.27283
1662	0	0.00035859
1663	0	0.00412005
1664	0	0.000229182
1665	0	0.000321317
1666	0	0.35445
1667	0	0.695644
1668	0	0.388388
1669	0	0.000483796
1670	0	0.628884
1671	0	0.995896
1672	0	0.449124
1673	0	0.991372
1674	0	0.0203924
1675	0	0.391474
1676	0	0.00316376
1677	0	0.021992
1678	0	0.00070174
1679	0	0.0614185
1680	0	0.00388386
1681	0	0.0525749
1682	0	0.468182
1683	0	0.000746217
1684	0	0.998109
1685	0	0.000502764
1686	0	0.227008
1687	0	0.00121497
1688	0	0.557618
1689	0	0.0373612
1690	0	0.000665339
1691	0	0.99347
1692	0	0.000643474
1693	0	0.00105663
1694	0	0.00415543
1695	0	0.75707
1696	0	0.0073882
1697	0	0.512117
1698	0	0.00578056
1699	0	0.000510777
1700	0	0.660703
1701	0	0.000402291
1702	0	0.00322502
1703	0	0.00111308
1704	0	0.000435342
1705	0	0.110376
1706	0	0.00396565
1707	0	0.000206441
1708	0	0.00289559
1709	0	0.940485
1710	0	0.0200328
1711	0	0.0123724
1712	0	0.349629
1713	0	0.0673031
1714	0	0.000544881
1715	0	0.999994
1716	0	0.000590782
1717	0	0.0634184
1718	0	0.407874
1719	0	0.517943
1720	0	1
1721	0	0.0221835
1722	0	0.00812894
1723	0	0.000541346
1724	0	0.00118396
1725	0	0.914578
1726	0	0.000565888
1727	0	0.000668879
1728	0	0.794507
1729	0	0.718259
1730	0	0.0126333
1731	0	0.0155051
1732	0	0.00093744
1733	0	0.000551928
1734	0	0.989499
1735	0	0.924369
1736	0	0.996941
1737	0	0.000194467
1738	0	0.276613
1739	0	0.00108142
1740	0	0.00035632
1741	0	0.980724
1742	0	0.944524
1743	0	0.0072988
1744	0	0.000360084
1745	0	0.000584415
1746	0	0.000494286
1747	0	0.00170365
1748	0	0.000620288
1749	0	0.36895
1750	0	0.00118085
1751	0	0.99996
1752	0	0.831822
1753	0	0.955882
1754	0	0.00041211
1755	0	0.975344
1756	0	0.000556198
1757	0	0.00077004
1758	0	0.779446
1759	0	0.865057
1760	0	0.00110191
1761	0	0.00056259
1762	0	0.0007701
1763	0	0.000495276
1764	0	0.000371828
1765	0	0.00179237
1766	0	0.000371127
1767	0	0.146259
1768	0	0.0164463
1769	0	0.000287918
1770	0	0.548656
1771	0	0.000572936
1772	0	1
1773	0	0.413827
1774	0	0.83624
1775	0	0.0409057
1776	0	0.00015008
1777	0	0.795503
1778	0	0.0011166
1779	0	0.929667
1780	0	0.00264689
1781	0	0.39991
1782	0	0.934397
1783	0	0.000421457
1784	0	0.00049552
1785	0	0.0010102
1786	0	0.00119416
1787	0	0.000919798
1788	0	0.000447089
1789	0	0.00142117
1790	0	0.0035186
1791	0	0.000551457
1792	0	0.000448868
1793	0	0.035153
1794	0	0.992902
1795	0	0.757897
1796	0	0.000718842
1797	0	0.997406
1798	0	0.0104163
1799	0	0.000280044
1800	0	0.0029643
1801	0	0.757835
1802	0	0.0734056
1803	0	0.74246
1804	0	0.623374
1805	0	0.00103184
1806	0	0.000420021
1807	0	0.000680379
1808	0	0.000178144
1809	0	0.968115
1810	0	0.346123
1811	0	0.00111922
1812	0	0.000131087
1813	0	0.775175
1814	0	0.00097535
1815	0	0.922992
1816	0	0.000553971
1817	0	0.000818295
1818	0	0.129123
1819	0	0.999949
1820	0	0.000856076
1821	0	0.977354
1822	0	0.000161307
1823	0	0.353856
1824	0	0.0853973
1825	0	0.000635121
1826	0	0.000979146
1827	0	0.000868402
1828	0	0.697878
1829	0	0.989697
1830	0	0.468859
1831	0	0.0143123
1832	0	0.000606978
1833	0	0.568097
1834	0	0.00119856
1835	0	0.000160308
1836	0	0.000779153
1837	0	0.754631
1838	0	0.000863391
1839	0	0.000868602
1840	0	0.639378
1841	0	0.526585
1842	0	0.000415034
1843	0	0.643253
1844	0	0.958783
1845	0	0.0271526
1846	0	0.00076928
1847	0	0.0748494
1848	0	0.000154532
1849	0	0.000916606
1850	0	0.0004071
1851	0	0.000502145
1852	0	0.949307
1853	0	0.000487462
1854	0	0.000533669
1855	0	0.000797701
1856	0	0.951093
1857	0	0.983065
1858	0	0.000389379
1859	0	0.000136306
1860	0	0.000739742
1861	0	0.186598
1862	0	0.84583
1863	0	0.000612901
1864	0	0.000709093
1865	0	0.00985524
1866	0	0.998876
1867	0	0.132127
1868	0	0.000904991
1869	0	0.657189
1870	0	0.000709392
1871	0	0.00467366
1872	0	0.000418906
1873	0	0.000582267
1874	0	0.999631
1875	0	0.686648
1876	0	0.00555106
1877	0	0.000454688
1878	0	0.000365283
1879	0	0.00102445
1880	0	0.0277079
1881	0	0.00970822
1882	0	0.514581
1883	0	0.894369
1884	0	0.00165287
1885	0	0.0388562
1886	0	0.000127816
1887	0	0.00122046
1888	0	0.000606401
1889	0	0.0274811
1890	0	0.0165132
1891	0	0.000628315
1892	0	0.19909
1893	0	0.00336296
1894	0	0.000663847
1895	0	0.000375137
1896	0	0.997169
1897	0	0.000572471
1898	0	0.000845435
1899	0	0.994959
1900	0	0.784707
1901	0	0.00152256
1902	0	0.000758675
1903	0	0.0585285
1904	0	0.000665255
1905	0	0.0122903
1906	0	0.0540576
1907	0	0.000375181
1908	0	0.00677557
1909	0	0.000720918
1910	0	0.000802346
1911	0	0.00121941
1912	0	0.000524303
1913	0	0.0186079
1914	0	0.000438267
1915	0	0.777454
1916	0	0.984723
1917	0	0.000470485
1918	0	0.000500573
1919	0	0.000439111
1920	0	0.670154
1921	0	0.978799
1922	0	0.000693109
1923	0	0.000813115
1924	0	0.00165952
1925	0	0.587332
1926	0	0.000998952
1927	0	0.00145654
1928	0	0.000266935
1929	0	0.00469823
1930	0	0.741326
1931	0	0.00647749
1932	0	0.000562344
1933	0	0.000113901
1934	0	0.853621
1935	0	0.000667444
1936	0	0.125073
1937	0	0.000821376
1938	0	0.000519587
1939	0	0.000416102
1940	0	0.000524068
1941	0	0.000296727
1942	0	0.000835234
1943	0	0.894111
1944	0	0.901354
1945	0	0.379938
1946	0	1.43479e-05
1947	0	0.000815509
1948	0	0.228393
1949	0	0.00291038
1950	0	0.471654
1951	0	0.801547
1952	0	0.139459
1953	0	0.00060087
1954	0	0.734722
1955	0	0.000579792
1956	0	0.0527252
1957	0	0.598527
1958	0	0.469219
1959	0	0.0299864
1960	0	0.076112
1961	0	0.0229242
1962	0	0.362279
1963	0	0.000523931
1964	0	0.000766016
1965	0	0.979153
1966	0	0.451826
1967	0	0.890814
1968	0	0.912176
1969	0	3.72388e-05
1970	0	0.00184157
1971	0	0.806179
1972	0	0.00061142
1973	0	0.000830366
1974	0	0.00110893
1975	0	0.999997
1976	0	0.649294
1977	0	0.000579121
1978	0	0.828236
1979	0	0.000483138
1980	0	0.271519
1981	0	0.932314
1982	0	0.000661825
1983	0	0.314256
1984	0	0.00078613
1985	0	0.966713
1986	0	0.105818
1987	0	0.000478126
1988	0	0.966205
1989	0	0.000524572
1990	0	0.598189
1991	0	0.000391702
1992	0	0.232302
1993	0	0.000709397
1994	0	0.999994
1995	0	0.990605
1996	0	0.649822
1997	0	0.777648
1998	0	0.000245066
[truncated: 1 more rows]

## Sheet: A_5
A_3d_sfy1_n_n_0	Label	Score
0	0	0.000708058
1	0	0.000611803
2	0	0.000580198
3	0	0.000572484
4	0	0.000522029
5	0	0.00224774
6	0	0.675051
7	0	0.954543
8	0	0.952183
9	0	0.945463
10	0	0.000337069
11	0	0.992113
12	0	0.000796797
13	0	0.980841
14	0	0.000741659
15	0	0.678762
16	0	0.985479
17	0	0.0379887
18	0	0.000676969
19	0	0.876277
20	0	0.00120304
21	0	0.000614113
22	0	0.857544
23	0	0.000589457
24	0	0.000701067
25	0	0.000513483
26	0	0.000998737
27	0	0.000641345
28	0	0.99755
29	0	0.955908
30	0	0.0389815
31	0	1.22481e-05
32	0	0.0843647
33	0	0.0006722
34	0	0.813583
35	0	0.894368
36	0	0.979509
37	0	0.0163211
38	0	0.00115193
39	0	0.000873019
40	0	0.000842007
41	0	0.95955
42	0	0.997572
43	0	1.22481e-05
44	0	0.846823
45	0	0.0221407
46	0	0.279019
47	0	0.00405567
48	0	1.22481e-05
49	0	0.000498522
50	0	0.000720553
51	0	0.000592517
52	0	0.000431646
53	0	0.994962
54	0	0.996713
55	0	0.803845
56	0	0.753737
57	0	0.869302
58	0	0.000735961
59	0	0.0098086
60	0	0.000785938
61	0	0.941557
62	0	0.833907
63	0	0.000285265
64	0	0.000824041
65	0	0.979261
66	0	0.0506948
67	0	0.558707
68	0	0.000707424
69	0	0.000793775
70	0	0.00162015
71	0	0.000691599
72	0	0.000732129
73	0	0.0634294
74	0	0.924706
75	0	0.00157305
76	0	0.000752666
77	0	0.000826427
78	0	0.760196
79	0	0.000291596
80	0	0.977202
81	0	0.00178924
82	0	0.831341
83	0	0.00067767
84	0	0.999141
85	0	0.000749497
86	0	0.887245
87	0	0.874459
88	0	0.000749785
89	0	0.485561
90	0	0.932501
91	0	0.000445193
92	0	0.00121604
93	0	0.983401
94	0	0.479787
95	0	0.000739111
96	0	1
97	0	0.000664766
98	0	0.992342
99	0	0.000578631
100	0	0.000651021
101	0	0.948793
102	0	0.00100987
103	0	0.000575924
104	0	0.000509077
105	0	0.00224043
106	0	0.000425488
107	0	0.000807596
108	0	0.0218169
109	0	0.000351649
110	0	1.22481e-05
111	0	0.486782
112	0	0.896972
113	0	0.000918894
114	0	0.804396
115	0	0.861187
116	0	0.728065
117	0	0.968924
118	0	0.666627
119	0	0.00549744
120	0	0.00129071
121	0	0.000808436
122	0	0.140916
123	0	0.16774
124	0	0.00642622
125	0	0.942471
126	0	0.920519
127	0	0.00119187
128	0	0.835371
129	0	0.000574637
130	0	0.000522988
131	0	0.99697
132	0	0.000780715
133	0	0.000821789
134	0	0.614526
135	0	0.000602166
136	0	1.22481e-05
137	0	0.00110726
138	0	0.000570867
139	0	0.983854
140	0	0.871356
141	0	0.206987
142	0	0.995589
143	0	0.0603398
144	0	0.740845
145	0	0.000806101
146	0	0.000800038
147	0	0.000885136
148	0	0.619597
149	0	0.197753
150	0	0.000837165
151	0	0.999696
152	0	0.995607
153	0	1.22481e-05
154	0	0.343674
155	0	0.83213
156	0	0.000484579
157	0	0.00054553
158	0	0.930394
159	0	0.000560779
160	0	0.000567985
161	0	0.858489
162	0	0.736863
163	0	0.6049
164	0	0.999978
165	0	0.340358
166	0	0.000905635
167	0	0.000671721
168	0	0.000708772
169	0	0.917358
170	0	0.000406424
171	0	0.999129
172	0	0.000713496
173	0	0.000533293
174	0	0.000524982
175	0	0.000839173
176	0	0.992781
177	0	0.000309241
178	0	0.000543765
179	0	0.000596263
180	0	0.804253
181	0	2.3075e-05
182	0	0.508809
183	0	0.000762069
184	0	0.905935
185	0	0.999941
186	0	0.00191814
187	0	0.000821026
188	0	0.673017
189	0	0.983591
190	0	0.000800592
191	0	0.982981
192	0	0.000510107
193	0	0.905854
194	0	0.000380949
195	0	0.485938
196	0	0.000624696
197	0	0.000479426
198	0	0.213786
199	0	0.00100109
200	0	0.00128771
201	0	0.000915344
202	0	0.0011011
203	0	0.00108944
204	0	0.000804481
205	0	0.00984467
206	0	1.22481e-05
207	0	0.622737
208	0	0.00178921
209	0	0.0524095
210	0	0.000752459
211	0	0.868264
212	0	0.998012
213	0	0.000446099
214	0	0.976371
215	0	0.95629
216	0	0.00099786
217	0	0.000644557
218	0	0.00125405
219	0	0.251724
220	0	0.000805731
221	0	0.000236361
222	0	0.631498
223	0	0.000793475
224	0	0.000733182
225	0	0.731721
226	0	0.727349
227	0	0.000740143
228	0	0.00105664
229	0	0.9988
230	0	0.870258
231	0	0.998966
232	0	0.000723261
233	0	0.000597042
234	0	0.606732
235	0	0.000933152
236	0	0.807822
237	0	0.00109864
238	0	0.895009
239	0	0.000614511
240	0	0.0680458
241	0	0.000501078
242	0	0.978607
243	0	0.0852201
244	0	0.000924681
245	0	0.270355
246	0	0.996312
247	0	0.540408
248	0	0.000625323
249	0	0.000596312
250	0	0.902757
251	0	0.000771217
252	0	0.00109916
253	0	0.996745
254	0	0.0138675
255	0	0.000571071
256	0	0.000563763
257	0	0.776926
258	0	0.566679
259	0	0.00379609
260	0	0.972455
261	0	0.000541088
262	0	0.633708
263	0	0.000400036
264	0	0.00057467
265	0	0.942039
266	0	0.00144769
267	0	0.00101735
268	0	0.000995778
269	0	0.779038
270	0	0.000689525
271	0	0.782932
272	0	0.467358
273	0	0.0941261
274	0	1.22481e-05
275	0	0.000778488
276	0	0.834825
277	0	0.000515516
278	0	0.921973
279	0	0.0164628
280	0	0.00110503
281	0	0.0138605
282	0	0.0121847
283	0	0.00115092
284	0	0.000650402
285	0	0.19766
286	0	0.995801
287	0	1.22481e-05
288	0	0.000802738
289	0	0.991935
290	0	0.93034
291	0	0.00107869
292	0	0.812957
293	0	0.00105111
294	0	0.994772
295	0	0.199058
296	0	0.925444
297	0	0.000821651
298	0	0.000588728
299	0	0.744392
300	0	0.00306246
301	0	0.00321101
302	0	0.000898149
303	0	1.22481e-05
304	0	0.999179
305	0	0.000724354
306	0	1.22481e-05
307	0	0.000811643
308	0	0.0667897
309	0	1.22481e-05
310	0	0.987249
311	0	0.602945
312	0	0.0118607
313	0	0.0251609
314	0	0.724262
315	0	0.363514
316	0	0.000512
317	0	0.000376038
318	0	0.00134013
319	0	0.000443689
320	0	0.666463
321	0	0.000862395
322	0	0.000937061
323	0	0.00727534
324	0	0.976162
325	0	0.000889138
326	0	0.000571726
327	0	0.000600497
328	0	0.00336473
329	0	0.896914
330	0	0.143194
331	0	0.201896
332	0	1.22481e-05
333	0	0.395526
334	0	0.000639842
335	0	0.0124325
336	0	0.00125703
337	0	0.0010264
338	0	0.000790625
339	0	0.000646114
340	0	0.84632
341	0	0.394968
342	0	0.965402
343	0	0.000960924
344	0	0.960892
345	0	0.833154
346	0	0.0528427
347	0	0.000525043
348	0	0.000590103
349	0	0.699357
350	0	0.838528
351	0	0.000847365
352	0	0.00083976
353	0	0.000537768
354	0	0.239077
355	0	0.984321
356	0	0.000574326
357	0	0.00138997
358	0	0.000531088
359	0	0.996998
360	0	0.000950767
361	0	0.0152284
362	0	0.000552401
363	0	0.995211
364	0	0.000608734
365	0	0.000634208
366	0	0.66679
367	0	0.000557064
368	0	0.943248
369	0	0.00118376
370	0	0.0016509
371	0	0.973237
372	0	0.0125135
373	0	0.151041
374	0	0.000701676
375	0	0.807677
376	0	0.000718386
377	0	0.000474128
378	0	0.000594279
379	0	0.00732682
380	0	0.986418
381	0	0.00105525
382	0	0.000928398
383	0	0.974601
384	0	0.00092418
385	0	0.000895717
386	0	0.000560858
387	0	0.00114974
388	0	0.106645
389	0	0.00069711
390	0	0.993228
391	0	0.525894
392	0	0.000603984
393	0	0.93118
394	0	0.648892
395	0	0.00089098
396	0	0.995426
397	0	0.84349
398	0	0.110865
399	0	0.0005787
400	0	0.000733147
401	0	1.22481e-05
402	0	0.99756
403	0	0.928187
404	0	0.00447469
405	0	0.258503
406	0	0.000675854
407	0	0.0103253
408	0	0.982507
409	0	0.999313
410	0	0.00744805
411	0	0.000337064
412	0	0.909413
413	0	0.00092951
414	0	0.131161
415	0	0.000659491
416	0	0.949075
417	0	0.992243
418	0	0.000511268
419	0	0.81852
420	0	0.964269
421	0	0.00103136
422	0	0.000773697
423	0	0.981786
424	0	0.491115
425	0	0.0135105
426	0	0.707543
427	0	0.995418
428	0	0.955426
429	0	0.000313766
430	0	0.699549
431	0	0.00137779
432	0	0.000972821
433	0	0.838021
434	0	0.182676
435	0	0.00058009
436	0	0.0356826
437	0	0.000586732
438	0	0.578942
439	0	0.00148087
440	0	0.000747817
441	0	1.22481e-05
442	0	0.000568998
443	0	0.781686
444	0	1.22481e-05
445	0	0.471684
446	0	0.899722
447	0	0.000420657
448	0	0.860116
449	0	0.956098
450	0	0.692406
451	0	0.000570187
452	0	0.325713
453	0	0.000430904
454	0	0.00318035
455	0	0.0248724
456	0	0.215643
457	0	0.000454196
458	0	0.000425934
459	0	0.000603377
460	0	0.00095872
461	0	0.000569937
462	0	0.000676011
463	0	0.525854
464	0	0.336446
465	0	0.000969883
466	0	0.949269
467	0	0.000721023
468	0	0.898604
469	0	0.734337
470	0	0.000716301
471	0	1.22481e-05
472	0	0.000532228
473	0	0.971474
474	0	0.930767
475	0	0.000787746
476	0	0.956663
477	0	0.945539
478	0	0.000579087
479	0	0.000687654
480	0	0.998509
481	0	0.935724
482	0	0.393142
483	0	0.000761175
484	0	0.000766698
485	0	0.00118094
486	0	0.359503
487	0	0.000519256
488	0	0.000523189
489	0	0.000808917
490	0	0.000745106
491	0	0.99333
492	0	0.000603487
493	0	0.813497
494	0	0.00384254
495	0	0.000590031
496	0	0.000546396
497	0	0.000761702
498	0	0.547542
499	0	0.955012
500	0	0.991494
501	0	0.000727738
502	0	0.000627791
503	0	0.00114315
504	0	0.000622807
505	0	0.000679029
506	0	0.996005
507	0	1.22481e-05
508	0	0.000489805
509	0	0.000741907
510	0	0.000569888
511	0	0.000889038
512	0	0.988776
513	0	0.000680064
514	0	0.000898691
515	0	0.877486
516	0	0.000757607
517	0	0.00460345
518	0	0.386805
519	0	0.000939349
520	0	0.000567896
521	0	0.00614327
522	0	1.22481e-05
523	0	0.70193
524	0	0.00110985
525	0	0.000427543
526	0	0.252373
527	0	1.22481e-05
528	0	0.00066913
529	0	0.0101591
530	0	0.223469
531	0	0.00255155
532	0	0.000569261
533	0	0.999932
534	0	0.753776
535	0	0.000654447
536	0	0.724203
537	0	0.000774837
538	0	0.987705
539	0	0.00135138
540	0	0.99773
541	0	6.31498e-05
542	0	0.0255971
543	0	0.00123675
544	0	0.00127321
545	0	0.994218
546	0	0.000501572
547	0	0.0015752
548	0	0.00104705
549	0	0.995736
550	0	0.928664
551	0	1.22481e-05
552	0	0.0152284
553	0	0.000653893
554	0	0.000505061
555	0	0.066011
556	0	0.348303
557	0	0.00062322
558	0	0.00713873
559	0	0.000604553
560	0	0.000781682
561	0	0.456642
562	0	0.962908
563	0	0.000650134
564	0	1.22481e-05
565	0	0.192754
566	0	0.000597236
567	0	1.22481e-05
568	0	0.00071412
569	0	0.000482136
570	0	0.811837
571	0	0.0011019
572	0	0.780061
573	0	0.000813039
574	0	0.000846223
575	0	0.77428
576	0	0.993185
577	0	0.30221
578	0	0.000692727
579	0	0.696005
580	0	1.22481e-05
581	0	0.000779298
582	0	0.011568
583	0	0.000552574
584	0	0.000976397
585	0	0.11978
586	0	0.664818
587	0	1.22481e-05
588	0	0.699289
589	0	0.000541859
590	0	0.00113874
591	0	0.000766242
592	0	0.000664689
593	0	0.000619758
594	0	0.99923
595	0	0.986703
596	0	0.907574
597	0	0.00072734
598	0	0.525362
599	0	0.33137
600	0	0.930632
601	0	0.0206751
602	0	0.000613901
603	0	0.782004
604	0	0.000621356
605	0	0.997496
606	0	0.00192208
607	0	0.958181
608	0	0.493105
609	0	0.000390876
610	0	0.997866
611	0	0.000627623
612	0	0.0376165
613	0	0.840423
614	0	0.636764
615	0	0.000508866
616	0	0.00112898
617	0	1.22481e-05
618	0	0.0276661
619	0	0.000623499
620	0	0.698935
621	0	0.000582734
622	0	0.815116
623	0	0.00144956
624	0	1.22481e-05
625	0	0.00326583
626	0	0.00076154
627	0	0.00124779
628	0	0.0622749
629	0	0.00123645
630	0	1.22481e-05
631	0	0.00128129
632	0	0.000895152
633	0	0.939139
634	0	0.397245
635	0	0.00071189
636	0	0.99892
637	0	0.000801992
638	0	0.932027
639	0	0.735913
640	0	0.00070501
641	0	0.000332565
642	0	0.000870005
643	0	0.000800777
644	0	0.785259
645	0	0.974068
646	0	1.22481e-05
647	0	0.750066
648	0	0.169187
649	0	0.956226
650	0	0.000921
651	0	0.000559656
652	0	0.000709058
653	0	0.0097524
654	0	0.000877875
655	0	0.54693
656	0	0.000641325
657	0	0.798169
658	0	0.308631
659	0	0.986575
660	0	0.0130468
661	0	0.00497419
662	0	0.622844
663	0	0.000540078
664	0	0.697821
665	0	0.00399597
666	0	0.00175973
667	0	0.000613989
668	0	0.00280811
669	0	0.000950942
670	0	0.00296599
671	0	0.993119
672	0	0.983217
673	0	0.0589744
674	0	0.855421
675	0	0.111403
676	0	0.00044413
677	0	0.000723269
678	0	0.999961
679	0	0.912274
680	0	0.309511
681	0	0.000706976
682	0	0.808622
683	0	0.000749807
684	0	0.00612085
685	0	0.000774426
686	0	0.00107038
687	0	0.00119743
688	0	0.000760546
689	0	0.187602
690	0	0.999118
691	0	0.000445017
692	0	0.000728226
693	0	0.000660893
694	0	0.0453072
695	0	0.54554
696	0	0.00105184
697	0	0.956278
698	0	0.000607482
699	0	0.000780565
700	0	0.0121571
701	0	0.0697588
702	0	0.996249
703	0	0.00076321
704	0	0.950072
705	0	0.00145507
706	0	0.0016429
707	0	1.22481e-05
708	0	1.22481e-05
709	0	0.000707636
710	0	0.000607139
711	0	0.00126883
712	0	0.00143571
713	0	0.000512445
714	0	0.00227095
715	0	0.998289
716	0	0.000369504
717	0	0.90793
718	0	0.000669412
719	0	0.00164344
720	0	0.583106
721	0	0.0143678
722	0	0.976235
723	0	0.76009
724	0	0.000539457
725	0	0.000880126
726	0	0.986216
727	0	0.279278
728	0	0.674981
729	0	0.000881979
730	0	0.000812124
731	0	0.00124227
732	0	0.00108371
733	0	0.000609097
734	0	0.895816
735	0	0.0241274
736	0	0.000462823
737	0	0.000735662
738	0	0.000792712
739	0	0.0010284
740	0	0.000966763
741	0	0.000788727
742	0	0.00646201
743	0	0.00484283
744	0	0.000701477
745	0	0.000507014
746	0	0.997071
747	0	0.655346
748	0	0.000585668
749	0	0.000410163
750	0	0.992317
751	0	0.013824
752	0	0.978328
753	0	0.000660384
754	0	0.0207052
755	0	0.000950391
756	0	0.983809
757	0	0.000556184
758	0	0.675586
759	0	0.00224293
760	0	1.22481e-05
761	0	0.995218
762	0	0.000801812
763	0	0.0768637
764	0	0.95887
765	0	0.000990192
766	0	1.22481e-05
767	0	0.804892
768	0	0.0448685
769	0	1.22481e-05
770	0	0.955177
771	0	0.927136
772	0	0.000808179
773	0	0.759798
774	0	0.825855
775	0	0.00066901
776	0	0.778185
777	0	0.592724
778	0	0.888371
779	0	0.000729423
780	0	0.000536367
781	0	0.930996
782	0	0.000409632
783	0	0.99245
784	0	0.971034
785	0	0.0131619
786	0	0.00128505
787	0	0.882859
788	0	0.000998627
789	0	0.000928277
790	0	1.22481e-05
791	0	0.678504
792	0	0.000596921
793	0	0.00128247
794	0	0.000579587
795	0	0.000911501
796	0	0.000561302
797	0	0.030337
798	0	0.00116754
799	0	0.619177
800	0	0.996061
801	0	0.000783456
802	0	0.000563149
803	0	0.000493498
804	0	0.000594607
805	0	0.350954
806	0	0.00082986
807	0	0.159466
808	0	0.83576
809	0	0.00040671
810	0	0.688107
811	0	0.0356536
812	0	0.000532175
813	0	0.671749
814	0	0.0318469
815	0	0.711695
816	0	0.000904085
817	0	0.000929808
818	0	0.0335374
819	0	0.981667
820	0	0.000498947
821	0	0.107412
822	0	0.940194
823	0	0.924388
824	0	0.435279
825	0	0.000781341
826	0	0.000712899
827	0	0.000632818
828	0	0.493838
829	0	0.000877099
830	0	0.579136
831	0	0.998057
832	0	0.997811
833	0	0.969434
834	0	1.22481e-05
835	0	1.22481e-05
836	0	0.000568753
837	0	0.57551
838	0	0.000740639
839	0	0.925993
840	0	0.000739868
841	0	0.000356101
842	0	0.475911
843	0	0.000472846
844	0	3.93636e-05
845	0	0.983658
846	0	0.000948415
847	0	0.0010477
848	0	0.908999
849	0	0.417794
850	0	0.0128932
851	0	0.136375
852	0	1.22481e-05
853	0	0.000527667
854	0	0.000650162
855	0	0.877959
856	0	1.22481e-05
857	0	0.00100257
858	0	0.000452033
859	0	0.901783
860	0	0.998183
861	0	0.812268
862	0	0.232168
863	0	0.983181
864	0	0.000549807
865	0	0.0438527
866	0	1.22481e-05
867	0	0.000500825
868	0	1.22481e-05
869	0	0.000766976
870	0	1.22481e-05
871	0	0.00739034
872	0	0.0005913
873	0	0.95409
874	0	0.234003
875	0	0.695244
876	0	0.927557
877	0	0.000397058
878	0	0.000704725
879	0	0.954292
880	0	0.945863
881	0	0.228347
882	0	1.22481e-05
883	0	0.00132069
884	0	0.261669
885	0	0.000575942
886	0	0.000815743
887	0	0.978394
888	0	0.000679269
889	0	0.989828
890	0	0.000473021
891	0	0.98974
892	0	0.000722695
893	0	0.000538692
894	0	0.99897
895	0	0.00136218
896	0	0.00925782
897	0	0.00178819
898	0	0.59291
899	0	0.000321746
900	0	0.032463
901	0	0.00205843
902	0	0.000649869
903	0	1.22481e-05
904	0	0.934387
905	0	0.0141994
906	0	0.912169
907	0	0.00103621
908	0	0.000434278
909	0	0.778951
910	0	0.190467
911	0	0.743028
912	0	0.973268
913	0	1.22481e-05
914	0	0.0011069
915	0	0.000600139
916	0	0.99939
917	0	0.00105483
918	0	7.76431e-05
919	0	0.00180047
920	0	0.000727975
921	0	0.919737
922	0	0.000471106
923	0	0.997147
924	0	0.103737
925	0	0.946762
926	0	0.000596552
927	0	0.000317584
928	0	0.0978076
929	0	0.832896
930	0	0.00100218
931	0	0.000870943
932	0	1.22481e-05
933	0	0.000481033
934	0	0.969553
935	0	0.000578382
936	0	0.000627919
937	0	1.22481e-05
938	0	0.964043
939	0	0.927022
940	0	0.969324
941	0	0.994713
942	0	1.22481e-05
943	0	0.00764182
944	0	0.997297
945	0	0.330586
946	0	0.0353113
947	0	0.000569405
948	0	0.00100717
949	0	0.924496
950	0	1.22481e-05
951	0	0.000478768
952	0	0.000717408
953	0	1.22481e-05
954	0	1.22481e-05
955	0	0.00118516
956	0	0.00102788
957	0	0.000833892
958	0	0.000513982
959	0	0.000457288
960	0	0.000970435
961	0	0.21685
962	0	0.999426
963	0	0.000585736
964	0	0.000723277
965	0	0.965835
966	0	0.00243093
967	0	0.000573364
968	0	0.932837
969	0	0.336449
970	0	0.00064851
971	0	0.000474003
972	0	0.0481565
973	0	0.000882604
974	0	0.953009
975	0	0.611315
976	0	0.0778957
977	0	0.343006
978	0	0.000694927
979	0	0.892513
980	0	0.000777959
981	0	0.00295592
982	0	0.023056
983	0	1.22481e-05
984	0	0.000608093
985	0	0.000482705
986	0	0.742649
987	0	0.00165774
988	0	0.000456799
989	0	0.000458634
990	0	0.00108985
991	0	0.909364
992	0	0.0011313
993	0	0.0015927
994	0	0.989137
995	0	0.588441
996	0	0.000959746
997	0	0.000805657
998	0	1.22481e-05
999	0	0.0219418
1000	0	0.00078126
1001	0	1.22481e-05
1002	0	0.943389
1003	0	0.00233376
1004	0	0.000707433
1005	0	0.000678114
1006	0	0.97674
1007	0	0.000656726
1008	0	0.000467196
1009	0	0.00073062
1010	0	0.00081531
1011	0	0.00080426
1012	0	0.000538804
1013	0	0.00204003
1014	0	0.00128149
1015	0	0.00057988
1016	0	0.000679077
1017	0	0.934389
1018	0	0.000689833
1019	0	0.546429
1020	0	0.000769022
1021	0	0.0981565
1022	0	0.000715346
1023	0	1.22481e-05
1024	0	0.000635322
1025	0	0.505272
1026	0	1.22481e-05
1027	0	0.000878216
1028	0	0.000412727
1029	0	0.997388
1030	0	0.000709316
1031	0	0.129555
1032	0	0.000791774
1033	0	0.00188999
1034	0	0.698551
1035	0	0.268236
1036	0	0.000814743
1037	0	1.22481e-05
1038	0	0.00442404
1039	0	1.22481e-05
1040	0	0.00120953
1041	0	0.916453
1042	0	0.000746137
1043	0	0.999667
1044	0	0.000680613
1045	0	0.000796418
1046	0	0.000520135
1047	0	0.00114094
1048	0	0.000715017
1049	0	0.000378087
1050	0	0.965029
1051	0	0.972706
1052	0	0.00243097
1053	0	0.000717553
1054	0	0.973587
1055	0	0.000194186
1056	0	0.000551714
1057	0	0.00184193
1058	0	0.00055692
1059	0	0.000739022
1060	0	0.000939192
1061	0	0.000536391
1062	0	0.000845598
1063	0	0.976492
1064	0	1.22481e-05
1065	0	0.000623889
1066	0	0.000629005
1067	0	0.00100631
1068	0	0.693099
1069	0	0.000642979
1070	0	0.00320945
1071	0	0.00061902
1072	0	0.135998
1073	0	0.000827637
1074	0	0.000673337
1075	0	1.22481e-05
1076	0	0.00198162
1077	0	0.530713
1078	0	0.000492384
1079	0	0.000491245
1080	0	0.946973
1081	0	0.946033
1082	0	0.996293
1083	0	0.000963333
1084	0	0.998481
1085	0	0.364409
1086	0	0.000888192
1087	0	0.000580204
1088	0	0.436568
1089	0	0.000964676
1090	0	1.22481e-05
1091	0	0.000513658
1092	0	0.00396364
1093	0	0.950784
1094	0	0.000760144
1095	0	0.000307146
1096	0	0.502766
1097	0	0.00698678
1098	0	0.736954
1099	0	0.000730739
1100	0	0.974334
1101	0	0.615546
1102	0	0.953421
1103	0	0.000769237
1104	0	0.00120629
1105	0	0.000650884
1106	0	0.902824
1107	0	1.22481e-05
1108	0	0.0178955
1109	0	0.0024415
1110	0	0.00655447
1111	0	0.348991
1112	0	0.00129089
1113	0	0.993806
1114	0	0.000438629
1115	0	0.449418
1116	0	0.00102502
1117	0	0.211905
1118	0	0.00488317
1119	0	0.0021525
1120	0	0.0225838
1121	0	0.000704177
1122	0	0.233763
1123	0	0.000684349
1124	0	0.825153
1125	0	0.810247
1126	0	0.000611214
1127	0	0.000684449
1128	0	0.482353
1129	0	0.000643539
1130	0	0.736666
1131	0	0.000373452
1132	0	0.465744
1133	0	0.00240003
1134	0	0.000198224
1135	0	0.000695548
1136	0	0.632594
1137	0	0.692813
1138	0	0.00101194
1139	0	0.000590377
1140	0	0.00119188
1141	0	1.22481e-05
1142	0	0.186252
1143	0	0.00050518
1144	0	0.05102
1145	0	0.00110236
1146	0	0.00106183
1147	0	0.800779
1148	0	0.00180265
1149	0	0.993491
1150	0	0.0560673
1151	0	0.000447915
1152	0	0.000912789
1153	0	0.658512
1154	0	0.00054959
1155	0	0.701247
1156	0	0.00131658
1157	0	0.68602
1158	0	0.000831334
1159	0	0.0211454
1160	0	0.000912202
1161	0	0.000383682
1162	0	0.00073997
1163	0	0.942371
1164	0	0.999955
1165	0	0.961629
1166	0	0.543366
1167	0	0.00109785
1168	0	0.836787
1169	0	0.000568046
1170	0	0.110705
1171	0	1.22481e-05
1172	0	0.13233
1173	0	0.000817101
1174	0	0.000672931
1175	0	0.00330468
1176	0	0.00444392
1177	0	0.000594407
1178	0	0.963609
1179	0	0.00103083
1180	0	0.000897476
1181	0	0.821293
1182	0	0.000844395
1183	0	0.941849
1184	0	0.659814
1185	0	0.569624
1186	0	0.00159666
1187	0	0.992328
1188	0	0.237269
1189	0	0.906212
1190	0	0.000622514
1191	0	0.341647
1192	0	0.992223
1193	0	0.843957
1194	0	0.000381354
1195	0	0.00390631
1196	0	0.000815195
1197	0	0.000718959
1198	0	0.861501
1199	0	0.000632685
1200	0	0.979239
1201	0	0.000601232
1202	0	0.926764
1203	0	0.000444381
1204	0	0.889757
1205	0	0.129391
1206	0	0.984771
1207	0	0.00188771
1208	0	0.966084
1209	0	0.0450846
1210	0	0.800458
1211	0	0.936716
1212	0	0.000814435
1213	0	0.00105451
1214	0	5.02878e-05
1215	0	0.000432198
1216	0	0.000633501
1217	0	0.918412
1218	0	0.000600721
1219	0	0.00102077
1220	0	0.000714052
1221	0	0.00113583
1222	0	0.998948
1223	0	0.000762047
1224	0	0.82991
1225	0	0.00104942
1226	0	0.00221404
1227	0	0.682008
1228	0	0.208347
1229	0	0.778784
1230	0	0.998725
1231	0	0.905011
1232	0	0.000430083
1233	0	0.000618308
1234	0	0.00258413
1235	0	0.769641
1236	0	0.000797417
1237	0	0.0585267
1238	0	0.000775257
1239	0	0.51139
1240	0	0.934559
1241	0	0.433409
1242	0	0.000681349
1243	0	0.586519
1244	0	0.0007891
1245	0	0.873432
1246	0	0.00126401
1247	0	0.00603999
1248	0	0.000788197
1249	0	1.22481e-05
1250	0	0.962794
1251	0	0.994824
1252	0	0.000578852
1253	0	0.000757687
1254	0	1.22481e-05
1255	0	0.00102873
1256	0	0.00110679
1257	0	0.000631111
1258	0	0.00236863
1259	0	0.994753
1260	0	0.761035
1261	0	0.9192
1262	0	0.728045
1263	0	0.000411372
1264	0	0.331965
1265	0	0.00107188
1266	0	0.00095257
1267	0	0.926345
1268	0	0.988414
1269	0	0.994298
1270	0	0.0012886
1271	0	0.447649
1272	0	1.22481e-05
1273	0	0.0005523
1274	0	0.000512257
1275	0	0.000475643
1276	0	0.000817731
1277	0	0.00103544
1278	0	0.319373
1279	0	0.997226
1280	0	0.997215
1281	0	0.000517331
1282	0	0.651057
1283	0	0.00138185
1284	0	0.433341
1285	0	0.0975109
1286	0	0.991067
1287	0	0.9425
1288	0	0.000658402
1289	0	1.22481e-05
1290	0	0.000883227
1291	0	0.652004
1292	0	0.0007245
1293	0	0.99261
1294	0	0.000668679
1295	0	0.000721158
1296	0	0.988815
1297	0	0.00049985
1298	0	0.00370894
1299	0	0.000975008
1300	0	0.0145905
1301	0	0.999362
1302	0	0.0163474
1303	0	0.523427
1304	0	0.000595163
1305	0	0.177015
1306	0	0.134773
1307	0	0.830556
1308	0	0.45388
1309	0	0.000743169
1310	0	0.000577239
1311	0	0.000672797
1312	0	0.706459
1313	0	0.987089
1314	0	0.980645
1315	0	0.998572
1316	0	0.6679
1317	0	0.990281
1318	0	0.000557405
1319	0	0.988579
1320	0	0.883357
1321	0	0.936575
1322	0	0.000408217
1323	0	0.000919769
1324	0	0.894502
1325	0	0.00187603
1326	0	0.993602
1327	0	0.000804176
1328	0	1.22481e-05
1329	0	0.001324
1330	0	0.172697
1331	0	0.000587612
1332	0	0.000578582
1333	0	0.442625
1334	0	0.000652749
1335	0	0.96693
1336	0	0.994096
1337	0	0.984024
1338	0	0.000900056
1339	0	0.00063344
1340	0	0.392992
1341	0	0.000522759
1342	0	0.00113149
1343	0	0.000778678
1344	0	0.000518716
1345	0	0.000468338
1346	0	0.000536849
1347	0	0.3305
1348	0	0.000747399
1349	0	0.00112013
1350	0	0.99814
1351	0	0.000942382
1352	0	0.0042328
1353	0	0.132033
1354	0	0.000578843
1355	0	0.888703
1356	0	0.619508
1357	0	0.000515318
1358	0	0.000701943
1359	0	0.999314
1360	0	0.290716
1361	0	0.989586
1362	0	1.22481e-05
1363	0	0.000913538
1364	0	0.000533686
1365	0	0.707153
1366	0	0.820243
1367	0	0.000881035
1368	0	1.22481e-05
1369	0	0.996564
1370	0	0.000664447
1371	0	0.580789
1372	0	0.923989
1373	0	0.040778
1374	0	0.000599113
1375	0	0.000728446
1376	0	0.975419
1377	0	0.000594031
1378	0	0.643886
1379	0	0.000734349
1380	0	0.000846197
1381	0	0.000432103
1382	0	0.990586
1383	0	0.0725945
1384	0	0.980045
1385	0	0.00101496
1386	0	0.000466289
1387	0	0.948191
1388	0	0.602136
1389	0	0.000721016
1390	0	0.0723125
1391	0	0.000630678
1392	0	0.98146
1393	0	0.944629
1394	0	0.000830636
1395	0	0.000847198
1396	0	0.000733603
1397	0	0.000319662
1398	0	0.000683995
1399	0	0.921354
1400	0	0.000495679
1401	0	0.000952596
1402	0	0.0520769
1403	0	0.000578316
1404	0	0.725326
1405	0	0.107268
1406	0	0.000525555
1407	0	0.000420483
1408	0	0.000443746
1409	0	0.591328
1410	0	0.000561542
1411	0	0.000230091
1412	0	0.000682521
1413	0	0.989071
1414	0	0.00524035
1415	0	0.000640403
1416	0	0.000687766
1417	0	0.702002
1418	0	0.000569646
1419	0	0.921302
1420	0	0.314144
1421	0	0.00118702
1422	0	0.912572
1423	0	0.000782612
1424	0	0.000469612
1425	0	0.981004
1426	0	0.0292911
1427	0	0.00130738
1428	0	0.00051193
1429	0	0.000520027
1430	0	0.989508
1431	0	0.81733
1432	0	1.22481e-05
1433	0	1.22481e-05
1434	0	0.805237
1435	0	0.000693066
1436	0	0.00123325
1437	0	0.968432
1438	0	0.923958
1439	0	1.22481e-05
1440	0	0.0448646
1441	0	0.00121975
1442	0	1.22481e-05
1443	0	0.000815436
1444	0	0.000580192
1445	0	0.975868
1446	0	0.00207416
1447	0	0.951988
1448	0	0.642805
1449	0	1.22481e-05
1450	0	0.0005663
1451	0	0.981004
1452	0	0.967365
1453	0	0.00185795
1454	0	0.818101
1455	0	0.000579224
1456	0	0.327197
1457	0	0.0010952
1458	0	0.538307
1459	0	0.986202
1460	0	0.815052
1461	0	0.931035
1462	0	0.000716367
1463	0	0.0031672
1464	0	0.000801465
1465	0	0.000681862
1466	0	0.000975012
1467	0	0.991776
1468	0	0.000811559
1469	0	0.954305
1470	0	0.109525
1471	0	0.0313847
1472	0	0.945549
1473	0	0.00150131
1474	0	0.00560081
1475	0	0.950616
1476	0	0.000405397
1477	0	1.22481e-05
1478	0	1.22481e-05
1479	0	0.617815
1480	0	0.103026
1481	0	0.000908903
1482	0	0.0481745
1483	0	0.958329
1484	0	0.904959
1485	0	0.985523
1486	0	0.000949754
1487	0	0.000607245
1488	0	0.000462344
1489	0	1.22481e-05
1490	0	0.000263345
1491	0	0.931656
1492	0	0.815238
1493	0	0.552515
1494	0	0.00128966
1495	0	0.665458
1496	0	0.00361702
1497	0	0.0407404
1498	0	0.937254
1499	0	0.000515131
1500	0	0.654267
1501	0	0.000807752
1502	0	0.000407506
1503	0	0.000855549
1504	0	0.00636166
1505	0	0.000597046
1506	0	0.0154094
1507	0	0.761744
1508	0	0.00101639
1509	0	0.548787
1510	0	0.993044
1511	0	0.000529483
1512	0	0.546849
1513	0	0.0343692
1514	0	0.764547
1515	0	0.472487
1516	0	0.612505
1517	0	0.994855
1518	0	0.0315632
1519	0	0.000634561
1520	0	0.94916
1521	0	0.879735
1522	0	0.000652641
1523	0	0.986312
1524	0	0.000932318
1525	0	0.000618499
1526	0	0.000586122
1527	0	0.00045161
1528	0	0.000728562
1529	0	0.926879
1530	0	0.00189199
1531	0	0.992669
1532	0	0.000402873
1533	0	0.00069572
1534	0	0.000741556
1535	0	1.22481e-05
1536	0	0.000500902
1537	0	0.00103814
1538	0	0.0679288
1539	0	0.734869
1540	0	0.990669
1541	0	0.000658173
1542	0	0.245985
1543	0	0.000824056
1544	0	0.981872
1545	0	0.998363
1546	0	0.971061
1547	0	0.00050804
1548	0	1.22481e-05
1549	0	0.600862
1550	0	0.777223
1551	0	0.00206462
1552	0	0.00145934
1553	0	0.734286
1554	0	0.941933
1555	0	0.0229812
1556	0	0.000381413
1557	0	0.775241
1558	0	0.000566199
1559	0	0.000612847
1560	0	0.00311529
1561	0	0.000582588
1562	0	0.000641594
1563	0	0.590412
1564	0	0.00091279
1565	0	0.0035154
1566	0	0.898114
1567	0	0.000874283
1568	0	0.000802801
1569	0	0.000742172
1570	0	0.654778
1571	0	0.000209343
1572	0	0.000963778
1573	0	0.00176416
1574	0	0.000472157
1575	0	0.000674708
1576	0	0.989458
1577	0	0.000702945
1578	0	0.000799967
1579	0	0.983294
1580	0	0.000519273
1581	0	1.22481e-05
1582	0	0.000769698
1583	0	0.79577
1584	0	1.22481e-05
1585	0	1.22481e-05
1586	0	0.000829673
1587	0	0.967325
1588	0	0.618923
1589	0	0.00128267
1590	0	0.995921
1591	0	0.00053948
1592	0	0.104041
1593	0	0.0635609
1594	0	0.000644528
1595	0	1.22481e-05
1596	0	0.000581483
1597	0	0.981058
1598	0	0.000624223
1599	0	0.993977
1600	0	0.523734
1601	0	0.000576689
1602	0	0.757536
1603	0	0.000593512
1604	0	0.000700959
1605	0	0.000433249
1606	0	0.552345
1607	0	0.000484519
1608	0	0.976967
1609	0	0.889358
1610	0	0.883932
1611	0	0.000517182
1612	0	0.000537128
1613	0	0.00102531
1614	0	0.294675
1615	0	0.000645491
1616	0	0.00107427
1617	0	0.470674
1618	0	0.00194258
1619	0	0.469812
1620	0	0.026848
1621	0	0.968392
1622	0	0.000929639
1623	0	1.22481e-05
1624	0	0.142829
1625	0	0.962714
1626	0	0.999831
1627	0	0.000751422
1628	0	0.000510326
1629	0	0.17435
1630	0	0.00076807
1631	0	0.000788005
1632	0	0.114539
1633	0	0.930584
1634	0	0.000684994
1635	0	0.993816
1636	0	0.000762313
1637	0	0.000711019
1638	0	0.000546198
1639	0	0.0898533
1640	0	0.000909862
1641	0	0.00110053
1642	0	0.167118
1643	0	0.226997
1644	0	0.000651311
1645	0	0.997001
1646	0	0.0588076
1647	0	0.000582613
1648	0	0.00310629
1649	0	0.0232521
1650	0	0.000615835
1651	0	1.22481e-05
1652	0	0.765042
1653	0	0.695055
1654	0	0.000762287
1655	0	0.000821303
1656	0	0.999754
1657	0	0.000632648
1658	0	0.984902
1659	0	1.22481e-05
1660	0	0.00163447
1661	0	0.902735
1662	0	0.508034
1663	0	0.000304359
1664	0	0.000833763
1665	0	1.22481e-05
1666	0	0.966544
1667	0	0.00103891
1668	0	0.000530576
1669	0	0.000778156
1670	0	0.00108354
1671	0	0.000816974
1672	0	0.0015423
1673	0	0.650571
1674	0	0.00102355
1675	0	0.998222
1676	0	0.141401
1677	0	0.0278746
1678	0	0.386511
1679	0	0.000554524
1680	0	1.22481e-05
1681	0	0.74181
1682	0	0.000771369
1683	0	0.982181
1684	0	0.0175379
1685	0	0.942038
1686	0	0.000621968
1687	0	1.22481e-05
1688	0	0.754513
1689	0	0.901281
1690	0	0.309623
1691	0	0.996648
1692	0	0.000812129
1693	0	0.00548285
1694	0	1.22481e-05
1695	0	0.000538569
1696	0	0.00105429
1697	0	0.742285
1698	0	0.000767584
1699	0	0.373802
1700	0	0.006164
1701	0	0.000606691
1702	0	0.000429415
1703	0	0.769794
1704	0	0.000962067
1705	0	0.000709569
1706	0	0.151735
1707	0	0.00065123
1708	0	0.69964
1709	0	1.22481e-05
1710	0	0.997343
1711	0	0.000601063
1712	0	0.986626
1713	0	0.972931
1714	0	0.00065247
1715	0	0.000610358
1716	0	0.00110637
1717	0	0.000649433
1718	0	0.000335201
1719	0	1.22481e-05
1720	0	0.972664
1721	0	0.908219
1722	0	0.000686326
1723	0	0.0199411
1724	0	0.351581
1725	0	1.22481e-05
1726	0	0.209284
1727	0	1.22481e-05
1728	0	0.954298
1729	0	0.993287
1730	0	0.948908
1731	0	0.999371
1732	0	0.000593997
1733	0	0.0004287
1734	0	0.830258
1735	0	0.480131
1736	0	0.946532
1737	0	0.00067876
1738	0	0.00438273
1739	0	0.000513175
1740	0	0.824461
1741	0	0.957772
1742	0	1.22481e-05
1743	0	0.992665
1744	0	0.000572778
1745	0	0.000557647
1746	0	0.81996
1747	0	0.000645311
1748	0	0.994
1749	0	0.927163
1750	0	0.252821
1751	0	0.022693
1752	0	0.000691416
1753	0	0.000523642
1754	0	0.00690843
1755	0	0.855669
1756	0	0.00112463
1757	0	0.0212607
1758	0	0.929806
1759	0	0.000453204
1760	0	0.000485062
1761	0	0.000896679
1762	0	0.000427076
1763	0	0.000721074
1764	0	0.00118844
1765	0	0.840094
1766	0	0.730689
1767	0	0.987962
1768	0	0.000561302
1769	0	0.000832411
1770	0	0.00193311
1771	0	0.00150083
1772	0	0.000682062
1773	0	0.000355318
1774	0	0.000677788
1775	0	0.934256
1776	0	0.000725251
1777	0	0.42263
1778	0	0.985888
1779	0	0.789514
1780	0	1.22481e-05
1781	0	0.000571251
1782	0	0.886327
1783	0	0.929061
1784	0	0.000574132
1785	0	0.792214
1786	0	0.197385
1787	0	0.00121369
1788	0	0.000761962
1789	0	0.000686567
1790	0	0.996422
1791	0	0.000594371
1792	0	0.00126238
1793	0	1.22481e-05
1794	0	0.00152887
1795	0	0.833997
1796	0	0.00075402
1797	0	0.000592963
1798	0	0.00078403
1799	0	0.953033
1800	0	0.889898
1801	0	0.000973597
1802	0	0.000458569
1803	0	0.92123
1804	0	1.22481e-05
1805	0	0.00107242
1806	0	0.000834
1807	0	1.22481e-05
1808	0	0.000719599
1809	0	0.00120702
1810	0	1.22481e-05
1811	0	0.914214
1812	0	0.000763143
1813	0	0.000904589
1814	0	0.000203659
1815	0	0.000450714
1816	0	0.854992
1817	0	0.817814
1818	0	0.999433
1819	0	0.990446
1820	0	0.00141833
1821	0	0.99908
1822	0	0.660999
1823	0	0.000527969
1824	0	0.845771
1825	0	0.000767775
1826	0	1.22481e-05
1827	0	0.589849
1828	0	0.000836252
1829	0	0.284837
1830	0	0.821783
1831	0	0.0117752
1832	0	0.918423
1833	0	0.000670784
1834	0	0.635058
1835	0	0.000468029
1836	0	0.00059537
1837	0	0.423891
1838	0	0.986856
1839	0	0.00125845
1840	0	0.873599
1841	0	0.97583
1842	0	1.22481e-05
1843	0	0.967524
1844	0	0.345266
1845	0	0.00101699
1846	0	0.000432297
1847	0	0.688427
1848	0	0.000379156
1849	0	0.980649
1850	0	0.000741945
1851	0	0.0180796
1852	0	0.000372126
1853	0	0.999877
1854	0	0.00384931
1855	0	0.0024255
1856	0	0.000394726
1857	0	0.548597
1858	0	0.00195977
1859	0	0.00983722
1860	0	1.22481e-05
1861	0	0.00051768
1862	0	0.803034
1863	0	0.647137
1864	0	0.00105835
1865	0	0.000909541
1866	0	0.000579833
1867	0	0.00102065
1868	0	0.00217478
1869	0	0.000625803
1870	0	0.448658
1871	0	0.849215
1872	0	0.429436
1873	0	1.22481e-05
1874	0	0.975259
1875	0	0.000542829
1876	0	0.000475446
1877	0	0.000693673
1878	0	0.000553841
1879	0	0.000492933
1880	0	0.00116687
1881	0	1.22481e-05
1882	0	0.000765042
1883	0	0.000574488
1884	0	0.908184
1885	0	0.000679223
1886	0	0.993521
1887	0	0.000934318
1888	0	0.00072172
1889	0	0.000695756
1890	0	0.000838583
1891	0	0.0354894
1892	0	0.0457684
1893	0	0.00422509
1894	0	0.000555162
1895	0	0.0605677
1896	0	0.00433373
1897	0	0.915601
1898	0	0.000579554
1899	0	0.993846
1900	0	0.752896
1901	0	0.00390352
1902	0	0.882238
1903	0	0.233977
1904	0	0.000796146
1905	0	0.000606751
1906	0	0.000889415
1907	0	0.00102777
1908	0	0.989921
1909	0	0.000634498
1910	0	0.000608759
1911	0	0.00067589
1912	0	0.983562
1913	0	0.699577
1914	0	0.0162821
1915	0	0.214603
1916	0	0.981869
1917	0	0.995594
1918	0	0.00086671
1919	0	0.046497
1920	0	0.593691
1921	0	0.000741973
1922	0	1.22481e-05
1923	0	0.00562357
1924	0	0.945393
1925	0	0.000732913
1926	0	0.000627083
1927	0	0.00095524
1928	0	0.0319619
1929	0	0.000555023
1930	0	0.984676
1931	0	0.98676
1932	0	0.955983
1933	0	0.000684812
1934	0	0.982366
1935	0	0.0010699
1936	0	0.519431
1937	0	0.00105339
1938	0	0.000513414
1939	0	0.689312
1940	0	0.98665
1941	0	0.984472
1942	0	0.00058712
1943	0	0.00108014
1944	0	0.994677
1945	0	0.999483
1946	0	0.902854
1947	0	0.0591282
1948	0	0.480758
1949	0	0.000525898
1950	0	0.000450494
1951	0	0.00616504
1952	0	0.307809
1953	0	0.00129418
1954	0	0.00285876
1955	0	1.22481e-05
1956	0	0.000737859
1957	0	0.000475832
1958	0	0.998699
1959	0	0.000601457
1960	0	0.00100114
1961	0	0.318033
1962	0	0.966916
1963	0	0.00121783
1964	0	0.711059
1965	0	0.998689
1966	0	0.932235
1967	0	0.000487289
1968	0	0.00036589
1969	0	0.000702145
1970	0	0.000843863
1971	0	0.889765
1972	0	0.97495
1973	0	0.000319825
1974	0	0.000626173
1975	0	0.00158751
1976	0	0.000641198
1977	0	0.77596
1978	0	0.736154
1979	0	0.000591228
1980	0	0.91078
1981	0	0.000588757
1982	0	0.00058248
1983	0	0.781376
1984	0	0.000470666
1985	0	0.0421461
1986	0	0.00101712
1987	0	0.000834785
1988	0	0.02179
1989	0	0.954333
1990	0	0.000771077
1991	0	0.00042492
1992	0	0.0342272
1993	0	0.000667977
1994	0	0.929702
1995	0	0.769117
1996	0	0.940497
1997	0	0.0436481
1998	0	0.246087
[truncated: 1 more rows]

## Sheet: A_6
A_3d_sfy1_n_n_1	Label	Score
0	0	0.758321
1	0	0.0415214
2	0	0.992547
3	0	0.988821
4	0	0.622082
5	0	0.353042
6	0	0.407962
7	0	0.998608
8	0	0.711391
9	0	0.457003
10	0	0.992402
11	0	0.998664
12	0	0.933936
13	0	0.9637
14	0	0.999118
15	0	0.952138
16	0	0.951534
17	0	0.918893
18	0	0.890399
19	0	0.226391
20	0	0.54958
21	0	0.992249
22	0	0.875938
23	0	0.926547
24	0	0.949253
25	0	0.704449
26	0	0.811379
27	0	0.910777
28	0	0.961796
29	0	0.99895
30	0	0.0356859
31	0	0.948229
32	0	0.016537
33	0	0.981982
34	0	0.962874
35	0	0.998918
36	0	0.931068
37	0	0.946741
38	0	0.999254
39	0	0.991103
40	0	0.980909
41	0	0.982628
42	0	0.982017
43	0	0.988622
44	0	0.941321
45	0	0.992342
46	0	0.868304
47	0	0.660907
48	0	0.994135
49	0	0.81923
50	0	0.982754
51	0	0.997546
52	0	0.714731
53	0	0.954796
54	0	0.974608
55	0	0.851439
56	0	0.994551
57	0	0.996494
58	0	0.999897
59	0	0.920861
60	0	0.999493
61	0	0.990383
62	0	0.933173
63	0	0.981718
64	0	0.992372
65	0	0.975264
66	0	0.877877
67	0	0.967296
68	0	0.901004
69	0	0.771096
70	0	0.973964
71	0	0.881593
72	0	0.902046
73	0	0.999374
74	0	0.999421
75	0	0.99929
76	0	0.995194
77	0	0.993495
78	0	0.00942488
79	0	0.938692
80	0	0.999926
81	0	0.0922983
82	0	0.44981
83	0	0.833766
84	0	0.99634
85	0	0.951066
86	0	0.99851
87	0	0.793333
88	0	0.835775
89	0	0.823335
90	0	0.968903
91	0	0.925908
92	0	0.955303
93	0	0.958767
94	0	0.986297
95	0	0.852479
96	0	0.989529
97	0	0.999181
98	0	0.953274
99	0	0.985909
100	0	0.988797
101	0	0.995024
102	0	0.999993
103	0	0.772171
104	0	0.538915
105	0	0.980098
106	0	0.972116
107	0	0.981929
108	0	0.470393
109	0	0.998573
110	0	0.897297
111	0	0.00577946
112	0	0.989761
113	0	0.536854
114	0	0.998324
115	0	0.994873
116	0	0.999997
117	0	0.992873
118	0	0.957187
119	0	0.349949
120	0	0.924383
121	0	0.95052
122	0	0.929467
123	0	0.795622
124	0	0.952272
125	0	0.975748
126	0	0.882173
127	0	0.995289
128	0	0.992456
129	0	0.996239
130	0	0.984145
131	0	0.990123
132	0	0.991778
133	0	0.996749
134	0	0.966996
135	0	0.962894
136	0	0.972887
137	0	0.781946
138	0	0.992331
139	0	0.956918
140	0	0.955794
141	0	0.92902
142	0	0.866951
143	0	0.978429
144	0	0.998591
145	0	0.732938
146	0	0.999378
147	0	0.999943
148	0	0.896488
149	0	0.97726
150	0	0.993687
151	0	0.564748
152	0	0.971267
153	0	0.991214
154	0	0.998812
155	0	0.994837
156	0	0.972469
157	0	0.966601
158	0	0.994629
159	0	0.566646
160	0	0.749698
161	0	0.911708
162	0	0.744929
163	0	0.881043
164	0	0.97203
165	0	0.828409
166	0	0.941618
167	0	0.484646
168	0	0.988147
169	0	0.0652707
170	0	0.971294
171	0	0.157378
172	0	0.996489
173	0	0.954529
174	0	0.990689
175	0	0.999883
176	0	0.999553
177	0	0.997215
178	0	0.651688
179	0	0.329793
180	0	0.702687
181	0	0.999192
182	0	0.987778
183	0	0.897978
184	0	0.986177
185	0	0.279309
186	0	0.418659
187	0	0.992815
188	0	0.995707
189	0	0.981537
190	0	0.985669
191	0	0.414573
192	0	0.964575
193	0	0.976971
194	0	0.703553
195	0	0.977428
196	0	0.906402
197	0	0.996809
198	0	0.999269
199	0	0.971168
200	0	0.177416
201	0	0.999312
202	0	0.936375
203	0	0.96467
204	0	0.741317
205	0	0.540352
206	0	0.999161
207	0	0.846896
208	0	0.927538
209	0	0.941289
210	0	0.992907
211	0	0.77659
212	0	0.918025
213	0	0.648245
214	0	0.957667
215	0	0.839155
216	0	0.993784
217	0	0.983146
218	0	0.996998
219	0	0.984474
220	0	0.514804
221	0	0.828455
222	0	0.99305
223	0	0.996938
224	0	0.998061
225	0	0.991214
226	0	0.997251
227	0	0.927144
228	0	0.0789351
229	0	0.988235
230	0	0.967658
231	0	0.960196
232	0	0.397031
233	0	0.0567814
234	0	0.985377
235	0	0.796634
236	0	0.961752
237	0	0.996402
238	0	0.998765
239	0	0.964102
240	0	0.984497
241	0	0.46369
242	0	0.868265
243	0	0.924712
244	0	0.703553
245	0	0.998993
246	0	0.803024
247	0	0.733896
248	0	0.171543
249	0	0.903103
250	0	0.931518
251	0	0.995679
252	0	0.989328
253	0	0.98407
254	0	0.984968
255	0	0.606869
256	0	0.729268
257	0	0.983981
258	0	0.315703
259	0	0.99181
260	0	0.991581
261	0	0.98243
262	0	0.919563
263	0	0.986844
264	0	0.555556
265	0	0.949622
266	0	0.999792
267	0	0.982566
268	0	0.619856
269	0	0.996485
270	0	0.892585
271	0	0.965448
272	0	0.796026
273	0	0.220797
274	0	0.995535
275	0	0.885359
276	0	0.964915
277	0	0.760439
278	0	0.995591
279	0	0.948283
280	0	0.994333
281	0	0.953439
282	0	0.820587
283	0	0.874725
284	0	0.992082
285	0	0.999386
286	0	0.982821
287	0	0.99428
288	0	0.947019
289	0	0.420503
290	0	0.836705
291	0	0.947258
292	0	0.963565
293	0	0.990412
294	0	0.990394
295	0	0.473894
296	0	0.66274
297	0	0.957581
298	0	0.809339
299	0	0.9868
300	0	0.999623
301	0	0.98412
302	0	0.466286
303	0	0.998594
304	0	0.951586
305	0	0.997296
306	0	0.825767
307	0	0.858444
308	0	0.98814
309	0	0.981123
310	0	0.964304
311	0	0.876355
312	0	0.999052
313	0	0.996611
314	0	0.996403
315	0	0.994829
316	0	0.946609
317	0	0.998801
318	0	0.961832
319	0	0.619178
320	0	0.964556
321	0	0.970782
322	0	0.943471
323	0	0.992329
324	0	0.992201
325	0	0.797337
326	0	0.897148
327	0	0.790029
328	0	0.892654
329	0	0.998281
330	0	0.994312
331	0	0.0358562
332	0	0.987169
333	0	0.981013
334	0	0.974237
335	0	0.98062
336	0	0.0740425
337	0	0.894598
338	0	0.977692
339	0	0.981882
340	0	0.967318
341	0	0.976594
342	0	0.999996
343	0	0.743589
344	0	0.945637
345	0	0.765469
346	0	0.972194
347	0	0.172802
348	0	0.808011
349	0	0.91211
350	0	0.723032
351	0	0.510045
352	0	0.943799
353	0	0.520102
354	0	0.974606
355	0	0.629136
356	0	0.749473
357	0	0.974346
358	0	0.862239
359	0	0.944072
360	0	0.881026
361	0	0.988122
362	0	0.874222
363	0	0.227813
364	0	0.993958
365	0	0.964572
366	0	0.88147
367	0	0.746501
368	0	0.999492
369	0	0.86289
370	0	0.984566
371	0	0.971009
372	0	0.971053
373	0	0.476534
374	0	0.996892
375	0	0.746687
376	0	0.961598
377	0	0.884733
378	0	0.384581
379	0	0.48708
380	0	0.997517
381	0	0.832529
382	0	0.994091
383	0	0.958408
384	0	0.999454
385	0	0.98669
386	0	0.184221
387	0	0.66415
388	0	0.450481
389	0	0.963407
390	0	0.987678
391	0	0.919533
392	0	0.866525
393	0	0.918925
394	0	0.822798
395	0	0.994611
396	0	0.981951
397	0	0.967786
398	0	0.960823
399	0	0.999517
400	0	0.994251
401	0	0.989054
402	0	0.994271
403	0	0.713343
404	0	0.892726
405	0	0.995366
406	0	0.0852485
407	0	0.502621
408	0	0.550546
409	0	0.930701
410	0	0.991275
411	0	0.965541
412	0	0.0754453
413	0	0.496981
414	0	0.815415
415	0	0.968518
416	0	0.997198
417	0	0.999975
418	0	0.962358
419	0	0.923288
420	0	0.990426
421	0	0.844275
422	0	0.513647
423	0	0.384107
424	0	0.946712
425	0	0.975186
426	0	0.884464
427	0	0.981876
428	0	0.987638
429	0	0.655655
430	0	0.81429
431	0	0.913491
432	0	0.947008
433	0	0.841692
434	0	0.997082
435	0	0.981385
436	0	0.991264
437	0	0.616416
438	0	0.957988
439	0	0.669309
440	0	0.373653
441	0	0.729814
442	0	0.984623
443	0	0.933145
444	0	0.983504
445	0	0.426691
446	0	0.821773
447	0	0.983175
448	0	0.988402
449	0	0.998465
450	0	0.931461
451	0	0.318011
452	0	0.996302
453	0	0.942647
454	0	0.972723
455	0	0.999368
456	0	0.981247
457	0	0.992597
458	0	1
459	0	0.933295
460	0	0.990637
461	0	0.947864
462	0	0.94709
463	0	0.908899
464	0	0.992195
465	0	0.882921
466	0	0.0861726
467	0	0.957099
468	0	0.997699
469	0	0.633034
470	0	0.980605
471	0	0.978896
472	0	0.990899
473	0	0.996319
474	0	0.996081
475	0	0.955628
476	0	0.867092
477	0	0.644645
478	0	0.999371
479	0	0.960179
480	0	0.999061
481	0	0.933881
482	0	0.859589
483	0	0.998928
484	0	0.839356
485	0	0.974597
486	0	0.909137
487	0	0.971058
488	0	0.978015
489	0	0.943898
490	0	0.985012
491	0	0.985053
492	0	0.810804
493	0	0.99932
494	0	0.989861
495	0	0.970503
496	0	0.999392
497	0	0.844534
498	0	0.996336
499	0	0.765734
500	0	0.849912
501	0	0.96597
502	0	0.998179
503	0	0.830659
504	0	0.995687
505	0	0.658593
506	0	0.971789
507	0	0.99135
508	0	0.680484
509	0	0.0700271
510	0	0.940104
511	0	0.891327
512	0	0.990219
513	0	0.968596
514	0	0.886338
515	0	0.995282
516	0	0.0584272
517	0	0.991485
518	0	0.868161
519	0	0.892416
520	0	0.955104
521	0	0.99052
522	0	0.910333
523	0	0.958779
524	0	0.00503862
525	0	0.967886
526	0	0.994674
527	0	0.0266312
528	0	0.878383
529	0	0.16651
530	0	0.830887
531	0	0.933563
532	0	0.990174
533	0	0.968329
534	0	0.99106
535	0	0.983864
536	0	0.752787
537	0	0.95126
538	0	0.877225
539	0	0.98921
540	0	0.960985
541	0	0.988817
542	0	0.959869
543	0	0.565017
544	0	0.97008
545	0	0.990482
546	0	0.998949
547	0	0.994103
548	0	0.937217
549	0	0.957337
550	0	0.993797
551	0	0.891646
552	0	0.994089
553	0	0.970333
554	0	0.955489
555	0	0.811537
556	0	0.725068
557	0	0.716416
558	0	0.995489
559	0	0.693909
560	0	0.999705
561	0	0.435361
562	0	0.991107
563	0	0.98653
564	0	0.993703
565	0	0.775681
566	0	0.933059
567	0	0.636274
568	0	0.897248
569	0	0.807519
570	0	0.992892
571	0	0.946477
572	0	0.711189
573	0	0.885017
574	0	0.902404
575	0	0.78878
576	0	0.552424
577	0	0.972675
578	0	0.98452
579	0	0.994942
580	0	0.930392
581	0	0.842086
582	0	0.98035
583	0	0.787224
584	0	0.930443
585	0	0.996334
586	0	0.982133
587	0	0.994978
588	0	0.870457
589	0	0.99535
590	0	0.984972
591	0	0.912189
592	0	0.0383001
593	0	0.980309
594	0	0.987911
595	0	0.998849
596	0	0.988186
597	0	0.998033
598	0	0.63133
599	0	0.840026
600	0	0.937593
601	0	0.989089
602	0	0.982926
603	0	0.94827
604	0	0.990885
605	0	0.997649
606	0	0.988112
607	0	0.967419
608	0	0.167741
609	0	0.848689
610	0	0.996207
611	0	0.99613
612	0	0.999118
613	0	0.900482
614	0	0.955987
615	0	0.961301
616	0	0.799872
617	0	0.988063
618	0	0.993418
619	0	0.678831
620	0	0.0144055
621	0	0.997703
622	0	0.997052
623	0	0.977586
624	0	0.845033
625	0	0.977211
626	0	0.997547
627	0	0.977758
628	0	0.928395
629	0	0.921872
630	0	0.943317
631	0	0.989672
632	0	0.963706
633	0	0.973342
634	0	0.175905
635	0	0.985811
636	0	0.999997
637	0	0.960893
638	0	0.877914
639	0	0.953819
640	0	0.994573
641	0	0.982937
642	0	0.99132
643	0	0.485148
644	0	0.93592
645	0	0.99691
646	0	0.914223
647	0	0.627928
648	0	0.672962
649	0	0.941945
650	0	0.946436
651	0	0.674029
652	0	0.998668
653	0	0.996672
654	0	0.957551
655	0	0.983966
656	0	0.970427
657	0	0.982076
658	0	0.9448
659	0	0.910795
660	0	0.0443867
661	0	0.51424
662	0	0.616465
663	0	0.889246
664	0	0.953422
665	0	0.999965
666	0	0.971473
667	0	0.924318
668	0	0.962389
669	0	0.931804
670	0	0.996712
671	0	0.580372
672	0	0.496129
673	0	0.474228
674	0	0.80392
675	0	0.998638
676	0	0.995445
677	0	0.961999
678	0	0.614799
679	0	0.99346
680	0	0.975833
681	0	0.870254
682	0	0.956334
683	0	0.991983
684	0	0.971723
685	0	0.811893
686	0	0.897568
687	0	0.855463
688	0	0.996047
689	0	0.996016
690	0	0.942789
691	0	0.966547
692	0	0.974216
693	0	0.416202
694	0	0.825212
695	0	0.75984
696	0	0.935921
697	0	0.999094
698	0	0.999284
699	0	0.994276
700	0	0.997684
701	0	0.990747
702	0	1
703	0	0.885969
704	0	0.998217
705	0	0.990372
706	0	0.9062
707	0	0.99557
708	0	0.996268
709	0	0.924857
710	0	0.509151
711	0	0.990617
712	0	0.967619
713	0	0.96616
714	0	0.99308
715	0	0.996945
716	0	0.884777
717	0	0.939918
718	0	0.917461
719	0	0.886066
720	0	0.923906
721	0	0.739674
722	0	0.986161
723	0	0.512864
724	0	0.896155
725	0	0.857782
726	0	0.770144
727	0	0.737872
728	0	0.882769
729	0	0.417168
730	0	0.997046
731	0	0.954389
732	0	0.994402
733	0	0.816714
734	0	0.999951
735	0	0.961846
736	0	0.646579
737	0	0.0100578
738	0	0.661959
739	0	0.834822
740	0	0.998986
741	0	0.681484
742	0	0.996583
743	0	0.388841
744	0	0.182148
745	0	0.982219
746	0	0.8968
747	0	0.989719
748	0	0.816469
749	0	0.955422
750	0	0.81439
751	0	0.983561
752	0	0.400519
753	0	0.985327
754	0	0.80104
755	0	0.956393
756	0	0.952854
757	0	0.384777
758	0	0.710224
759	0	0.994844
760	0	0.907139
761	0	0.809683
762	0	0.84594
763	0	0.00334816
764	0	0.985859
765	0	0.982626
766	0	0.0882093
767	0	0.87308
768	0	0.837308
769	0	0.0409265
770	0	0.994209
771	0	0.995322
772	0	0.986286
773	0	0.995189
774	0	0.98269
775	0	0.279887
776	0	0.986153
777	0	0.969158
778	0	0.990307
779	0	0.996031
780	0	0.98423
781	0	0.929715
782	0	0.953272
783	0	0.999364
784	0	0.954504
785	0	0.967758
786	0	0.99139
787	0	0.848024
788	0	0.984283
789	0	0.991386
790	0	0.642168
791	0	0.19799
792	0	0.770288
793	0	0.975987
794	0	0.95588
795	0	0.743773
796	0	0.983985
797	0	0.906238
798	0	0.930905
799	0	0.995976
800	0	0.754078
801	0	0.975669
802	0	0.988426
803	0	0.988231
804	0	0.946388
805	0	0.995098
806	0	0.996246
807	0	0.953605
808	0	0.92179
809	0	0.995135
810	0	0.996836
811	0	0.855592
812	0	0.724981
813	0	0.81665
814	0	0.812082
815	0	0.939788
816	0	0.599919
817	0	0.421686
818	0	0.997401
819	0	0.96738
820	0	0.752376
821	0	0.843561
822	0	0.979691
823	0	0.998806
824	0	0.997169
825	0	0.940541
826	0	0.998258
827	0	0.991669
828	0	0.168955
829	0	0.00154057
830	0	0.965726
831	0	0.627115
832	0	0.949257
833	0	0.997217
834	0	0.957227
835	0	0.994412
836	0	0.936148
837	0	0.831129
838	0	0.759599
839	0	0.996097
840	0	0.931234
841	0	0.730123
842	0	0.998288
843	0	0.978249
844	0	0.992492
845	0	0.863848
846	0	0.856886
847	0	0.884354
848	0	0.929501
849	0	0.997559
850	0	0.0909306
851	0	0.993486
852	0	0.965781
853	0	0.774442
854	0	0.621805
855	0	0.869515
856	0	0.995172
857	0	0.86124
858	0	0.720575
859	0	0.984526
860	0	0.99295
861	0	0.620435
862	0	0.983405
863	0	0.999711
864	0	0.911307
865	0	0.946865
866	0	0.129553
867	0	0.991388
868	0	0.170579
869	0	0.674883
870	0	0.943414
871	0	0.995177
872	0	0.99292
873	0	0.933408
874	0	0.961294
875	0	0.748743
876	0	0.972769
877	0	0.983827
878	0	0.995639
879	0	0.879479
880	0	0.543532
881	0	0.997853
882	0	0.914866
883	0	0.356048
884	0	0.999771
885	0	0.967044
886	0	0.296877
887	0	0.986765
888	0	0.859703
889	0	0.975089
890	0	0.638974
891	0	0.978138
892	0	0.989374
893	0	0.706901
894	0	0.387605
895	0	0.322928
896	0	0.931574
897	0	0.995522
898	0	0.975304
899	0	0.876313
900	0	0.831623
901	0	0.999832
902	0	0.986809
903	0	0.997876
904	0	0.977911
905	0	0.980017
906	0	0.982288
907	0	0.620247
908	0	0.98986
909	0	0.898389
910	0	0.784774
911	0	0.96475
912	0	0.984306
913	0	0.996211
914	0	0.988765
915	0	0.982666
916	0	0.949052
917	0	0.939317
918	0	0.997405
919	0	0.841377
920	0	0.979956
921	0	0.991325
922	0	0.075506
923	0	0.987297
924	0	0.950911
925	0	0.99147
926	0	0.982766
927	0	0.932435
928	0	0.99181
929	0	0.882882
930	0	0.993669
931	0	0.994086
932	0	0.923471
933	0	0.892266
934	0	0.998417
935	0	0.989193
936	0	0.580017
937	0	0.9987
938	0	0.85514
939	0	0.998903
940	0	0.997318
941	0	0.821862
942	0	0.969244
943	0	0.912239
944	0	0.980122
945	0	0.977239
946	0	0.66331
947	0	0.862029
948	0	0.239044
949	0	0.982856
950	0	0.133284
951	0	0.999438
952	0	0.726721
953	0	0.498323
954	0	0.966369
955	0	0.877421
956	0	0.997574
957	0	0.0756402
958	0	0.83755
959	0	0.964591
960	0	0.999905
961	0	0.993364
962	0	0.734067
963	0	0.997828
964	0	0.562903
965	0	0.92049
966	0	0.746155
967	0	0.978265
968	0	0.991222
969	0	0.999653
970	0	0.999644
971	0	0.907605
972	0	0.9981
973	0	0.109799
974	0	0.870146
975	0	0.9551
976	0	0.968407
977	0	0.853401
978	0	0.917661
979	0	0.479195
980	0	0.263398
981	0	0.983866
982	0	0.99999
983	0	0.915855
984	0	0.987772
985	0	0.975064
986	0	0.992164
987	0	0.978566
988	0	0.916108
989	0	0.955798
990	0	1
991	0	0.467306
992	0	0.995217
993	0	0.96774
994	0	0.681763
995	0	0.937378
996	0	0.66528
997	0	0.984637
998	0	0.969905
999	0	0.983516
1000	0	0.962063
1001	0	0.98021
1002	0	0.994849
1003	0	0.995163
1004	0	0.798172
1005	0	0.735321
1006	0	0.828841
1007	0	0.941185
1008	0	0.999411
1009	0	0.98321
1010	0	0.996484
1011	0	0.99567
1012	0	0.983911
1013	0	0.983593
1014	0	0.980686
1015	0	0.995888
1016	0	0.92671
1017	0	0.773068
1018	0	0.74266
1019	0	0.981505
1020	0	0.994701
1021	0	0.962496
1022	0	0.978189
1023	0	0.767752
1024	0	0.984729
1025	0	0.973269
1026	0	0.714677
1027	0	0.925727
1028	0	0.855396
1029	0	0.99848
1030	0	0.988498
1031	0	0.954731
1032	0	0.833287
1033	0	0.288793
1034	0	0.949201
1035	0	0.258825
1036	0	0.911289
1037	0	0.503874
1038	0	0.226295
1039	0	0.559228
1040	0	0.181922
1041	0	0.458562
1042	0	0.969468
1043	0	0.998339
1044	0	0.6756
1045	0	0.947135
1046	0	0.00722144
1047	0	0.916125
1048	0	0.993894
1049	0	0.956093
1050	0	0.906495
1051	0	0.983667
1052	0	0.990052
1053	0	0.997285
1054	0	0.990893
1055	0	0.530692
1056	0	0.777099
1057	0	0.995669
1058	0	0.931677
1059	0	0.739177
1060	0	0.972781
1061	0	0.916694
1062	0	0.774818
1063	0	0.990902
1064	0	0.919121
1065	0	0.872204
1066	0	0.794944
1067	0	0.977335
1068	0	0.934523
1069	0	0.977084
1070	0	0.989905
1071	0	0.976513
1072	0	0.961045
1073	0	0.858295
1074	0	0.97503
1075	0	0.894714
1076	0	0.993954
1077	0	0.962784
1078	0	0.895749
1079	0	0.728414
1080	0	0.811177
1081	0	0.708184
1082	0	0.60228
1083	0	0.997703
1084	0	0.947175
1085	0	0.800492
1086	0	0.910871
1087	0	0.649909
1088	0	0.94154
1089	0	0.958786
1090	0	0.986743
1091	0	0.998554
1092	0	0.938985
1093	0	0.68641
1094	0	0.787323
1095	0	0.939175
1096	0	0.498217
1097	0	0.985848
1098	0	0.927123
1099	0	0.95078
1100	0	0.957435
1101	0	0.90832
1102	0	0.870132
1103	0	0.991456
1104	0	0.702066
1105	0	0.973511
1106	0	0.988165
1107	0	0.986862
1108	0	0.896908
1109	0	0.977266
1110	0	0.969006
1111	0	0.987322
1112	0	0.988449
1113	0	0.945063
1114	0	0.98602
1115	0	0.128224
1116	0	0.738067
1117	0	0.829071
1118	0	0.965377
1119	0	0.987962
1120	0	0.674366
1121	0	0.999017
1122	0	0.947813
1123	0	0.972224
1124	0	0.992947
1125	0	0.95456
1126	0	0.969519
1127	0	0.612273
1128	0	0.429891
1129	0	0.879317
1130	0	0.294813
1131	0	0.967818
1132	0	0.693542
1133	0	0.902379
1134	0	0.046231
1135	0	0.943774
1136	0	0.937054
1137	0	0.221864
1138	0	0.964343
1139	0	0.996472
1140	0	0.821844
1141	0	0.591712
1142	0	0.944615
1143	0	0.977275
1144	0	0.919092
1145	0	0.968664
1146	0	0.997562
1147	0	0.838681
1148	0	0.658963
1149	0	0.994385
1150	0	0.0783683
1151	0	0.741958
1152	0	0.142182
1153	0	0.985409
1154	0	0.672675
1155	0	0.993983
1156	0	0.992788
1157	0	0.97626
1158	0	0.881447
1159	0	0.995945
1160	0	0.826498
1161	0	0.99921
1162	0	0.849589
1163	0	0.985846
1164	0	0.984352
1165	0	0.965409
1166	0	0.361239
1167	0	0.989149
1168	0	0.514724
1169	0	0.992501
1170	0	0.638042
1171	0	0.925482
1172	0	0.987355
1173	0	0.6002
1174	0	0.999108
1175	0	0.983557
1176	0	0.982858
1177	0	0.985385
1178	0	0.713175
1179	0	0.128185
1180	0	0.700163
1181	0	0.977461
1182	0	0.991394
1183	0	0.998535
1184	0	0.900741
1185	0	0.945782
1186	0	0.21762
1187	0	0.972025
1188	0	0.981878
1189	0	0.982083
1190	0	0.942485
1191	0	0.991472
1192	0	0.893295
1193	0	0.99787
1194	0	0.96012
1195	0	0.985384
1196	0	0.99931
1197	0	0.820041
1198	0	0.948615
1199	0	0.889389
1200	0	0.989399
1201	0	0.440278
1202	0	0.999884
1203	0	0.760584
1204	0	0.87549
1205	0	0.947801
1206	0	0.949106
1207	0	0.995555
1208	0	0.992118
1209	0	0.878454
1210	0	0.850513
1211	0	0.563807
1212	0	0.977365
1213	0	0.976632
1214	0	0.499109
1215	0	0.974965
1216	0	0.968566
1217	0	0.888894
1218	0	0.741782
1219	0	0.99212
1220	0	0.975792
1221	0	0.997942
1222	0	0.983712
1223	0	0.932352
1224	0	0.641865
1225	0	0.995997
1226	0	0.99134
1227	0	0.838822
1228	0	0.993957
1229	0	0.986885
1230	0	0.919035
1231	0	0.966157
1232	0	0.976443
1233	0	0.253914
1234	0	0.999962
1235	0	0.99585
1236	0	0.598908
1237	0	0.982972
1238	0	0.390025
1239	0	0.765698
1240	0	0.663358
1241	0	0.970667
1242	0	0.945321
1243	0	0.992558
1244	0	0.842989
1245	0	0.965248
1246	0	0.995575
1247	0	0.993404
1248	0	0.00279988
1249	0	0.66234
1250	0	0.996023
1251	0	0.999675
1252	0	0.967724
1253	0	0.203236
1254	0	0.931089
1255	0	0.966317
1256	0	0.176088
1257	0	0.92247
1258	0	0.996492
1259	0	0.991427
1260	0	0.993825
1261	0	0.463665
1262	0	0.683474
1263	0	0.90429
1264	0	0.969377
1265	0	0.925202
1266	0	0.940457
1267	0	0.990983
1268	0	0.991289
1269	0	0.84475
1270	0	0.997476
1271	0	0.420552
1272	0	0.998883
1273	0	0.985754
1274	0	0.402149
1275	0	0.92679
1276	0	0.999844
1277	0	0.999382
1278	0	0.93883
1279	0	0.974501
1280	0	0.999812
1281	0	0.993814
1282	0	0.991244
1283	0	0.909227
1284	0	0.998472
1285	0	0.928919
1286	0	0.905736
1287	0	0.159873
1288	0	0.894991
1289	0	0.582586
1290	0	0.853791
1291	0	0.938194
1292	0	0.965978
1293	0	0.876471
1294	0	0.99025
1295	0	0.970286
1296	0	0.994023
1297	0	0.983277
1298	0	0.993336
1299	0	0.939162
1300	0	0.979007
1301	0	0.816467
1302	0	0.996768
1303	0	0.960895
1304	0	1
1305	0	0.999803
1306	0	0.947581
1307	0	0.958329
1308	0	0.0898264
1309	0	0.961636
1310	0	0.90291
1311	0	0.731746
1312	0	0.988441
1313	0	0.935987
1314	0	0.832551
1315	0	0.994462
1316	0	0.992136
1317	0	0.961847
1318	0	0.862267
1319	0	0.961541
1320	0	0.962291
1321	0	0.999417
1322	0	0.769406
1323	0	0.107952
1324	0	0.998478
1325	0	0.999998
1326	0	0.84257
1327	0	0.967205
1328	0	0.985356
1329	0	0.769113
1330	0	0.89298
1331	0	0.107661
1332	0	0.541166
1333	0	0.267531
1334	0	0.897035
1335	0	0.991481
1336	0	0.988069
1337	0	0.989924
1338	0	0.564281
1339	0	0.988874
1340	0	0.979703
1341	0	0.996906
1342	0	0.968039
1343	0	0.968945
1344	0	0.743802
1345	0	0.991283
1346	0	0.843779
1347	0	0.874602
1348	0	0.955483
1349	0	0.913569
1350	0	0.998759
1351	0	0.744678
1352	0	0.89701
1353	0	0.963345
1354	0	0.900054
1355	0	0.99492
1356	0	0.666174
1357	0	0.955907
1358	0	0.666291
1359	0	0.815766
1360	0	0.144675
1361	0	0.980594
1362	0	0.456603
1363	0	0.271519
1364	0	0.688285
1365	0	0.742717
1366	0	0.895542
1367	0	0.935201
1368	0	0.726263
1369	0	0.886544
1370	0	0.991874
1371	0	0.968988
1372	0	0.961507
1373	0	0.937975
1374	0	0.908626
1375	0	0.434983
1376	0	0.992238
1377	0	0.988706
1378	0	0.966956
1379	0	0.985556
1380	0	0.60817
1381	0	0.856863
1382	0	0.884182
1383	0	0.994573
1384	0	0.991337
1385	0	0.981462
1386	0	0.966352
1387	0	0.839717
1388	0	0.986401
1389	0	0.989774
1390	0	0.842461
1391	0	0.903295
1392	0	0.915993
1393	0	0.994783
1394	0	0.836708
1395	0	0.803678
1396	0	0.872838
1397	0	0.861932
1398	0	0.943073
1399	0	0.981134
1400	0	0.980505
1401	0	0.997849
1402	0	0.930769
1403	0	0.76005
1404	0	0.0760816
1405	0	0.988041
1406	0	0.742078
1407	0	0.956553
1408	0	0.968694
1409	0	0.943188
1410	0	0.948829
1411	0	0.998411
1412	0	0.358597
1413	0	0.199827
1414	0	0.666108
1415	0	0.916775
1416	0	0.976015
1417	0	0.887014
1418	0	0.979096
1419	0	0.949885
1420	0	0.96501
1421	0	0.999227
1422	0	0.668383
1423	0	0.106182
1424	0	0.901814
1425	0	0.804093
1426	0	0.589654
1427	0	0.96477
1428	0	0.998036
1429	0	0.9783
1430	0	0.959716
1431	0	0.990282
1432	0	0.996147
1433	0	0.979074
1434	0	0.615934
1435	0	0.974203
1436	0	0.989296
1437	0	0.688976
1438	0	0.985743
1439	0	0.956851
1440	0	0.994044
1441	0	0.978088
1442	0	0.70418
1443	0	0.927604
1444	0	0.976643
1445	0	0.972402
1446	0	0.987941
1447	0	0.999906
1448	0	0.82537
1449	0	0.851951
1450	0	0.977421
1451	0	0.990113
1452	0	0.947098
1453	0	0.964516
1454	0	0.676695
1455	0	0.915975
1456	0	0.995706
1457	0	0.999122
1458	0	0.918065
1459	0	0.78869
1460	0	0.994281
1461	0	0.973158
1462	0	0.997713
1463	0	0.999688
1464	0	0.995791
1465	0	0.996423
1466	0	0.985918
1467	0	0.985599
1468	0	0.997688
1469	0	0.929797
1470	0	0.820535
1471	0	0.00839647
1472	0	0.997836
1473	0	0.954966
1474	0	0.98927
1475	0	0.917544
1476	0	0.934737
1477	0	0.964507
1478	0	0.707664
1479	0	0.883825
1480	0	0.673034
1481	0	0.995755
1482	0	0.900356
1483	0	0.992181
1484	0	0.991455
1485	0	0.930696
1486	0	0.871521
1487	0	0.934802
1488	0	0.954306
1489	0	0.798273
1490	0	0.867597
1491	0	0.888626
1492	0	0.993034
1493	0	0.918296
1494	0	0.997274
1495	0	0.950826
1496	0	0.431077
1497	0	0.945126
1498	0	0.984331
1499	0	0.785979
1500	0	0.949151
1501	0	0.985941
1502	0	0.999964
1503	0	0.672378
1504	0	0.905118
1505	0	0.0138393
1506	0	0.734474
1507	0	0.754152
1508	0	0.971464
1509	0	0.806459
1510	0	0.992011
1511	0	0.99963
1512	0	0.997042
1513	0	0.597927
1514	0	0.836053
1515	0	0.916057
1516	0	0.980875
1517	0	0.987564
1518	0	0.981922
1519	0	0.979481
1520	0	0.983873
1521	0	0.766126
1522	0	0.962597
1523	0	0.132624
1524	0	0.986676
1525	0	0.99313
1526	0	0.926111
1527	0	0.980395
1528	0	0.984384
1529	0	0.917338
1530	0	0.999276
1531	0	0.953445
1532	0	0.961976
1533	0	0.922692
1534	0	0.954821
1535	0	0.996965
1536	0	0.924632
1537	0	0.91414
1538	0	0.389239
1539	0	0.98959
1540	0	0.923231
1541	0	0.928008
1542	0	0.393793
1543	0	0.815295
1544	0	0.801518
1545	0	0.999232
1546	0	0.943323
1547	0	0.53632
1548	0	0.996343
1549	0	0.849916
1550	0	0.0564399
1551	0	0.969395
1552	0	0.85296
1553	0	0.992808
1554	0	0.956739
1555	0	0.924003
1556	0	0.502307
1557	0	0.981419
1558	0	0.911696
1559	0	0.941634
1560	0	0.987938
1561	0	0.48154
1562	0	0.976252
1563	0	0.958061
1564	0	0.699741
1565	0	0.90117
1566	0	0.911017
1567	0	0.999325
1568	0	0.696035
1569	0	0.949674
1570	0	0.395518
1571	0	0.97183
1572	0	0.016642
1573	0	0.751061
1574	0	0.976503
1575	0	0.944858
1576	0	0.949934
1577	0	0.915219
1578	0	0.821687
1579	0	0.998254
1580	0	0.940859
1581	0	0.99962
1582	0	0.987037
1583	0	0.406631
1584	0	0.993306
1585	0	0.00951911
1586	0	0.995313
1587	0	0.986137
1588	0	0.370963
1589	0	0.0682048
1590	0	0.947659
1591	0	0.799419
1592	0	0.905897
1593	0	0.998898
1594	0	0.989495
1595	0	0.977695
1596	0	0.979442
1597	0	0.213374
1598	0	0.985495
1599	0	0.588907
1600	0	0.956474
1601	0	0.958301
1602	0	0.95792
1603	0	0.838884
1604	0	0.990251
1605	0	0.994384
1606	0	0.773032
1607	0	0.101158
1608	0	0.986415
1609	0	0.979961
1610	0	0.99712
1611	0	0.94009
1612	0	0.899214
1613	0	0.979809
1614	0	0.958942
1615	0	0.998076
1616	0	0.999225
1617	0	0.964999
1618	0	0.775792
1619	0	0.749554
1620	0	0.978426
1621	0	0.472113
1622	0	0.92753
1623	0	0.98345
1624	0	0.992055
1625	0	0.986052
1626	0	0.706499
1627	0	0.82267
1628	0	0.984696
1629	0	0.399635
1630	0	0.946649
1631	0	0.991851
1632	0	0.832323
1633	0	0.121566
1634	0	0.993054
1635	0	0.882826
1636	0	0.985049
1637	0	0.43536
1638	0	0.995146
1639	0	0.560768
1640	0	0.652254
1641	0	0.990902
1642	0	0.923112
1643	0	0.981697
1644	0	0.990679
1645	0	0.991329
1646	0	0.964395
1647	0	0.69609
1648	0	0.992442
1649	0	0.967704
1650	0	0.914895
1651	0	0.452816
1652	0	0.910157
1653	0	0.987169
1654	0	0.993476
1655	0	0.801069
1656	0	0.918005
1657	0	0.958208
1658	0	0.998755
1659	0	0.992802
1660	0	0.974582
1661	0	0.996747
1662	0	0.991611
1663	0	0.988884
1664	0	0.979877
1665	0	0.301455
1666	0	0.835334
1667	0	0.97314
1668	0	0.894234
1669	0	0.973745
1670	0	0.929302
1671	0	0.954222
1672	0	0.86786
1673	0	0.898209
1674	0	0.409284
1675	0	0.893302
1676	0	0.871537
1677	0	0.934334
1678	0	0.102681
1679	0	0.722975
1680	0	0.975741
1681	0	0.992377
1682	0	0.959445
1683	0	0.925771
1684	0	0.972976
1685	0	0.508465
1686	0	0.782001
1687	0	0.998722
1688	0	0.154889
1689	0	0.774592
1690	0	0.987976
1691	0	0.951468
1692	0	0.92854
1693	0	0.990856
1694	0	0.858507
1695	0	0.768117
1696	0	0.995018
1697	0	0.885216
1698	0	0.925967
1699	0	0.988985
1700	0	0.948324
1701	0	0.886366
1702	0	0.986368
1703	0	0.832623
1704	0	0.102496
1705	0	0.987548
1706	0	0.986845
1707	0	0.904795
1708	0	0.885606
1709	0	0.991916
1710	0	0.716263
1711	0	0.993774
1712	0	0.812785
1713	0	0.997838
1714	0	0.150738
1715	0	0.958931
1716	0	0.9916
1717	0	0.996164
1718	0	0.979858
1719	0	0.962604
1720	0	0.932004
1721	0	0.966678
1722	0	0.980328
1723	0	0.998005
1724	0	0.419344
1725	0	0.982152
1726	0	0.93374
1727	0	0.994444
1728	0	0.97663
1729	0	0.991382
1730	0	0.961132
1731	0	0.473146
1732	0	0.888416
1733	0	0.94705
1734	0	0.999777
1735	0	0.945889
1736	0	0.820634
1737	0	0.835441
1738	0	0.916424
1739	0	0.986496
1740	0	0.722545
1741	0	0.660489
1742	0	0.683549
1743	0	0.987841
1744	0	0.945966
1745	0	0.847801
1746	0	0.870169
1747	0	0.997075
1748	0	0.946339
1749	0	0.984834
1750	0	0.96832
1751	0	0.60934
1752	0	0.987332
1753	0	0.992647
1754	0	0.0689606
1755	0	0.563726
1756	0	0.983185
1757	0	0.963473
1758	0	0.89566
1759	0	0.987537
1760	0	0.985239
1761	0	0.964168
1762	0	0.913784
1763	0	0.505584
1764	0	0.88953
1765	0	0.978717
1766	0	0.931439
1767	0	0.999762
1768	0	0.573172
1769	0	0.996126
1770	0	0.998791
1771	0	0.227229
1772	0	0.942393
1773	0	0.968126
1774	0	0.994644
1775	0	0.963178
1776	0	0.99583
1777	0	0.988879
1778	0	0.996905
1779	0	0.886172
1780	0	0.99859
1781	0	0.995586
1782	0	0.933171
1783	0	0.986856
1784	0	0.765534
1785	0	0.916454
1786	0	0.975381
1787	0	0.977392
1788	0	0.796714
1789	0	0.987625
1790	0	0.906289
1791	0	0.654771
1792	0	0.993968
1793	0	0.943471
1794	0	0.974747
1795	0	0.990757
1796	0	0.697258
1797	0	0.676132
1798	0	0.997457
1799	0	0.891755
1800	0	0.907854
1801	0	0.279132
1802	0	0.974323
1803	0	0.958533
1804	0	0.848803
1805	0	0.999996
1806	0	0.982879
1807	0	0.12427
1808	0	0.957299
1809	0	0.987099
1810	0	0.930519
1811	0	0.145015
1812	0	0.971854
1813	0	0.687427
1814	0	0.987166
1815	0	0.777441
1816	0	0.695516
1817	0	0.946606
1818	0	0.671363
1819	0	0.97383
1820	0	0.9979
1821	0	0.892789
1822	0	0.525761
1823	0	0.477372
1824	0	0.552998
1825	0	0.908033
1826	0	0.988369
1827	0	0.564045
1828	0	0.998278
1829	0	0.999188
1830	0	0.985474
1831	0	0.584414
1832	0	0.915406
1833	0	0.992949
1834	0	0.425895
1835	0	0.930279
1836	0	0.846269
1837	0	0.997743
1838	0	0.670426
1839	0	0.995313
1840	0	0.99002
1841	0	0.790279
1842	0	0.711407
1843	0	0.992662
1844	0	0.944271
1845	0	0.982715
1846	0	0.927534
1847	0	0.726404
1848	0	0.994647
1849	0	0.981442
1850	0	0.989946
1851	0	0.600025
1852	0	0.827092
1853	0	0.858022
1854	0	0.999236
1855	0	0.742589
1856	0	0.996717
1857	0	0.990185
1858	0	0.878597
1859	0	0.158069
1860	0	0.993477
1861	0	0.998067
1862	0	0.999706
1863	0	0.873467
1864	0	0.703306
1865	0	0.99737
1866	0	0.740296
1867	0	0.858902
1868	0	0.847105
1869	0	0.980594
1870	0	0.993954
1871	0	0.997587
1872	0	0.523799
1873	0	0.956684
1874	0	0.984714
1875	0	0.980346
1876	0	0.828991
1877	0	0.149842
1878	0	0.351739
1879	0	0.942103
1880	0	0.0394201
1881	0	0.998333
1882	0	0.967117
1883	0	0.883036
1884	0	0.869394
1885	0	0.884687
1886	0	0.994595
1887	0	0.999434
1888	0	0.296832
1889	0	0.872767
1890	0	0.865344
1891	0	0.893018
1892	0	0.550354
1893	0	0.988092
1894	0	0.610002
1895	0	0.99145
1896	0	0.382905
1897	0	0.685194
1898	0	0.974043
1899	0	0.451729
1900	0	0.956927
1901	0	0.996102
1902	0	0.738769
1903	0	0.922395
1904	0	0.780249
1905	0	0.985988
1906	0	0.999044
1907	0	0.995128
1908	0	0.721401
1909	0	0.995956
1910	0	0.397125
1911	0	0.987302
1912	0	0.692806
1913	0	0.39652
1914	0	0.992472
1915	0	0.997515
1916	0	0.974673
1917	0	0.996909
1918	0	0.719588
1919	0	0.994775
1920	0	0.814337
1921	0	0.991863
1922	0	0.193835
1923	0	0.90641
1924	0	0.90792
1925	0	0.984299
1926	0	0.89738
1927	0	0.998554
1928	0	0.862962
1929	0	0.997588
1930	0	0.899689
1931	0	0.611371
1932	0	0.90035
1933	0	0.390222
1934	0	0.984196
1935	0	0.993104
1936	0	0.348156
1937	0	0.971875
1938	0	0.831276
1939	0	0.817493
1940	0	0.988792
1941	0	0.965911
1942	0	0.99621
1943	0	0.887526
1944	0	0.964603
1945	0	0.998397
1946	0	0.90831
1947	0	0.526019
1948	0	0.997349
1949	0	0.972548
1950	0	0.71822
1951	0	0.90928
1952	0	0.850994
1953	0	0.961001
1954	0	0.288333
1955	0	0.859669
1956	0	0.990061
1957	0	0.999784
1958	0	0.517052
1959	0	0.997368
1960	0	0.976524
1961	0	0.996293
1962	0	0.967102
1963	0	0.967859
1964	0	0.249462
1965	0	0.9098

## Sheet: A_7
A_3d_sfy1_n_n_2	Label	Score
0	0	0.981449
1	0	0.807173
2	0	0.838098
3	0	0.889747
4	0	0.848219
5	0	0.475309
6	0	0.989096
7	0	0.892033
8	0	0.857542
9	0	0.967013
10	0	0.55706
11	0	0.983022
12	0	0.871811
13	0	0.994631
14	0	0.150464
15	0	0.304677
16	0	0.229944
17	0	0.79244
18	0	0.974109
19	0	0.85755
20	0	0.942952
21	0	0.971243
22	0	0.980079
23	0	0.999443
24	0	0.988119
25	0	0.949748
26	0	0.989392
27	0	0.987517
28	0	0.989398
29	0	0.79876
30	0	0.993727
31	0	0.991339
32	0	0.906521
33	0	0.982829
34	0	0.996121
35	0	0.999511
36	0	0.992246
37	0	0.942452
38	0	0.64894
39	0	0.839872
40	0	0.888255
41	0	0.975558
42	0	0.688766
43	0	0.95465
44	0	0.999561
45	0	0.984254
46	0	0.995109
47	0	0.834481
48	0	0.905759
49	0	0.934025
50	0	0.969255
51	0	0.937021
52	0	0.99224
53	0	0.786368
54	0	0.919451
55	0	0.785375
56	0	0.482847
57	0	0.937193
58	0	0.963912
59	0	0.64658
60	0	0.817498
61	0	0.991355
62	0	0.999676
63	0	0.0835094
64	0	0.961091
65	0	0.925817
66	0	0.991903
67	0	0.999397
68	0	0.978495
69	0	0.229072
70	0	0.889359
71	0	0.929175
72	0	0.980081
73	0	0.902335
74	0	0.997977
75	0	0.988301
76	0	0.992087
77	0	0.993521
78	0	0.856184
79	0	0.391554
80	0	0.997185
81	0	0.358749
82	0	0.992109
83	0	0.721952
84	0	0.987409
85	0	0.936384
86	0	0.736543
87	0	0.991445
88	0	0.648752
89	0	0.999982
90	0	0.99529
91	0	0.997311
92	0	0.997251
93	0	0.988292
94	0	0.976431
95	0	0.87106
96	0	0.999877
97	0	0.967552
98	0	0.944271
99	0	0.993186
100	0	0.939489
101	0	0.852662
102	0	0.904864
103	0	0.81034
104	0	0.960538
105	0	0.652641
106	0	0.998712
107	0	0.00437103
108	0	0.982988
109	0	0.848041
110	0	0.922268
111	0	0.791832
112	0	0.734209
113	0	0.997834
114	0	0.923527
115	0	0.986458
116	0	0.98666
117	0	0.994175
118	0	0.936654
119	0	0.998238
120	0	0.97401
121	0	0.674162
122	0	0.991855
123	0	0.985426
124	0	0.958889
125	0	0.20838
126	0	0.994017
127	0	0.958103
128	0	0.546645
129	0	0.990305
130	0	0.983861
131	0	0.988112
132	0	0.906425
133	0	0.681765
134	0	0.876637
135	0	0.979695
136	0	0.927306
137	0	0.991967
138	0	0.941084
139	0	0.961437
140	0	0.995536
141	0	0.98973
142	0	0.987915
143	0	0.962175
144	0	0.571796
145	0	0.897995
146	0	0.982404
147	0	0.999489
148	0	0.995232
149	0	0.994276
150	0	0.996348
151	0	0.965744
152	0	0.936872
153	0	0.984483
154	0	0.989223
155	0	0.98956
156	0	0.896959
157	0	0.997212
158	0	0.907786
159	0	0.905908
160	0	0.785321
161	0	0.98232
162	0	0.542916
163	0	0.789903
164	0	0.918032
165	0	0.00808839
166	0	0.581106
167	0	0.870588
168	0	0.681829
169	0	0.998373
170	0	0.970887
171	0	0.552592
172	0	0.988539
173	0	0.491868
174	0	0.997012
175	0	0.971777
176	0	0.163963
177	0	0.957885
178	0	0.83728
179	0	0.967099
180	0	0.422055
181	0	0.875605
182	0	0.966082
183	0	0.486946
184	0	0.986027
185	0	0.995975
186	0	0.925635
187	0	0.830499
188	0	0.979153
189	0	0.988105
190	0	0.596788
191	0	0.991115
192	0	0.998829
193	0	0.0944905
194	0	0.93902
195	0	0.980755
196	0	0.859149
197	0	0.854861
198	0	0.776593
199	0	0.999807
200	0	0.995583
201	0	0.823646
202	0	0.98684
203	0	0.99808
204	0	0.995158
205	0	0.889809
206	0	0.298131
207	0	0.998218
208	0	0.871719
209	0	0.981553
210	0	0.0972501
211	0	0.627231
212	0	0.988876
213	0	0.996844
214	0	0.790518
215	0	0.917859
216	0	0.54916
217	0	0.996876
218	0	0.547722
219	0	0.985135
220	0	0.873594
221	0	0.989665
222	0	0.998063
223	0	0.935469
224	0	0.995469
225	0	0.990245
226	0	0.856247
227	0	0.766341
228	0	0.9424
229	0	0.926638
230	0	0.237514
231	0	0.826515
232	0	0.9997
233	0	0.867217
234	0	0.920802
235	0	0.981442
236	0	0.701614
237	0	0.993076
238	0	0.901824
239	0	0.838137
240	0	0.884546
241	0	0.67663
242	0	0.975953
243	0	0.996731
244	0	0.991799
245	0	0.996984
246	0	0.967709
247	0	0.957518
248	0	0.982721
249	0	0.997478
250	0	0.9962
251	0	0.790624
252	0	0.995205
253	0	0.995211
254	0	0.236934
255	0	0.998443
256	0	0.971879
257	0	0.731595
258	0	0.998212
259	0	0.975502
260	0	0.973572
261	0	0.265104
262	0	0.890464
263	0	0.978234
264	0	0.981069
265	0	0.998938
266	0	0.993373
267	0	0.984753
268	0	0.918459
269	0	0.99951
270	0	0.185024
271	0	0.99885
272	0	0.99814
273	0	0.974301
274	0	0.597837
275	0	0.967248
276	0	0.982542
277	0	0.991019
278	0	0.985225
279	0	0.999701
280	0	0.97437
281	0	0.966672
282	0	0.827761
283	0	0.814517
284	0	0.971871
285	0	0.998652
286	0	0.985025
287	0	0.979177
288	0	0.99628
289	0	0.985707
290	0	0.904958
291	0	0.982658
292	0	0.970628
293	0	0.939618
294	0	0.81401
295	0	0.938763
296	0	0.930399
297	0	0.832203
298	0	0.994749
299	0	0.715183
300	0	0.530092
301	0	1
302	0	0.989727
303	0	0.948523
304	0	0.997246
305	0	0.442381
306	0	0.994444
307	0	0.791614
308	0	0.540096
309	0	0.879102
310	0	0.963159
311	0	0.876059
312	0	0.872176
313	0	0.966167
314	0	0.951814
315	0	0.998562
316	0	0.801735
317	0	0.821271
318	0	0.926757
319	0	0.987287
320	0	0.997753
321	0	0.758705
322	0	0.480389
323	0	0.999603
324	0	0.972506
325	0	0.710086
326	0	0.997019
327	0	0.539834
328	0	0.78434
329	0	0.719783
330	0	0.888966
331	0	0.991279
332	0	0.997862
333	0	0.990659
334	0	0.972416
335	0	0.873385
336	0	0.490777
337	0	0.557834
338	0	0.998804
339	0	0.685401
340	0	0.685732
341	0	0.785129
342	0	0.978817
343	0	0.905272
344	0	0.964001
345	0	0.974323
346	0	0.608556
347	0	0.881377
348	0	0.978566
349	0	0.43345
350	0	0.982616
351	0	0.997623
352	0	0.988397
353	0	0.998757
354	0	0.975866
355	0	0.940787
356	0	0.9574
357	0	0.987376
358	0	0.887629
359	0	0.997283
360	0	0.900875
361	0	0.759358
362	0	0.955107
363	0	0.862727
364	0	0.978921
365	0	0.999082
366	0	0.992192
367	0	0.846091
368	0	0.830223
369	0	0.980157
370	0	0.831547
371	0	0.985074
372	0	0.897553
373	0	0.981684
374	0	0.986222
375	0	0.813463
376	0	0.995804
377	0	0.769903
378	0	0.929162
379	0	0.974953
380	0	0.9994
381	0	0.823469
382	0	0.989976
383	0	0.974041
384	0	0.984452
385	0	0.821292
386	0	0.797643
387	0	0.817821
388	0	0.996463
389	0	0.938142
390	0	0.985244
391	0	0.550895
392	0	0.60792
393	0	0.9184
394	0	0.899495
395	0	0.418833
396	0	0.939458
397	0	0.998529
398	0	0.496531
399	0	0.94101
400	0	0.909569
401	0	0.9958
402	0	0.984577
403	0	0.96172
404	0	0.730777
405	0	0.999962
406	0	0.933095
407	0	0.997858
408	0	0.498397
409	0	0.954616
410	0	0.816053
411	0	0.979806
412	0	0.969023
413	0	0.995084
414	0	0.773574
415	0	0.824264
416	0	0.167466
417	0	0.996439
418	0	0.949653
419	0	0.808264
420	0	0.940022
421	0	0.855741
422	0	0.998282
423	0	0.992132
424	0	0.999418
425	0	0.97792
426	0	0.76085
427	0	0.992461
428	0	0.998147
429	0	0.993584
430	0	0.715141
431	0	0.638312
432	0	0.147755
433	0	0.970972
434	0	0.998498
435	0	0.991858
436	0	0.259293
437	0	0.92338
438	0	0.216987
439	0	0.89927
440	0	0.991161
441	0	0.967905
442	0	0.393753
443	0	0.948721
444	0	0.987312
445	0	0.874135
446	0	0.780917
447	0	0.00294901
448	0	0.993428
449	0	0.992493
450	0	0.69031
451	0	0.819206
452	0	0.847686
453	0	0.945853
454	0	0.258923
455	0	0.983507
456	0	0.941891
457	0	0.99971
458	0	0.978237
459	0	0.963234
460	0	0.942517
461	0	0.999689
462	0	0.995972
463	0	0.975503
464	0	0.997795
465	0	0.844402
466	0	0.999582
467	0	0.729296
468	0	0.977176
469	0	0.988552
470	0	0.98063
471	0	0.956883
472	0	0.645092
473	0	0.797489
474	0	0.964193
475	0	0.978912
476	0	0.193844
477	0	0.997563
478	0	0.953899
479	0	0.959693
480	0	0.998046
481	0	0.835409
482	0	0.999916
483	0	0.948593
484	0	0.90395
485	0	0.992848
486	0	0.991509
487	0	0.629385
488	0	0.368091
489	0	0.978761
490	0	0.536379
491	0	0.743435
492	0	0.930109
493	0	0.967948
494	0	0.997895
495	0	0.972517
496	0	0.955486
497	0	0.907802
498	0	0.995631
499	0	0.999424
500	0	0.979048
501	0	0.416926
502	0	0.104325
503	0	0.967695
504	0	0.980858
505	0	0.993006
506	0	0.989046
507	0	0.994907
508	0	0.967396
509	0	0.975803
510	0	0.824908
511	0	0.997616
512	0	0.979571
513	0	0.999028
514	0	0.994831
515	0	0.992946
516	0	0.997319
517	0	0.982045
518	0	0.994246
519	0	0.98229
520	0	0.00373031
521	0	0.981589
522	0	0.989407
523	0	0.989743
524	0	0.993963
525	0	0.997048
526	0	0.996497
527	0	0.266402
528	0	0.996572
529	0	0.93465
530	0	0.999994
531	0	0.981716
532	0	0.902372
533	0	0.96924
534	0	0.772916
535	0	0.99171
536	0	0.96561
537	0	0.995993
538	0	0.544094
539	0	0.99601
540	0	0.932355
541	0	0.877471
542	0	0.415651
543	0	0.997387
544	0	0.999093
545	0	0.954587
546	0	0.989358
547	0	0.996446
548	0	0.990101
549	0	0.930542
550	0	0.762486
551	0	0.856582
552	0	0.997645
553	0	0.989866
554	0	0.643592
555	0	0.925152
556	0	0.98873
557	0	0.942255
558	0	0.993372
559	0	0.988236
560	0	0.837401
561	0	0.972944
562	0	0.99286
563	0	0.990793
564	0	0.969533
565	0	0.99066
566	0	0.985648
567	0	0.983416
568	0	0.99843
569	0	0.893673
570	0	0.759447
571	0	0.89435
572	0	0.989462
573	0	0.997397
574	0	0.684207
575	0	0.973406
576	0	0.995025
577	0	0.981632
578	0	0.983336
579	0	0.92915
580	0	0.968735
581	0	0.993922
582	0	0.979532
583	0	0.981762
584	0	0.987462
585	0	0.780236
586	0	0.994923
587	0	0.994052
588	0	0.857378
589	0	0.884635
590	0	0.840858
591	0	0.991011
592	0	0.376792
593	0	0.854454
594	0	0.81764
595	0	0.998859
596	0	0.733181
597	0	0.991258
598	0	0.996231
599	0	0.247926
600	0	0.887271
601	0	0.61417
602	0	0.987424
603	0	0.997027
604	0	0.846237
605	0	0.919152
606	0	0.983759
607	0	0.95411
608	0	0.0406236
609	0	0.91612
610	0	0.967076
611	0	0.991649
612	0	0.300156
613	0	0.942762
614	0	0.794837
615	0	0.990434
616	0	0.994115
617	0	0.955136
618	0	0.422707
619	0	0.983817
620	0	0.829269
621	0	0.945412
622	0	0.998055
623	0	0.924551
624	0	0.99184
625	0	0.797508
626	0	0.98707
627	0	0.637416
628	0	0.978642
629	0	0.844258
630	0	0.976742
631	0	0.977436
632	0	0.988851
633	0	0.740619
634	0	0.876142
635	0	0.979201
636	0	0.999737
637	0	0.383903
638	0	0.909334
639	0	0.933599
640	0	0.9944
641	0	0.999849
642	0	0.971674
643	0	0.653131
644	0	0.0402143
645	0	0.0355525
646	0	0.795412
647	0	0.903295
648	0	0.991848
649	0	0.991647
650	0	0.747613
651	0	0.980331
652	0	0.714571
653	0	0.996723
654	0	0.972213
655	0	0.999591
656	0	0.949871
657	0	0.957915
658	0	0.992947
659	0	0.990937
660	0	0.523589
661	0	0.861961
662	0	0.947495
663	0	0.985077
664	0	0.889807
665	0	0.0255655
666	0	0.972198
667	0	0.993647
668	0	0.917957
669	0	0.247285
670	0	0.445553
671	0	0.907163
672	0	0.995106
673	0	0.998429
674	0	0.924611
675	0	0.995998
676	0	0.849583
677	0	0.978089
678	0	0.951312
679	0	0.886924
680	0	0.707345
681	0	0.808051
682	0	0.720128
683	0	0.998784
684	0	0.926957
685	0	0.832065
686	0	0.961177
687	0	0.98866
688	0	0.987588
689	0	0.533626
690	0	0.927691
691	0	0.517655
692	0	0.968049
693	0	0.993564
694	0	0.6195
695	0	0.598367
696	0	0.994363
697	0	0.971732
698	0	0.945961
699	0	0.997456
700	0	0.693731
701	0	0.0556426
702	0	0.926664
703	0	0.915104
704	0	0.881834
705	0	0.970326
706	0	0.111418
707	0	0.943189
708	0	0.988301
709	0	0.981588
710	0	0.992467
711	0	0.0414895
712	0	0.923779
713	0	0.960144
714	0	0.995304
715	0	0.966193
716	0	0.999116
717	0	0.798414
718	0	0.984991
719	0	0.993479
720	0	0.752375
721	0	0.986008
722	0	0.983965
723	0	0.925668
724	0	0.971588
725	0	0.983185
726	0	0.890069
727	0	0.995298
728	0	0.992195
729	0	0.98313
730	0	0.970046
731	0	0.997206
732	0	0.898778
733	0	0.364758
734	0	0.951361
735	0	0.974237
736	0	0.990673
737	0	0.630979
738	0	0.997267
739	0	1
740	0	0.9927
741	0	0.564715
742	0	0.99607
743	0	0.987929
744	0	0.95623
745	0	0.849221
746	0	0.995094
747	0	0.949332
748	0	0.930327
749	0	0.854739
750	0	0.984996
751	0	0.996126
752	0	0.986019
753	0	0.918646
754	0	0.72689
755	0	0.996579
756	0	0.9511
757	0	0.987061
758	0	0.755694
759	0	0.966967
760	0	0.996303
761	0	0.99897
762	0	0.993551
763	0	0.687545
764	0	0.958045
765	0	0.978176
766	0	0.98811
767	0	0.996062
768	0	0.969681
769	0	0.991296
770	0	0.852447
771	0	0.996669
772	0	0.950784
773	0	0.996314
774	0	0.88616
775	0	0.918411
776	0	0.701049
777	0	0.995264
778	0	0.976409
779	0	0.800345
780	0	0.966327
781	0	0.992224
782	0	0.999371
783	0	0.959155
784	0	0.996398
785	0	0.977004
786	0	0.971867
787	0	0.899464
788	0	0.998064
789	0	0.915483
790	0	0.846965
791	0	0.958357
792	0	0.862852
793	0	0.766588
794	0	0.0210434
795	0	0.997618
796	0	0.987516
797	0	0.884752
798	0	0.929338
799	0	0.992411
800	0	0.989951
801	0	0.958507
802	0	0.823385
803	0	0.981152
804	0	0.889796
805	0	0.999522
806	0	0.611075
807	0	0.999545
808	0	0.982143
809	0	0.996547
810	0	0.964636
811	0	0.99993
812	0	0.938491
813	0	0.997411
814	0	0.997009
815	0	0.984097
816	0	0.99809
817	0	0.829717
818	0	0.704481
819	0	0.897094
820	0	0.999517
821	0	0.40095
822	0	0.997618
823	0	0.0737495
824	0	0.779422
825	0	0.918929
826	0	0.871103
827	0	0.947493
828	0	0.757735
829	0	0.985533
830	0	0.981687
831	0	0.750214
832	0	0.994985
833	0	0.998572
834	0	0.991823
835	0	0.988398
836	0	0.97445
837	0	0.952896
838	0	0.847112
839	0	0.655124
840	0	0.995292
841	0	0.96266
842	0	0.973637
843	0	0.746026
844	0	0.965201
845	0	0.991428
846	0	0.997968
847	0	0.993554
848	0	0.994465
849	0	0.99866
850	0	0.994474
851	0	0.86484
852	0	0.991996
853	0	0.973483
854	0	0.623297
855	0	0.805078
856	0	0.868533
857	0	0.630104
858	0	0.996047
859	0	0.907615
860	0	0.945681
861	0	0.996824
862	0	0.260553
863	0	0.991638
864	0	0.96001
865	0	0.330151
866	0	0.998441
867	0	0.906361
868	0	0.99288
869	0	0.983029
870	0	0.991507
871	0	0.985796
872	0	0.99173
873	0	0.932387
874	0	0.981777
875	0	0.955206
876	0	0.998998
877	0	0.958175
878	0	0.991862
879	0	0.971276
880	0	0.783507
881	0	0.131311
882	0	0.988262
883	0	0.994649
884	0	0.993201
885	0	0.816158
886	0	0.984098
887	0	0.90578
888	0	0.330437
889	0	0.964054
890	0	0.519194
891	0	0.989274
892	0	0.997048
893	0	0.911846
894	0	0.971187
895	0	0.0167685
896	0	0.96514
897	0	0.739942
898	0	0.979851
899	0	0.799648
900	0	0.9271
901	0	0.995388
902	0	0.999315
903	0	0.778705
904	0	0.922726
905	0	0.954924
906	0	0.95976
907	0	0.501437
908	0	0.937362
909	0	0.985601
910	0	0.985249
911	0	0.607437
912	0	0.989403
913	0	0.65937
914	0	0.997274
915	0	0.881696
916	0	0.902012
917	0	0.962678
918	0	0.999449
919	0	0.87577
920	0	0.980857
921	0	0.979053
922	0	0.807901
923	0	0.828507
924	0	0.974504
925	0	0.965518
926	0	0.981983
927	0	0.967281
928	0	0.954731
929	0	0.822071
930	0	0.962797
931	0	0.620566
932	0	0.104725
933	0	0.586401
934	0	0.988158
935	0	0.998377
936	0	0.58237
937	0	0.972374
938	0	0.934325
939	0	0.766197
940	0	0.963069
941	0	0.964997
942	0	0.993449
943	0	0.998291
944	0	0.999295
945	0	0.996326
946	0	0.987735
947	0	0.927122
948	0	0.991291
949	0	0.986832
950	0	0.930267
951	0	0.681974
952	0	0.921183
953	0	0.988694
954	0	0.975958
955	0	0.924932
956	0	0.996968
957	0	0.714593
958	0	0.850119
959	0	0.849538
960	0	0.999707
961	0	0.0210765
962	0	0.980772
963	0	0.985726
964	0	0.944701
965	0	0.934539
966	0	0.98163
967	0	0.986163
968	0	0.998426
969	0	0.828494
970	0	0.627223
971	0	0.932758
972	0	0.977151
973	0	0.809539
974	0	0.994578
975	0	0.987829
976	0	0.983955
977	0	0.944441
978	0	0.86063
979	0	0.59675
980	0	0.128918
981	0	0.93713
982	0	0.998323
983	0	0.964312
984	0	0.957271
985	0	0.990652
986	0	0.959663
987	0	0.644403
988	0	0.88337
989	0	0.980896
990	0	0.335734
991	0	0.733829
992	0	0.928887
993	0	0.971215
994	0	0.104341
995	0	0.992176
996	0	0.972508
997	0	0.999136
998	0	0.934693
999	0	0.93323
1000	0	0.976611
1001	0	0.706446
1002	0	0.860194
1003	0	0.996545
1004	0	0.964632
1005	0	0.993687
1006	0	0.98622
1007	0	0.983187
1008	0	0.998822
1009	0	0.821523
1010	0	0.938129
1011	0	0.898075
1012	0	0.87361
1013	0	0.904404
1014	0	0.97252
1015	0	0.884126
1016	0	0.952749
1017	0	0.995256
1018	0	0.970469
1019	0	0.933631
1020	0	0.975026
1021	0	0.677755
1022	0	0.999159
1023	0	0.936405
1024	0	0.996874
1025	0	0.963412
1026	0	0.911223
1027	0	0.99396
1028	0	0.85282
1029	0	0.983382
1030	0	0.985181
1031	0	0.993169
1032	0	0.99837
1033	0	0.997323
1034	0	0.990563
1035	0	0.627832
1036	0	0.991403
1037	0	0.878721
1038	0	0.674109
1039	0	0.97305
1040	0	0.644243
1041	0	0.947085
1042	0	0.986732
1043	0	0.987245
1044	0	0.964337
1045	0	0.91663
1046	0	0.997165
1047	0	0.999983
1048	0	0.996414
1049	0	0.114907
1050	0	0.996407
1051	0	0.998915
1052	0	0.997535
1053	0	0.604626
1054	0	0.439649
1055	0	0.99552
1056	0	0.810205
1057	0	0.983603
1058	0	0.999381
1059	0	0.99076
1060	0	0.917218
1061	0	0.997845
1062	0	0.880697
1063	0	0.997032
1064	0	0.832594
1065	0	0.98438
1066	0	0.870706
1067	0	0.998577
1068	0	0.298464
1069	0	0.961054
1070	0	0.97381
1071	0	0.974445
1072	0	0.721544
1073	0	0.982644
1074	0	0.98865
1075	0	0.862543
1076	0	0.900239
1077	0	0.922871
1078	0	0.771335
1079	0	0.824797
1080	0	0.997495
1081	0	0.996525
1082	0	0.991333
1083	0	0.929804
1084	0	0.832896
1085	0	0.959731
1086	0	0.976853
1087	0	0.893061
1088	0	0.88123
1089	0	0.947147
1090	0	0.963888
1091	0	0.990472
1092	0	0.928425
1093	0	0.822905
1094	0	0.998306
1095	0	0.922472
1096	0	0.973111
1097	0	0.998951
1098	0	0.977629
1099	0	0.984329
1100	0	0.978112
1101	0	0.939531
1102	0	0.735581
1103	0	0.829879
1104	0	0.995976
1105	0	0.999993
1106	0	0.960053
1107	0	0.986195
1108	0	0.998299
1109	0	0.438365
1110	0	0.982706
1111	0	0.999709
1112	0	0.0723334
1113	0	0.987763
1114	0	0.999209
1115	0	0.868902
1116	0	0.825944
1117	0	0.964841
1118	0	0.777526
1119	0	0.997977
1120	0	0.667932
1121	0	0.988717
1122	0	0.796669
1123	0	0.835851
1124	0	0.981894
1125	0	0.72988
1126	0	0.998592
1127	0	0.954081
1128	0	0.991163
1129	0	0.559756
1130	0	0.944534
1131	0	0.916558
1132	0	0.994682
1133	0	0.960889
1134	0	0.923126
1135	0	0.821477
1136	0	0.984878
1137	0	0.968231
1138	0	0.93331
1139	0	1
1140	0	0.667864
1141	0	0.894961
1142	0	0.846808
1143	0	0.980428
1144	0	0.96908
1145	0	0.774318
1146	0	0.992613
1147	0	0.992124
1148	0	0.989109
1149	0	0.593068
1150	0	0.944079
1151	0	0.976083
1152	0	0.990289
1153	0	0.467287
1154	0	0.0936805
1155	0	0.945969
1156	0	0.914704
1157	0	0.992849
1158	0	0.826141
1159	0	0.926304
1160	0	0.874918
1161	0	0.991532
1162	0	0.952433
1163	0	0.989428
1164	0	0.999867
1165	0	0.997037
1166	0	0.890799
1167	0	0.999913
1168	0	0.765005
1169	0	0.999204
1170	0	0.993553
1171	0	0.984207
1172	0	0.994431
1173	0	0.986295
1174	0	0.798417
1175	0	0.954138
1176	0	0.931594
1177	0	0.820607
1178	0	0.660983
1179	0	0.932043
1180	0	0.984
1181	0	0.67522
1182	0	0.930853
1183	0	0.00450032
1184	0	0.96869
1185	0	0.909777
1186	0	0.923628
1187	0	0.994113
1188	0	0.982985
1189	0	0.989344
1190	0	0.396764
1191	0	0.977453
1192	0	0.996176
1193	0	0.494225
1194	0	0.999369
1195	0	0.890215
1196	0	0.986352
1197	0	0.834249
1198	0	0.997636
1199	0	0.993073
1200	0	0.980947
1201	0	0.9906
1202	0	0.994537
1203	0	0.638051
1204	0	0.560729
1205	0	0.0021691
1206	0	0.996611
1207	0	0.999408
1208	0	0.989994
1209	0	0.782504
1210	0	0.935724
1211	0	0.900962
1212	0	0.998454
1213	0	0.986403
1214	0	0.967619
1215	0	0.987895
1216	0	0.470365
1217	0	0.946783
1218	0	0.940582
1219	0	0.149658
1220	0	0.998267
1221	0	0.977932
1222	0	0.993061
1223	0	0.987066
1224	0	0.969838
1225	0	0.977808
1226	0	0.84547
1227	0	0.996118
1228	0	0.970321
1229	0	0.747009
1230	0	0.990266
1231	0	0.902596
1232	0	0.999653
1233	0	0.99223
1234	0	0.94619
1235	0	0.996303
1236	0	0.874608
1237	0	0.949815
1238	0	0.994787
1239	0	0.253682
1240	0	0.962571
1241	0	0.992335
1242	0	0.302657
1243	0	0.575714
1244	0	0.663426
1245	0	0.994404
1246	0	0.712846
1247	0	0.951186
1248	0	0.833425
1249	0	0.972526
1250	0	0.994531
1251	0	0.930176
1252	0	0.988914
1253	0	0.903863
1254	0	0.962845
1255	0	0.077629
1256	0	0.988786
1257	0	0.988062
1258	0	0.960773
1259	0	0.991824
1260	0	0.984024
1261	0	0.953972
1262	0	0.940752
1263	0	0.356558
1264	0	0.956436
1265	0	0.991475
1266	0	0.554234
1267	0	0.941179
1268	0	0.276275
1269	0	0.977613
1270	0	0.745089
1271	0	0.894493
1272	0	0.968242
1273	0	0.924042
1274	0	0.0105756
1275	0	0.810158
1276	0	0.994721
1277	0	0.327718
1278	0	0.998252
1279	0	0.994396
1280	0	0.631498
1281	0	0.597621
1282	0	0.960484
1283	0	0.948561
1284	0	0.993835
1285	0	0.99262
1286	0	0.959244
1287	0	0.988039
1288	0	0.998518
1289	0	0.18601
1290	0	0.387651
1291	0	0.987969
1292	0	0.890205
1293	0	0.998928
1294	0	0.950061
1295	0	0.828151
1296	0	0.544166
1297	0	0.993205
1298	0	0.719917
1299	0	0.873109
1300	0	0.982303
1301	0	0.988328
1302	0	0.885829
1303	0	0.997885
1304	0	0.995807
1305	0	0.655939
1306	0	0.917207
1307	0	0.996838
1308	0	0.964808
1309	0	0.9993
1310	0	0.997422
1311	0	0.321332
1312	0	0.974926
1313	0	0.73291
1314	0	0.989713
1315	0	0.9991
1316	0	0.955416
1317	0	0.992412
1318	0	0.992519
1319	0	0.984128
1320	0	0.923612
1321	0	0.897732
1322	0	0.739082
1323	0	0.998114
1324	0	0.997929
1325	0	0.676211
1326	0	0.998166
1327	0	0.94684
1328	0	0.953566
1329	0	0.991399
1330	0	0.954973
1331	0	0.590809
1332	0	0.946741
1333	0	0.859117
1334	0	0.569432
1335	0	0.89304
1336	0	0.971128
1337	0	0.629681
1338	0	0.908299
1339	0	0.973304
1340	0	0.997494
1341	0	0.897496
1342	0	0.980041
1343	0	0.902102
1344	0	0.937137
1345	0	0.916809
1346	0	0.888436
1347	0	0.995874
1348	0	0.859254
1349	0	0.97746
1350	0	0.997784
1351	0	0.992613
1352	0	0.99548
1353	0	0.966441
1354	0	0.814244
1355	0	0.966287
1356	0	0.969356
1357	0	0.999945
1358	0	0.997548
1359	0	0.122284
1360	0	0.992929
1361	0	0.999698
1362	0	0.654413
1363	0	0.992265
1364	0	0.822209
1365	0	0.931392
1366	0	0.967919
1367	0	0.862493
1368	0	0.633557
1369	0	0.995747
1370	0	0.998751
1371	0	0.962124
1372	0	0.990803
1373	0	0.976879
1374	0	0.431119
1375	0	0.985202
1376	0	0.286349
1377	0	0.989395
1378	0	0.0480597
1379	0	0.992608
1380	0	0.997548
1381	0	0.995564
1382	0	0.998238
1383	0	0.0102271
1384	0	0.986539
1385	0	0.9759
1386	0	0.793148
1387	0	0.941674
1388	0	0.822198
1389	0	0.917777
1390	0	0.968145
1391	0	0.633147
1392	0	0.991955
1393	0	0.976225
1394	0	0.944051
1395	0	0.682819
1396	0	0.563503
1397	0	0.693256
1398	0	0.980919
1399	0	0.990625
1400	0	0.242265
1401	0	0.984214
1402	0	0.397472
1403	0	0.0199614
1404	0	0.993965
1405	0	0.658922
1406	0	0.999085
1407	0	0.998236
1408	0	0.999801
1409	0	0.98465
1410	0	0.672926
1411	0	0.889074
1412	0	0.94776
1413	0	0.913764
1414	0	0.645666
1415	0	0.932613
1416	0	0.951914
1417	0	0.888708
1418	0	0.994423
1419	0	0.707754
1420	0	0.983133
1421	0	0.370216
1422	0	0.977225
1423	0	0.898415
1424	0	0.994563
1425	0	0.0349494
1426	0	0.708964
1427	0	0.937317
1428	0	0.923982
1429	0	0.311166
1430	0	0.11676
1431	0	0.837099
1432	0	0.652064
1433	0	0.997531
1434	0	0.6719
1435	0	0.960999
1436	0	0.834518
1437	0	0.989323
1438	0	0.772682
1439	0	0.696618
1440	0	0.938776
1441	0	0.814023
1442	0	0.925918
1443	0	0.980712
1444	0	0.63677
1445	0	0.899745
1446	0	0.88471
1447	0	0.452821
1448	0	0.367549
1449	0	0.719124
1450	0	0.985264
1451	0	0.999056
1452	0	0.985495
1453	0	0.998955
1454	0	0.904434
1455	0	0.928417
1456	0	0.910479
1457	0	0.934124
1458	0	0.999563
1459	0	0.996931
1460	0	0.975851
1461	0	0.995669
1462	0	0.9981
1463	0	0.0745648
1464	0	0.895734
1465	0	0.794719
1466	0	0.988942
1467	0	0.997468
1468	0	0.987792
1469	0	0.966917
1470	0	0.663391
1471	0	0.992402
1472	0	0.995821
1473	0	0.993755
1474	0	0.445342
1475	0	0.994631
1476	0	0.995431
1477	0	0.902664
1478	0	0.880899
1479	0	0.185335
1480	0	0.481195
1481	0	0.968198
1482	0	0.914789
1483	0	0.977888
1484	0	0.991537
1485	0	0.932767
1486	0	0.937758
1487	0	0.985101
1488	0	0.97976
1489	0	0.654074
1490	0	0.983003
1491	0	0.661356
1492	0	0.998132
1493	0	0.825325
1494	0	0.978629
1495	0	0.993228
1496	0	0.691483
1497	0	0.984148
1498	0	0.954586
1499	0	0.991812
1500	0	0.9283
1501	0	0.99879
1502	0	0.980464
1503	0	0.989043
1504	0	0.996683
1505	0	0.978669
1506	0	0.99016
1507	0	0.604113
1508	0	0.970366
1509	0	0.958183
1510	0	0.990965
1511	0	0.977828
1512	0	0.609798
1513	0	0.299545
1514	0	0.998334
1515	0	0.948116
1516	0	0.987292
1517	0	0.997874
1518	0	0.988603
1519	0	0.825932
1520	0	0.969344
1521	0	0.981536
1522	0	0.476051
1523	0	0.982161
1524	0	0.984423
1525	0	0.993163
1526	0	0.139494
1527	0	0.692863
1528	0	0.91057
1529	0	0.504598
1530	0	0.999095
1531	0	0.982366
1532	0	0.9846
1533	0	0.950958
1534	0	0.991081
1535	0	0.819545
1536	0	0.979915
1537	0	0.986151
1538	0	0.977085
1539	0	0.911885
1540	0	0.822958
1541	0	0.949077
1542	0	0.698192
1543	0	0.96513
1544	0	0.995992
1545	0	0.944379
1546	0	0.988194
1547	0	0.990355
1548	0	0.988653
1549	0	0.983421
1550	0	0.896444
1551	0	0.984738
1552	0	0.985509
1553	0	0.923551
1554	0	0.9179
1555	0	0.775327
1556	0	0.941988
1557	0	0.97479
1558	0	0.965099
1559	0	0.921369
1560	0	0.99903
1561	0	0.799551
1562	0	0.997331
1563	0	0.998626
1564	0	0.997468
1565	0	0.695642
1566	0	0.946699
1567	0	0.986445
1568	0	0.899019
1569	0	0.907668
1570	0	0.998911
1571	0	0.429434
1572	0	0.902047
1573	0	0.936453
1574	0	0.465447
1575	0	0.0455881
1576	0	0.935439
1577	0	0.999423
1578	0	0.935941
1579	0	0.989944
1580	0	0.993643
1581	0	0.812071
1582	0	0.987735
1583	0	0.998941
1584	0	0.995476
1585	0	0.811375
1586	0	0.854304
1587	0	0.981121
1588	0	0.954031
1589	0	0.897586
1590	0	0.993942
1591	0	0.956114
1592	0	0.955216
1593	0	0.885348
1594	0	0.986443
1595	0	0.929376
1596	0	0.96988
1597	0	0.99158
1598	0	0.93883
1599	0	0.993417
1600	0	0.745521
1601	0	0.977867
1602	0	0.785018
1603	0	0.974278
1604	0	0.949858
1605	0	0.979585
1606	0	0.694688
1607	0	0.491905
1608	0	0.963513
1609	0	0.507564
1610	0	0.93779
1611	0	0.997659
1612	0	0.96921
1613	0	0.192766
1614	0	0.69144
1615	0	0.847894
1616	0	0.917271
1617	0	0.981449
1618	0	0.0739734
1619	0	0.888331
1620	0	0.998314
1621	0	0.761534
1622	0	0.449773
1623	0	0.952871
1624	0	0.759806
1625	0	0.768465
1626	0	0.856058
1627	0	0.945777
1628	0	0.976886
1629	0	0.99006
1630	0	0.888889
1631	0	0.980982
1632	0	0.99929
1633	0	0.991032
1634	0	0.996791
1635	0	0.832391
1636	0	0.986558
1637	0	0.99841
1638	0	0.98917
1639	0	0.958564
1640	0	0.997698
1641	0	0.883891
1642	0	0.993007
1643	0	0.428322
1644	0	0.129642
1645	0	0.990262
1646	0	0.995439
1647	0	0.974022
1648	0	0.986847
1649	0	0.984666
1650	0	0.985797
1651	0	0.973294
1652	0	0.912532
1653	0	0.978999
1654	0	0.984338
1655	0	0.978382
1656	0	0.707316
1657	0	0.994632
1658	0	0.997918
1659	0	0.827009
1660	0	0.969847
1661	0	0.984763
1662	0	0.35834
1663	0	0.728771
1664	0	0.816415
1665	0	0.156927
1666	0	0.899376
1667	0	0.989351
1668	0	0.985526
1669	0	0.949901
1670	0	0.998811
1671	0	0.772743
1672	0	0.956048
1673	0	0.968034
1674	0	0.985064
1675	0	0.990264
1676	0	0.997768
1677	0	0.996604
1678	0	0.999579
1679	0	0.986297
1680	0	0.989977
1681	0	0.992995
1682	0	0.953339
1683	0	0.981179
1684	0	0.966274
1685	0	0.998328
1686	0	0.781006
1687	0	0.986681
1688	0	0.855064
1689	0	0.571018
1690	0	0.990877
1691	0	0.973433
1692	0	0.984248
1693	0	0.819136
1694	0	0.943728
1695	0	0.953701
1696	0	0.981786
1697	0	0.997085
1698	0	0.970206
1699	0	0.986821
1700	0	0.989136
1701	0	0.980805
1702	0	0.875288
1703	0	0.899235
1704	0	0.817254
1705	0	0.997106
1706	0	0.990983
1707	0	0.57519
1708	0	0.417053
1709	0	0.683648
1710	0	0.975203
1711	0	0.952154
1712	0	0.671994
1713	0	0.187333
1714	0	0.998304
1715	0	0.985508
1716	0	0.688693
1717	0	0.995313
1718	0	0.963262
1719	0	0.306458
1720	0	0.454127
1721	0	0.997891
1722	0	0.995701
1723	0	0.00953368
1724	0	0.985368
1725	0	0.795413
1726	0	0.998652
1727	0	0.997541
1728	0	0.935153
1729	0	1
1730	0	0.877706
1731	0	0.993399
1732	0	0.261684
1733	0	0.955693
1734	0	0.990833
1735	0	0.992609
1736	0	0.997694
1737	0	0.345612
1738	0	0.960918
1739	0	0.619384
1740	0	0.977169
1741	0	0.0714572
1742	0	0.992351
1743	0	0.995207
1744	0	0.992806
1745	0	0.999242
1746	0	0.920771
1747	0	0.993403
1748	0	0.669656
1749	0	0.713543
1750	0	0.999647
1751	0	0.576256
1752	0	0.976711
1753	0	0.992893
1754	0	0.362742
1755	0	0.804118
1756	0	0.998069
1757	0	0.994356
1758	0	0.800358
1759	0	0.878029
1760	0	0.92908
1761	0	0.82549
1762	0	0.965232
1763	0	0.0415991
1764	0	0.690972
1765	0	0.983447
1766	0	0.958677
1767	0	0.95819
1768	0	0.934805
1769	0	0.658816
1770	0	0.99137
1771	0	0.960844
1772	0	0.380125
1773	0	0.982311
1774	0	0.898014
1775	0	0.683436
1776	0	0.998171
1777	0	0.76304
1778	0	0.738677
1779	0	0.992516
1780	0	0.934948
1781	0	0.547157
1782	0	0.964865
1783	0	0.953055
1784	0	0.99081
1785	0	0.985904
1786	0	0.947657
1787	0	0.986036
1788	0	0.97265
1789	0	0.860374
1790	0	0.983966
1791	0	0.176653
1792	0	0.894439
1793	0	0.984791
1794	0	0.956385
1795	0	0.988391
1796	0	0.948733
1797	0	0.961401
1798	0	0.785602
1799	0	0.968763
1800	0	0.578866
1801	0	0.476044
1802	0	0.973995
1803	0	0.98653
1804	0	0.976634
1805	0	0.968957
1806	0	0.988481
1807	0	0.992449
1808	0	0.99844
1809	0	0.999482
1810	0	0.794077
1811	0	0.999211
1812	0	0.99672
1813	0	0.995141
1814	0	0.690658
1815	0	0.997927
1816	0	0.977401
1817	0	0.998271
1818	0	0.415214
1819	0	0.984263
1820	0	0.966814
1821	0	0.991082
1822	0	0.975672
1823	0	0.939757
1824	0	0.00633137
1825	0	0.58984
1826	0	0.980908
1827	0	0.951445
1828	0	0.996636
1829	0	0.665563
1830	0	0.999899
1831	0	0.98098
1832	0	0.962454
1833	0	0.906996
1834	0	0.983478
1835	0	0.999312
1836	0	0.927079
1837	0	0.838885
1838	0	0.997189
1839	0	0.623216
1840	0	0.999171
1841	0	0.971209
1842	0	0.996472
1843	0	0.91776
1844	0	0.994312
1845	0	0.993484
1846	0	0.946863
1847	0	0.979552
1848	0	0.959102
1849	0	0.999472
1850	0	0.994068
1851	0	0.997532
1852	0	0.999947
1853	0	0.99375
1854	0	0.984317
1855	0	0.955381
1856	0	0.975607
1857	0	0.891673
1858	0	0.991734
1859	0	0.999998
1860	0	0.999144
1861	0	0.734917
1862	0	0.993893
1863	0	0.99882
1864	0	0.636506
1865	0	0.46668
1866	0	0.979857
1867	0	0.890985
1868	0	0.908125
1869	0	0.811742
1870	0	0.757566
1871	0	0.934247
1872	0	0.693019
1873	0	0.997959
1874	0	0.982044
1875	0	0.986858
1876	0	0.559137
1877	0	0.000905274
1878	0	0.865683
1879	0	0.991972
1880	0	0.758865
1881	0	0.998755
1882	0	0.997334
1883	0	0.254209
1884	0	0.997604
1885	0	0.812027
1886	0	0.975104
1887	0	0.645655
1888	0	0.919413
1889	0	0.489553
1890	0	0.990433
1891	0	0.993944
1892	0	0.972436
1893	0	0.836391
1894	0	0.980533
1895	0	0.973426
1896	0	0.852533
1897	0	0.797514
1898	0	0.991987
1899	0	0.553099
1900	0	0.994013
1901	0	0.946888
1902	0	0.964248
1903	0	0.887897
1904	0	0.454269
1905	0	0.998388
1906	0	0.90821
1907	0	0.941634
1908	0	0.907518
1909	0	0.993967
1910	0	0.991288
1911	0	0.998852
1912	0	0.876183
1913	0	0.0957392
1914	0	0.75414
1915	0	0.0883584
1916	0	0.994469
1917	0	0.943445
1918	0	0.781611
1919	0	0.925485
1920	0	0.992096
1921	0	0.841265
1922	0	0.994187
1923	0	0.995453
1924	0	0.997322
1925	0	0.994138
1926	0	0.982448
1927	0	0.678333
1928	0	0.941788
1929	0	0.975393
1930	0	0.993802
1931	0	0.998723
1932	0	0.928181
1933	0	0.957558
1934	0	0.999269
1935	0	0.999444
1936	0	0.915683
1937	0	0.582639
1938	0	0.213218
1939	0	0.986195
1940	0	0.640625
1941	0	0.195004
1942	0	0.93817
1943	0	0.911717
1944	0	0.819015
1945	0	0.912156
1946	0	0.974007
1947	0	0.581932
1948	0	0.986683
1949	0	0.99712
1950	0	0.718382
1951	0	0.943393
1952	0	0.99995
1953	0	0.863739
1954	0	0.997777
1955	0	0.868405
1956	0	0.00563666
1957	0	0.958425
1958	0	0.736875
1959	0	0.950609
1960	0	0.956005
1961	0	0.619499
1962	0	0.985552
1963	0	0.9334
1964	0	0.940735
1965	0	0.989384
1966	0	0.985203
1967	0	0.970673
1968	0	0.982029
1969	0	0.750459
1970	0	0.754065
1971	0	0.904762
1972	0	0.713111
1973	0	0.92406
1974	0	0.967779
1975	0	0.980731
1976	0	0.982863
1977	0	0.203167
1978	0	0.999974
1979	0	0.805583
1980	0	0.980694
1981	0	0.99753
1982	0	0.928626
1983	0	0.709192
1984	0	0.806492
1985	0	0.66195
1986	0	0.664964
1987	0	0.931862
1988	0	0.782463
1989	0	0.976573
1990	0	0.717698
1991	0	0.99937
1992	0	0.997943
1993	0	0.980962
1994	0	0.966696
1995	0	0.988653
1996	0	0.991356
1997	0	0.994589
1998	0	0.733822
[truncated: 1 more rows]

## Sheet: A_8
A_3d_sfy1_n_n_5	Label	Score
0	0	0.928229
1	0	0.888121
2	0	0.986465
3	0	0.965571
4	0	0.528877
5	0	0.959786
6	0	0.563854
7	0	0.998078
8	0	0.982536
9	0	0.987779
10	0	0.999842
11	0	0.964687
12	0	0.87538
13	0	0.883297
14	0	0.984968
15	0	0.988784
16	0	0.912215
17	0	0.958045
18	0	0.0523524
19	0	0.990925
20	0	0.738909
21	0	0.998593
22	0	0.999595
23	0	0.911846
24	0	0.866676
25	0	0.996204
26	0	0.999874
27	0	0.98721
28	0	0.902906
29	0	0.978264
30	0	0.998193
31	0	0.997884
32	0	0.995707
33	0	0.978135
34	0	0.787328
35	0	0.979132
36	0	0.786137
37	0	0.975417
38	0	0.996145
39	0	0.720033
40	0	0.988314
41	0	0.911513
42	0	0.998674
43	0	0.949566
44	0	0.984417
45	0	0.713157
46	0	0.979623
47	0	0.860579
48	0	0.979478
49	0	0.994172
50	0	0.922834
51	0	0.744858
52	0	0.999969
53	0	0.997565
54	0	0.956369
55	0	0.99361
56	0	0.975324
57	0	0.96842
58	0	0.970567
59	0	0.634807
60	0	0.965089
61	0	0.886357
62	0	0.94168
63	0	0.999445
64	0	0.987507
65	0	0.753881
66	0	0.550043
67	0	0.986967
68	0	0.760614
69	0	0.996301
70	0	0.981635
71	0	0.983775
72	0	0.993435
73	0	0.980203
74	0	0.954909
75	0	0.974405
76	0	0.987836
77	0	0.989474
78	0	0.968803
79	0	0.994009
80	0	0.215245
81	0	0.999597
82	0	0.804097
83	0	0.991372
84	0	0.835098
85	0	0.778835
86	0	0.979836
87	0	0.998694
88	0	0.958906
89	0	0.981726
90	0	0.988534
91	0	0.933347
92	0	0.996322
93	0	0.999452
94	0	0.944374
95	0	0.955619
96	0	0.940108
97	0	0.830641
98	0	0.989893
99	0	0.999228
100	0	0.996392
101	0	0.978562
102	0	0.983584
103	0	0.960773
104	0	0.918494
105	0	0.981692
106	0	0.985103
107	0	0.602225
108	0	0.885726
109	0	0.990532
110	0	0.985924
111	0	0.910011
112	0	0.926274
113	0	0.995315
114	0	0.998328
115	0	0.990769
116	0	0.997122
117	0	0.982001
118	0	0.959968
119	0	0.992107
120	0	0.994248
121	0	0.678629
122	0	0.353871
123	0	0.879224
124	0	0.942615
125	0	0.772847
126	0	0.996404
127	0	0.950788
128	0	0.952285
129	0	0.999941
130	0	0.784549
131	0	0.985203
132	0	0.304905
133	0	0.987736
134	0	0.879282
135	0	0.996628
136	0	0.981769
137	0	0.982764
138	0	0.990797
139	0	0.665649
140	0	0.95463
141	0	0.994368
142	0	0.987441
143	0	0.895348
144	0	0.873764
145	0	0.958698
146	0	0.994439
147	0	0.981798
148	0	0.997176
149	0	0.991872
150	0	0.999069
151	0	0.976006
152	0	0.991024
153	0	0.999016
154	0	0.986794
155	0	0.801063
156	0	0.90477
157	0	0.919837
158	0	0.914341
159	0	0.998705
160	0	0.994506
161	0	0.995429
162	0	0.996577
163	0	0.999975
164	0	0.701029
165	0	0.996768
166	0	0.741901
167	0	0.983187
168	0	0.972779
169	0	0.686375
170	0	0.999055
171	0	0.943209
172	0	0.980363
173	0	0.968248
174	0	0.993087
175	0	0.958094
176	0	0.987508
177	0	0.999316
178	0	0.852842
179	0	0.991706
180	0	0.960254
181	0	0.979311
182	0	0.832872
183	0	0.70472
184	0	0.999746
185	0	0.99707
186	0	0.998967
187	0	0.998279
188	0	0.994191
189	0	0.990524
190	0	0.924608
191	0	0.945485
192	0	0.970226
193	0	0.990097
194	0	0.967498
195	0	0.672026
196	0	0.991049
197	0	0.999138
198	0	0.73233
199	0	0.97438
200	0	0.998499
201	0	0.975853
202	0	0.99614
203	0	0.96289
204	0	0.990982
205	0	0.960771
206	0	0.899472
207	0	0.569793
208	0	0.976982
209	0	0.965295
210	0	0.999954
211	0	0.77835
212	0	0.98708
213	0	0.991059
214	0	0.944608
215	0	0.987214
216	0	0.800723
217	0	0.745801
218	0	0.99791
219	0	0.998564
220	0	0.995584
221	0	0.981522
222	0	0.906414
223	0	0.990979
224	0	0.999586
225	0	0.995924
226	0	0.711029
227	0	0.962827
228	0	0.984609
229	0	0.999319
230	0	0.996012
231	0	0.919988
232	0	0.728739
233	0	0.940334
234	0	0.994116
235	0	0.636552
236	0	0.958017
237	0	0.921381
238	0	0.971292
239	0	0.931478
240	0	0.53265
241	0	0.971644
242	0	0.914051
243	0	0.998627
244	0	0.95049
245	0	0.750751
246	0	0.908728
247	0	0.824245
248	0	0.775295
249	0	0.917324
250	0	0.922076
251	0	0.996098
252	0	0.998554
253	0	0.00651756
254	0	0.951744
255	0	0.992305
256	0	0.910888
257	0	0.992949
258	0	0.889159
259	0	0.0187942
260	0	0.799135
261	0	0.991495
262	0	0.935829
263	0	0.995342
264	0	0.998439
265	0	0.886743
266	0	0.995682
267	0	0.227739
268	0	0.896448
269	0	0.984047
270	0	0.990948
271	0	0.947997
272	0	0.741789
273	0	0.996144
274	0	0.994391
275	0	0.989468
276	0	0.999675
277	0	0.983793
278	0	0.73011
279	0	0.972158
280	0	0.993027
281	0	0.759356
282	0	0.933992
283	0	0.991421
284	0	0.991323
285	0	0.631441
286	0	0.985844
287	0	0.970542
288	0	0.357024
289	0	0.994006
290	0	0.998426
291	0	0.970167
292	0	0.990118
293	0	0.992472
294	0	0.99659
295	0	0.986071
296	0	0.997664
297	0	0.212343
298	0	0.987176
299	0	0.999779
300	0	0.101119
301	0	0.98567
302	0	0.998774
303	0	0.996593
304	0	0.748259
305	0	0.945376
306	0	0.972059
307	0	0.888722
308	0	0.788897
309	0	0.978106
310	0	0.983499
311	0	0.950848
312	0	0.992845
313	0	0.95866
314	0	0.996857
315	0	0.966961
316	0	0.986032
317	0	0.996252
318	0	0.92004
319	0	0.560356
320	0	0.988858
321	0	0.954399
322	0	0.955494
323	0	0.78986
324	0	0.269462
325	0	0.992753
326	0	0.938536
327	0	0.957057
328	0	0.995758
329	0	0.957836
330	0	0.976075
331	0	0.997517
332	0	0.95939
333	0	0.705505
334	0	0.95255
335	0	0.994754
336	0	0.997524
337	0	0.983605
338	0	0.99283
339	0	0.992542
340	0	0.995091
341	0	0.973388
342	0	0.994389
343	0	0.989724
344	0	0.96735
345	0	0.9296
346	0	0.773616
347	0	0.997957
348	0	0.994644
349	0	0.992578
350	0	0.478666
351	0	0.952077
352	0	0.983
353	0	0.219708
354	0	0.99838
355	0	0.504363
356	0	0.999281
357	0	0.994602
358	0	0.948343
359	0	0.98913
360	0	0.967108
361	0	0.987736
362	0	0.978207
363	0	0.911673
364	0	0.961402
365	0	0.947863
366	0	0.99352
367	0	0.999402
368	0	0.996567
369	0	0.891323
370	0	0.698901
371	0	0.00262573
372	0	0.998704
373	0	0.987154
374	0	0.906126
375	0	0.169313
376	0	0.712635
377	0	0.998213
378	0	0.588073
379	0	0.958736
380	0	0.896752
381	0	0.985043
382	0	0.998948
383	0	0.96182
384	0	0.994439
385	0	0.981587
386	0	0.996344
387	0	0.814686
388	0	0.885633
389	0	0.946059
390	0	0.994113
391	0	0.99742
392	0	0.997805
393	0	0.48569
394	0	0.991154
395	0	0.852565
396	0	0.718251
397	0	0.950099
398	0	0.991007
399	0	0.759423
400	0	0.99859
401	0	0.50398
402	0	0.981401
403	0	0.983983
404	0	0.996195
405	0	0.764604
406	0	0.587161
407	0	0.90454
408	0	0.994993
409	0	0.988893
410	0	0.963403
411	0	0.976701
412	0	0.98939
413	0	0.95916
414	0	0.934747
415	0	0.997855
416	0	0.977911
417	0	0.94047
418	0	0.977884
419	0	0.993518
420	0	0.997227
421	0	0.525171
422	0	0.903244
423	0	0.962399
424	0	0.749513
425	0	0.956742
426	0	0.942239
427	0	0.976364
428	0	0.995966
429	0	0.996706
430	0	0.943888
431	0	0.958276
432	0	0.985427
433	0	0.878162
434	0	0.990677
435	0	0.998369
436	0	0.995694
437	0	0.994379
438	0	0.917877
439	0	0.709862
440	0	0.997955
441	0	0.987446
442	0	0.874395
443	0	0.959384
444	0	0.996259
445	0	0.985969
446	0	0.541376
447	0	0.931175
448	0	0.884166
449	0	0.973634
450	0	0.997481
451	0	0.998571
452	0	0.998074
453	0	0.986696
454	0	0.912331
455	0	0.550715
456	0	0.945268
457	0	0.987362
458	0	0.981033
459	0	0.748497
460	0	0.815912
461	0	0.99579
462	0	0.997471
463	0	0.991256
464	0	0.99805
465	0	0.993321
466	0	0.977696
467	0	0.949706
468	0	0.998179
469	0	0.99938
470	0	0.988935
471	0	0.904545
472	0	0.998195
473	0	0.960417
474	0	0.946941
475	0	0.99185
476	0	0.99528
477	0	0.956457
478	0	0.986835
479	0	0.993085
480	0	0.99967
481	0	0.981313
482	0	0.993249
483	0	0.795112
484	0	0.980318
485	0	0.860103
486	0	0.984396
487	0	0.789455
488	0	0.933941
489	0	0.865066
490	0	0.712315
491	0	0.983778
492	0	0.998717
493	0	0.970775
494	0	0.891367
495	0	0.926774
496	0	0.944616
497	0	0.994712
498	0	0.985219
499	0	0.990809
500	0	0.829823
501	0	0.973181
502	0	0.942095
503	0	0.921769
504	0	0.983067
505	0	0.9793
506	0	0.895454
507	0	0.943094
508	0	0.887405
509	0	0.698063
510	0	0.996299
511	0	0.594996
512	0	0.944842
513	0	0.995245
514	0	0.9702
515	0	0.403947
516	0	0.994261
517	0	0.96227
518	0	0.679986
519	0	0.614931
520	0	0.932638
521	0	0.966752
522	0	0.51723
523	0	0.610081
524	0	0.698948
525	0	0.985517
526	0	0.996355
527	0	0.983793
528	0	0.964398
529	0	0.987284
530	0	0.992137
531	0	0.993726
532	0	0.991386
533	0	0.997572
534	0	0.769038
535	0	0.922489
536	0	0.95714
537	0	0.432933
538	0	0.994147
539	0	0.93886
540	0	0.997833
541	0	0.996541
542	0	0.99209
543	0	0.945885
544	0	0.987718
545	0	0.990614
546	0	0.978356
547	0	0.100462
548	0	0.973818
549	0	0.984376
550	0	0.997598
551	0	0.921427
552	0	0.867351
553	0	0.845001
554	0	0.970545
555	0	0.900858
556	0	0.133564
557	0	0.979786
558	0	0.962496
559	0	0.941761
560	0	0.852348
561	0	0.998927
562	0	0.959313
563	0	0.906887
564	0	0.7232
565	0	0.670816
566	0	0.999541
567	0	0.993532
568	0	0.585462
569	0	0.994775
570	0	0.996805
571	0	0.851937
572	0	0.999719
573	0	0.962726
574	0	0.0894445
575	0	0.97027
576	0	0.590695
577	0	0.979838
578	0	0.983624
579	0	0.9927
580	0	0.984151
581	0	0.998137
582	0	0.943949
583	0	0.349767
584	0	0.389059
585	0	0.998509
586	0	0.999067
587	0	0.999475
588	0	0.987364
589	0	0.633749
590	0	0.997131
591	0	0.997832
592	0	0.989748
593	0	0.991285
594	0	0.99837
595	0	0.427332
596	0	0.982017
597	0	0.863887
598	0	0.988318
599	0	0.990528
600	0	0.996879
601	0	0.965415
602	0	0.843589
603	0	0.99658
604	0	0.984414
605	0	0.512649
606	0	0.93414
607	0	0.136722
608	0	0.24593
609	0	0.996258
610	0	0.994859
611	0	0.947254
612	0	0.962413
613	0	0.813621
614	0	0.982632
615	0	0.953046
616	0	0.996569
617	0	0.888539
618	0	0.998312
619	0	0.938031
620	0	0.448881
621	0	0.908783
622	0	0.853103
623	0	0.89088
624	0	0.995455
625	0	0.912336
626	0	0.992373
627	0	0.991076
628	0	0.968546
629	0	0.999552
630	0	0.886828
631	0	0.989241
632	0	0.749377
633	0	0.781234
634	0	0.924858
635	0	0.597997
636	0	0.989964
637	0	0.948693
638	0	0.987907
639	0	0.993104
640	0	0.997273
641	0	0.966641
642	0	0.997987
643	0	0.970852
644	0	0.94476
645	0	0.569485
646	0	0.988289
647	0	0.928352
648	0	0.511284
649	0	0.989446
650	0	0.99724
651	0	0.32463
652	0	0.946298
653	0	0.937193
654	0	0.983544
655	0	0.950889
656	0	0.965531
657	0	0.979035
658	0	0.755717
659	0	0.986927
660	0	0.785169
661	0	0.933019
662	0	0.994178
663	0	0.993745
664	0	0.962875
665	0	0.987706
666	0	0.90007
667	0	0.9648
668	0	0.87293
669	0	0.99601
670	0	0.995871
671	0	0.999815
672	0	0.943485
673	0	0.973494
674	0	0.984794
675	0	0.787523
676	0	0.865928
677	0	0.995686
678	0	0.876493
679	0	0.99022
680	0	0.964223
681	0	0.963921
682	0	0.339732
683	0	0.999585
684	0	0.986794
685	0	0.941355
686	0	0.904899
687	0	0.137468
688	0	0.998894
689	0	0.859043
690	0	0.972982
691	0	0.95619
692	0	0.865186
693	0	0.979229
694	0	0.998739
695	0	0.929076
696	0	0.992272
697	0	0.991938
698	0	0.994183
699	0	0.917858
700	0	0.994867
701	0	0.427557
702	0	0.604291
703	0	0.74741
704	0	0.988198
705	0	0.468197
706	0	0.257761
707	0	0.910614
708	0	0.99377
709	0	0.993687
710	0	0.825212
711	0	0.904326
712	0	0.991765
713	0	0.998449
714	0	0.887148
715	0	0.997958
716	0	0.996578
717	0	0.981078
718	0	0.989925
719	0	0.874263
720	0	0.936245
721	0	0.943933
722	0	0.973159
723	0	0.27113
724	0	0.943788
725	0	0.997162
726	0	0.973221
727	0	0.877392
728	0	0.986539
729	0	0.924722
730	0	0.970819
731	0	0.67601
732	0	0.996609
733	0	0.975548
734	0	0.969303
735	0	0.976716
736	0	0.993508
737	0	0.996559
738	0	0.981676
739	0	0.828546
740	0	0.958683
741	0	0.994537
742	0	0.990777
743	0	0.973904
744	0	0.994546
745	0	0.997846
746	0	0.964888
747	0	0.99778
748	0	0.987124
749	0	0.968174
750	0	0.993725
751	0	0.98876
752	0	0.994914
753	0	0.967019
754	0	0.991467
755	0	0.895519
756	0	0.980015
757	0	0.977046
758	0	0.89153
759	0	0.99875
760	0	0.996942
761	0	0.982791
762	0	0.978712
763	0	0.992025
764	0	0.54279
765	0	0.988649
766	0	0.998104
767	0	0.996133
768	0	0.981663
769	0	0.962022
770	0	0.983825
771	0	0.995585
772	0	0.995639
773	0	0.906235
774	0	0.99974
775	0	0.995798
776	0	0.9953
777	0	0.962446
778	0	0.957258
779	0	0.901428
780	0	0.979284
781	0	0.903441
782	0	0.999793
783	0	0.993143
784	0	0.996792
785	0	0.992935
786	0	0.999462
787	0	0.978614
788	0	0.991844
789	0	0.94482
790	0	0.999649
791	0	0.998751
792	0	0.974937
793	0	0.999562
794	0	0.984564
795	0	0.81171
796	0	0.981497
797	0	0.98608
798	0	0.638219
799	0	0.846308
800	0	0.99923
801	0	0.966805
802	0	0.996166
803	0	0.989058
804	0	0.973994
805	0	0.999175
806	0	0.996846
807	0	0.699912
808	0	0.91266
809	0	0.995786
810	0	0.993103
811	0	0.896487
812	0	0.784752
813	0	0.750962
814	0	0.504328
815	0	0.98996
816	0	0.975728
817	0	0.953312
818	0	0.950292
819	0	0.883834
820	0	0.546602
821	0	0.735938
822	0	0.966053
823	0	0.957347
824	0	0.979707
825	0	0.999719
826	0	0.989157
827	0	0.998991
828	0	0.949541
829	0	0.998263
830	0	0.956201
831	0	0.943362
832	0	0.945079
833	0	0.949331
834	0	0.818863
835	0	0.944521
836	0	0.901079
837	0	0.943282
838	0	0.876686
839	0	0.974619
840	0	0.976973
841	0	0.860771
842	0	0.984358
843	0	0.626497
844	0	0.997252
845	0	0.991187
846	0	0.977335
847	0	0.971228
848	0	0.999469
849	0	0.995328
850	0	0.936529
851	0	0.980757
852	0	0.936594
853	0	0.972099
854	0	0.969305
855	0	0.875401
856	0	0.990342
857	0	0.974406
858	0	0.983369
859	0	0.999719
860	0	0.980133
861	0	0.999137
862	0	0.463256
863	0	0.755241
864	0	0.963996
865	0	0.795071
866	0	0.894953
867	0	0.981015
868	0	0.988249
869	0	0.975788
870	0	0.197334
871	0	0.999631
872	0	0.995862
873	0	0.970392
874	0	0.936547
875	0	0.639457
876	0	0.822846
877	0	0.98492
878	0	0.999315
879	0	0.989601
880	0	0.998197
881	0	0.839708
882	0	0.891535
883	0	0.860668
884	0	0.998522
885	0	0.987509
886	0	0.984717
887	0	0.430169
888	0	0.651656
889	0	0.98192
890	0	0.927763
891	0	0.929879
892	0	0.954766
893	0	0.977622
894	0	0.957183
895	0	0.973389
896	0	0.961268
897	0	0.836253
898	0	0.995098
899	0	0.99502
900	0	0.900795
901	0	0.989682
902	0	0.986656
903	0	0.992234
904	0	0.664623
905	0	0.923043
906	0	0.676524
907	0	0.863651
908	0	0.882078
909	0	0.966719
910	0	0.995598
911	0	0.934378
912	0	0.756707
913	0	0.995013
914	0	0.95538
915	0	0.998019
916	0	0.96822
917	0	0.997692
918	0	0.989342
919	0	0.998855
920	0	0.948699
921	0	0.96951
922	0	0.858597
923	0	0.925126
924	0	0.990719
925	0	0.99309
926	0	0.967533
927	0	0.995329
928	0	0.919278
929	0	0.943174
930	0	0.9722
931	0	0.92137
932	0	0.987533
933	0	0.995037
934	0	0.962842
935	0	0.983756
936	0	0.976731
937	0	0.98765
938	0	0.995952
939	0	0.809138
940	0	0.978217
941	0	0.997227
942	0	0.921232
943	0	0.99357
944	0	0.993931
945	0	0.932531
946	0	0.940831
947	0	0.889411
948	0	0.985665
949	0	0.9733
950	0	0.985436
951	0	0.996035
952	0	0.673034
953	0	0.951648
954	0	0.959997
955	0	0.998113
956	0	0.97545
957	0	0.996348
958	0	0.948402
959	0	0.981447
960	0	0.997592
961	0	0.997036
962	0	0.981497
963	0	0.999742
964	0	0.980219
965	0	0.965118
966	0	0.925992
967	0	0.884809
968	0	0.147366
969	0	0.993577
970	0	0.992161
971	0	0.992919
972	0	0.98572
973	0	0.997339
974	0	0.994462
975	0	0.966191
976	0	0.985794
977	0	0.790711
978	0	0.949632
979	0	0.985275
980	0	0.994546
981	0	0.50208
982	0	0.882167
983	0	0.973231
984	0	0.970465
985	0	0.964576
986	0	0.913538
987	0	0.95502
988	0	0.949646
989	0	0.966721
990	0	0.982728
991	0	0.992245
992	0	0.981691
993	0	0.996199
994	0	0.966441
995	0	0.995339
996	0	0.964921
997	0	0.971237
998	0	0.988306
999	0	0.895688
1000	0	0.959299
1001	0	0.955959
1002	0	0.966995
1003	0	0.994762
1004	0	0.948885
1005	0	0.999853
1006	0	0.752507
1007	0	0.976106
1008	0	0.998884
1009	0	0.997714
1010	0	0.989327
1011	0	0.998157
1012	0	0.98154
1013	0	0.778333
1014	0	0.774734
1015	0	0.996011
1016	0	0.927636
1017	0	0.960465
1018	0	0.964636
1019	0	0.983117
1020	0	0.968231
1021	0	0.986115
1022	0	0.99728
1023	0	0.00626872
1024	0	0.858469
1025	0	0.997509
1026	0	0.977145
1027	0	0.994563
1028	0	0.962465
1029	0	0.989934
1030	0	0.982404
1031	0	0.999336
1032	0	0.758476
1033	0	0.820072
1034	0	0.996957
1035	0	0.985962
1036	0	0.937427
1037	0	0.994369
1038	0	0.993341
1039	0	0.954706
1040	0	0.999295
1041	0	0.992029
1042	0	0.994696
1043	0	0.879492
1044	0	0.997509
1045	0	0.996025
1046	0	0.923313
1047	0	1
1048	0	0.794278
1049	0	0.932162
1050	0	0.999737
1051	0	0.968348
1052	0	0.998197
1053	0	0.83493
1054	0	0.756497
1055	0	0.607534
1056	0	0.950649
1057	0	0.99995
1058	0	0.99068
1059	0	0.997699
1060	0	0.991242
1061	0	0.936406
1062	0	0.38979
1063	0	0.991432
1064	0	0.993992
1065	0	0.970115
1066	0	0.90282
1067	0	0.997952
1068	0	0.992368
1069	0	0.996032
1070	0	0.94378
1071	0	0.873795
1072	0	0.955955

## Sheet: A_9
A_3d_sfy1_n_n_8	Label	Score
0	0	0.984673
1	0	0.968249
2	0	0.83795
3	0	0.991097
4	0	0.998272
5	0	0.991704
6	0	0.914425
7	0	0.985642
8	0	0.632662
9	0	0.228269
10	0	0.995354
11	0	0.679082
12	0	0.997792
13	0	0.91587
14	0	0.997697
15	0	0.998754
16	0	0.906719
17	0	0.963631
18	0	0.988581
19	0	0.999426
20	0	0.997637
21	0	0.460621
22	0	0.998318
23	0	0.946665
24	0	0.982061
25	0	0.963019
26	0	0.804211
27	0	0.986626
28	0	0.983528
29	0	0.998679
30	0	0.968949
31	0	0.970132
32	0	0.997893
33	0	0.996001
34	0	0.94165
35	0	0.922264
36	0	0.993553
37	0	0.92908
38	0	0.98361
39	0	0.982798
40	0	0.993377
41	0	0.996312
42	0	0.989359
43	0	0.991452
44	0	0.313361
45	0	0.931951
46	0	0.983773
47	0	0.978315
48	0	0.23706
49	0	0.972397
50	0	0.988835
51	0	0.971043
52	0	0.624464
53	0	0.990789
54	0	0.697467
55	0	0.995523
56	0	0.96795
57	0	0.997355
58	0	0.997447
59	0	0.942439
60	0	0.672011
61	0	0.981893
62	0	0.109858
63	0	0.983259
64	0	0.962252
65	0	0.989444
66	0	0.874888
67	0	0.992719
68	0	0.994609
69	0	0.387722
70	0	0.998705
71	0	0.89958
72	0	0.974704
73	0	0.977179
74	0	0.994266
75	0	0.990858
76	0	0.997352
77	0	0.681001
78	0	0.907349
79	0	0.870823
80	0	0.620213
81	0	0.985009
82	0	0.994783
83	0	0.985083
84	0	0.990146
85	0	0.347838
86	0	0.98255
87	0	0.916359
88	0	0.997084
89	0	0.996208
90	0	0.819578
91	0	0.927017
92	0	0.674222
93	0	0.995194
94	0	0.966371
95	0	0.986412
96	0	0.995347
97	0	0.998077
98	0	0.825434
99	0	0.974946
100	0	0.94186
101	0	0.930068
102	0	0.660163
103	0	0.979779
104	0	0.996682
105	0	0.735043
106	0	0.488728
107	0	0.912784
108	0	0.992184
109	0	0.996309
110	0	0.99988
111	0	0.991935
112	0	0.89021
113	0	0.943626
114	0	0.988165
115	0	0.894706
116	0	0.969966
117	0	0.988361
118	0	0.314111
119	0	0.417668
120	0	0.990452
121	0	0.971686
122	0	0.993584
123	0	0.995729
124	0	0.981638
125	0	0.995144
126	0	0.989309
127	0	0.886161
128	0	0.97698
129	0	0.999807
130	0	0.418554
131	0	0.972382
132	0	0.181015
133	0	0.923047
134	0	0.989922
135	0	0.92849
136	0	0.995898
137	0	0.996631
138	0	0.99566
139	0	0.96715
140	0	0.989504
141	0	0.994222
142	0	0.997175
143	0	0.984095
144	0	0.949928
145	0	0.630907
146	0	0.985602
147	0	0.994721
148	0	0.989704
149	0	0.996471
150	0	0.999685
151	0	0.589776
152	0	0.998919
153	0	0.997974
154	0	0.873209
155	0	0.944278
156	0	0.710213
157	0	0.946527
158	0	0.987283
159	0	0.998421
160	0	0.994279
161	0	0.997504
162	0	0.984711
163	0	0.978313
164	0	0.979409
165	0	0.969938
166	0	0.993547
167	0	0.752954
168	0	0.990263
169	0	0.820491

[truncated: 121 more sheets: A_10, A_11, B_0, B_1, B_2, B_3, B_4, B_5, B_6, B_7, B_8, B_9, B_10, B_11, C_0, C_1, C_2, C_3, C_4, C_5 …]
